# Supplementary material for: Global transcriptomic network analysis of the crosstalk between microbiota and cancer-related cells in the oral-gut-lung axis
Source: Front Cell Infect Microbiol. 2024 Aug 20;14:1425388. doi: 10.3389/fcimb.2024.1425388 (PMC11368877; doi:10.3389/fcimb.2024.1425388)
Supplement: Supplementary Table 1 — Lung cancer common DEGs selection, annotation, and gene regulatory networks. [file Table1.xlsx]

## Sheet: TFs
LUNG CANCER Gene ID	Mapped IDs	Gene Name	PANTHER Family/Subfamily	PANTHER Protein Class
HUMAN|HGNC=18984|UniProtKB=Q8WYA1	ARNTL2	Aryl hydrocarbon receptor nuclear translocator-like protein 2	ARYL HYDROCARBON RECEPTOR NUCLEAR TRANSLOCATOR-LIKE PROTEIN 2 (PTHR23042:SF48)	basic helix-loop-helix transcription factor
HUMAN|HGNC=18808|UniProtKB=Q9Y6E2	BZW2	eIF5-mimic protein 1	EIF5-MIMIC PROTEIN 1 (PTHR14208:SF7)	basic leucine zipper transcription factor
HUMAN|HGNC=2918|UniProtKB=P56178	DLX5	Homeobox protein DLX-5	HOMEOBOX PROTEIN DLX-5 (PTHR24327:SF31)	homeodomain transcription factor
HUMAN|HGNC=3113|UniProtKB=Q01094	E2F1	Transcription factor E2F1	TRANSCRIPTION FACTOR E2F1 (PTHR12081:SF43)	winged helix/forkhead transcription factor
HUMAN|HGNC=3115|UniProtKB=O00716	E2F3	Transcription factor E2F3	TRANSCRIPTION FACTOR E2F3 (PTHR12081:SF44)	winged helix/forkhead transcription factor
HUMAN|HGNC=3493|UniProtKB=P43268	ETV4	ETS translocation variant 4	ETS TRANSLOCATION VARIANT 4 (PTHR11849:SF181)	winged helix/forkhead transcription factor
HUMAN|HGNC=3806|UniProtKB=O00358	FOXE1	Forkhead box protein E1	FORKHEAD BOX PROTEIN E1 (PTHR11829:SF368)	winged helix/forkhead transcription factor
HUMAN|HGNC=3818|UniProtKB=Q08050	FOXM1	Forkhead box protein M1	FORKHEAD BOX PROTEIN M1 (PTHR46878:SF1)	winged helix/forkhead transcription factor
HUMAN|HGNC=5010|UniProtKB=P17096	HMGA1	High mobility group protein HMG-I_HMG-Y	HIGH MOBILITY GROUP PROTEIN HMG-I_HMG-Y (PTHR23341:SF1)	HMG box transcription factor
HUMAN|HGNC=5004|UniProtKB=O15347	HMGB3	High mobility group protein B3	HIGH MOBILITY GROUP PROTEIN B3 (PTHR48112:SF14)	HMG box transcription factor
HUMAN|HGNC=5100|UniProtKB=P31260	HOXA10	Homeobox protein Hox-A10	HOMEOBOX PROTEIN HOX-A10 (PTHR45874:SF1)	homeodomain transcription factor
HUMAN|HGNC=5128|UniProtKB=P09630	HOXC6	Homeobox protein Hox-C6	HOMEOBOX PROTEIN HOX-C6 (PTHR45659:SF1)	homeodomain transcription factor
HUMAN|HGNC=7548|UniProtKB=P10244	MYBL2	Myb-related protein B	MYB-RELATED PROTEIN B (PTHR45614:SF30)	homeodomain transcription factor
HUMAN|HGNC=11198|UniProtKB=O15370	SOX12	Transcription factor SOX-12	TRANSCRIPTION FACTOR SOX-12 (PTHR10270:SF221)	HMG box transcription factor
HUMAN|HGNC=11200|UniProtKB=Q06945	SOX4	Transcription factor SOX-4	TRANSCRIPTION FACTOR SOX-4 (PTHR10270:SF27)	HMG box transcription factor
HUMAN|HGNC=11633|UniProtKB=P15923	TCF3	Transcription factor E2-alpha	TRANSCRIPTION FACTOR E2-ALPHA (PTHR11793:SF7)	basic helix-loop-helix transcription factor
HUMAN|HGNC=15940|UniProtKB=Q9NTW7	ZFP64	Zinc finger protein 64	ZINC FINGER PROTEIN 64 (PTHR24403:SF108)	C2H2 zinc finger transcription factor
HUMAN|HGNC=3374|UniProtKB=Q99814	EPAS1	Endothelial PAS domain-containing protein 1	ENDOTHELIAL PAS DOMAIN-CONTAINING PROTEIN 1 (PTHR23043:SF8)	basic helix-loop-helix transcription factor
HUMAN|HGNC=3809|UniProtKB=Q12946	FOXF1	Forkhead box protein F1	FORKHEAD BOX PROTEIN F1 (PTHR46262:SF1)	winged helix/forkhead transcription factor
HUMAN|HGNC=24834|UniProtKB=Q5JY77	GPRASP1	G-protein coupled receptor-associated sorting protein 1	G-PROTEIN COUPLED RECEPTOR-ASSOCIATED SORTING PROTEIN 1 (PTHR46414:SF3)	basic helix-loop-helix transcription factor
HUMAN|HGNC=4977|UniProtKB=Q16534	HLF	Hepatic leukemia factor	HEPATIC LEUKEMIA FACTOR (PTHR11988:SF28)	basic leucine zipper transcription factor
HUMAN|HGNC=5363|UniProtKB=P47928	ID4	DNA-binding protein inhibitor ID-4	DNA-BINDING PROTEIN INHIBITOR ID-4 (PTHR11723:SF6)	DNA-binding transcription factor
HUMAN|HGNC=6347|UniProtKB=Q9Y5W3	KLF2	Krueppel-like factor 2	KRUEPPEL-LIKE FACTOR 2 (PTHR23235:SF109)	C2H2 zinc finger transcription factor
HUMAN|HGNC=6348|UniProtKB=O43474	KLF4	Krueppel-like factor 4	KRUEPPEL-LIKE FACTOR 4 (PTHR23235:SF117)	C2H2 zinc finger transcription factor
HUMAN|HGNC=7000|UniProtKB=O00470	MEIS1	Homeobox protein Meis1	HOMEOBOX PROTEIN MEIS1 (PTHR11850:SF126)	homeodomain transcription factor
HUMAN|HGNC=7183|UniProtKB=P41218	MNDA	Myeloid cell nuclear differentiation antigen	MYELOID CELL NUCLEAR DIFFERENTIATION ANTIGEN (PTHR12200:SF27)	DNA-binding transcription factor
HUMAN|HGNC=16714|UniProtKB=Q96KN3	PKNOX2	Homeobox protein PKNOX2	HOMEOBOX PROTEIN PKNOX2 (PTHR11850:SF53)	homeodomain transcription factor
HUMAN|HGNC=9983|UniProtKB=P48378	RFX2	DNA-binding protein RFX2	DNA-BINDING PROTEIN RFX2 (PTHR12619:SF17)	winged helix/forkhead transcription factor
HUMAN|HGNC=18122|UniProtKB=Q9H6I2	SOX17	Transcription factor SOX-17	TRANSCRIPTION FACTOR SOX-17 (PTHR10270:SF216)	HMG box transcription factor
HUMAN|HGNC=11556|UniProtKB=P17542	TAL1	T-cell acute lymphocytic leukemia protein 1	T-CELL ACUTE LYMPHOCYTIC LEUKEMIA PROTEIN 1 (PTHR13864:SF16)	basic helix-loop-helix transcription factor
HUMAN|HGNC=11603|UniProtKB=P57082	TBX4	T-box transcription factor TBX4	T-BOX TRANSCRIPTION FACTOR TBX4 (PTHR11267:SF29)	Rel homology transcription factor
HUMAN|HGNC=11632|UniProtKB=O43680	TCF21	Transcription factor 21	TRANSCRIPTION FACTOR 21 (PTHR23349:SF67)	basic helix-loop-helix transcription factor
HUMAN|HGNC=12930|UniProtKB=Q05516	ZBTB16	Zinc finger and BTB domain-containing protein 16	ZINC FINGER AND BTB DOMAIN-CONTAINING PROTEIN 16 (PTHR24393:SF60)	C2H2 zinc finger transcription factor

## Sheet: LCUPDEGS7
GENE	UP		GENE_SYMBOL	Gene Name		ALLUPS7DOWN8			Category	Term	Count	%	P-Value	Benjamini		Phosphoprotein	GENE NAME		Acetylation	GENE NAME		Ubl conjugation	GENE NAME		Extracellular exosome	GENE NAME		Cell division	GENE NAME		DNA-binding	GENE NAME		RNA binding	GENE NAME		Methylation	GENE NAME		DNA damage	GENE NAME		Cell cycle	GENE NAME		DNA repair	GENE NAME		Macromolecular complex
BIRC5	10		AARS1	alanyl-tRNA synthetase 1(AARS1)		AARS1	AARS		BBID	84.Ubiquitination_Pathways_Cell_Cycle	5	1.2	0.0016	0.034		ALG3	ALG3 alpha-1,3- mannosyltransferase(ALG3)		ATIC	5-aminoimidazole-4-carboxamide ribonucleotide formyltransferase/IMP cyclohydrolase(ATIC)		ATAD2	ATPase family AAA domain containing 2(ATAD2)		ATIC	5-aminoimidazole-4-carboxamide ribonucleotide formyltransferase/IMP cyclohydrolase(ATIC)		BUB1B	BUB1 mitotic checkpoint serine/threonine kinase B(BUB1B)		BLM	BLM RecQ like helicase(BLM)		BRCA1	BRCA1 DNA repair associated(BRCA1)		DNMT1	DNA methyltransferase 1(DNMT1)		BLM	BLM RecQ like helicase(BLM)		BUB1B	BUB1 mitotic checkpoint serine/threonine kinase B(BUB1B)		BLM	BLM RecQ like helicase(BLM)		BLM
DEPDC1	10		ABCA12	ATP binding cassette subfamily A member 12(ABCA12)		ABCA12	ABCA12		BIOCARTA	CDK Regulation of DNA Replication	8	1.9	6.6e-06	0.00078		ATAD2	ATPase family AAA domain containing 2(ATAD2)		BLM	BLM RecQ like helicase(BLM)		BLM	BLM RecQ like helicase(BLM)		ATAD2	ATPase family AAA domain containing 2(ATAD2)		BUB1	BUB1 mitotic checkpoint serine/threonine kinase(BUB1)		BRCA1	BRCA1 DNA repair associated(BRCA1)		DNMT1	DNA methyltransferase 1(DNMT1)		POLB	DNA polymerase beta(POLB)		BRCA1	BRCA1 DNA repair associated(BRCA1)		BUB1	BUB1 mitotic checkpoint serine/threonine kinase(BUB1)		BRCA1	BRCA1 DNA repair associated(BRCA1)		BRCA1
SOX4	10		ACTL6A	actin like 6A(ACTL6A)		ABCA8	ABCA8		BIOCARTA	Cell Cycle	7	1.7	0.00065	0.039		BLM	BLM RecQ like helicase(BLM)		BRCA1	BRCA1 DNA repair associated(BRCA1)		BRCA1	BRCA1 DNA repair associated(BRCA1)		FKBP4	FKBP prolyl isomerase 4(FKBP4)		CKS2	CDC28 protein kinase regulatory subunit 2(CKS2)		DNMT1	DNA methyltransferase 1(DNMT1)		TOP2A	DNA topoisomerase II alpha(TOP2A)		DNAJA3	DnaJ heat shock protein family (Hsp40) member A3(DNAJA3)		POLB	DNA polymerase beta(POLB)		E2F1	E2F transcription factor 1(E2F1)		POLB	DNA polymerase beta(POLB)		POLB
UBE2C	10		AHCY	adenosylhomocysteinase(AHCY)		ACACB	ACACB		BIOCARTA	Cell Cycle	6	1.4	0.01	0.3		BRCA1	BRCA1 DNA repair associated(BRCA1)		BUB1B	BUB1 mitotic checkpoint serine/threonine kinase B(BUB1B)		BUB1B	BUB1 mitotic checkpoint serine/threonine kinase B(BUB1B)		GNG4	G protein subunit gamma 4(GNG4)		ERCC6L	ERCC excision repair 6 like, spindle assembly checkpoint helicase(ERCC6L)		POLB	DNA polymerase beta(POLB)		FKBP3	FKBP prolyl isomerase 3(FKBP3)		E2F1	E2F transcription factor 1(E2F1)		POLD2	DNA polymerase delta 2, accessory subunit(POLD2)		E2F3	E2F transcription factor 3(E2F3)		POLD2	DNA polymerase delta 2, accessory subunit(POLD2)		TOP2A
EXO1	10		ALDH18A1	aldehyde dehydrogenase 18 family member A1(ALDH18A1)		ACADL	ACADL		BIOCARTA	Role of Ran in mitotic spindle regulation	5	1.2	0.001	0.041		BUB1B	BUB1 mitotic checkpoint serine/threonine kinase B(BUB1B)		CKS2	CDC28 protein kinase regulatory subunit 2(CKS2)		BUB1	BUB1 mitotic checkpoint serine/threonine kinase(BUB1)		H2AZ1	H2A.Z variant histone 1(H2AZ1)		NDC80	NDC80 kinetochore complex component(NDC80)		POLE2	DNA polymerase epsilon 2, accessory subunit(POLE2)		FKBP4	FKBP prolyl isomerase 4(FKBP4)		FKBP4	FKBP prolyl isomerase 4(FKBP4)		POLE	DNA polymerase epsilon, catalytic subunit(POLE)		NDC80	NDC80 kinetochore complex component(NDC80)		POLE2	DNA polymerase epsilon 2, accessory subunit(POLE2)		E2F1
LAD1	9		ALDOA	aldolase, fructose-bisphosphate A(ALDOA)		ACTG2	ACTG2		BIOCARTA	Role of BRCA1, BRCA2 and ATR in Cancer Susceptibility	5	1.2	0.016	0.37		BUB1	BUB1 mitotic checkpoint serine/threonine kinase(BUB1)		DNMT1	DNA methyltransferase 1(DNMT1)		CBLC	Cbl proto-oncogene C(CBLC)		H2BC5	H2B clustered histone 5(H2BC5)		NEK2	NIMA related kinase 2(NEK2)		POLE	DNA polymerase epsilon, catalytic subunit(POLE)		FXR1	FMR1 autosomal homolog 1(FXR1)		FXR1	FMR1 autosomal homolog 1(FXR1)		POLQ	DNA polymerase theta(POLQ)		PTTG1	PTTG1 regulator of sister chromatid separation, securin(PTTG1)		POLE	DNA polymerase epsilon, catalytic subunit(POLE)		FKBP4
CCNA2	9		ALDOC	aldolase, fructose-bisphosphate C(ALDOC)		ACTL6A	ACTL6A		BIOCARTA	Cyclins and Cell Cycle Regulation	5	1.2	0.024	0.48		CDCP1	CUB domain containing protein 1(CDCP1)		POLB	DNA polymerase beta(POLB)		DLGAP5	DLG associated protein 5(DLGAP5)		MARCKSL1	MARCKS like 1(MARCKSL1)		NUF2	NUF2 component of NDC80 kinetochore complex(NUF2)		PRIM2	DNA primase subunit 2(PRIM2)		H1-0	H1.0 linker histone(H1-0)		GNG4	G protein subunit gamma 4(GNG4)		TOPBP1	DNA topoisomerase II binding protein 1(TOPBP1)		SKP2	S-phase kinase associated protein 2(SKP2)		POLQ	DNA polymerase theta(POLQ)		MAGED1
CCT3	9		ALG3	ALG3 alpha-1,3- mannosyltransferase(ALG3)		ACTN2	ACTN2		BIOCARTA	Estrogen-responsive protein Efp controls cell cycle and breast tumors growth	4	1	0.033	0.56		CBLC	Cbl proto-oncogene C(CBLC)		POLD2	DNA polymerase delta 2, accessory subunit(POLD2)		DNMT1	DNA methyltransferase 1(DNMT1)		NME1	NME/NM23 nucleoside diphosphate kinase 1(NME1)		OIP5	Opa interacting protein 5(OIP5)		DSCC1	DNA replication and sister chromatid cohesion 1(DSCC1)		LSM2	LSM2 homolog, U6 small nuclear RNA and mRNA degradation associated(LSM2)		H2AZ1	H2A.Z variant histone 1(H2AZ1)		FANCE	FA complementation group E(FANCE)		TTK	TTK protein kinase(TTK)		TOPBP1	DNA topoisomerase II binding protein 1(TOPBP1)		NEK2
FOXM1	9		AP1S1	adaptor related protein complex 1 subunit sigma 1(AP1S1)		ACVRL1	ACVRL1		BIOCARTA	p53 Signaling Pathway	4	1	0.039	0.58		DEPDC1	DEP domain containing 1(DEPDC1)		POLQ	DNA polymerase theta(POLQ)		POLB	DNA polymerase beta(POLB)		OLA1	Obg like ATPase 1(OLA1)		PIMREG	PICALM interacting mitotic regulator(PIMREG)		TOP2A	DNA topoisomerase II alpha(TOP2A)		NME1	NME/NM23 nucleoside diphosphate kinase 1(NME1)		H2BC5	H2B clustered histone 5(H2BC5)		FANCG	FA complementation group G(FANCG)		AURKB	aurora kinase B(AURKB)		FANCG	FA complementation group G(FANCG)		RAD51AP1
MAD2L1	9		APEX1	apurinic/apyrimidinic endodeoxyribonuclease 1(APEX1)		ADAMTS8	ADAMTS8		BIOCARTA	BRCA1-dependent Ub-ligase activity	3	0.7	0.048	0.64		DLGAP5	DLG associated protein 5(DLGAP5)		TOP2A	DNA topoisomerase II alpha(TOP2A)		TOP2A	DNA topoisomerase II alpha(TOP2A)		RAB15	RAB15, member RAS oncogene family(RAB15)		PTTG1	PTTG1 regulator of sister chromatid separation, securin(PTTG1)		TOPBP1	DNA topoisomerase II binding protein 1(TOPBP1)		NOC2L	NOC2 like nucleolar associated transcriptional repressor(NOC2L)		RAB15	RAB15, member RAS oncogene family(RAB15)		FANCI	FA complementation group I(FANCI)		CDC20	cell division cycle 20(CDC20)		FANCI	FA complementation group I(FANCI)		RAD54L
SLC7A5	9		ASF1B	anti-silencing function 1B histone chaperone(ASF1B)		ADAMTSL3	ADAMTSL3		BIOCARTA	E2F1 Destruction Pathway	3	0.7	0.073	0.87		DNMT1	DNA methyltransferase 1(DNMT1)		DNAJA3	DnaJ heat shock protein family (Hsp40) member A3(DNAJA3)		TOPBP1	DNA topoisomerase II binding protein 1(TOPBP1)		RACGAP1	Rac GTPase activating protein 1(RACGAP1)		RACGAP1	Rac GTPase activating protein 1(RACGAP1)		E2F1	E2F transcription factor 1(E2F1)		NOP2	NOP2 nucleolar protein(NOP2)		WASF1	WASP family member 1(WASF1)		PTTG1	PTTG1 regulator of sister chromatid separation, securin(PTTG1)		CDC25A	cell division cycle 25A(CDC25A)		PTTG1	PTTG1 regulator of sister chromatid separation, securin(PTTG1)		SMARCB1
TOP2A	9		ASPM	assembly factor for spindle microtubules(ASPM)		ADH1B	ADH1B		BIOCARTA	BTG family proteins and cell cycle regulation	3	0.7	0.086	0.94		POLA2	DNA polymerase alpha 2, accessory subunit(POLA2)		E2F1	E2F transcription factor 1(E2F1)		E2F1	E2F transcription factor 1(E2F1)		THY1	Thy-1 cell surface antigen(THY1)		SPC25	SPC25 component of NDC80 kinetochore complex(SPC25)		E2F3	E2F transcription factor 3(E2F3)		RAD51AP1	RAD51 associated protein 1(RAD51AP1)		YKT6	YKT6 v-SNARE homolog(YKT6)		RAD51AP1	RAD51 associated protein 1(RAD51AP1)		CDC6	cell division cycle 6(CDC6)		RAD51AP1	RAD51 associated protein 1(RAD51AP1)		WASF1
TPX2	9		ATAD2	ATPase family AAA domain containing 2(ATAD2)		ADRB1	ADRB1		GOTERM_BP_DIRECT	cell division	59	14.1	4.7e-33	1e-29		POLD2	DNA polymerase delta 2, accessory subunit(POLD2)		FIRRM	FIGNL1 interacting regulator of recombination and mitosis(FIRRM)		ETV4	ETS variant transcription factor 4(ETV4)		WNT1	Wnt family member 1(WNT1)		TPX2	TPX2 microtubule nucleation factor(TPX2)		ERCC6L	ERCC excision repair 6 like, spindle assembly checkpoint helicase(ERCC6L)		RANGAP1	Ran GTPase activating protein 1(RANGAP1)		CENPA	centromere protein A(CENPA)		RAD54B	RAD54 homolog B(RAD54B)		CDC7	cell division cycle 7(CDC7)		RAD54L	RAD54 like(RAD54L)		ACTL6A
DBN1	9		ATIC	5-aminoimidazole-4-carboxamide ribonucleotide formyltransferase/IMP cyclohydrolase(ATIC)		ADRB2	ADRB2		GOTERM_BP_DIRECT	DNA repair	36	8.6	1.5e-16	6.6e-14		POLE	DNA polymerase epsilon, catalytic subunit(POLE)		FKBP3	FKBP prolyl isomerase 3(FKBP3)		FANCE	FA complementation group E(FANCE)		WNT5A	Wnt family member 5A(WNT5A)		VRK1	VRK serine/threonine kinase 1(VRK1)		ETV4	ETS variant transcription factor 4(ETV4)		SRPK1	SRSF protein kinase 1(SRPK1)		CENPE	centromere protein E(CENPE)		RAD54L	RAD54 like(RAD54L)		CDCA5	cell division cycle associated 5(CDCA5)		ACTL6A	actin like 6A(ACTL6A)		ASF1B
CCNB2	9		AURKA	aurora kinase A(AURKA)		AGTR1	AGTR1		GOTERM_BP_DIRECT	cell cycle	30	7.2	9.4e-10	1.4e-07		PRIM2	DNA primase subunit 2(PRIM2)		FKBP4	FKBP prolyl isomerase 4(FKBP4)		FANCI	FA complementation group I(FANCI)		AHCY	adenosylhomocysteinase(AHCY)		ZWINT	ZW10 interacting kinetochore protein(ZWINT)		FANCI	FA complementation group I(FANCI)		TARBP1	TAR (HIV-1) RNA binding protein 1(TARBP1)		CENPF	centromere protein F(CENPF)		ACTL6A	actin like 6A(ACTL6A)		CHEK1	checkpoint kinase 1(CHEK1)		APEX1	apurinic/apyrimidinic endodeoxyribonuclease 1(APEX1)		BIRC5
HMMR	9		AURKB	aurora kinase B(AURKB)		AHCY	AHCY		GOTERM_BP_DIRECT	positive regulation of transcription, DNA-templated	30	7.2	0.00074	0.026		TOP2A	DNA topoisomerase II alpha(TOP2A)		FXR1	FMR1 autosomal homolog 1(FXR1)		FKBP4	FKBP prolyl isomerase 4(FKBP4)		AARS1	alanyl-tRNA synthetase 1(AARS1)		ASPM	assembly factor for spindle microtubules(ASPM)		H1-0	H1.0 linker histone(H1-0)		TSFM	Ts translation elongation factor, mitochondrial(TSFM)		CCT4	chaperonin containing TCP1 subunit 4(CCT4)		APEX1	apurinic/apyrimidinic endodeoxyribonuclease 1(APEX1)		CHEK2	checkpoint kinase 2(CHEK2)		CHEK1	checkpoint kinase 1(CHEK1)		CAD
MCM4	9		B4GALT2	beta-1,4-galactosyltransferase 2(B4GALT2)		ALDH18A1	ALDH18A1		GOTERM_BP_DIRECT	DNA replication	27	6.5	3.6e-19	4e-16		TOPBP1	DNA topoisomerase II binding protein 1(TOPBP1)		GINS2	GINS complex subunit 2(GINS2)		FXR1	FMR1 autosomal homolog 1(FXR1)		ALDOA	aldolase, fructose-bisphosphate A(ALDOA)		AURKA	aurora kinase A(AURKA)		H2AZ1	H2A.Z variant histone 1(H2AZ1)		ALDH18A1	aldehyde dehydrogenase 18 family member A1(ALDH18A1)		CCT7	chaperonin containing TCP1 subunit 7(CCT7)		CHEK1	checkpoint kinase 1(CHEK1)		CCNA2	cyclin A2(CCNA2)		CHAF1A	chromatin assembly factor 1 subunit A(CHAF1A)		CDCA8
ZWINT	9		BIK	BCL2 interacting killer(BIK)		ALDOA	ALDOA		GOTERM_BP_DIRECT	mitotic cell cycle	26	6.2	1.7e-15	5.5e-13		DNAJA3	DnaJ heat shock protein family (Hsp40) member A3(DNAJA3)		GINS4	GINS complex subunit 4(GINS4)		GINS2	GINS complex subunit 2(GINS2)		ALDOC	aldolase, fructose-bisphosphate C(ALDOC)		AURKB	aurora kinase B(AURKB)		H2BC5	H2B clustered histone 5(H2BC5)		ALDOA	aldolase, fructose-bisphosphate A(ALDOA)		DSP	desmoplakin(DSP)		CHEK2	checkpoint kinase 2(CHEK2)		CCNB1	cyclin B1(CCNB1)		CHAF1B	chromatin assembly factor 1 subunit B(CHAF1B)		CHEK1
BUB1B	9		BIRC5	baculoviral IAP repeat containing 5(BIRC5)		ALDOC	ALDOC		GOTERM_BP_DIRECT	apoptotic process	25	6	0.0029	0.074		E2F1	E2F transcription factor 1(E2F1)		H1-0	H1.0 linker histone(H1-0)		H2AZ1	H2A.Z variant histone 1(H2AZ1)		CALML3	calmodulin like 3(CALML3)		BIRC5	baculoviral IAP repeat containing 5(BIRC5)		HJURP	Holliday junction recognition protein(HJURP)		APEX1	apurinic/apyrimidinic endodeoxyribonuclease 1(APEX1)		ESRP1	epithelial splicing regulatory protein 1(ESRP1)		CHAF1A	chromatin assembly factor 1 subunit A(CHAF1A)		CCNB2	cyclin B2(CCNB2)		EXO1	exonuclease 1(EXO1)		CHAF1A
BZW2	9		BLM	BLM RecQ like helicase(BLM)		ALG3	ALG3		GOTERM_BP_DIRECT	protein phosphorylation	24	5.8	6.8e-05	0.0039		ERCC6L	ERCC excision repair 6 like, spindle assembly checkpoint helicase(ERCC6L)		H2AZ1	H2A.Z variant histone 1(H2AZ1)		H2BC5	H2B clustered histone 5(H2BC5)		CAD	carbamoyl-phosphate synthetase 2, aspartate transcarbamylase, and dihydroorotase(CAD)		CDC20	cell division cycle 20(CDC20)		MYBL2	MYB proto-oncogene like 2(MYBL2)		CCT3	chaperonin containing TCP1 subunit 3(CCT3)		EEF1A2	eukaryotic translation elongation factor 1 alpha 2(EEF1A2)		CHAF1B	chromatin assembly factor 1 subunit B(CHAF1B)		CCNE1	cyclin E1(CCNE1)		FEN1	flap structure-specific endonuclease 1(FEN1)		CHAF1B
CDCA3	9		BMAL2	basic helix-loop-helix ARNT like 2(BMAL2)		ANGPT1	ANGPT1		GOTERM_BP_DIRECT	chromosome segregation	23	5.5	4.9e-17	2.7e-14		ETV4	ETS variant transcription factor 4(ETV4)		H2BC5	H2B clustered histone 5(H2BC5)		HJURP	Holliday junction recognition protein(HJURP)		CRABP2	cellular retinoic acid binding protein 2(CRABP2)		CDC25A	cell division cycle 25A(CDC25A)		RAD51AP1	RAD51 associated protein 1(RAD51AP1)		CCT4	chaperonin containing TCP1 subunit 4(CCT4)		EIF4G1	eukaryotic translation initiation factor 4 gamma 1(EIF4G1)		DTL	denticleless E3 ubiquitin protein ligase homolog(DTL)		CCNE2	cyclin E2(CCNE2)		FOXM1	forkhead box M1(FOXM1)		CKAP5
CEP55	9		BRCA1	BRCA1 DNA repair associated(BRCA1)		AOC3	AOC3		GOTERM_BP_DIRECT	positive regulation of cell proliferation	23	5.5	0.0026	0.071		FANCE	FA complementation group E(FANCE)		NDUFS6	NADH:ubiquinone oxidoreductase subunit S6(NDUFS6)		LRP8	LDL receptor related protein 8(LRP8)		CCT3	chaperonin containing TCP1 subunit 3(CCT3)		CDC6	cell division cycle 6(CDC6)		RAD54B	RAD54 homolog B(RAD54B)		CKAP4	cytoskeleton associated protein 4(CKAP4)		FEN1	flap structure-specific endonuclease 1(FEN1)		EXO1	exonuclease 1(EXO1)		CDK4	cyclin dependent kinase 4(CDK4)		KIF22	kinesin family member 22(KIF22)		FEN1
KIF11	9		BUB1	BUB1 mitotic checkpoint serine/threonine kinase(BUB1)		AOX1	AOX1		GOTERM_BP_DIRECT	negative regulation of transcription, DNA-templated	23	5.5	0.0067	0.14		FANCG	FA complementation group G(FANCG)		NDC80	NDC80 kinetochore complex component(NDC80)		MLLT11	MLLT11 transcription factor 7 cofactor(MLLT11)		CCT4	chaperonin containing TCP1 subunit 4(CCT4)		CDC7	cell division cycle 7(CDC7)		RAD54L	RAD54 like(RAD54L)		DSP	desmoplakin(DSP)		EPRS1	glutamyl-prolyl-tRNA synthetase 1(EPRS1)		FEN1	flap structure-specific endonuclease 1(FEN1)		ESPL1	extra spindle pole bodies like 1, separase(ESPL1)		MSH2	mutS homolog 2(MSH2)		GOLT1B
KIF14	9		BUB1B	BUB1 mitotic checkpoint serine/threonine kinase B(BUB1B)		AP1S1	AP1S1		GOTERM_BP_DIRECT	cellular response to DNA damage stimulus	21	5	5.2e-06	0.00041		FANCI	FA complementation group I(FANCI)		NOP2	NOP2 nucleolar protein(NOP2)		MYBL2	MYB proto-oncogene like 2(MYBL2)		CCT5	chaperonin containing TCP1 subunit 5(CCT5)		CDCA3	cell division cycle associated 3(CDCA3)		SOX12	SRY-box transcription factor 12(SOX12)		ENO1	enolase 1(ENO1)		GORASP2	golgi reassembly stacking protein 2(GORASP2)		FOXM1	forkhead box M1(FOXM1)		HDAC1	histone deacetylase 1(HDAC1)		MSH6	mutS homolog 6(MSH6)		HDAC1
KIF20A	9		BZW2	basic leucine zipper and W2 domains 2(BZW2)		APEX1	APEX1		GOTERM_BP_DIRECT	negative regulation of apoptotic process	21	5	0.01	0.19		FERMT1	FERM domain containing kindlin 1(FERMT1)		NUF2	NUF2 component of NDC80 kinetochore complex(NUF2)		NME1	NME/NM23 nucleoside diphosphate kinase 1(NME1)		CCT7	chaperonin containing TCP1 subunit 7(CCT7)		CDCA5	cell division cycle associated 5(CDCA5)		SOX4	SRY-box transcription factor 4(SOX4)		ESRP1	epithelial splicing regulatory protein 1(ESRP1)		HNRNPAB	heterogeneous nuclear ribonucleoprotein A/B(HNRNPAB)		HROB	homologous recombination factor with OB-fold(HROB)		HDAC2	histone deacetylase 2(HDAC2)		NUDT1	nudix hydrolase 1(NUDT1)		HDAC2
MMP1	9		C1QBP	complement C1q binding protein(C1QBP)		AQP4	AQP4		GOTERM_BP_DIRECT	mitotic spindle organization	20	4.8	3.5e-18	2.6e-15		FIRRM	FIGNL1 interacting regulator of recombination and mitosis(FIRRM)		OLA1	Obg like ATPase 1(OLA1)		NOP2	NOP2 nucleolar protein(NOP2)		CSE1L	chromosome segregation 1 like(CSE1L)		CDCA8	cell division cycle associated 8(CDCA8)		SMARCB1	SWI/SNF related, matrix associated, actin dependent regulator of chromatin, subfamily b, member 1(SMARCB1)		EIF4G1	eukaryotic translation initiation factor 4 gamma 1(EIF4G1)		HMGA1	high mobility group AT-hook 1(HMGA1)		MCM10	minichromosome maintenance 10 replication initiation factor(MCM10)		MCM2	minichromosome maintenance complex component 2(MCM2)		PARP1	poly(ADP-ribose) polymerase 1(PARP1)		IRAK1
NCAPG	9		CA9	carbonic anhydrase 9(CA9)		ARHGAP6	ARHGAP6		GOTERM_BP_DIRECT	cell adhesion	19	4.6	0.053	0.66		FKBP3	FKBP prolyl isomerase 3(FKBP3)		PBK	PDZ binding kinase(PBK)		PBK	PDZ binding kinase(PBK)		CAND1	cullin associated and neddylation dissociated 1(CAND1)		CENPA	centromere protein A(CENPA)		ZFP64	ZFP64 zinc finger protein(ZFP64)		HDGF	heparin binding growth factor(HDGF)		HDAC1	histone deacetylase 1(HDAC1)		MSH2	mutS homolog 2(MSH2)		MCM3	minichromosome maintenance complex component 3(MCM3)		PRPF19	pre-mRNA processing factor 19(PRPF19)		KIF11
PAICS	9		CAD	carbamoyl-phosphate synthetase 2, aspartate transcarbamylase, and dihydroorotase(CAD)		ASF1B	ASF1B		GOTERM_BP_DIRECT	phosphorylation	17	4.1	0.00045	0.018		FKBP4	FKBP prolyl isomerase 4(FKBP4)		PTTG1	PTTG1 regulator of sister chromatid separation, securin(PTTG1)		PIMREG	PICALM interacting mitotic regulator(PIMREG)		CKAP4	cytoskeleton associated protein 4(CKAP4)		CENPE	centromere protein E(CENPE)		APEX1	apurinic/apyrimidinic endodeoxyribonuclease 1(APEX1)		HNRNPAB	heterogeneous nuclear ribonucleoprotein A/B(HNRNPAB)		HROB	homologous recombination factor with OB-fold(HROB)		MSH6	mutS homolog 6(MSH6)		MCM4	minichromosome maintenance complex component 4(MCM4)		RFC2	replication factor C subunit 2(RFC2)		MAPK6
PLK1	9		CALML3	calmodulin like 3(CALML3)		ASPA	ASPA		GOTERM_BP_DIRECT	mitotic cytokinesis	16	3.8	8.1e-12	1.6e-09		FXR1	FMR1 autosomal homolog 1(FXR1)		RAD54L	RAD54 like(RAD54L)		PTTG1	PTTG1 regulator of sister chromatid separation, securin(PTTG1)		DSG2	desmoglein 2(DSG2)		CENPF	centromere protein F(CENPF)		BMAL2	basic helix-loop-helix ARNT like 2(BMAL2)		HMGA1	high mobility group AT-hook 1(HMGA1)		ITPKA	inositol-trisphosphate 3-kinase A(ITPKA)		NEIL3	nei like DNA glycosylase 3(NEIL3)		MCM5	minichromosome maintenance complex component 5(MCM5)		RFC3	replication factor C subunit 3(RFC3)		PARP1
RRM2	9		CAND1	cullin associated and neddylation dissociated 1(CAND1)		ASPM	ASPM		GOTERM_BP_DIRECT	cell proliferation	16	3.8	5.3e-06	0.00041		GINS2	GINS complex subunit 2(GINS2)		RACGAP1	Rac GTPase activating protein 1(RACGAP1)		RAD51AP1	RAD51 associated protein 1(RAD51AP1)		DSP	desmoplakin(DSP)		CEP55	centrosomal protein 55(CEP55)		CENPA	centromere protein A(CENPA)		HMGB3	high mobility group box 3(HMGB3)		ILF2	interleukin enhancer binding factor 2(ILF2)		PARP1	poly(ADP-ribose) polymerase 1(PARP1)		MCM6	minichromosome maintenance complex component 6(MCM6)		RFC4	replication factor C subunit 4(RFC4)		PRKDC
TROAP	9		CASK	calcium/calmodulin dependent serine protein kinase(CASK)		ATAD2	ATAD2		GOTERM_BP_DIRECT	regulation of cell cycle	16	3.8	0.00055	0.021		GINS4	GINS complex subunit 4(GINS4)		RANGAP1	Ran GTPase activating protein 1(RANGAP1)		RACGAP1	Rac GTPase activating protein 1(RACGAP1)		ENO1	enolase 1(ENO1)		CHEK2	checkpoint kinase 2(CHEK2)		DLX5	distal-less homeobox 5(DLX5)		HDAC2	histone deacetylase 2(HDAC2)		LAD1	ladinin 1(LAD1)		PRPF19	pre-mRNA processing factor 19(PRPF19)		MCM7	minichromosome maintenance complex component 7(MCM7)		RRM1	ribonucleotide reductase catalytic subunit M1(RRM1)		RCC1
CHEK1	9		CBLC	Cbl proto-oncogene C(CBLC)		ATIC	ATIC		GOTERM_BP_DIRECT	chromatin remodeling	16	3.8	0.005	0.11		H1-0	H1.0 linker histone(H1-0)		SKP2	S-phase kinase associated protein 2(SKP2)		RANGAP1	Ran GTPase activating protein 1(RANGAP1)		ENO2	enolase 2(ENO2)		CIT	citron rho-interacting serine/threonine kinase(CIT)		ENO1	enolase 1(ENO1)		ILF2	interleukin enhancer binding factor 2(ILF2)		LMNB1	lamin B1(LMNB1)		PCNA	proliferating cell nuclear antigen(PCNA)		MAD2L1	mitotic arrest deficient 2 like 1(MAD2L1)		SSRP1	structure specific recognition protein 1(SSRP1)		SLC7A1
COL10A1	9		CCNA2	cyclin A2(CCNA2)		AURKA	AURKA		GOTERM_BP_DIRECT	mitotic spindle assembly checkpoint	15	3.6	8.1e-16	3e-13		H2BC5	H2B clustered histone 5(H2BC5)		SHC1	SHC adaptor protein 1(SHC1)		SKP2	S-phase kinase associated protein 2(SKP2)		EPN3	epsin 3(EPN3)		CCNA2	cyclin A2(CCNA2)		EXO1	exonuclease 1(EXO1)		MDH2	malate dehydrogenase 2(MDH2)		LMNB2	lamin B2(LMNB2)		PRKDC	protein kinase, DNA-activated, catalytic subunit(PRKDC)		PLK1	polo like kinase 1(PLK1)		TIMELESS	timeless circadian regulator(TIMELESS)		STIP1
DSG2	9		CCNB1	cyclin B1(CCNB1)		AURKB	AURKB		GOTERM_BP_DIRECT	mitotic sister chromatid segregation	15	3.6	1.5e-14	4.2e-12		HJURP	Holliday junction recognition protein(HJURP)		SOX4	SRY-box transcription factor 4(SOX4)		STIL	STIL centriolar assembly protein(STIL)		GGH	gamma-glutamyl hydrolase(GGH)		CCNB1	cyclin B1(CCNB1)		FOXE1	forkhead box E1(FOXE1)		MKI67	marker of proliferation Ki-67(MKI67)		NPM3	nucleophosmin/nucleoplasmin 3(NPM3)		RFWD3	ring finger and WD repeat domain 3(RFWD3)		PCNA	proliferating cell nuclear antigen(PCNA)		TTF2	transcription termination factor 2(TTF2)		SDC1
RAD54L	9		CCNB2	cyclin B2(CCNB2)		B4GALT2	B4GALT2		GOTERM_BP_DIRECT	G2/M transition of mitotic cell cycle	14	3.4	1.6e-10	2.6e-08		KDELR1	KDEL endoplasmic reticulum protein retention receptor 1(KDELR1)		STIL	STIL centriolar assembly protein(STIL)		SMARCB1	SWI/SNF related, matrix associated, actin dependent regulator of chromatin, subfamily b, member 1(SMARCB1)		GGCT	gamma-glutamylcyclotransferase(GGCT)		CCNB2	cyclin B2(CCNB2)		FOXM1	forkhead box M1(FOXM1)		MRPL3	mitochondrial ribosomal protein L3(MRPL3)		PCNA	proliferating cell nuclear antigen(PCNA)		SSRP1	structure specific recognition protein 1(SSRP1)		PRKDC	protein kinase, DNA-activated, catalytic subunit(PRKDC)		UBE2T	ubiquitin conjugating enzyme E2 T(UBE2T)		TCF3
NEK2	9		CCNE1	cyclin E1(CCNE1)		BIK	BIK		GOTERM_BP_DIRECT	G1/S transition of mitotic cell cycle	14	3.4	1.6e-09	2.3e-07		LRP8	LDL receptor related protein 8(LRP8)		TARBP1	TAR (HIV-1) RNA binding protein 1(TARBP1)		TRAF4	TNF receptor associated factor 4(TRAF4)		GPI	glucose-6-phosphate isomerase(GPI)		CCNE1	cyclin E1(CCNE1)		HDGF	heparin binding growth factor(HDGF)		NUSAP1	nucleolar and spindle associated protein 1(NUSAP1)		PPME1	protein phosphatase methylesterase 1(PPME1)		TIMELESS	timeless circadian regulator(TIMELESS)		PKMYT1	protein kinase, membrane associated tyrosine/threonine 1(PKMYT1)		UNG	uracil DNA glycosylase(UNG)
PBK	9		CCNE2	cyclin E2(CCNE2)		BIRC5	BIRC5		GOTERM_BP_DIRECT	DNA replication initiation	13	3.1	1.3e-13	3.3e-11		LSM2	LSM2 homolog, U6 small nuclear RNA and mRNA degradation associated(LSM2)		TPX2	TPX2 microtubule nucleation factor(TPX2)		TPX2	TPX2 microtubule nucleation factor(TPX2)		GFPT1	glutamine--fructose-6-phosphate transaminase 1(GFPT1)		CCNE2	cyclin E2(CCNE2)		HMGA1	high mobility group AT-hook 1(HMGA1)		NPM3	nucleophosmin/nucleoplasmin 3(NPM3)		PPM1G	protein phosphatase, Mg2+/Mn2+ dependent 1G(PPM1G)		UBE2T	ubiquitin conjugating enzyme E2 T(UBE2T)		SFN	stratifin(SFN)
CCNB1	9		CCNF	cyclin F(CCNF)		BLM	BLM		GOTERM_BP_DIRECT	response to xenobiotic stimulus	13	3.1	0.014	0.24		MAGED1	MAGE family member D1(MAGED1)		TTK	TTK protein kinase(TTK)		VRK1	VRK serine/threonine kinase 1(VRK1)		GARS1	glycyl-tRNA synthetase 1(GARS1)		CCNF	cyclin F(CCNF)		HMGB3	high mobility group box 3(HMGB3)		FARSA	phenylalanyl-tRNA synthetase subunit alpha(FARSA)		RCC1	regulator of chromosome condensation 1(RCC1)		UNG	uracil DNA glycosylase(UNG)
CCNE1	9		CCT3	chaperonin containing TCP1 subunit 3(CCT3)		BMAL2	ARNTL2		GOTERM_BP_DIRECT	positive regulation of apoptotic process	13	3.1	0.051	0.64		MARCKSL1	MARCKS like 1(MARCKSL1)		WDR12	WD repeat domain 12(WDR12)		WDR12	WD repeat domain 12(WDR12)		HPRT1	hypoxanthine phosphoribosyltransferase 1(HPRT1)		CDK4	cyclin dependent kinase 4(CDK4)		HOXA10	homeobox A10(HOXA10)		PARP1	poly(ADP-ribose) polymerase 1(PARP1)		RRP1	ribosomal RNA processing 1(RRP1)
CDC20	9		CCT4	chaperonin containing TCP1 subunit 4(CCT4)		BMP5	BMP5		GOTERM_BP_DIRECT	DNA unwinding involved in DNA replication	12	2.9	1.7e-13	3.8e-11		MLLT11	MLLT11 transcription factor 7 cofactor(MLLT11)		ACTL6A	actin like 6A(ACTL6A)		ZFP64	ZFP64 zinc finger protein(ZFP64)		ITGB4	integrin subunit beta 4(ITGB4)		CKAP5	cytoskeleton associated protein 5(CKAP5)		HOXC6	homeobox C6(HOXC6)		PRMT1	protein arginine methyltransferase 1(PRMT1)		RNF187	ring finger protein 187(RNF187)
CDCA8	9		CCT5	chaperonin containing TCP1 subunit 5(CCT5)		BRCA1	BRCA1		GOTERM_BP_DIRECT	regulation of cyclin-dependent protein serine/threonine kinase activity	12	2.9	1.3e-08	1.6e-06		MYBL2	MYB proto-oncogene like 2(MYBL2)		AHCY	adenosylhomocysteinase(AHCY)		ACTL6A	actin like 6A(ACTL6A)		IARS1	isoleucyl-tRNA synthetase 1(IARS1)		ECT2	epithelial cell transforming 2(ECT2)		HROB	homologous recombination factor with OB-fold(HROB)		PRKDC	protein kinase, DNA-activated, catalytic subunit(PRKDC)		SNRPD1	small nuclear ribonucleoprotein D1 polypeptide(SNRPD1)
KIF4A	9		CCT7	chaperonin containing TCP1 subunit 7(CCT7)		BUB1	BUB1		GOTERM_BP_DIRECT	microtubule-based movement	12	2.9	2.5e-06	0.00021		NDC80	NDC80 kinetochore complex component(NDC80)		AARS1	alanyl-tRNA synthetase 1(AARS1)		AARS1	alanyl-tRNA synthetase 1(AARS1)		JUP	junction plakoglobin(JUP)		KIF11	kinesin family member 11(KIF11)		ILF2	interleukin enhancer binding factor 2(ILF2)		PUS7	pseudouridine synthase 7(PUS7)		STMN1	stathmin 1(STMN1)
MELK	9		CDC20	cell division cycle 20(CDC20)		BUB1B	BUB1B		GOTERM_BP_DIRECT	extracellular matrix organization	12	2.9	0.0023	0.063		NEK2	NIMA related kinase 2(NEK2)		ALDOA	aldolase, fructose-bisphosphate A(ALDOA)		ALDOA	aldolase, fructose-bisphosphate A(ALDOA)		KRT16	keratin 16(KRT16)		KIF18B	kinesin family member 18B(KIF18B)		KIF22	kinesin family member 22(KIF22)		RNASEH2A	ribonuclease H2 subunit A(RNASEH2A)		TCF3	transcription factor 3(TCF3)
MMP11	9		CDC25A	cell division cycle 25A(CDC25A)		BZW2	BZW2		GOTERM_BP_DIRECT	proteasome-mediated ubiquitin-dependent protein catabolic process	12	2.9	0.0078	0.15		NME1	NME/NM23 nucleoside diphosphate kinase 1(NME1)		ALDOC	aldolase, fructose-bisphosphate C(ALDOC)		APEX1	apurinic/apyrimidinic endodeoxyribonuclease 1(APEX1)		LAD1	ladinin 1(LAD1)		KIF23	kinesin family member 23(KIF23)		KIF4A	kinesin family member 4A(KIF4A)		RAE1	ribonucleic acid export 1(RAE1)		TUBA4A	tubulin alpha 4a(TUBA4A)
PPAT	9		CDC6	cell division cycle 6(CDC6)		C1orf115	C1orf115		GOTERM_BP_DIRECT	male gonad development	11	2.6	0.00012	0.0063		NOC2L	NOC2 like nucleolar associated transcriptional repressor(NOC2L)		APEX1	apurinic/apyrimidinic endodeoxyribonuclease 1(APEX1)		AURKA	aurora kinase A(AURKA)		LRRC15	leucine rich repeat containing 15(LRRC15)		KIF2C	kinesin family member 2C(KIF2C)		MKI67	marker of proliferation Ki-67(MKI67)		RRP1	ribosomal RNA processing 1(RRP1)
PSAT1	9		CDC7	cell division cycle 7(CDC7)		C1QBP	C1QBP		GOTERM_BP_DIRECT	protein autophosphorylation	11	2.6	0.0051	0.11		NOP2	NOP2 nucleolar protein(NOP2)		AURKB	aurora kinase B(AURKB)		AURKB	aurora kinase B(AURKB)		LSR	lipolysis stimulated lipoprotein receptor(LSR)		KIFC1	kinesin family member C1(KIFC1)		MND1	meiotic nuclear divisions 1(MND1)		SERPINH1	serpin family H member 1(SERPINH1)
SDC1	8		CDCA3	cell division cycle associated 3(CDCA3)		C1QTNF7	C1QTNF7		GOTERM_BP_DIRECT	peptidyl-serine phosphorylation	11	2.6	0.0055	0.12		NUF2	NUF2 component of NDC80 kinetochore complex(NUF2)		BIRC5	baculoviral IAP repeat containing 5(BIRC5)		BIRC5	baculoviral IAP repeat containing 5(BIRC5)		MDH2	malate dehydrogenase 2(MDH2)		KNTC1	kinetochore associated 1(KNTC1)		MCM10	minichromosome maintenance 10 replication initiation factor(MCM10)		SNRPD1	small nuclear ribonucleoprotein D1 polypeptide(SNRPD1)
SPP1	8		CDCA4	cell division cycle associated 4(CDCA4)		CA2	CA2		GOTERM_BP_DIRECT	DNA-dependent DNA replication	10	2.4	4e-08	4.7e-06		OIP5	Opa interacting protein 5(OIP5)		BZW2	basic leucine zipper and W2 domains 2(BZW2)		BMAL2	basic helix-loop-helix ARNT like 2(BMAL2)		MMP9	matrix metallopeptidase 9(MMP9)		MCM5	minichromosome maintenance complex component 5(MCM5)		MCM2	minichromosome maintenance complex component 2(MCM2)		SPATS2	spermatogenesis associated serine rich 2(SPATS2)
GORASP2	8		CDCA5	cell division cycle associated 5(CDCA5)		CA4	CA4		GOTERM_BP_DIRECT	skeletal system development	10	2.4	0.0021	0.059		PBK	PDZ binding kinase(PBK)		CAD	carbamoyl-phosphate synthetase 2, aspartate transcarbamylase, and dihydroorotase(CAD)		CDC20	cell division cycle 20(CDC20)		MARS1	methionyl-tRNA synthetase 1(MARS1)		MAD2L1	mitotic arrest deficient 2 like 1(MAD2L1)		MCM3	minichromosome maintenance complex component 3(MCM3)		STIP1	stress induced phosphoprotein 1(STIP1)
MDH2	8		CDCA7	cell division cycle associated 7(CDCA7)		CA9	CA9		GOTERM_BP_DIRECT	RNA splicing	10	2.4	0.034	0.47		PIMREG	PICALM interacting mitotic regulator(PIMREG)		CDC20	cell division cycle 20(CDC20)		CDC25A	cell division cycle 25A(CDC25A)		PI15	peptidase inhibitor 15(PI15)		NCAPD2	non-SMC condensin I complex subunit D2(NCAPD2)		MCM4	minichromosome maintenance complex component 4(MCM4)		SSRP1	structure specific recognition protein 1(SSRP1)
SRPK1	8		CDCA8	cell division cycle associated 8(CDCA8)		CAB39L	CAB39L		GOTERM_BP_DIRECT	regulation of apoptotic process	10	2.4	0.073	0.79		PRAME	PRAME nuclear receptor transcriptional regulator(PRAME)		CENPF	centromere protein F(CENPF)		CDC6	cell division cycle 6(CDC6)		PRDX2	peroxiredoxin 2(PRDX2)		NCAPG	non-SMC condensin I complex subunit G(NCAPG)		MCM5	minichromosome maintenance complex component 5(MCM5)		UBE2L3	ubiquitin conjugating enzyme E2 L3(UBE2L3)
UCK2	8		CDCP1	CUB domain containing protein 1(CDCP1)		CAD	CAD		GOTERM_BP_DIRECT	double-strand break repair via break-induced replication	9	2.2	1.6e-11	2.9e-09		PPFIA4	PTPRF interacting protein alpha 4(PPFIA4)		CCT3	chaperonin containing TCP1 subunit 3(CCT3)		CDC7	cell division cycle 7(CDC7)		PRDX4	peroxiredoxin 4(PRDX4)		NCAPH	non-SMC condensin I complex subunit H(NCAPH)		MCM6	minichromosome maintenance complex component 6(MCM6)
AURKB	8		CDH3	cadherin 3(CDH3)		CALML3	CALML3		GOTERM_BP_DIRECT	positive regulation of DNA-directed DNA polymerase activity	9	2.2	4e-11	6.9e-09		PTTG1	PTTG1 regulator of sister chromatid separation, securin(PTTG1)		CCT4	chaperonin containing TCP1 subunit 4(CCT4)		CDCA3	cell division cycle associated 3(CDCA3)		PAICS	phosphoribosylaminoimidazole carboxylase and phosphoribosylaminoimidazolesuccinocarboxamide synthase(PAICS)		NCAPD3	non-SMC condensin II complex subunit D3(NCAPD3)		MCM7	minichromosome maintenance complex component 7(MCM7)
CDCA4	8		CDK4	cyclin dependent kinase 4(CDK4)		CAND1	CAND1		GOTERM_BP_DIRECT	interstrand cross-link repair	9	2.2	1.2e-06	0.00012		RAD51AP1	RAD51 associated protein 1(RAD51AP1)		CCT5	chaperonin containing TCP1 subunit 5(CCT5)		CDCA5	cell division cycle associated 5(CDCA5)		GART	phosphoribosylglycinamide formyltransferase, phosphoribosylglycinamide synthetase, phosphoribosylaminoimidazole synthetase(GART)		NCAPG2	non-SMC condensin II complex subunit G2(NCAPG2)		MSH2	mutS homolog 2(MSH2)
CENPE	8		CDKN3	cyclin dependent kinase inhibitor 3(CDKN3)		CASK	CASK		GOTERM_BP_DIRECT	epidermis development	9	2.2	0.00044	0.018		RAD54B	RAD54 homolog B(RAD54B)		CCT7	chaperonin containing TCP1 subunit 7(CCT7)		CDCA7	cell division cycle associated 7(CDCA7)		PSAT1	phosphoserine aminotransferase 1(PSAT1)		NUSAP1	nucleolar and spindle associated protein 1(NUSAP1)		MSH6	mutS homolog 6(MSH6)
CENPM	8		CENPA	centromere protein A(CENPA)		CASQ2	CASQ2		GOTERM_BP_DIRECT	mitotic metaphase plate congression	8	1.9	2.4e-05	0.0016		RAD54L	RAD54 like(RAD54L)		CHAF1B	chromatin assembly factor 1 subunit B(CHAF1B)		CDCA8	cell division cycle associated 8(CDCA8)		PLAU	plasminogen activator, urokinase(PLAU)		PLK1	polo like kinase 1(PLK1)		NEIL3	nei like DNA glycosylase 3(NEIL3)
COL11A1	8		CENPE	centromere protein E(CENPE)		CAV1	CAV1		GOTERM_BP_DIRECT	DNA duplex unwinding	8	1.9	0.00025	0.011		RACGAP1	Rac GTPase activating protein 1(RACGAP1)		CSE1L	chromosome segregation 1 like(CSE1L)		CRABP2	cellular retinoic acid binding protein 2(CRABP2)		PLOD1	procollagen-lysine,2-oxoglutarate 5-dioxygenase 1(PLOD1)		PRC1	protein regulator of cytokinesis 1(PRC1)		NUSAP1	nucleolar and spindle associated protein 1(NUSAP1)
COL5A2	8		CENPF	centromere protein F(CENPF)		CAV2	CAV2		GOTERM_BP_DIRECT	double-strand break repair	8	1.9	0.0009	0.031		RANGAP1	Ran GTPase activating protein 1(RANGAP1)		CIT	citron rho-interacting serine/threonine kinase(CIT)		CENPA	centromere protein A(CENPA)		PLOD2	procollagen-lysine,2-oxoglutarate 5-dioxygenase 2(PLOD2)		RCC1	regulator of chromosome condensation 1(RCC1)		PARP1	poly(ADP-ribose) polymerase 1(PARP1)
FEN1	8		CENPI	centromere protein I(CENPI)		CBLC	CBLC		GOTERM_BP_DIRECT	collagen fibril organization	8	1.9	0.0011	0.035		SKP2	S-phase kinase associated protein 2(SKP2)		C1QBP	complement C1q binding protein(C1QBP)		CENPE	centromere protein E(CENPE)		PFN2	profilin 2(PFN2)		RAE1	ribonucleic acid export 1(RAE1)		PCNA	proliferating cell nuclear antigen(PCNA)
KIF23	8		CENPM	centromere protein M(CENPM)		CCN5	WISP2		GOTERM_BP_DIRECT	cerebral cortex development	8	1.9	0.0016	0.05		SHC1	SHC adaptor protein 1(SHC1)		CAND1	cullin associated and neddylation dissociated 1(CAND1)		CENPI	centromere protein I(CENPI)		PCNA	proliferating cell nuclear antigen(PCNA)		SPAG5	sperm associated antigen 5(SPAG5)		PRKDC	protein kinase, DNA-activated, catalytic subunit(PRKDC)
LSR	8		CENPN	centromere protein N(CENPN)		CCNA2	CCNA2		GOTERM_BP_DIRECT	DNA recombination	8	1.9	0.0022	0.061		SPC25	SPC25 component of NDC80 kinetochore complex(SPC25)		CCNA2	cyclin A2(CCNA2)		CCT3	chaperonin containing TCP1 subunit 3(CCT3)		PSMD2	proteasome 26S subunit ubiquitin receptor, non-ATPase 2(PSMD2)		SKA1	spindle and kinetochore associated complex subunit 1(SKA1)		RCC1	regulator of chromosome condensation 1(RCC1)
MCM7	8		CENPO	centromere protein O(CENPO)		CCNB1	CCNB1		GOTERM_BP_DIRECT	aging	8	1.9	0.035	0.48		SRPRB	SRP receptor subunit beta(SRPRB)		CCNB1	cyclin B1(CCNB1)		CCT5	chaperonin containing TCP1 subunit 5(CCT5)		PDIA6	protein disulfide isomerase family A member 6(PDIA6)		TIMELESS	timeless circadian regulator(TIMELESS)		RFC3	replication factor C subunit 3(RFC3)
MKI67	8		CEP55	centrosomal protein 55(CEP55)		CCNB2	CCNB2		GOTERM_BP_DIRECT	regulation of cell proliferation	8	1.9	0.075	0.79		SRPK1	SRSF protein kinase 1(SRPK1)		CDK4	cyclin dependent kinase 4(CDK4)		CCT7	chaperonin containing TCP1 subunit 7(CCT7)		PTPRF	protein tyrosine phosphatase receptor type F(PTPRF)		TACC3	transforming acidic coiled-coil containing protein 3(TACC3)		SSRP1	structure specific recognition protein 1(SSRP1)
PCNA	8		CHAF1A	chromatin assembly factor 1 subunit A(CHAF1A)		CCNE1	CCNE1		GOTERM_BP_DIRECT	response to hypoxia	8	1.9	0.077	0.79		STIL	STIL centriolar assembly protein(STIL)		COX6B1	cytochrome c oxidase subunit 6B1(COX6B1)		CHEK1	checkpoint kinase 1(CHEK1)		SPP1	secreted phosphoprotein 1(SPP1)		UBE2C	ubiquitin conjugating enzyme E2 C(UBE2C)		TCF3	transcription factor 3(TCF3)
PDIA6	8		CHAF1B	chromatin assembly factor 1 subunit B(CHAF1B)		CCNE2	CCNE2		GOTERM_BP_DIRECT	protein folding	8	1.9	0.094	0.89		SMARCB1	SWI/SNF related, matrix associated, actin dependent regulator of chromatin, subfamily b, member 1(SMARCB1)		CKAP4	cytoskeleton associated protein 4(CKAP4)		CHEK2	checkpoint kinase 2(CHEK2)		SHMT2	serine hydroxymethyltransferase 2(SHMT2)		USP39	ubiquitin specific peptidase 39(USP39)		TFAP2A	transcription factor AP-2 alpha(TFAP2A)
PLOD2	8		CHEK1	checkpoint kinase 1(CHEK1)		CCNF	CCNF		GOTERM_BP_DIRECT	mitotic spindle midzone assembly	7	1.7	3.4e-08	4.2e-06		TARBP1	TAR (HIV-1) RNA binding protein 1(TARBP1)		CKAP5	cytoskeleton associated protein 5(CKAP5)		CHAF1A	chromatin assembly factor 1 subunit A(CHAF1A)		SSR4	signal sequence receptor subunit 4(SSR4)		ZWILCH	zwilch kinetochore protein(ZWILCH)		TFAP2C	transcription factor AP-2 gamma(TFAP2C)
PSMD2	8		CHEK2	checkpoint kinase 2(CHEK2)		CCT3	CCT3		GOTERM_BP_DIRECT	regulation of DNA-dependent DNA replication initiation	7	1.7	2.1e-07	2.2e-05		TRAF4	TNF receptor associated factor 4(TRAF4)		DTL	denticleless E3 ubiquitin protein ligase homolog(DTL)		CCNA2	cyclin A2(CCNA2)		SPRR3	small proline rich protein 3(SPRR3)					TTF2	transcription termination factor 2(TTF2)
RANGAP1	8		CHPF	chondroitin polymerizing factor(CHPF)		CCT4	CCT4		GOTERM_BP_DIRECT	mitotic chromosome condensation	7	1.7	1.7e-06	0.00015		TPX2	TPX2 microtubule nucleation factor(TPX2)		DGUOK	deoxyguanosine kinase(DGUOK)		CCNB1	cyclin B1(CCNB1)		SLC1A4	solute carrier family 1 member 4(SLC1A4)
RFC2	8		CHRNA5	cholinergic receptor nicotinic alpha 5 subunit(CHRNA5)		CCT5	CCT5		GOTERM_BP_DIRECT	spindle organization	7	1.7	1.7e-06	0.00015		TTK	TTK protein kinase(TTK)		DBN1	drebrin 1(DBN1)		CCNE1	cyclin E1(CCNE1)		SLC2A1	solute carrier family 2 member 1(SLC2A1)
RSRC1	8		CIT	citron rho-interacting serine/threonine kinase(CIT)		CCT7	CCT7		GOTERM_BP_DIRECT	mitotic cell cycle phase transition	7	1.7	1e-05	0.00071		THY1	Thy-1 cell surface antigen(THY1)		ENO1	enolase 1(ENO1)		CCNF	cyclin F(CCNF)		SLC7A5	solute carrier family 7 member 5(SLC7A5)
SRM	8		CKAP2	cytoskeleton associated protein 2(CKAP2)		CD33	CD33		GOTERM_BP_DIRECT	base-excision repair	7	1.7	6.6e-05	0.0039		TSFM	Ts translation elongation factor, mitochondrial(TSFM)		ENO2	enolase 2(ENO2)		DTL	denticleless E3 ubiquitin protein ligase homolog(DTL)		STMN1	stathmin 1(STMN1)
SULF1	8		CKAP4	cytoskeleton associated protein 4(CKAP4)		CD36	CD36		GOTERM_BP_DIRECT	positive regulation of cytokinesis	7	1.7	0.0002	0.0091		VRK1	VRK serine/threonine kinase 1(VRK1)		ECT2	epithelial cell transforming 2(ECT2)		EZH2	enhancer of zeste 2 polycomb repressive complex 2 subunit(EZH2)		SFN	stratifin(SFN)
SYT1	8		CKAP5	cytoskeleton associated protein 5(CKAP5)		CDC20	CDC20		GOTERM_BP_DIRECT	mitotic spindle assembly	7	1.7	0.0002	0.0091		WASF1	WASP family member 1(WASF1)		EEF1A2	eukaryotic translation elongation factor 1 alpha 2(EEF1A2)		ENO1	enolase 1(ENO1)		SDC1	syndecan 1(SDC1)
TK1	8		CKS2	CDC28 protein kinase regulatory subunit 2(CKS2)		CDC25A	CDC25A		GOTERM_BP_DIRECT	intrinsic apoptotic signaling pathway in response to DNA damage	7	1.7	0.00066	0.024		WDR12	WD repeat domain 12(WDR12)		EIF4G1	eukaryotic translation initiation factor 4 gamma 1(EIF4G1)		ENO2	enolase 2(ENO2)		TARS1	threonyl-tRNA synthetase 1(TARS1)
TMEM106C	8		CNTNAP2	contactin associated protein 2(CNTNAP2)		CDC6	CDC6		GOTERM_BP_DIRECT	positive regulation of fibroblast proliferation	7	1.7	0.0011	0.036		YKT6	YKT6 v-SNARE homolog(YKT6)		EIF4EBP1	eukaryotic translation initiation factor 4E binding protein 1(EIF4EBP1)		ECT2	epithelial cell transforming 2(ECT2)		TMEM132A	transmembrane protein 132A(TMEM132A)
TUBG1	8		COL10A1	collagen type X alpha 1 chain(COL10A1)		CDC7	CDC7		GOTERM_BP_DIRECT	telomere maintenance	7	1.7	0.0016	0.049		ZFP64	ZFP64 zinc finger protein(ZFP64)		EXO1	exonuclease 1(EXO1)		EIF4EBP1	eukaryotic translation initiation factor 4E binding protein 1(EIF4EBP1)		TUBA4A	tubulin alpha 4a(TUBA4A)
TYMS	8		COL11A1	collagen type XI alpha 1 chain(COL11A1)		CDCA3	CDCA3		GOTERM_BP_DIRECT	cellular response to UV	7	1.7	0.0017	0.051		ACTL6A	actin like 6A(ACTL6A)		FEN1	flap structure-specific endonuclease 1(FEN1)		FOXM1	forkhead box M1(FOXM1)
UNG	8		COL17A1	collagen type XVII alpha 1 chain(COL17A1)		CDCA4	CDCA4		GOTERM_BP_DIRECT	keratinocyte differentiation	7	1.7	0.0028	0.071		AP1S1	adaptor related protein complex 1 subunit sigma 1(AP1S1)		FLAD1	flavin adenine dinucleotide synthetase 1(FLAD1)		GPI	glucose-6-phosphate isomerase(GPI)
B4GALT2	8		COL1A1	collagen type I alpha 1 chain(COL1A1)		CDCA5	CDCA5		GOTERM_BP_DIRECT	regulation of mitotic cell cycle	7	1.7	0.0028	0.071		AHCY	adenosylhomocysteinase(AHCY)		GMNN	geminin DNA replication inhibitor(GMNN)		HDGF	heparin binding growth factor(HDGF)
CHEK2	8		COL5A1	collagen type V alpha 1 chain(COL5A1)		CDCA7	CDCA7		GOTERM_BP_DIRECT	cellular response to hydrogen peroxide	7	1.7	0.0032	0.079		AARS1	alanyl-tRNA synthetase 1(AARS1)		GPI	glucose-6-phosphate isomerase(GPI)		HNRNPAB	heterogeneous nuclear ribonucleoprotein A/B(HNRNPAB)
ENO2	8		COL5A2	collagen type V alpha 2 chain(COL5A2)		CDCA8	CDCA8		GOTERM_BP_DIRECT	protein modification process	7	1.7	0.01	0.19		ALDOA	aldolase, fructose-bisphosphate A(ALDOA)		EPRS1	glutamyl-prolyl-tRNA synthetase 1(EPRS1)		HMGA1	high mobility group AT-hook 1(HMGA1)
FERMT1	8		COL7A1	collagen type VII alpha 1 chain(COL7A1)		CDCP1	CDCP1		GOTERM_BP_DIRECT	keratinization	7	1.7	0.012	0.21		ALDOC	aldolase, fructose-bisphosphate C(ALDOC)		GARS1	glycyl-tRNA synthetase 1(GARS1)		HDAC1	histone deacetylase 1(HDAC1)
GREM1	8		COX6B1	cytochrome c oxidase subunit 6B1(COX6B1)		CDH3	CDH3		GOTERM_BP_DIRECT	cellular response to insulin stimulus	7	1.7	0.024	0.37		ASF1B	anti-silencing function 1B histone chaperone(ASF1B)		GOLT1B	golgi transport 1B(GOLT1B)		HDAC2	histone deacetylase 2(HDAC2)
MTHFD2	8		CRABP2	cellular retinoic acid binding protein 2(CRABP2)		CDH5	CDH5		GOTERM_BP_DIRECT	positive regulation of canonical Wnt signaling pathway	7	1.7	0.061	0.7		APEX1	apurinic/apyrimidinic endodeoxyribonuclease 1(APEX1)		HDGF	heparin binding growth factor(HDGF)		HPRT1	hypoxanthine phosphoribosyltransferase 1(HPRT1)
NIPSNAP1	8		CSE1L	chromosome segregation 1 like(CSE1L)		CDK4	CDK4		GOTERM_BP_DIRECT	DNA strand elongation involved in DNA replication	6	1.4	2.1e-07	2.2e-05		RSRC1	arginine and serine rich coiled-coil 1(RSRC1)		HNRNPAB	heterogeneous nuclear ribonucleoprotein A/B(HNRNPAB)		IRAK1	interleukin 1 receptor associated kinase 1(IRAK1)
RFWD3	8		CTHRC1	collagen triple helix repeat containing 1(CTHRC1)		CDKN3	CDKN3		GOTERM_BP_DIRECT	regulation of attachment of spindle microtubules to kinetochore	6	1.4	1.6e-06	0.00015		ASPM	assembly factor for spindle microtubules(ASPM)		HMGA1	high mobility group AT-hook 1(HMGA1)		ILF2	interleukin enhancer binding factor 2(ILF2)
SMARCB1	8		CXCL13	C-X-C motif chemokine ligand 13(CXCL13)		CDO1	CDO1		GOTERM_BP_DIRECT	positive regulation of chromosome segregation	6	1.4	6.7e-06	0.0005		AURKA	aurora kinase A(AURKA)		HMGB3	high mobility group box 3(HMGB3)		KIF11	kinesin family member 11(KIF11)
STMN1	8		CYC1	cytochrome c1(CYC1)		CENPA	CENPA		GOTERM_BP_DIRECT	somatic hypermutation of immunoglobulin genes	6	1.4	9.9e-06	0.00071		AURKB	aurora kinase B(AURKB)		HDAC1	histone deacetylase 1(HDAC1)		KIF22	kinesin family member 22(KIF22)
AARS1	8		DBN1	drebrin 1(DBN1)		CENPE	CENPE		GOTERM_BP_DIRECT	DNA synthesis involved in DNA repair	6	1.4	2.7e-05	0.0017		BIRC5	baculoviral IAP repeat containing 5(BIRC5)		HDAC2	histone deacetylase 2(HDAC2)		KIF23	kinesin family member 23(KIF23)
GPX2	8		DEPDC1	DEP domain containing 1(DEPDC1)		CENPF	CENPF		GOTERM_BP_DIRECT	tRNA aminoacylation for protein translation	6	1.4	0.00012	0.0063		BZW2	basic leucine zipper and W2 domains 2(BZW2)		HPRT1	hypoxanthine phosphoribosyltransferase 1(HPRT1)		KIF2C	kinesin family member 2C(KIF2C)
SPRR1A	8		DGUOK	deoxyguanosine kinase(DGUOK)		CENPI	CENPI		GOTERM_BP_DIRECT	positive regulation of release of cytochrome c from mitochondria	6	1.4	0.00022	0.0096		CASK	calcium/calmodulin dependent serine protein kinase(CASK)		IARS1	isoleucyl-tRNA synthetase 1(IARS1)		KIF4A	kinesin family member 4A(KIF4A)
ASPM	8		DLGAP5	DLG associated protein 5(DLGAP5)		CENPM	CENPM		GOTERM_BP_DIRECT	positive regulation of G2/M transition of mitotic cell cycle	6	1.4	0.00031	0.013		CAD	carbamoyl-phosphate synthetase 2, aspartate transcarbamylase, and dihydroorotase(CAD)		JUP	junction plakoglobin(JUP)		LMNB1	lamin B1(LMNB1)
AURKA	8		DLX5	distal-less homeobox 5(DLX5)		CENPN	CENPN		GOTERM_BP_DIRECT	DNA biosynthetic process	6	1.4	0.00066	0.024		CA9	carbonic anhydrase 9(CA9)		KIF11	kinesin family member 11(KIF11)		LMNB2	lamin B2(LMNB2)
CENPF	8		DNAJA3	DnaJ heat shock protein family (Hsp40) member A3(DNAJA3)		CENPO	CENPO		GOTERM_BP_DIRECT	positive regulation of telomere maintenance via telomerase	6	1.4	0.00066	0.024		CDC20	cell division cycle 20(CDC20)		KIF15	kinesin family member 15(KIF15)		KDM5B	lysine demethylase 5B(KDM5B)
CHAF1A	8		DNMT1	DNA methyltransferase 1(DNMT1)		CEP55	CEP55		GOTERM_BP_DIRECT	regulation of mitotic metaphase/anaphase transition	6	1.4	0.00086	0.03		CDC25A	cell division cycle 25A(CDC25A)		KIF20A	kinesin family member 20A(KIF20A)		LAPTM4B	lysosomal protein transmembrane 4 beta(LAPTM4B)
FKBP4	8		DSCC1	DNA replication and sister chromatid cohesion 1(DSCC1)		CFD	CFD		GOTERM_BP_DIRECT	mitotic G2 DNA damage checkpoint	6	1.4	0.0013	0.041		CDC6	cell division cycle 6(CDC6)		KIF2C	kinesin family member 2C(KIF2C)		MKI67	marker of proliferation Ki-67(MKI67)
GINS1	8		DSG2	desmoglein 2(DSG2)		CHAF1A	CHAF1A		GOTERM_BP_DIRECT	response to ionizing radiation	6	1.4	0.0016	0.049		CDC7	cell division cycle 7(CDC7)		LMNB1	lamin B1(LMNB1)		MTHFD2	methylenetetrahydrofolate dehydrogenase (NADP+ dependent) 2, methenyltetrahydrofolate cyclohydrolase(MTHFD2)
KIF15	8		DSP	desmoplakin(DSP)		CHAF1B	CHAF1B		GOTERM_BP_DIRECT	regulation of cytokinesis	6	1.4	0.0018	0.051		CDCA3	cell division cycle associated 3(CDCA3)		LMNB2	lamin B2(LMNB2)		MCM10	minichromosome maintenance 10 replication initiation factor(MCM10)
PRC1	8		DTL	denticleless E3 ubiquitin protein ligase homolog(DTL)		CHEK1	CHEK1		GOTERM_BP_DIRECT	heterochromatin assembly	6	1.4	0.017	0.29		CDCA5	cell division cycle associated 5(CDCA5)		KDM5B	lysine demethylase 5B(KDM5B)		MCM2	minichromosome maintenance complex component 2(MCM2)
TFAP2C	8		E2F1	E2F transcription factor 1(E2F1)		CHEK2	CHEK2		GOTERM_BP_DIRECT	negative regulation of translation	6	1.4	0.047	0.62		CDCA7	cell division cycle associated 7(CDCA7)		MDH2	malate dehydrogenase 2(MDH2)		MCM4	minichromosome maintenance complex component 4(MCM4)
TMPRSS4	8		E2F3	E2F transcription factor 3(E2F3)		CHPF	CHPF		GOTERM_BP_DIRECT	wound healing	6	1.4	0.055	0.67		CDCA8	cell division cycle associated 8(CDCA8)		MKI67	marker of proliferation Ki-67(MKI67)		MCM7	minichromosome maintenance complex component 7(MCM7)
ACTL6A	8		ECT2	epithelial cell transforming 2(ECT2)		CHRDL1	CHRDL1		GOTERM_BP_DIRECT	cellular protein modification process	6	1.4	0.055	0.67		CENPA	centromere protein A(CENPA)		MND1	meiotic nuclear divisions 1(MND1)		MAPK6	mitogen-activated protein kinase 6(MAPK6)
ALDH18A1	8		EEF1A2	eukaryotic translation elongation factor 1 alpha 2(EEF1A2)		CHRNA5	CHRNA5		GOTERM_BP_DIRECT	double-strand break repair via homologous recombination	6	1.4	0.061	0.7		CENPE	centromere protein E(CENPE)		MTHFD2	methylenetetrahydrofolate dehydrogenase (NADP+ dependent) 2, methenyltetrahydrofolate cyclohydrolase(MTHFD2)		MSH2	mutS homolog 2(MSH2)
ASF1B	8		EIF2AK1	eukaryotic translation initiation factor 2 alpha kinase 1(EIF2AK1)		CIT	CIT		GOTERM_BP_DIRECT	positive regulation of DNA primase activity	5	1.2	9.3e-07	9.4e-05		CENPF	centromere protein F(CENPF)		MCM2	minichromosome maintenance complex component 2(MCM2)		NCAPH	non-SMC condensin I complex subunit H(NCAPH)
BUB1	8		EIF4EBP1	eukaryotic translation initiation factor 4E binding protein 1(EIF4EBP1)		CKAP2	CKAP2		GOTERM_BP_DIRECT	positive regulation of chromosome condensation	5	1.2	2.2e-05	0.0015		CENPN	centromere protein N(CENPN)		MCM3	minichromosome maintenance complex component 3(MCM3)		NUSAP1	nucleolar and spindle associated protein 1(NUSAP1)
CDC6	8		EIF4G1	eukaryotic translation initiation factor 4 gamma 1(EIF4G1)		CKAP4	CKAP4		GOTERM_BP_DIRECT	CENP-A containing nucleosome assembly	5	1.2	3.6e-05	0.0022		CENPO	centromere protein O(CENPO)		MCM4	minichromosome maintenance complex component 4(MCM4)		NUP155	nucleoporin 155(NUP155)
CDKN3	8		ENO1	enolase 1(ENO1)		CKAP5	CKAP5		GOTERM_BP_DIRECT	positive regulation of chromosome separation	5	1.2	5.5e-05	0.0033		CEP55	centrosomal protein 55(CEP55)		MCM5	minichromosome maintenance complex component 5(MCM5)		PLK1	polo like kinase 1(PLK1)
CENPA	8		ENO2	enolase 2(ENO2)		CKS2	CKS2		GOTERM_BP_DIRECT	positive regulation of mitotic cell cycle spindle assembly checkpoint	5	1.2	8.2e-05	0.0046		CCT3	chaperonin containing TCP1 subunit 3(CCT3)		MCM6	minichromosome maintenance complex component 6(MCM6)		PLK4	polo like kinase 4(PLK4)
CIT	8		EPN3	epsin 3(EPN3)		CLDN18	CLDN18		GOTERM_BP_DIRECT	metaphase plate congression	5	1.2	0.00016	0.0081		CCT4	chaperonin containing TCP1 subunit 4(CCT4)		MCM7	minichromosome maintenance complex component 7(MCM7)		PARP1	poly(ADP-ribose) polymerase 1(PARP1)
DLGAP5	8		EPRS1	glutamyl-prolyl-tRNA synthetase 1(EPRS1)		CLEC1A	CLEC1A		GOTERM_BP_DIRECT	base-excision repair, gap-filling	5	1.2	0.00021	0.0096		CCT5	chaperonin containing TCP1 subunit 5(CCT5)		MAD2L1	mitotic arrest deficient 2 like 1(MAD2L1)		PCNA	proliferating cell nuclear antigen(PCNA)
DTL	8		ERCC6L	ERCC excision repair 6 like, spindle assembly checkpoint helicase(ERCC6L)		CLIC5	CLIC5		GOTERM_BP_DIRECT	kinetochore assembly	5	1.2	0.00028	0.012		CHEK1	checkpoint kinase 1(CHEK1)		MSH2	mutS homolog 2(MSH2)		PSMD8	proteasome 26S subunit, non-ATPase 8(PSMD8)
EIF2AK1	8		ESPL1	extra spindle pole bodies like 1, separase(ESPL1)		CLXN	EFCAB1		GOTERM_BP_DIRECT	mismatch repair	5	1.2	0.0043	0.1		CHEK2	checkpoint kinase 2(CHEK2)		MSH6	mutS homolog 6(MSH6)		PRMT1	protein arginine methyltransferase 1(PRMT1)
EIF4EBP1	8		ESRP1	epithelial splicing regulatory protein 1(ESRP1)		CNN1	CNN1		GOTERM_BP_DIRECT	establishment of skin barrier	5	1.2	0.0059	0.13		CHAF1A	chromatin assembly factor 1 subunit A(CHAF1A)		NIPSNAP1	nipsnap homolog 1(NIPSNAP1)		PRKDC	protein kinase, DNA-activated, catalytic subunit(PRKDC)
ESPL1	8		ETV4	ETS variant transcription factor 4(ETV4)		CNTNAP2	CNTNAP2		GOTERM_BP_DIRECT	liver regeneration	5	1.2	0.0066	0.13		CHAF1B	chromatin assembly factor 1 subunit B(CHAF1B)		NCAPH	non-SMC condensin I complex subunit H(NCAPH)		RRM2	ribonucleotide reductase regulatory subunit M2(RRM2)
HJURP	8		EXO1	exonuclease 1(EXO1)		COBL	COBL		GOTERM_BP_DIRECT	one-carbon metabolic process	5	1.2	0.0072	0.14		CSE1L	chromosome segregation 1 like(CSE1L)		NUSAP1	nucleolar and spindle associated protein 1(NUSAP1)		RNF187	ring finger protein 187(RNF187)
HOXC6	8		EZH2	enhancer of zeste 2 polycomb repressive complex 2 subunit(EZH2)		COL10A1	COL10A1		GOTERM_BP_DIRECT	binding of sperm to zona pellucida	5	1.2	0.0095	0.18		CIT	citron rho-interacting serine/threonine kinase(CIT)		NPM3	nucleophosmin/nucleoplasmin 3(NPM3)		SSR4	signal sequence receptor subunit 4(SSR4)
HPRT1	8		FAM162A	family with sequence similarity 162 member A(FAM162A)		COL11A1	COL11A1		GOTERM_BP_DIRECT	regulation of signal transduction by p53 class mediator	5	1.2	0.011	0.2		COL1A1	collagen type I alpha 1 chain(COL1A1)		PPIF	peptidylprolyl isomerase F(PPIF)		SNRPD1	small nuclear ribonucleoprotein D1 polypeptide(SNRPD1)
KIF2C	8		FAM83A	family with sequence similarity 83 member A(FAM83A)		COL17A1	COL17A1		GOTERM_BP_DIRECT	skin development	5	1.2	0.011	0.2		COL17A1	collagen type XVII alpha 1 chain(COL17A1)		PRDX2	peroxiredoxin 2(PRDX2)		SLC7A5	solute carrier family 7 member 5(SLC7A5)
KIFC1	8		FANCE	FA complementation group E(FANCE)		COL1A1	COL1A1		GOTERM_BP_DIRECT	chaperone-mediated protein folding	5	1.2	0.015	0.26		C1QBP	complement C1q binding protein(C1QBP)		FARSA	phenylalanyl-tRNA synthetase subunit alpha(FARSA)		SFN	stratifin(SFN)
LMNB1	8		FANCG	FA complementation group G(FANCG)		COL5A1	COL5A1		GOTERM_BP_DIRECT	regulation of DNA replication	5	1.2	0.017	0.28		CNTNAP2	contactin associated protein 2(CNTNAP2)		PPAT	phosphoribosyl pyrophosphate amidotransferase(PPAT)		STIP1	stress induced phosphoprotein 1(STIP1)
LMNB2	8		FANCI	FA complementation group I(FANCI)		COL5A2	COL5A2		GOTERM_BP_DIRECT	glycolytic process	5	1.2	0.017	0.28		CAND1	cullin associated and neddylation dissociated 1(CAND1)		PAICS	phosphoribosylaminoimidazole carboxylase and phosphoribosylaminoimidazolesuccinocarboxamide synthase(PAICS)		SSRP1	structure specific recognition protein 1(SSRP1)
MCM2	8		FAP	fibroblast activation protein alpha(FAP)		COL7A1	COL7A1		GOTERM_BP_DIRECT	gluconeogenesis	5	1.2	0.02	0.33		CCNA2	cyclin A2(CCNA2)		GART	phosphoribosylglycinamide formyltransferase, phosphoribosylglycinamide synthetase, phosphoribosylaminoimidazole synthetase(GART)		TARS1	threonyl-tRNA synthetase 1(TARS1)
NETO2	8		FARSA	phenylalanyl-tRNA synthetase subunit alpha(FARSA)		CORO2B	CORO2B		GOTERM_BP_DIRECT	positive regulation of G1/S transition of mitotic cell cycle	5	1.2	0.022	0.34		CCNB1	cyclin B1(CCNB1)		PSAT1	phosphoserine aminotransferase 1(PSAT1)		TK1	thymidine kinase 1(TK1)
NME4	8		FEN1	flap structure-specific endonuclease 1(FEN1)		COX6B1	COX6B1		GOTERM_BP_DIRECT	regulation of G1/S transition of mitotic cell cycle	5	1.2	0.026	0.39		CCNB2	cyclin B2(CCNB2)		PAFAH1B3	platelet activating factor acetylhydrolase 1b catalytic subunit 3(PAFAH1B3)		TYMS	thymidylate synthetase(TYMS)
NUF2	8		FERMT1	FERM domain containing kindlin 1(FERMT1)		CPA3	CPA3		GOTERM_BP_DIRECT	regulation of circadian rhythm	5	1.2	0.049	0.63		CCNE1	cyclin E1(CCNE1)		PLK1	polo like kinase 1(PLK1)		TCF3	transcription factor 3(TCF3)
NUSAP1	8		FIRRM	FIGNL1 interacting regulator of recombination and mitosis(FIRRM)		CRABP2	CRABP2		GOTERM_BP_DIRECT	circadian regulation of gene expression	5	1.2	0.062	0.7		CCNE2	cyclin E2(CCNE2)		PLK4	polo like kinase 4(PLK4)		TFAP2A	transcription factor AP-2 alpha(TFAP2A)
PRAME	8		FKBP3	FKBP prolyl isomerase 3(FKBP3)		CSE1L	CSE1L		GOTERM_BP_DIRECT	cellular response to xenobiotic stimulus	5	1.2	0.062	0.7		CCNF	cyclin F(CCNF)		PARP1	poly(ADP-ribose) polymerase 1(PARP1)		TFAP2C	transcription factor AP-2 gamma(TFAP2C)
PTTG1	8		FKBP4	FKBP prolyl isomerase 4(FKBP4)		CTHRC1	CTHRC1		GOTERM_BP_DIRECT	peptidyl-threonine phosphorylation	5	1.2	0.064	0.72		CDK4	cyclin dependent kinase 4(CDK4)		PRPF19	pre-mRNA processing factor 19(PRPF19)		TTF2	transcription termination factor 2(TTF2)
RACGAP1	8		FLAD1	flavin adenine dinucleotide synthetase 1(FLAD1)		CXCL12	CXCL12		GOTERM_BP_DIRECT	response to wounding	5	1.2	0.075	0.79		CYC1	cytochrome c1(CYC1)		PFN2	profilin 2(PFN2)		UBE2C	ubiquitin conjugating enzyme E2 C(UBE2C)
RAD51AP1	8		FOXE1	forkhead box E1(FOXE1)		CXCL13	CXCL13		GOTERM_BP_DIRECT	meiotic cell cycle	5	1.2	0.078	0.79		CKAP2	cytoskeleton associated protein 2(CKAP2)		PCNA	proliferating cell nuclear antigen(PCNA)		UBE2L3	ubiquitin conjugating enzyme E2 L3(UBE2L3)
RFC4	8		FOXM1	forkhead box M1(FOXM1)		CYB5A	CYB5A		GOTERM_BP_DIRECT	rhythmic process	5	1.2	0.09	0.87		CKAP4	cytoskeleton associated protein 4(CKAP4)		PSMD2	proteasome 26S subunit ubiquitin receptor, non-ATPase 2(PSMD2)		UBE2T	ubiquitin conjugating enzyme E2 T(UBE2T)
RNASEH2A	8		FXR1	FMR1 autosomal homolog 1(FXR1)		CYC1	CYC1		GOTERM_BP_DIRECT	neuron apoptotic process	5	1.2	0.093	0.89		CKAP5	cytoskeleton associated protein 5(CKAP5)		PSMC4	proteasome 26S subunit, ATPase 4(PSMC4)		USP39	ubiquitin specific peptidase 39(USP39)
SKP2	8		GARS1	glycyl-tRNA synthetase 1(GARS1)		CYP4B1	CYP4B1		GOTERM_BP_DIRECT	mitotic DNA replication initiation	4	1	8.8e-05	0.0048		DTL	denticleless E3 ubiquitin protein ligase homolog(DTL)		PRMT1	protein arginine methyltransferase 1(PRMT1)
SLC12A8	8		GART	phosphoribosylglycinamide formyltransferase, phosphoribosylglycinamide synthetase, phosphoribosylaminoimidazole synthetase(GART)		DBN1	DBN1		GOTERM_BP_DIRECT	'de novo' IMP biosynthetic process	4	1	0.00017	0.0084		DSG2	desmoglein 2(DSG2)		PRKDC	protein kinase, DNA-activated, catalytic subunit(PRKDC)
SPINT2	8		GFPT1	glutamine--fructose-6-phosphate transaminase 1(GFPT1)		DENND2A	DENND2A		GOTERM_BP_DIRECT	purine nucleobase biosynthetic process	4	1	0.00017	0.0084		DSP	desmoplakin(DSP)		PKMYT1	protein kinase, membrane associated tyrosine/threonine 1(PKMYT1)
TIMELESS	8		GGCT	gamma-glutamylcyclotransferase(GGCT)		DEPDC1	DEPDC1		GOTERM_BP_DIRECT	'de novo' XMP biosynthetic process	4	1	0.0003	0.013		DLX5	distal-less homeobox 5(DLX5)		PPP1R14B	protein phosphatase 1 regulatory inhibitor subunit 14B(PPP1R14B)
TMEM132A	8		GGH	gamma-glutamyl hydrolase(GGH)		DES	DES		GOTERM_BP_DIRECT	'de novo' AMP biosynthetic process	4	1	0.00047	0.018		DBN1	drebrin 1(DBN1)		PPM1G	protein phosphatase, Mg2+/Mn2+ dependent 1G(PPM1G)
TMEM158	8		GINS1	GINS complex subunit 1(GINS1)		DGUOK	DGUOK		GOTERM_BP_DIRECT	GMP biosynthetic process	4	1	0.0007	0.025		EZH2	enhancer of zeste 2 polycomb repressive complex 2 subunit(EZH2)		PUS7	pseudouridine synthase 7(PUS7)
UCHL1	8		GINS2	GINS complex subunit 2(GINS2)		DLGAP5	DLGAP5		GOTERM_BP_DIRECT	positive regulation of establishment of protein localization to telomere	4	1	0.00098	0.033		ENO1	enolase 1(ENO1)		PYCR1	pyrroline-5-carboxylate reductase 1(PYCR1)
WDR12	8		GINS3	GINS complex subunit 3(GINS3)		DLX5	DLX5		GOTERM_BP_DIRECT	positive regulation of protein localization to Cajal body	4	1	0.0013	0.042		ENO2	enolase 2(ENO2)		RFC2	replication factor C subunit 2(RFC2)
ZWILCH	8		GINS4	GINS complex subunit 4(GINS4)		DNAI1	DNAI1		GOTERM_BP_DIRECT	attachment of mitotic spindle microtubules to kinetochore	4	1	0.0017	0.051		ECT2	epithelial cell transforming 2(ECT2)		RFC3	replication factor C subunit 3(RFC3)
APEX1	8		GMNN	geminin DNA replication inhibitor(GMNN)		DNAJA3	DNAJA3		GOTERM_BP_DIRECT	regulation of chromosome segregation	4	1	0.0017	0.051		ESRP1	epithelial splicing regulatory protein 1(ESRP1)		RFC4	replication factor C subunit 4(RFC4)
CCNF	8		GNG4	G protein subunit gamma 4(GNG4)		DNMT1	DNMT1		GOTERM_BP_DIRECT	positive regulation of mitotic metaphase/anaphase transition	4	1	0.0028	0.071		EPN3	epsin 3(EPN3)		RNASEH2A	ribonuclease H2 subunit A(RNASEH2A)
CKAP4	8		GOLT1B	golgi transport 1B(GOLT1B)		DPEP2	DPEP2		GOTERM_BP_DIRECT	regulation of G2/M transition of mitotic cell cycle	4	1	0.0028	0.071		EEF1A2	eukaryotic translation elongation factor 1 alpha 2(EEF1A2)		RRM1	ribonucleotide reductase catalytic subunit M1(RRM1)
GINS2	8		GORASP2	golgi reassembly stacking protein 2(GORASP2)		DSCC1	DSCC1		GOTERM_BP_DIRECT	inner cell mass cell proliferation	4	1	0.0028	0.071		EIF2AK1	eukaryotic translation initiation factor 2 alpha kinase 1(EIF2AK1)		SHMT2	serine hydroxymethyltransferase 2(SHMT2)
GMNN	8		GPI	glucose-6-phosphate isomerase(GPI)		DSG2	DSG2		GOTERM_BP_DIRECT	positive regulation of telomerase RNA localization to Cajal body	4	1	0.0034	0.084		EIF4G1	eukaryotic translation initiation factor 4 gamma 1(EIF4G1)		SERPINH1	serpin family H member 1(SERPINH1)
LAPTM4B	8		GPR87	G protein-coupled receptor 87(GPR87)		DSP	DSP		GOTERM_BP_DIRECT	microtubule depolymerization	4	1	0.0042	0.099		EIF4EBP1	eukaryotic translation initiation factor 4E binding protein 1(EIF4EBP1)		SFXN1	sideroflexin 1(SFXN1)
MCM6	8		GPX2	glutathione peroxidase 2(GPX2)		DTL	DTL		GOTERM_BP_DIRECT	response to hyperoxia	4	1	0.005	0.11		EXO1	exonuclease 1(EXO1)		SPRR3	small proline rich protein 3(SPRR3)
MMP14	8		GREM1	gremlin 1, DAN family BMP antagonist(GREM1)		DUOX1	DUOX1		GOTERM_BP_DIRECT	negative regulation of DNA recombination	4	1	0.005	0.11		ESPL1	extra spindle pole bodies like 1, separase(ESPL1)		SLC1A4	solute carrier family 1 member 4(SLC1A4)
NDC80	8		H1-0	H1.0 linker histone(H1-0)		DUSP1	DUSP1		GOTERM_BP_DIRECT	attachment of spindle microtubules to kinetochore	4	1	0.0059	0.13		FAM83A	family with sequence similarity 83 member A(FAM83A)		SLC2A1	solute carrier family 2 member 1(SLC2A1)
PRPF19	8		H2AZ1	H2A.Z variant histone 1(H2AZ1)		E2F1	E2F1		GOTERM_BP_DIRECT	purine nucleotide biosynthetic process	4	1	0.0059	0.13		FEN1	flap structure-specific endonuclease 1(FEN1)		SPTBN2	spectrin beta, non-erythrocytic 2(SPTBN2)
RRM1	8		H2BC5	H2B clustered histone 5(H2BC5)		E2F3	E2F3		GOTERM_BP_DIRECT	isotype switching	4	1	0.0069	0.14		FLAD1	flavin adenine dinucleotide synthetase 1(FLAD1)		SRM	spermidine synthase(SRM)
SHMT2	8		HDAC1	histone deacetylase 1(HDAC1)		E2F8	E2F8		GOTERM_BP_DIRECT	protein localization to chromatin	4	1	0.008	0.15		FOXE1	forkhead box E1(FOXE1)		SKA1	spindle and kinetochore associated complex subunit 1(SKA1)
THY1	8		HDAC2	histone deacetylase 2(HDAC2)		ECT2	ECT2		GOTERM_BP_DIRECT	regulation of mitotic spindle organization	4	1	0.0091	0.17		FOXM1	forkhead box M1(FOXM1)		STMN1	stathmin 1(STMN1)
CENPO	8		HDGF	heparin binding growth factor(HDGF)		EEF1A2	EEF1A2		GOTERM_BP_DIRECT	regulation of mitotic nuclear division	4	1	0.012	0.21		GGCT	gamma-glutamylcyclotransferase(GGCT)		STIP1	stress induced phosphoprotein 1(STIP1)
PAK6	8		HJURP	Holliday junction recognition protein(HJURP)		EIF2AK1	EIF2AK1		GOTERM_BP_DIRECT	spliceosomal complex assembly	4	1	0.018	0.3		GMNN	geminin DNA replication inhibitor(GMNN)		SSRP1	structure specific recognition protein 1(SSRP1)
SPTBN2	8		HMGA1	high mobility group AT-hook 1(HMGA1)		EIF4EBP1	EIF4EBP1		GOTERM_BP_DIRECT	negative regulation of intrinsic apoptotic signaling pathway	4	1	0.02	0.33		GPI	glucose-6-phosphate isomerase(GPI)		TARS1	threonyl-tRNA synthetase 1(TARS1)
SSR4	8		HMGB3	high mobility group box 3(HMGB3)		EIF4G1	EIF4G1		GOTERM_BP_DIRECT	peptide cross-linking	4	1	0.022	0.34		GFPT1	glutamine--fructose-6-phosphate transaminase 1(GFPT1)		TK1	thymidine kinase 1(TK1)
SPAG5	8		HMMR	hyaluronan mediated motility receptor(HMMR)		EMCN	EMCN		GOTERM_BP_DIRECT	spinal cord development	4	1	0.024	0.37		EPRS1	glutamyl-prolyl-tRNA synthetase 1(EPRS1)		TACC3	transforming acidic coiled-coil containing protein 3(TACC3)
CYC1	8		HNRNPAB	heterogeneous nuclear ribonucleoprotein A/B(HNRNPAB)		ENG	ENG		GOTERM_BP_DIRECT	endodermal cell differentiation	4	1	0.026	0.39		GARS1	glycyl-tRNA synthetase 1(GARS1)		TUBA4A	tubulin alpha 4a(TUBA4A)
MCM10	8		HOXA10	homeobox A10(HOXA10)		ENO1	ENO1		GOTERM_BP_DIRECT	embryonic skeletal system development	4	1	0.029	0.42		GORASP2	golgi reassembly stacking protein 2(GORASP2)		UBE2C	ubiquitin conjugating enzyme E2 C(UBE2C)
CA9	8		HOXC6	homeobox C6(HOXC6)		ENO2	ENO2		GOTERM_BP_DIRECT	reciprocal meiotic recombination	4	1	0.031	0.45		HDGF	heparin binding growth factor(HDGF)		UBE2L3	ubiquitin conjugating enzyme E2 L3(UBE2L3)
CBLC	8		HPRT1	hypoxanthine phosphoribosyltransferase 1(HPRT1)		ENPP4	ENPP4		GOTERM_BP_DIRECT	positive regulation of telomerase activity	4	1	0.034	0.47		HNRNPAB	heterogeneous nuclear ribonucleoprotein A/B(HNRNPAB)		UNG	uracil DNA glycosylase(UNG)
DLX5	8		HROB	homologous recombination factor with OB-fold(HROB)		EPAS1	EPAS1		GOTERM_BP_DIRECT	positive regulation of mitotic cell cycle	4	1	0.034	0.47		HMGA1	high mobility group AT-hook 1(HMGA1)		UCK2	uridine-cytidine kinase 2(UCK2)
ERCC6L	8		IARS1	isoleucyl-tRNA synthetase 1(IARS1)		EPN3	EPN3		GOTERM_BP_DIRECT	response to testosterone	4	1	0.034	0.47		HMGB3	high mobility group box 3(HMGB3)		VARS1	valyl-tRNA synthetase 1(VARS1)
FANCI	8		ILF2	interleukin enhancer binding factor 2(ILF2)		EPRS1	EPRS		GOTERM_BP_DIRECT	response to organic substance	4	1	0.034	0.47		HDAC1	histone deacetylase 1(HDAC1)
GINS3	8		IRAK1	interleukin 1 receptor associated kinase 1(IRAK1)		ERCC6L	ERCC6L		GOTERM_BP_DIRECT	negative regulation of gene expression, epigenetic	4	1	0.036	0.5		HDAC2	histone deacetylase 2(HDAC2)
GPI	8		ITGB4	integrin subunit beta 4(ITGB4)		ESPL1	ESPL1		GOTERM_BP_DIRECT	establishment of mitotic spindle orientation	4	1	0.039	0.53		HROB	homologous recombination factor with OB-fold(HROB)
LRP8	8		ITPKA	inositol-trisphosphate 3-kinase A(ITPKA)		ESRP1	ESRP1		GOTERM_BP_DIRECT	determination of adult lifespan	4	1	0.042	0.55		HMMR	hyaluronan mediated motility receptor(HMMR)
MCM3	8		JUP	junction plakoglobin(JUP)		ETV4	ETV4		GOTERM_BP_DIRECT	DNA damage checkpoint	4	1	0.042	0.55		HPRT1	hypoxanthine phosphoribosyltransferase 1(HPRT1)
MYBL2	8		KDELR1	KDEL endoplasmic reticulum protein retention receptor 1(KDELR1)		EXO1	EXO1		GOTERM_BP_DIRECT	positive regulation of double-strand break repair via homologous recombination	4	1	0.048	0.62		ITPKA	inositol-trisphosphate 3-kinase A(ITPKA)
OIP5	8		KDM5B	lysine demethylase 5B(KDM5B)		EZH2	EZH2		GOTERM_BP_DIRECT	animal organ regeneration	4	1	0.051	0.64		ITGB4	integrin subunit beta 4(ITGB4)
RCC1	8		KIF11	kinesin family member 11(KIF11)		F8	F8		GOTERM_BP_DIRECT	collagen catabolic process	4	1	0.054	0.66		IRAK1	interleukin 1 receptor associated kinase 1(IRAK1)
SLC6A8	8		KIF14	kinesin family member 14(KIF14)		FABP4	FABP4		GOTERM_BP_DIRECT	cellular response to ionizing radiation	4	1	0.054	0.66		ILF2	interleukin enhancer binding factor 2(ILF2)
TTK	8		KIF15	kinesin family member 15(KIF15)		FAM107A	FAM107A		GOTERM_BP_DIRECT	toxin transport	4	1	0.054	0.66		IARS1	isoleucyl-tRNA synthetase 1(IARS1)
CAD	8		KIF18B	kinesin family member 18B(KIF18B)		FAM162A	FAM162A		GOTERM_BP_DIRECT	positive regulation of double-strand break repair	4	1	0.057	0.69		JUP	junction plakoglobin(JUP)
MARCKSL1	8		KIF20A	kinesin family member 20A(KIF20A)		FAM184A	FAM184A		GOTERM_BP_DIRECT	positive regulation of gene expression, epigenetic	4	1	0.061	0.7		KIF11	kinesin family member 11(KIF11)
ABCA12	8		KIF22	kinesin family member 22(KIF22)		FAM83A	FAM83A		GOTERM_BP_DIRECT	negative regulation of protein catabolic process	4	1	0.071	0.78		KIF14	kinesin family member 14(KIF14)
COX6B1	7		KIF23	kinesin family member 23(KIF23)		FANCE	FANCE		GOTERM_BP_DIRECT	extracellular matrix disassembly	4	1	0.071	0.78		KIF15	kinesin family member 15(KIF15)
CDCP1	7		KIF2C	kinesin family member 2C(KIF2C)		FANCG	FANCG		GOTERM_BP_DIRECT	positive regulation of stem cell population maintenance	4	1	0.075	0.79		KIF18B	kinesin family member 18B(KIF18B)
ITGB4	7		KIF3C	kinesin family member 3C(KIF3C)		FANCI	FANCI		GOTERM_BP_DIRECT	cellular response to epidermal growth factor stimulus	4	1	0.079	0.79		KIF20A	kinesin family member 20A(KIF20A)
LRRC15	7		KIF4A	kinesin family member 4A(KIF4A)		FAP	FAP		GOTERM_BP_DIRECT	nucleocytoplasmic transport	4	1	0.099	0.89		KIF22	kinesin family member 22(KIF22)
ENO1	7		KIFC1	kinesin family member C1(KIFC1)		FARSA	FARSA		GOTERM_BP_DIRECT	positive regulation of mitotic sister chromatid separation	3	0.7	0.0025	0.069		KIF23	kinesin family member 23(KIF23)
SHC1	7		KLK8	kallikrein related peptidase 8(KLK8)		FBLN5	FBLN5		GOTERM_BP_DIRECT	spindle assembly involved in female meiosis I	3	0.7	0.0025	0.069		KIF2C	kinesin family member 2C(KIF2C)
PLAU	7		KNTC1	kinetochore associated 1(KNTC1)		FCN3	FCN3		GOTERM_BP_DIRECT	regulation of mitotic centrosome separation	3	0.7	0.0042	0.099		KIF4A	kinesin family member 4A(KIF4A)
SERPINH1	7		KRT16	keratin 16(KRT16)		FEN1	FEN1		GOTERM_BP_DIRECT	nuclear pore localization	3	0.7	0.0042	0.099		KIFC1	kinesin family member C1(KIFC1)
RAB38	7		LAD1	ladinin 1(LAD1)		FERMT1	FERMT1		GOTERM_BP_DIRECT	positive regulation of exit from mitosis	3	0.7	0.0062	0.13		KNTC1	kinetochore associated 1(KNTC1)
THBS2	7		LAPTM4B	lysosomal protein transmembrane 4 beta(LAPTM4B)		FEZ1	FEZ1		GOTERM_BP_DIRECT	modification of postsynaptic actin cytoskeleton	3	0.7	0.0062	0.13		LAD1	ladinin 1(LAD1)
TNFRSF21	7		LMNB1	lamin B1(LMNB1)		FGL2	FGL2		GOTERM_BP_DIRECT	positive regulation of mitotic cytokinesis	3	0.7	0.0062	0.13		LMNB1	lamin B1(LMNB1)
COL7A1	7		LMNB2	lamin B2(LMNB2)		FGR	FGR		GOTERM_BP_DIRECT	desmosome organization	3	0.7	0.0062	0.13		LMNB2	lamin B2(LMNB2)
ECT2	7		LOXL2	lysyl oxidase like 2(LOXL2)		FHL1	FHL1		GOTERM_BP_DIRECT	bundle of His cell-Purkinje myocyte adhesion involved in cell communication	3	0.7	0.0062	0.13		LSR	lipolysis stimulated lipoprotein receptor(LSR)
GFPT1	7		LRP8	LDL receptor related protein 8(LRP8)		FHL5	FHL5		GOTERM_BP_DIRECT	cell cycle phase transition	3	0.7	0.0062	0.13		KDM5B	lysine demethylase 5B(KDM5B)
JUP	7		LRRC15	leucine rich repeat containing 15(LRRC15)		FIRRM	C1orf112		GOTERM_BP_DIRECT	meiotic chromosome condensation	3	0.7	0.0086	0.16		MDH2	malate dehydrogenase 2(MDH2)
NDUFS6	7		LSM2	LSM2 homolog, U6 small nuclear RNA and mRNA degradation associated(LSM2)		FKBP3	FKBP3		GOTERM_BP_DIRECT	meiotic spindle organization	3	0.7	0.0086	0.16		MKI67	marker of proliferation Ki-67(MKI67)
PDK1	7		LSR	lipolysis stimulated lipoprotein receptor(LSR)		FKBP4	FKBP4		GOTERM_BP_DIRECT	protein localization to nuclear envelope	3	0.7	0.011	0.2		MELK	maternal embryonic leucine zipper kinase(MELK)
TTF2	7		LYPD3	LY6/PLAUR domain containing 3(LYPD3)		FLAD1	FLAD1		GOTERM_BP_DIRECT	positive regulation of attachment of mitotic spindle microtubules to kinetochore	3	0.7	0.011	0.2		MMP1	matrix metallopeptidase 1(MMP1)
AHCY	7		MAD2L1	mitotic arrest deficient 2 like 1(MAD2L1)		FMO2	FMO2		GOTERM_BP_DIRECT	homologous chromosome segregation	3	0.7	0.011	0.2		MMP14	matrix metallopeptidase 14(MMP14)
ALDOA	7		MAGED1	MAGE family member D1(MAGED1)		FOLR1	FOLR1		GOTERM_BP_DIRECT	metaphase/anaphase transition of mitotic cell cycle	3	0.7	0.014	0.24		MARS1	methionyl-tRNA synthetase 1(MARS1)
ALG3	7		MAGEF1	MAGE family member F1(MAGEF1)		FOXE1	FOXE1		GOTERM_BP_DIRECT	chromatin assembly	3	0.7	0.014	0.24		MARK1	microtubule affinity regulating kinase 1(MARK1)
AP1S1	7		MAPK13	mitogen-activated protein kinase 13(MAPK13)		FOXF1	FOXF1		GOTERM_BP_DIRECT	positive regulation of ubiquitin protein ligase activity	3	0.7	0.021	0.33		MCM10	minichromosome maintenance 10 replication initiation factor(MCM10)
FIRRM	7		MAPK6	mitogen-activated protein kinase 6(MAPK6)		FOXM1	FOXM1		GOTERM_BP_DIRECT	regulation of ventricular cardiac muscle cell action potential	3	0.7	0.021	0.33		MCM2	minichromosome maintenance complex component 2(MCM2)
C1QBP	7		MARCKSL1	MARCKS like 1(MARCKSL1)		FUT3	FUT3		GOTERM_BP_DIRECT	collagen biosynthetic process	3	0.7	0.021	0.33		MCM3	minichromosome maintenance complex component 3(MCM3)
CALML3	7		MARK1	microtubule affinity regulating kinase 1(MARK1)		FXR1	FXR1		GOTERM_BP_DIRECT	UTP biosynthetic process	3	0.7	0.021	0.33		MCM4	minichromosome maintenance complex component 4(MCM4)
CAND1	7		MARS1	methionyl-tRNA synthetase 1(MARS1)		FZD4	FZD4		GOTERM_BP_DIRECT	tetrahydrofolate interconversion	3	0.7	0.021	0.33		MCM5	minichromosome maintenance complex component 5(MCM5)
CDC7	7		MCM10	minichromosome maintenance 10 replication initiation factor(MCM10)		GARS1	GARS		GOTERM_BP_DIRECT	positive regulation of receptor activity	3	0.7	0.025	0.38		MCM6	minichromosome maintenance complex component 6(MCM6)
CDH3	7		MCM2	minichromosome maintenance complex component 2(MCM2)		GART	GART		GOTERM_BP_DIRECT	protein localization to kinetochore	3	0.7	0.025	0.38		MCM7	minichromosome maintenance complex component 7(MCM7)
CDK4	7		MCM3	minichromosome maintenance complex component 3(MCM3)		GFPT1	GFPT1		GOTERM_BP_DIRECT	negative regulation of ubiquitin-protein transferase activity	3	0.7	0.029	0.42		MAPK13	mitogen-activated protein kinase 13(MAPK13)
CENPN	7		MCM4	minichromosome maintenance complex component 4(MCM4)		GGCT	GGCT		GOTERM_BP_DIRECT	cellular response to interleukin-7	3	0.7	0.029	0.42		MAPK6	mitogen-activated protein kinase 6(MAPK6)
CKAP5	7		MCM5	minichromosome maintenance complex component 5(MCM5)		GGH	GGH		GOTERM_BP_DIRECT	eyelid development in camera-type eye	3	0.7	0.034	0.47		MAD2L1	mitotic arrest deficient 2 like 1(MAD2L1)
COL17A1	7		MCM6	minichromosome maintenance complex component 6(MCM6)		GIMAP6	GIMAP6		GOTERM_BP_DIRECT	protein heterotetramerization	3	0.7	0.043	0.57		MSH2	mutS homolog 2(MSH2)
COL1A1	7		MCM7	minichromosome maintenance complex component 7(MCM7)		GINS1	GINS1		GOTERM_BP_DIRECT	signal transduction in response to DNA damage	3	0.7	0.048	0.62		MSH6	mutS homolog 6(MSH6)
COL5A1	7		MDH2	malate dehydrogenase 2(MDH2)		GINS2	GINS2		GOTERM_BP_DIRECT	centrosome duplication	3	0.7	0.048	0.62		MLF2	myeloid leukemia factor 2(MLF2)
DNMT1	7		MED20	mediator complex subunit 20(MED20)		GINS3	GINS3		GOTERM_BP_DIRECT	regulation of dendrite development	3	0.7	0.054	0.66		NEIL3	nei like DNA glycosylase 3(NEIL3)
EPRS1	7		MELK	maternal embryonic leucine zipper kinase(MELK)		GINS4	GINS4		GOTERM_BP_DIRECT	nucleosome disassembly	3	0.7	0.059	0.7		NETO2	neuropilin and tolloid like 2(NETO2)
FARSA	7		MFAP2	microfibril associated protein 2(MFAP2)		GIPC2	GIPC2		GOTERM_BP_DIRECT	nucleoside metabolic process	3	0.7	0.065	0.72		NIPSNAP1	nipsnap homolog 1(NIPSNAP1)
FLAD1	7		MKI67	marker of proliferation Ki-67(MKI67)		GMNN	GMNN		GOTERM_BP_DIRECT	positive regulation of proteolysis	3	0.7	0.065	0.72		NCAPD2	non-SMC condensin I complex subunit D2(NCAPD2)
GART	7		MLF2	myeloid leukemia factor 2(MLF2)		GNG11	GNG11		GOTERM_BP_DIRECT	positive regulation of dendritic spine morphogenesis	3	0.7	0.065	0.72		NCAPG	non-SMC condensin I complex subunit G(NCAPG)
H2AZ1	7		MLLT11	MLLT11 transcription factor 7 cofactor(MLLT11)		GNG4	GNG4		GOTERM_BP_DIRECT	morphogenesis of an epithelium	3	0.7	0.071	0.78		NCAPH	non-SMC condensin I complex subunit H(NCAPH)
H2BC5	7		MMP1	matrix metallopeptidase 1(MMP1)		GOLT1B	GOLT1B		GOTERM_BP_DIRECT	negative regulation of stem cell population maintenance	3	0.7	0.071	0.78		NCAPD3	non-SMC condensin II complex subunit D3(NCAPD3)
HNRNPAB	7		MMP11	matrix metallopeptidase 11(MMP11)		GORASP2	GORASP2		GOTERM_BP_DIRECT	nuclear envelope organization	3	0.7	0.077	0.79		NCAPG2	non-SMC condensin II complex subunit G2(NCAPG2)
ITPKA	7		MMP14	matrix metallopeptidase 14(MMP14)		GPD1	GPD1		GOTERM_BP_DIRECT	protein localization to centrosome	3	0.7	0.077	0.79		NUSAP1	nucleolar and spindle associated protein 1(NUSAP1)
KDELR1	7		MMP9	matrix metallopeptidase 9(MMP9)		GPD1L	GPD1L		GOTERM_BP_DIRECT	basement membrane organization	3	0.7	0.077	0.79		NPM3	nucleophosmin/nucleoplasmin 3(NPM3)
KIF22	7		MND1	meiotic nuclear divisions 1(MND1)		GPI	GPI		GOTERM_BP_DIRECT	blastocyst development	3	0.7	0.083	0.81		NUP155	nucleoporin 155(NUP155)
KIF3C	7		MRPL3	mitochondrial ribosomal protein L3(MRPL3)		GPM6A	GPM6A		GOTERM_BP_DIRECT	release of cytochrome c from mitochondria	3	0.7	0.089	0.86		PAK6	p21 (RAC1) activated kinase 6(PAK6)
KNTC1	7		MSH2	mutS homolog 2(MSH2)		GPR87	GPR87		GOTERM_BP_DIRECT	cellular response to platelet-derived growth factor stimulus	3	0.7	0.096	0.89		PRDX2	peroxiredoxin 2(PRDX2)
MED20	7		MSH6	mutS homolog 6(MSH6)		GPRASP1	GPRASP1		GOTERM_BP_DIRECT	response to cadmium ion	3	0.7	0.096	0.89		FARSA	phenylalanyl-tRNA synthetase subunit alpha(FARSA)
MSH2	7		MTHFD2	methylenetetrahydrofolate dehydrogenase (NADP+ dependent) 2, methenyltetrahydrofolate cyclohydrolase(MTHFD2)		GPX2	GPX2		GOTERM_BP_DIRECT	glutamine metabolic process	3	0.7	0.096	0.89		PAICS	phosphoribosylaminoimidazole carboxylase and phosphoribosylaminoimidazolesuccinocarboxamide synthase(PAICS)
MSH6	7		MYBL2	MYB proto-oncogene like 2(MYBL2)		GPX3	GPX3		GOTERM_BP_DIRECT	negative regulation of endodermal cell differentiation	2	0.5	0.041	0.55		GART	phosphoribosylglycinamide formyltransferase, phosphoribosylglycinamide synthetase, phosphoribosylaminoimidazole synthetase(GART)
NCAPD2	7		NCAPD2	non-SMC condensin I complex subunit D2(NCAPD2)		GREM1	GREM1		GOTERM_BP_DIRECT	mitotic spindle elongation	2	0.5	0.041	0.55		PSAT1	phosphoserine aminotransferase 1(PSAT1)
NCAPD3	7		NCAPD3	non-SMC condensin II complex subunit D3(NCAPD3)		GYPC	GYPC		GOTERM_BP_DIRECT	meiotic G2/MI transition	2	0.5	0.041	0.55		PGBD5	piggyBac transposable element derived 5(PGBD5)
NCAPG2	7		NCAPG	non-SMC condensin I complex subunit G(NCAPG)		H1-0	H1F0		GOTERM_BP_DIRECT	ribonucleoside diphosphate metabolic process	2	0.5	0.061	0.7		PLAU	plasminogen activator, urokinase(PLAU)
NME1	7		NCAPG2	non-SMC condensin II complex subunit G2(NCAPG2)		H2AZ1	H2AFZ		GOTERM_BP_DIRECT	fungiform papilla formation	2	0.5	0.061	0.7		PAFAH1B3	platelet activating factor acetylhydrolase 1b catalytic subunit 3(PAFAH1B3)
NUDT1	7		NCAPH	non-SMC condensin I complex subunit H(NCAPH)		H2BC5	HIST1H2BD		GOTERM_BP_DIRECT	2'-deoxyribonucleotide biosynthetic process	2	0.5	0.061	0.7		PLK1	polo like kinase 1(PLK1)
NUP155	7		NDC80	NDC80 kinetochore complex component(NDC80)		HBB	HBB		GOTERM_BP_DIRECT	spindle elongation	2	0.5	0.061	0.7		PLK4	polo like kinase 4(PLK4)
PAFAH1B3	7		NDUFS6	NADH:ubiquinone oxidoreductase subunit S6(NDUFS6)		HDAC1	HDAC1		GOTERM_BP_DIRECT	deoxyribonucleotide biosynthetic process	2	0.5	0.061	0.7		PARP1	poly(ADP-ribose) polymerase 1(PARP1)
PARP1	7		NEIL3	nei like DNA glycosylase 3(NEIL3)		HDAC2	HDAC2		GOTERM_BP_DIRECT	centromere complex assembly	2	0.5	0.061	0.7		PLOD2	procollagen-lysine,2-oxoglutarate 5-dioxygenase 2(PLOD2)
PKMYT1	7		NEK2	NIMA related kinase 2(NEK2)		HDGF	HDGF		GOTERM_BP_DIRECT	mitotic chromosome movement towards spindle pole	2	0.5	0.081	0.79		PCNA	proliferating cell nuclear antigen(PCNA)
POLR2D	7		NETO2	neuropilin and tolloid like 2(NETO2)		HIGD1B	HIGD1B		GOTERM_BP_DIRECT	leading strand elongation	2	0.5	0.081	0.79		PSMD2	proteasome 26S subunit ubiquitin receptor, non-ATPase 2(PSMD2)
PPP1R14B	7		NIPSNAP1	nipsnap homolog 1(NIPSNAP1)		HJURP	HJURP		GOTERM_BP_DIRECT	female meiosis chromosome segregation	2	0.5	0.081	0.79		PSMC4	proteasome 26S subunit, ATPase 4(PSMC4)
PRDX2	7		NME1	NME/NM23 nucleoside diphosphate kinase 1(NME1)		HLF	HLF		GOTERM_BP_DIRECT	negative regulation of prostatic bud formation	2	0.5	0.081	0.79		PSMD8	proteasome 26S subunit, non-ATPase 8(PSMD8)
PSMC4	7		NME4	NME/NM23 nucleoside diphosphate kinase 4(NME4)		HMGA1	HMGA1		GOTERM_BP_DIRECT	regulation of fibrinolysis	2	0.5	0.081	0.79		PRMT1	protein arginine methyltransferase 1(PRMT1)
PSMD8	7		NOC2L	NOC2 like nucleolar associated transcriptional repressor(NOC2L)		HMGB3	HMGB3		GOTERM_BP_DIRECT	eye morphogenesis	2	0.5	0.081	0.79		PDIA6	protein disulfide isomerase family A member 6(PDIA6)
PUS7	7		NOP2	NOP2 nucleolar protein(NOP2)		HMMR	HMMR		GOTERM_BP_DIRECT	cellular response to bisphenol A	2	0.5	0.081	0.79		PRKDC	protein kinase, DNA-activated, catalytic subunit(PRKDC)
PYCR1	7		NPM3	nucleophosmin/nucleoplasmin 3(NPM3)		HNRNPAB	HNRNPAB		GOTERM_BP_DIRECT	somatic recombination of immunoglobulin gene segments	2	0.5	0.081	0.79		PKMYT1	protein kinase, membrane associated tyrosine/threonine 1(PKMYT1)
SLC35B1	7		NTAQ1	N-terminal glutamine amidase 1(NTAQ1)		HOXA10	HOXA10		GOTERM_BP_DIRECT	response to organophosphorus	2	0.5	0.081	0.79		PPP1R14B	protein phosphatase 1 regulatory inhibitor subunit 14B(PPP1R14B)
SNRPD1	7		NUDT1	nudix hydrolase 1(NUDT1)		HOXC6	HOXC6		GOTERM_BP_DIRECT	pro-B cell differentiation	2	0.5	0.081	0.79		PPME1	protein phosphatase methylesterase 1(PPME1)
STIP1	7		NUF2	NUF2 component of NDC80 kinetochore complex(NUF2)		HPRT1	HPRT1		GOTERM_BP_DIRECT	establishment or maintenance of microtubule cytoskeleton polarity	2	0.5	0.081	0.79		PPM1G	protein phosphatase, Mg2+/Mn2+ dependent 1G(PPM1G)
TCF3	7		NUP155	nucleoporin 155(NUP155)		HROB	C17orf53		GOTERM_BP_DIRECT	tendon development	2	0.5	0.081	0.79		PRC1	protein regulator of cytokinesis 1(PRC1)
TOPBP1	7		NUSAP1	nucleolar and spindle associated protein 1(NUSAP1)		HSPB6	HSPB6		GOTERM_BP_DIRECT	DNA replication, removal of RNA primer	2	0.5	0.081	0.79		PTPRF	protein tyrosine phosphatase receptor type F(PTPRF)
WASF1	7		NXPH4	neurexophilin 4(NXPH4)		IARS1	IARS		GOTERM_CC_DIRECT	nucleus	221	53	5.4e-24	1.4e-21		PUS7	pseudouridine synthase 7(PUS7)
YKT6	7		OIP5	Opa interacting protein 5(OIP5)		ID4	ID4		GOTERM_CC_DIRECT	cytosol	207	49.6	1.1e-22	1.8e-20		PYCR1	pyrroline-5-carboxylate reductase 1(PYCR1)
ALDOC	7		OLA1	Obg like ATPase 1(OLA1)		IFT57	IFT57		GOTERM_CC_DIRECT	cytoplasm	186	44.6	2.8e-13	1.9e-11		PDK1	pyruvate dehydrogenase kinase 1(PDK1)
TOP6BL	7		PAFAH1B3	platelet activating factor acetylhydrolase 1b catalytic subunit 3(PAFAH1B3)		IGSF10	IGSF10		GOTERM_CC_DIRECT	nucleoplasm	176	42.2	4.3e-26	2.2e-23		RCC1	regulator of chromosome condensation 1(RCC1)
CCT4	7		PAICS	phosphoribosylaminoimidazole carboxylase and phosphoribosylaminoimidazolesuccinocarboxamide synthase(PAICS)		IL18RAP	IL18RAP		GOTERM_CC_DIRECT	membrane	100	24	0.0011	0.016		RFC2	replication factor C subunit 2(RFC2)
CCT7	7		PAK6	p21 (RAC1) activated kinase 6(PAK6)		IL33	IL33		GOTERM_CC_DIRECT	extracellular exosome	76	18.2	6.7e-06	0.00013		RFC3	replication factor C subunit 3(RFC3)
CHPF	7		PARP1	poly(ADP-ribose) polymerase 1(PARP1)		ILF2	ILF2		GOTERM_CC_DIRECT	chromatin	49	11.8	5.6e-07	1.4e-05		RNASEH2A	ribonuclease H2 subunit A(RNASEH2A)
E2F3	7		PBK	PDZ binding kinase(PBK)		IRAK1	IRAK1		GOTERM_CC_DIRECT	nucleolus	41	9.8	0.02	0.16		RAE1	ribonucleic acid export 1(RAE1)
EEF1A2	7		PCNA	proliferating cell nuclear antigen(PCNA)		ITGA8	ITGA8		GOTERM_CC_DIRECT	mitochondrion	39	9.4	0.067	0.38		RRM1	ribonucleotide reductase catalytic subunit M1(RRM1)
EIF4G1	7		PDIA6	protein disulfide isomerase family A member 6(PDIA6)		ITGB4	ITGB4		GOTERM_CC_DIRECT	macromolecular complex	35	8.4	2.1e-06	4.8e-05		RRM2	ribonucleotide reductase regulatory subunit M2(RRM2)
EPN3	7		PDK1	pyruvate dehydrogenase kinase 1(PDK1)		ITIH5	ITIH5		GOTERM_CC_DIRECT	centrosome	34	8.2	8.1e-08	2.8e-06		RRP1	ribosomal RNA processing 1(RRP1)
ETV4	7		PERP	p53 apoptosis effector related to PMP22(PERP)		ITM2A	ITM2A		GOTERM_CC_DIRECT	chromosome	33	7.9	1.9e-16	2e-14		RFWD3	ring finger and WD repeat domain 3(RFWD3)
FAM162A	7		PFN2	profilin 2(PFN2)		ITPKA	ITPKA		GOTERM_CC_DIRECT	kinetochore	32	7.7	1.3e-21	1.7e-19		SPP1	secreted phosphoprotein 1(SPP1)
HDAC1	7		PGBD5	piggyBac transposable element derived 5(PGBD5)		JAM2	JAM2		GOTERM_CC_DIRECT	microtubule	28	6.7	8.7e-10	3.7e-08		SHMT2	serine hydroxymethyltransferase 2(SHMT2)
MAPK6	7		PI15	peptidase inhibitor 15(PI15)		JUP	JUP		GOTERM_CC_DIRECT	spindle	23	5.5	3.1e-13	1.9e-11		SERPINH1	serpin family H member 1(SERPINH1)
MLF2	7		PIMREG	PICALM interacting mitotic regulator(PIMREG)		KCNA5	KCNA5		GOTERM_CC_DIRECT	midbody	22	5.3	2.6e-10	1.2e-08		SLC1A4	solute carrier family 1 member 4(SLC1A4)
NOC2L	7		PKMYT1	protein kinase, membrane associated tyrosine/threonine 1(PKMYT1)		KDELR1	KDELR1		GOTERM_CC_DIRECT	mitotic spindle	21	5	1.3e-11	7.6e-10		SLC2A1	solute carrier family 2 member 1(SLC2A1)
POLD2	7		PLAU	plasminogen activator, urokinase(PLAU)		KDM5B	KDM5B		GOTERM_CC_DIRECT	cell surface	20	4.8	0.075	0.41		SLC35B1	solute carrier family 35 member B1(SLC35B1)
PPP2R3A	7		PLK1	polo like kinase 1(PLK1)		KIF11	KIF11		GOTERM_CC_DIRECT	mitochondrial matrix	19	4.6	0.0016	0.02		SLC6A8	solute carrier family 6 member 8(SLC6A8)
RFC3	7		PLK4	polo like kinase 4(PLK4)		KIF14	KIF14		GOTERM_CC_DIRECT	cytoskeleton	19	4.6	0.035	0.25		SLC7A5	solute carrier family 7 member 5(SLC7A5)
RPL39L	7		PLOD1	procollagen-lysine,2-oxoglutarate 5-dioxygenase 1(PLOD1)		KIF15	KIF15		GOTERM_CC_DIRECT	chromosome, telomeric region	18	4.3	1e-07	2.8e-06		SPTBN2	spectrin beta, non-erythrocytic 2(SPTBN2)
SERPINE2	7		PLOD2	procollagen-lysine,2-oxoglutarate 5-dioxygenase 2(PLOD2)		KIF18B	KIF18B		GOTERM_CC_DIRECT	spindle pole	17	4.1	2e-08	7.7e-07		SPAG5	sperm associated antigen 5(SPAG5)
SF3B3	7		PLP2	proteolipid protein 2(PLP2)		KIF20A	KIF20A		GOTERM_CC_DIRECT	microtubule cytoskeleton	17	4.1	2.6e-06	5.5e-05		SPATS2	spermatogenesis associated serine rich 2(SPATS2)
SPATS2	7		PMAIP1	phorbol-12-myristate-13-acetate-induced protein 1(PMAIP1)		KIF22	KIF22		GOTERM_CC_DIRECT	chromosome, centromeric region	15	3.6	3.5e-11	1.8e-09		SF3B3	splicing factor 3b subunit 3(SF3B3)
SSRP1	7		POLA2	DNA polymerase alpha 2, accessory subunit(POLA2)		KIF23	KIF23		GOTERM_CC_DIRECT	endoplasmic reticulum lumen	15	3.6	0.0045	0.045		STMN1	stathmin 1(STMN1)
TARS1	7		POLB	DNA polymerase beta(POLB)		KIF2C	KIF2C		GOTERM_CC_DIRECT	nuclear body	15	3.6	0.015	0.13		SFN	stratifin(SFN)
TPBG	7		POLD2	DNA polymerase delta 2, accessory subunit(POLD2)		KIF3C	KIF3C		GOTERM_CC_DIRECT	neuronal cell body	14	3.4	0.048	0.31		STIP1	stress induced phosphoprotein 1(STIP1)
TRAF4	7		POLE	DNA polymerase epsilon, catalytic subunit(POLE)		KIF4A	KIF4A		GOTERM_CC_DIRECT	extracellular matrix	13	3.1	0.0065	0.059		SSRP1	structure specific recognition protein 1(SSRP1)
BIK	7		POLE2	DNA polymerase epsilon 2, accessory subunit(POLE2)		KIFC1	KIFC1		GOTERM_CC_DIRECT	intercellular bridge	11	2.6	3.4e-05	0.0006		SYT1	synaptotagmin 1(SYT1)
PPFIA4	7		POLQ	DNA polymerase theta(POLQ)		KLF2	KLF2		GOTERM_CC_DIRECT	cell junction	11	2.6	0.022	0.17		SDC1	syndecan 1(SDC1)
RRP1	7		POLR2D	RNA polymerase II subunit D(POLR2D)		KLF4	KLF4		GOTERM_CC_DIRECT	CMG complex	10	2.4	2.7e-14	2.3e-12		TARS1	threonyl-tRNA synthetase 1(TARS1)
VCAN	7		PPAT	phosphoribosyl pyrophosphate amidotransferase(PPAT)		KLK8	KLK8		GOTERM_CC_DIRECT	condensed nuclear chromosome	10	2.4	9.9e-08	2.8e-06		TK1	thymidine kinase 1(TK1)
GGCT	7		PPFIA4	PTPRF interacting protein alpha 4(PPFIA4)		KNTC1	KNTC1		GOTERM_CC_DIRECT	kinesin complex	10	2.4	7.2e-07	1.7e-05		TYMS	thymidylate synthetase(TYMS)
MAPK13	7		PPIF	peptidylprolyl isomerase F(PPIF)		KRT16	KRT16		GOTERM_CC_DIRECT	collagen trimer	10	2.4	0.00012	0.0019		TIMELESS	timeless circadian regulator(TIMELESS)
MLLT11	7		PPM1G	protein phosphatase, Mg2+/Mn2+ dependent 1G(PPM1G)		LAD1	LAD1		GOTERM_CC_DIRECT	nuclear envelope	10	2.4	0.026	0.19		TCF3	transcription factor 3(TCF3)
PTPRF	7		PPME1	protein phosphatase methylesterase 1(PPME1)		LAMP3	LAMP3		GOTERM_CC_DIRECT	transcription factor complex	10	2.4	0.048	0.31		TFAP2A	transcription factor AP-2 alpha(TFAP2A)
ATAD2	7		PPP1R14B	protein phosphatase 1 regulatory inhibitor subunit 14B(PPP1R14B)		LAPTM4B	LAPTM4B		GOTERM_CC_DIRECT	nuclear membrane	10	2.4	0.086	0.45		TFAP2C	transcription factor AP-2 gamma(TFAP2C)
CASK	7		PPP2R3A	protein phosphatase 2 regulatory subunit B''alpha(PPP2R3A)		LDB2	LDB2		GOTERM_CC_DIRECT	actin cytoskeleton	10	2.4	0.092	0.47		TTF2	transcription termination factor 2(TTF2)
CDCA7	7		PRAME	PRAME nuclear receptor transcriptional regulator(PRAME)		LDB3	LDB3		GOTERM_CC_DIRECT	spindle midzone	9	2.2	4e-08	1.5e-06		TACC3	transforming acidic coiled-coil containing protein 3(TACC3)
CKS2	7		PRC1	protein regulator of cytokinesis 1(PRC1)		LEPR	LEPR		GOTERM_CC_DIRECT	spindle microtubule	9	2.2	2.4e-06	5.3e-05		TIMM8A	translocase of inner mitochondrial membrane 8A(TIMM8A)
DNAJA3	7		PRDX2	peroxiredoxin 2(PRDX2)		LIMS2	LIMS2		GOTERM_CC_DIRECT	cyclin-dependent protein kinase holoenzyme complex	9	2.2	2.8e-06	5.8e-05		TMEM132A	transmembrane protein 132A(TMEM132A)
ESRP1	7		PRDX4	peroxiredoxin 4(PRDX4)		LMNB1	LMNB1		GOTERM_CC_DIRECT	ficolin-1-rich granule lumen	9	2.2	0.0039	0.04		TROAP	trophinin associated protein(TROAP)
HDGF	7		PRIM2	DNA primase subunit 2(PRIM2)		LMNB2	LMNB2		GOTERM_CC_DIRECT	nuclear matrix	9	2.2	0.0047	0.046		TPBG	trophoblast glycoprotein(TPBG)
NOP2	7		PRKDC	protein kinase, DNA-activated, catalytic subunit(PRKDC)		LMO2	LMO2		GOTERM_CC_DIRECT	microtubule organizing center	9	2.2	0.018	0.15		TUBA4A	tubulin alpha 4a(TUBA4A)
PERP	7		PRMT1	protein arginine methyltransferase 1(PRMT1)		LMOD1	LMOD1		GOTERM_CC_DIRECT	centriole	9	2.2	0.019	0.16		TUBG1	tubulin gamma 1(TUBG1)
PTHLH	7		PRPF19	pre-mRNA processing factor 19(PRPF19)		LOXL2	LOXL2		GOTERM_CC_DIRECT	basement membrane	8	1.9	0.0033	0.037		TPD52	tumor protein D52(TPD52)
RAE1	7		PSAT1	phosphoserine aminotransferase 1(PSAT1)		LRP8	LRP8		GOTERM_CC_DIRECT	melanosome	8	1.9	0.0048	0.046		UCHL1	ubiquitin C-terminal hydrolase L1(UCHL1)
SFXN1	7		PSMC4	proteasome 26S subunit, ATPase 4(PSMC4)		LRRC15	LRRC15		GOTERM_CC_DIRECT	condensed chromosome outer kinetochore	7	1.7	9.8e-08	2.8e-06		UBE2C	ubiquitin conjugating enzyme E2 C(UBE2C)
STIL	7		PSMD2	proteasome 26S subunit ubiquitin receptor, non-ATPase 2(PSMD2)		LRRC32	LRRC32		GOTERM_CC_DIRECT	cornified envelope	7	1.7	0.0014	0.018		UBE2T	ubiquitin conjugating enzyme E2 T(UBE2T)
ZFP64	7		PSMD8	proteasome 26S subunit, non-ATPase 8(PSMD8)		LRRC36	LRRC36		GOTERM_CC_DIRECT	MCM complex	6	1.4	1.7e-07	4.6e-06		USP39	ubiquitin specific peptidase 39(USP39)
BMAL2	7		PTHLH	parathyroid hormone like hormone(PTHLH)		LSM2	LSM2		GOTERM_CC_DIRECT	condensed chromosome, centromeric region	6	1.4	1.2e-05	0.00022		UNG	uracil DNA glycosylase(UNG)
ATIC	7		PTPRF	protein tyrosine phosphatase receptor type F(PTPRF)		LSR	LSR		GOTERM_CC_DIRECT	mitotic spindle pole	6	1.4	0.0011	0.015		UCK2	uridine-cytidine kinase 2(UCK2)
BLM	7		PTTG1	PTTG1 regulator of sister chromatid separation, securin(PTTG1)		LTBP4	LTBP4		GOTERM_CC_DIRECT	intracellular organelle	6	1.4	0.0046	0.045		VARS1	valyl-tRNA synthetase 1(VARS1)
BRCA1	7		PUS7	pseudouridine synthase 7(PUS7)		LYPD3	LYPD3		GOTERM_CC_DIRECT	cleavage furrow	6	1.4	0.0049	0.046		VCAN	versican(VCAN)
CCT5	7		PYCR1	pyrroline-5-carboxylate reductase 1(PYCR1)		LYVE1	LYVE1		GOTERM_CC_DIRECT	nuclear chromosome	6	1.4	0.0049	0.046		ZWILCH	zwilch kinetochore protein(ZWILCH)
CDC25A	7		RAB15	RAB15, member RAS oncogene family(RAB15)		MAD2L1	MAD2L1		GOTERM_CC_DIRECT	Golgi lumen	6	1.4	0.065	0.38
CSE1L	7		RAB38	RAB38, member RAS oncogene family(RAB38)		MAGED1	MAGED1		GOTERM_CC_DIRECT	secretory granule lumen	6	1.4	0.086	0.45
EZH2	7		RACGAP1	Rac GTPase activating protein 1(RACGAP1)		MAGEF1	MAGEF1		GOTERM_CC_DIRECT	condensin complex	5	1.2	1.9e-05	0.00034
FANCE	7		RAD51AP1	RAD51 associated protein 1(RAD51AP1)		MAMDC2	MAMDC2		GOTERM_CC_DIRECT	condensed chromosome inner kinetochore	5	1.2	0.00061	0.0091
FANCG	7		RAD54B	RAD54 homolog B(RAD54B)		MAPK13	MAPK13		GOTERM_CC_DIRECT	tertiary granule lumen	5	1.2	0.026	0.19
FKBP3	7		RAD54L	RAD54 like(RAD54L)		MAPK6	MAPK6		GOTERM_CC_DIRECT	transcriptional repressor complex	5	1.2	0.036	0.25
GARS1	7		RAE1	ribonucleic acid export 1(RAE1)		MARCKSL1	MARCKSL1		GOTERM_CC_DIRECT	cell body	5	1.2	0.073	0.41
H1-0	7		RANGAP1	Ran GTPase activating protein 1(RANGAP1)		MARK1	MARK1		GOTERM_CC_DIRECT	GINS complex	4	1	7.9e-05	0.0013
HDAC2	7		RCC1	regulator of chromosome condensation 1(RCC1)		MARS1	MARS		GOTERM_CC_DIRECT	chromosome passenger complex	4	1	0.00016	0.0025
HOXA10	7		RFC2	replication factor C subunit 2(RFC2)		MCM10	MCM10		GOTERM_CC_DIRECT	Ctf18 RFC-like complex	4	1	0.00027	0.0041
KDM5B	7		RFC3	replication factor C subunit 3(RFC3)		MCM2	MCM2		GOTERM_CC_DIRECT	chaperonin-containing T-complex	4	1	0.0012	0.016
MMP9	7		RFC4	replication factor C subunit 4(RFC4)		MCM3	MCM3		GOTERM_CC_DIRECT	nuclear lamina	4	1	0.0012	0.016
NCAPH	7		RFWD3	ring finger and WD repeat domain 3(RFWD3)		MCM4	MCM4		GOTERM_CC_DIRECT	mitotic spindle midzone	4	1	0.0025	0.029
PLK4	7		RNASEH2A	ribonuclease H2 subunit A(RNASEH2A)		MCM5	MCM5		GOTERM_CC_DIRECT	microtubule plus-end	4	1	0.012	0.11
POLA2	7		RNF187	ring finger protein 187(RNF187)		MCM6	MCM6		GOTERM_CC_DIRECT	desmosome	4	1	0.017	0.14
POLB	7		RPL39L	ribosomal protein L39 like(RPL39L)		MCM7	MCM7		GOTERM_CC_DIRECT	condensed chromosome	4	1	0.022	0.17
POLE2	7		RRM1	ribonucleotide reductase catalytic subunit M1(RRM1)		MDH2	MDH2		GOTERM_CC_DIRECT	replication fork	4	1	0.022	0.17
PPIF	7		RRM2	ribonucleotide reductase regulatory subunit M2(RRM2)		MED20	MED20		GOTERM_CC_DIRECT	pericentric heterochromatin	4	1	0.024	0.18
PPM1G	7		RRP1	ribosomal RNA processing 1(RRP1)		MEIS1	MEIS1		GOTERM_CC_DIRECT	Flemming body	4	1	0.038	0.26
PRDX4	7		RSRC1	arginine and serine rich coiled-coil 1(RSRC1)		MELK	MELK		GOTERM_CC_DIRECT	protein-DNA complex	4	1	0.055	0.35
PRIM2	7		SDC1	syndecan 1(SDC1)		MFAP2	MFAP2		GOTERM_CC_DIRECT	intercalated disc	4	1	0.069	0.39
PRKDC	7		SEC61A1	SEC61 translocon subunit alpha 1(SEC61A1)		MFAP4	MFAP4		GOTERM_CC_DIRECT	male germ cell nucleus	4	1	0.091	0.47
RAB15	7		SERPINE2	serpin family E member 2(SERPINE2)		MGP	MGP		GOTERM_CC_DIRECT	centralspindlin complex	3	0.7	0.0012	0.016
RAD54B	7		SERPINH1	serpin family H member 1(SERPINH1)		MKI67	MKI67		GOTERM_CC_DIRECT	mitotic checkpoint complex	3	0.7	0.0024	0.028
SLC2A1	7		SF3B3	splicing factor 3b subunit 3(SF3B3)		MLF2	MLF2		GOTERM_CC_DIRECT	Ndc80 complex	3	0.7	0.0024	0.028
SPC25	7		SFN	stratifin(SFN)		MLLT11	MLLT11		GOTERM_CC_DIRECT	DNA replication factor C complex	3	0.7	0.0039	0.04
SRPRB	7		SFXN1	sideroflexin 1(SFXN1)		MMP1	MMP1		GOTERM_CC_DIRECT	alpha DNA polymerase:primase complex	3	0.7	0.0039	0.04
TACC3	7		SHC1	SHC adaptor protein 1(SHC1)		MMP11	MMP11		GOTERM_CC_DIRECT	pronucleus	3	0.7	0.0039	0.04
TFAP2A	7		SHMT2	serine hydroxymethyltransferase 2(SHMT2)		MMP14	MMP14		GOTERM_CC_DIRECT	aminoacyl-tRNA synthetase multienzyme complex	3	0.7	0.02	0.16
TMEM14A	7		SKA1	spindle and kinetochore associated complex subunit 1(SKA1)		MMP9	MMP9		GOTERM_CC_DIRECT	spindle pole centrosome	3	0.7	0.031	0.23
TOMM40	7		SKP2	S-phase kinase associated protein 2(SKP2)		MMRN1	MMRN1		GOTERM_CC_DIRECT	chromocenter	3	0.7	0.036	0.25
UBE2L3	7		SLC12A8	solute carrier family 12 member 8(SLC12A8)		MMRN2	MMRN2		GOTERM_CC_DIRECT	XY body	3	0.7	0.04	0.27
UBE2T	7		SLC1A4	solute carrier family 1 member 4(SLC1A4)		MND1	MND1		GOTERM_CC_DIRECT	proteasome accessory complex	3	0.7	0.045	0.3
WNT1	7		SLC2A1	solute carrier family 2 member 1(SLC2A1)		MNDA	MNDA		GOTERM_CC_DIRECT	nuclear replication fork	3	0.7	0.05	0.32
HROB	7		SLC35B1	solute carrier family 35 member B1(SLC35B1)		MRPL3	MRPL3		GOTERM_CC_DIRECT	kinetochore microtubule	3	0.7	0.066	0.38
CKAP2	7		SLC6A8	solute carrier family 6 member 8(SLC6A8)		MSH2	MSH2		GOTERM_CC_DIRECT	anaphase-promoting complex	3	0.7	0.072	0.41
CRABP2	7		SLC7A1	solute carrier family 7 member 1(SLC7A1)		MSH6	MSH6		GOTERM_CC_DIRECT	RZZ complex	2	0.5	0.059	0.35
DSP	7		SLC7A5	solute carrier family 7 member 5(SLC7A5)		MTHFD2	MTHFD2		GOTERM_CC_DIRECT	CAF-1 complex	2	0.5	0.059	0.35
E2F1	7		SMARCB1	SWI/SNF related, matrix associated, actin dependent regulator of chromatin, subfamily b, member 1(SMARCB1)		MYBL2	MYBL2		GOTERM_CC_DIRECT	ribonucleoside-diphosphate reductase complex	2	0.5	0.059	0.35
FAP	7		SNRPD1	small nuclear ribonucleoprotein D1 polypeptide(SNRPD1)		MYCT1	MYCT1		GOTERM_CC_DIRECT	MutSalpha complex	2	0.5	0.059	0.35
FXR1	7		SOX12	SRY-box transcription factor 12(SOX12)		MYH10	MYH10		GOTERM_CC_DIRECT	cyclin E1-CDK2 complex	2	0.5	0.059	0.35
GNG4	7		SOX4	SRY-box transcription factor 4(SOX4)		MYL9	MYL9		GOTERM_CC_DIRECT	BRCA1-B complex	2	0.5	0.078	0.42
GOLT1B	7		SPAG5	sperm associated antigen 5(SPAG5)		NCAPD2	NCAPD2		GOTERM_CC_DIRECT	replication fork protection complex	2	0.5	0.078	0.42
GPR87	7		SPATS2	spermatogenesis associated serine rich 2(SPATS2)		NCAPD3	NCAPD3		GOTERM_CC_DIRECT	collagen type XI trimer	2	0.5	0.078	0.42
IARS1	7		SPC25	SPC25 component of NDC80 kinetochore complex(SPC25)		NCAPG	NCAPG		GOTERM_CC_DIRECT	collagen type V trimer	2	0.5	0.097	0.48
LSM2	7		SPINT2	serine peptidase inhibitor, Kunitz type 2(SPINT2)		NCAPG2	NCAPG2		GOTERM_CC_DIRECT	epsilon DNA polymerase complex	2	0.5	0.097	0.48
MAGEF1	7		SPP1	secreted phosphoprotein 1(SPP1)		NCAPH	NCAPH		GOTERM_CC_DIRECT	serine protease inhibitor complex	2	0.5	0.097	0.48
MARK1	7		SPRR1A	small proline rich protein 1A(SPRR1A)		NDC80	NDC80		GOTERM_MF_DIRECT	protein binding	347	83.2	3.5e-17	1.1e-14
MCM5	7		SPRR1B	small proline rich protein 1B(SPRR1B)		NDUFS6	NDUFS6		GOTERM_MF_DIRECT	ATP binding	93	22.3	5.7e-20	3.7e-17
MFAP2	7		SPRR3	small proline rich protein 3(SPRR3)		NEIL3	NEIL3		GOTERM_MF_DIRECT	identical protein binding	61	14.6	0.00016	0.0056
MND1	7		SPTBN2	spectrin beta, non-erythrocytic 2(SPTBN2)		NEK2	NEK2		GOTERM_MF_DIRECT	DNA binding	57	13.7	1.2e-06	8.8e-05
NEIL3	7		SRD5A1	steroid 5 alpha-reductase 1(SRD5A1)		NETO2	NETO2		GOTERM_MF_DIRECT	RNA binding	51	12.2	0.00097	0.024
NPM3	7		SRM	spermidine synthase(SRM)		NIPSNAP1	NIPSNAP1		GOTERM_MF_DIRECT	protein kinase binding	34	8.2	3.4e-08	3.8e-06
PFN2	7		SRPK1	SRSF protein kinase 1(SRPK1)		NME1	NME1		GOTERM_MF_DIRECT	ATPase activity	32	7.7	9.2e-09	1.2e-06
PMAIP1	7		SRPRB	SRP receptor subunit beta(SRPRB)		NME4	NME4		GOTERM_MF_DIRECT	chromatin binding	29	7	4e-06	0.00026
PRMT1	7		SSR4	signal sequence receptor subunit 4(SSR4)		NOC2L	NOC2L		GOTERM_MF_DIRECT	protein homodimerization activity	27	6.5	0.011	0.18
RNF187	7		SSRP1	structure specific recognition protein 1(SSRP1)		NOP2	NOP2		GOTERM_MF_DIRECT	microtubule binding	25	6	5.6e-09	9.3e-07
SEC61A1	7		STIL	STIL centriolar assembly protein(STIL)		NPM3	NPM3		GOTERM_MF_DIRECT	protein serine/threonine kinase activity	25	6	6.6e-06	0.00036
TARBP1	7		STIP1	stress induced phosphoprotein 1(STIP1)		NPR3	NPR3		GOTERM_MF_DIRECT	protein serine/threonine/tyrosine kinase activity	25	6	3.7e-05	0.0018
TSFM	7		STMN1	stathmin 1(STMN1)		NR2F1	NR2F1		GOTERM_MF_DIRECT	protein kinase activity	22	5.3	8.8e-05	0.0036
USP39	7		SULF1	sulfatase 1(SULF1)		NR4A3	NR4A3		GOTERM_MF_DIRECT	enzyme binding	22	5.3	0.0001	0.004
VARS1	7		SYT1	synaptotagmin 1(SYT1)		NTAQ1	WDYHV1		GOTERM_MF_DIRECT	cadherin binding	18	4.3	0.0006	0.016
VRK1	7		TACC3	transforming acidic coiled-coil containing protein 3(TACC3)		NUDT1	NUDT1		GOTERM_MF_DIRECT	kinase activity	16	3.8	0.00016	0.0056
NTAQ1	7		TARBP1	TAR (HIV-1) RNA binding protein 1(TARBP1)		NUF2	NUF2		GOTERM_MF_DIRECT	histone binding	15	3.6	0.0002	0.0066
WNT5A	7		TARS1	threonyl-tRNA synthetase 1(TARS1)		NUP155	NUP155		GOTERM_MF_DIRECT	magnesium ion binding	13	3.1	0.0049	0.094
DGUOK	7		TCF3	transcription factor 3(TCF3)		NUSAP1	NUSAP1		GOTERM_MF_DIRECT	microtubule motor activity	12	2.9	5.3e-08	5e-06
LOXL2	7		TFAP2A	transcription factor AP-2 alpha(TFAP2A)		NXPH4	NXPH4		GOTERM_MF_DIRECT	damaged DNA binding	12	2.9	1.7e-07	1.4e-05
NXPH4	7		TFAP2C	transcription factor AP-2 gamma(TFAP2C)		OIP5	OIP5		GOTERM_MF_DIRECT	single-stranded DNA binding	12	2.9	3.5e-05	0.0018
PLOD1	7		THBS2	thrombospondin 2(THBS2)		OLA1	OLA1		GOTERM_MF_DIRECT	double-stranded DNA binding	11	2.6	0.00023	0.007
PLP2	7		THY1	Thy-1 cell surface antigen(THY1)		PAFAH1B3	PAFAH1B3		GOTERM_MF_DIRECT	single-stranded DNA-dependent ATP-dependent DNA helicase activity	10	2.4	1.2e-10	2.7e-08
PPME1	7		TIMELESS	timeless circadian regulator(TIMELESS)		PAICS	PAICS		GOTERM_MF_DIRECT	DNA helicase activity	10	2.4	5.8e-06	0.00035
SFN	7		TIMM8A	translocase of inner mitochondrial membrane 8A(TIMM8A)		PAK6	PAK6		GOTERM_MF_DIRECT	protein C-terminus binding	10	2.4	0.023	0.34
SLC1A4	7		TK1	thymidine kinase 1(TK1)		PALMD	PALMD		GOTERM_MF_DIRECT	extracellular matrix structural constituent	9	2.2	0.01	0.17
SLC7A1	7		TMEM106C	transmembrane protein 106C(TMEM106C)		PARP1	PARP1		GOTERM_MF_DIRECT	transcription corepressor activity	9	2.2	0.074	0.73
SOX12	7		TMEM132A	transmembrane protein 132A(TMEM132A)		PBK	PBK		GOTERM_MF_DIRECT	motor activity	8	1.9	0.00036	0.01
TUBA4A	7		TMEM14A	transmembrane protein 14A(TMEM14A)		PCNA	PCNA		GOTERM_MF_DIRECT	unfolded protein binding	8	1.9	0.024	0.35
CTHRC1	7		TMEM158	transmembrane protein 158(TMEM158)		PCOLCE2	PCOLCE2		GOTERM_MF_DIRECT	heparin binding	8	1.9	0.092	0.83
GGH	7		TMPRSS4	transmembrane serine protease 4(TMPRSS4)		PDE2A	PDE2A		GOTERM_MF_DIRECT	cyclin-dependent protein serine/threonine kinase regulator activity	7	1.7	5.4e-05	0.0024
HMGB3	7		TNFRSF21	TNF receptor superfamily member 21(TNFRSF21)		PDE5A	PDE5A		GOTERM_MF_DIRECT	nucleosomal DNA binding	7	1.7	0.00023	0.007
MARS1	7		TOMM40	translocase of outer mitochondrial membrane 40(TOMM40)		PDE8B	PDE8B		GOTERM_MF_DIRECT	extracellular matrix structural constituent conferring tensile strength	7	1.7	0.00038	0.01
TTLL12	7		TOP2A	DNA topoisomerase II alpha(TOP2A)		PDIA6	PDIA6		GOTERM_MF_DIRECT	tubulin binding	7	1.7	0.0029	0.064
CCNE2	7		TOP6BL	TOP6B like initiator of meiotic double strand breaks(TOP6BL)		PDK1	PDK1		GOTERM_MF_DIRECT	structural constituent of cytoskeleton	7	1.7	0.03	0.41
CDCA5	7		TOPBP1	DNA topoisomerase II binding protein 1(TOPBP1)		PDK4	PDK4		GOTERM_MF_DIRECT	histone deacetylase binding	7	1.7	0.07	0.72
CENPI	7		TPBG	trophoblast glycoprotein(TPBG)		PDZD2	PDZD2		GOTERM_MF_DIRECT	DNA-dependent ATPase activity	6	1.4	0.0014	0.033
CHRNA5	7		TPD52	tumor protein D52(TPD52)		PERP	PERP		GOTERM_MF_DIRECT	electron carrier activity	5	1.2	0.061	0.66
DSCC1	7		TPX2	TPX2 microtubule nucleation factor(TPX2)		PFN2	PFN2		GOTERM_MF_DIRECT	p53 binding	5	1.2	0.072	0.73
HMGA1	7		TRAF4	TNF receptor associated factor 4(TRAF4)		PGBD5	PGBD5		GOTERM_MF_DIRECT	tRNA binding	5	1.2	0.097	0.86
ILF2	7		TROAP	trophinin associated protein(TROAP)		PI15	PI15		GOTERM_MF_DIRECT	DNA clamp loader activity	4	1	0.00075	0.019
IRAK1	7		TSFM	Ts translation elongation factor, mitochondrial(TSFM)		PIK3R1	PIK3R1		GOTERM_MF_DIRECT	DNA-(apurinic or apyrimidinic site) lyase activity	4	1	0.0014	0.033
KIF18B	7		TTF2	transcription termination factor 2(TTF2)		PIMREG	PIMREG		GOTERM_MF_DIRECT	DNA replication origin binding	4	1	0.0045	0.09
LYPD3	7		TTK	TTK protein kinase(TTK)		PIP5K1B	PIP5K1B		GOTERM_MF_DIRECT	RNA-DNA hybrid ribonuclease activity	4	1	0.0054	0.098
MRPL3	7		TTLL12	tubulin tyrosine ligase like 12(TTLL12)		PKMYT1	PKMYT1		GOTERM_MF_DIRECT	ATP-dependent microtubule motor activity, plus-end-directed	4	1	0.0054	0.098
PI15	7		TUBA4A	tubulin alpha 4a(TUBA4A)		PKNOX2	PKNOX2		GOTERM_MF_DIRECT	four-way junction DNA binding	4	1	0.0063	0.11
PIMREG	7		TUBG1	tubulin gamma 1(TUBG1)		PLAC8	PLAC8		GOTERM_MF_DIRECT	DNA-directed DNA polymerase activity	4	1	0.02	0.29
POLQ	7		TYMS	thymidylate synthetase(TYMS)		PLAU	PLAU		GOTERM_MF_DIRECT	nucleosome binding	4	1	0.028	0.4
SKA1	7		UBE2C	ubiquitin conjugating enzyme E2 C(UBE2C)		PLCE1	PLCE1		GOTERM_MF_DIRECT	NF-kappaB binding	4	1	0.042	0.52
SRD5A1	7		UBE2L3	ubiquitin conjugating enzyme E2 L3(UBE2L3)		PLK1	PLK1		GOTERM_MF_DIRECT	transcription corepressor binding	4	1	0.088	0.82
TPD52	7		UBE2T	ubiquitin conjugating enzyme E2 T(UBE2T)		PLK4	PLK4		GOTERM_MF_DIRECT	protein binding involved in protein folding	4	1	0.092	0.83
CHAF1B	7		UCHL1	ubiquitin C-terminal hydrolase L1(UCHL1)		PLLP	PLLP		GOTERM_MF_DIRECT	DNA translocase activity	3	0.7	0.0044	0.09
FAM83A	7		UCK2	uridine-cytidine kinase 2(UCK2)		PLOD1	PLOD1		GOTERM_MF_DIRECT	cell adhesive protein binding involved in bundle of His cell-Purkinje myocyte communication	3	0.7	0.0044	0.09
FOXE1	7		UNG	uracil DNA glycosylase(UNG)		PLOD2	PLOD2		GOTERM_MF_DIRECT	MutLalpha complex binding	3	0.7	0.0065	0.11
GINS4	7		USP39	ubiquitin specific peptidase 39(USP39)		PLP2	PLP2		GOTERM_MF_DIRECT	5'-deoxyribose-5-phosphate lyase activity	3	0.7	0.009	0.15
KRT16	7		VARS1	valyl-tRNA synthetase 1(VARS1)		PMAIP1	PMAIP1		GOTERM_MF_DIRECT	anaphase-promoting complex binding	3	0.7	0.015	0.24
OLA1	7		VCAN	versican(VCAN)		PODXL	PODXL		GOTERM_MF_DIRECT	aminoacyl-tRNA editing activity	3	0.7	0.019	0.28
PGBD5	7		VRK1	VRK serine/threonine kinase 1(VRK1)		POLA2	POLA2		GOTERM_MF_DIRECT	3'-5' DNA helicase activity	3	0.7	0.031	0.41
POLE	7		WASF1	WASP family member 1(WASF1)		POLB	POLB		GOTERM_MF_DIRECT	aminoacyl-tRNA ligase activity	3	0.7	0.031	0.41
SPRR1B	7		WDR12	WD repeat domain 12(WDR12)		POLD2	POLD2		GOTERM_MF_DIRECT	DNA binding, bending	3	0.7	0.062	0.66
SPRR3	7		WNT1	Wnt family member 1(WNT1)		POLE	POLE		GOTERM_MF_DIRECT	RNA polymerase II core promoter sequence-specific DNA binding	3	0.7	0.074	0.73
TIMM8A	7		WNT5A	Wnt family member 5A(WNT5A)		POLE2	POLE2		GOTERM_MF_DIRECT	cargo receptor activity	3	0.7	0.087	0.82
CNTNAP2	7		YKT6	YKT6 v-SNARE homolog(YKT6)		POLQ	POLQ		GOTERM_MF_DIRECT	double-stranded DNA exodeoxyribonuclease activity	2	0.5	0.043	0.52
CXCL13	7		ZFP64	ZFP64 zinc finger protein(ZFP64)		POLR2D	POLR2D		GOTERM_MF_DIRECT	flap endonuclease activity	2	0.5	0.043	0.52
KLK8	7		ZWILCH	zwilch kinetochore protein(ZWILCH)		PPAT	PPAT		GOTERM_MF_DIRECT	single thymine insertion binding	2	0.5	0.043	0.52
MAGED1	7		ZWINT	ZW10 interacting kinetochore protein(ZWINT)		PPFIA4	PPFIA4		GOTERM_MF_DIRECT	procollagen-lysine 5-dioxygenase activity	2	0.5	0.063	0.66
FUT3	6					PPIF	PPIF		GOTERM_MF_DIRECT	single guanine insertion binding	2	0.5	0.063	0.66
E2F8	6					PPM1G	PPM1G		GOTERM_MF_DIRECT	omega peptidase activity	2	0.5	0.063	0.66
CNIH4	6					PPME1	PPME1		GOTERM_MF_DIRECT	fructose-bisphosphate aldolase activity	2	0.5	0.063	0.66
ARHGEF5	6					PPP1R14B	PPP1R14B		GOTERM_MF_DIRECT	dinucleotide insertion or deletion binding	2	0.5	0.063	0.66
DSC2	6					PPP2R3A	PPP2R3A		GOTERM_MF_DIRECT	ribonucleoside-diphosphate reductase activity, thioredoxin disulfide as acceptor	2	0.5	0.063	0.66
PABPC3	6					PRAME	PRAME		GOTERM_MF_DIRECT	guanine/thymine mispair binding	2	0.5	0.063	0.66
TUBA1C	6					PRC1	PRC1		GOTERM_MF_DIRECT	uracil DNA N-glycosylase activity	2	0.5	0.083	0.79
RIT1	6					PRDX2	PRDX2		GOTERM_MF_DIRECT	histone kinase activity (H3-S10 specific)	2	0.5	0.083	0.79
EFNA4	6					PRDX4	PRDX4		INTERPRO	P-loop containing nucleoside triphosphate hydrolase	44	10.6	7.5e-07	0.00013
BPHL	6					PRIM2	PRIM2		INTERPRO	Protein kinase-like domain	26	6.2	0.00026	0.029
STEAP3	6					PRKDC	PRKDC		INTERPRO	Protein kinase, catalytic domain	24	5.8	0.00042	0.042
GAD1	6					PRMT1	PRMT1		INTERPRO	Serine/threonine-protein kinase, active site	20	4.8	4.8e-05	0.0072
LAMB3	6					PRPF19	PRPF19		INTERPRO	Protein kinase, ATP binding site	20	4.8	0.00066	0.058
NQO1	6					PRX	PRX		INTERPRO	Armadillo-type fold	15	3.6	0.022	0.49
PGD	6					PSAT1	PSAT1		INTERPRO	Kinesin, motor domain	12	2.9	1.7e-09	1.6e-06
PTDSS1	6					PSMC4	PSMC4		INTERPRO	Kinesin, motor region, conserved site	11	2.6	1e-08	4.4e-06
EGLN3	6					PSMD2	PSMD2		INTERPRO	Armadillo-like helical	11	2.6	0.04	0.79
RPL8	6					PSMD8	PSMD8		INTERPRO	AAA+ ATPase domain	9	2.2	0.0095	0.27
SLC3A2	6					PTGER4	PTGER4		INTERPRO	Collagen triple helix repeat	8	1.9	0.0017	0.089
SMPDL3B	6					PTHLH	PTHLH		INTERPRO	Mini-chromosome maintenance, conserved site	6	1.4	2.4e-08	7.2e-06
DTX2	5					PTPRF	PTPRF		INTERPRO	Mini-chromosome maintenance, DNA-dependent ATPase	6	1.4	4.8e-07	0.00011
FUT2	5					PTTG1	PTTG1		INTERPRO	Cyclin, C-terminal domain	6	1.4	6.3e-05	0.0081
ADORA2B	5					PUS7	PUS7		INTERPRO	Cyclin, N-terminal	6	1.4	0.00079	0.059
B3GNT3	5					PYCR1	PYCR1		INTERPRO	Cyclin-like	6	1.4	0.0015	0.082
PAX9	5					PZP	PZP		INTERPRO	Nucleic acid-binding, OB-fold	6	1.4	0.027	0.58
MB	5					RAB11FIP1	RAB11FIP1		INTERPRO	Helicase, C-terminal	6	1.4	0.079	1
FZD3	5					RAB15	RAB15		INTERPRO	Helicase, superfamily 1/2, ATP-binding domain	6	1.4	0.089	1
TOX3	5					RAB38	RAB38		INTERPRO	Rossmann-like alpha/beta/alpha sandwich fold	5	1.2	0.013	0.32
KRT19	5					RACGAP1	RACGAP1		INTERPRO	Chaperonin TCP-1, conserved site	4	1	0.00072	0.058
PLXNA1	4					RAD51AP1	RAD51AP1		INTERPRO	Fibrillar collagen, C-terminal	4	1	0.0014	0.081
TMC5	3					RAD54B	RAD54B		INTERPRO	Chaperone tailless complex polypeptide 1 (TCP-1)	4	1	0.0018	0.089
CSTA	3					RAD54L	RAD54L		INTERPRO	Peptidase M10A, cysteine switch, zinc binding site	4	1	0.0035	0.15
TFF3	3					RAE1	RAE1		INTERPRO	Aminoacyl-tRNA synthetase, class I, conserved site	4	1	0.0035	0.15
CRYM	3					RAI2	RAI2		INTERPRO	Hemopexin, conserved site	4	1	0.0051	0.19
EFNB1	3					RAMP3	RAMP3		INTERPRO	GroEL-like equatorial domain	4	1	0.0051	0.19
CPEB3	2					RANGAP1	RANGAP1		INTERPRO	Aminoacyl-tRNA synthetase, class II	4	1	0.006	0.19
FXYD6	2					RASIP1	RASIP1		INTERPRO	Chaperonin Cpn60/TCP-1	4	1	0.006	0.19
TUBB6	2					RBMS3	RBMS3		INTERPRO	GroEL-like apical domain	4	1	0.006	0.19
DOPEY1	2					RCC1	RCC1		INTERPRO	TCP-1-like chaperonin intermediate domain	4	1	0.006	0.19
DDAH1	2					RFC2	RFC2		INTERPRO	Peptidase M10, metallopeptidase	4	1	0.012	0.32
NTRK2	2					RFC3	RFC3		INTERPRO	Peptidase M10A	4	1	0.012	0.32
TCEAL2	1					RFC4	RFC4		INTERPRO	Hemopexin-like domain	4	1	0.012	0.32
CAV2	1					RFWD3	RFWD3		INTERPRO	Hemopexin-like repeats	4	1	0.014	0.34
ID4	1					RFX2	RFX2		INTERPRO	BRCT domain	4	1	0.017	0.39
COBL	1					RGN	RGN		INTERPRO	Peptidase, metallopeptidase	4	1	0.023	0.5
RTN1	1					RNASEH2A	RNASEH2A		INTERPRO	SNF2-related	4	1	0.032	0.65
ENPP4	1					RNF187	RNF187		INTERPRO	ATPase, AAA-type, core	4	1	0.097	1
TTLL7	1					ROBO4	ROBO4		INTERPRO	GINS complex	3	0.7	0.0013	0.081
FEZ1	1					RPL39L	RPL39L		INTERPRO	Cornifin (SPRR1)	3	0.7	0.0013	0.081
GPRASP1	1					RRM1	RRM1		INTERPRO	DNA polymerase alpha/epsilon, subunit B	3	0.7	0.0026	0.12
C1orf115	1					RRM2	RRM2		INTERPRO	WHEP-TRS	3	0.7	0.0043	0.17
NPR3	1					RRP1	RRP1		INTERPRO	DNA polymerase III, clamp loader complex, gamma/delta/delta subunit, C-terminal	3	0.7	0.0063	0.19
LAMP3	1					RSPO1	RSPO1		INTERPRO	S15/NS1, RNA-binding	3	0.7	0.0087	0.26
LDB3	1					RSRC1	RSRC1		INTERPRO	Aminoacyl-tRNA synthetase, class II (G/ H/ P/ S), conserved domain	3	0.7	0.015	0.34
RFX2	1					RTN1	RTN1		INTERPRO	Anticodon-binding	3	0.7	0.015	0.34
SEC14L3	1					S1PR1	S1PR1		INTERPRO	Aminoacyl-tRNA synthetase, class 1a, anticodon-binding	3	0.7	0.03	0.62
ELMO1	1					SAMHD1	SAMHD1		INTERPRO	Peptidoglycan binding-like	3	0.7	0.066	1
C16orf45	1					SCGB1A1	SCGB1A1		INTERPRO	Glutathione S-transferase, C-terminal	3	0.7	0.097	1
SOBP	1					SDC1	SDC1		INTERPRO	Condensin subunit 1/Condensin-2 complex subunit D3	2	0.5	0.042	0.79
APBB2	1					SEC14L3	SEC14L3		INTERPRO	Mad3/BUB1 homology region 1	2	0.5	0.042	0.79
PLCB4	1					SEC61A1	SEC61A1		INTERPRO	DNA mismatch repair protein MutS-like, N-terminal	2	0.5	0.062	0.99
ACSL1	1					SELENBP1	SELENBP1		INTERPRO	Procollagen-lysine 5-dioxygenase	2	0.5	0.062	0.99
EMP2	1					SELP	SELP		INTERPRO	DNA mismatch repair protein MutS, N-terminal	2	0.5	0.062	0.99
LTA4H	1					SEMA5A	SEMA5A		INTERPRO	Replication factor C, C-terminal domain	2	0.5	0.062	0.99
MLPH	1					SERPINE2	SERPINE2		INTERPRO	Fructose-bisphosphate aldolase, class-I	2	0.5	0.062	0.99
PLCL1	1					SERPINH1	SERPINH1		INTERPRO	Enolase, conserved site	2	0.5	0.062	0.99
CHIA	1					SF3B3	SF3B3		INTERPRO	Mitotic checkpoint serine/threonine protein kinase Bub1/Mitotic spindle checkpoint component Mad3	2	0.5	0.062	0.99
IL20RA	1					SFN	SFN		INTERPRO	Transcription factor SOX-12/11/4a	2	0.5	0.062	0.99
CDH19	1					SFXN1	SFXN1		INTERPRO	Helix-hairpin-helix DNA-binding motif, class 1	2	0.5	0.062	0.99
FMO5	1					SGCA	SGCA		INTERPRO	Peroxiredoxin, AhpC-type	2	0.5	0.082	1
HNMT	1					SGCG	SGCG		INTERPRO	Deoxynucleoside kinase	2	0.5	0.082	1
NEGR1	1					SHC1	SHC1		INTERPRO	DNA mismatch repair protein MutS, connector domain	2	0.5	0.082	1
PDZRN4	1					SHMT2	SHMT2		INTERPRO	Methylglyoxal synthase-like domain	2	0.5	0.082	1
REEP1	1					SKA1	SKA1		INTERPRO	POLO box duplicated domain	2	0.5	0.082	1
TBC1D4	1					SKP2	SKP2		INTERPRO	XPG conserved site	2	0.5	0.082	1
WDR19	1					SLC12A8	SLC12A8		KEGG_PATHWAY	Cell cycle	37	8.9	4.2e-23	1.1e-20
GAB1	1					SLC14A1	SLC14A1		KEGG_PATHWAY	Pathways in cancer	23	5.5	0.051	0.45
LCP1	1					SLC15A2	SLC15A2		KEGG_PATHWAY	MicroRNAs in cancer	18	4.3	0.0078	0.11
LRRC49	1					SLC19A3	SLC19A3		KEGG_PATHWAY	DNA replication	17	4.1	5.5e-16	7.1e-14
C1QB	1					SLC1A1	SLC1A1		KEGG_PATHWAY	Human T-cell leukemia virus 1 infection	17	4.1	0.00064	0.019
CYBB	1					SLC1A4	SLC1A4		KEGG_PATHWAY	Cellular senescence	16	3.8	3.9e-05	0.0019
KMO	1					SLC2A1	SLC2A1		KEGG_PATHWAY	Human papillomavirus infection	16	3.8	0.053	0.46
RAPGEF4	1					SLC35B1	SLC35B1		KEGG_PATHWAY	Oocyte meiosis	14	3.4	9.3e-05	0.0034
SLC31A2	1					SLC6A8	SLC6A8		KEGG_PATHWAY	Motor proteins	14	3.4	0.0037	0.062
CIRBP	1					SLC7A1	SLC7A1		KEGG_PATHWAY	Epstein-Barr virus infection	14	3.4	0.0054	0.084
DIRAS3	1					SLC7A5	SLC7A5		KEGG_PATHWAY	Base excision repair	13	3.1	2.2e-09	1.9e-07
VAT1	1					SLIT3	SLIT3		KEGG_PATHWAY	Viral carcinogenesis	13	3.1	0.014	0.17
PLAGL1	1					SLPI	SLPI		KEGG_PATHWAY	p53 signaling pathway	11	2.6	4.5e-05	0.0019
NCALD	1					SMARCB1	SMARCB1		KEGG_PATHWAY	Progesterone-mediated oocyte maturation	11	2.6	0.00066	0.019
SLC22A3	1					SNRPD1	SNRPD1		KEGG_PATHWAY	Purine metabolism	10	2.4	0.011	0.14
FAM107A	0					SOX12	SOX12		KEGG_PATHWAY	Hepatitis B	10	2.4	0.043	0.41
ABCA8	0					SOX17	SOX17		KEGG_PATHWAY	Nucleotide metabolism	9	2.2	0.0029	0.054
ACACB	0					SOX4	SOX4		KEGG_PATHWAY	Biosynthesis of cofactors	9	2.2	0.073	0.53
CNN1	0					SPAG5	SPAG5		KEGG_PATHWAY	Mismatch repair	8	1.9	2.4e-06	0.00016
ASPA	0					SPARCL1	SPARCL1		KEGG_PATHWAY	Pyrimidine metabolism	8	1.9	0.0013	0.032
FHL5	0					SPATS2	SPATS2		KEGG_PATHWAY	Nucleotide excision repair	8	1.9	0.0021	0.048
CAB39L	0					SPC25	SPC25		KEGG_PATHWAY	Aminoacyl-tRNA biosynthesis	8	1.9	0.0027	0.053
FABP4	0					SPINT2	SPINT2		KEGG_PATHWAY	Biosynthesis of amino acids	8	1.9	0.0055	0.084
WFDC1	0					SPP1	SPP1		KEGG_PATHWAY	Small cell lung cancer	8	1.9	0.016	0.18
ADAMTS8	0					SPRR1A	SPRR1A		KEGG_PATHWAY	Carbon metabolism	8	1.9	0.047	0.43
PDK4	0					SPRR1B	SPRR1B		KEGG_PATHWAY	Drug metabolism - other enzymes	7	1.7	0.027	0.28
PIP5K1B	0					SPRR3	SPRR3		KEGG_PATHWAY	Endocrine resistance	7	1.7	0.062	0.48
ACADL	0					SPTBN2	SPTBN2		KEGG_PATHWAY	Protein digestion and absorption	7	1.7	0.075	0.54
FHL1	0					SRD5A1	SRD5A1		KEGG_PATHWAY	HIF-1 signaling pathway	7	1.7	0.093	0.63
SOX17	0					SRM	SRM		KEGG_PATHWAY	Homologous recombination	6	1.4	0.006	0.086
AGTR1	0					SRPK1	SRPK1		KEGG_PATHWAY	Fanconi anemia pathway	6	1.4	0.019	0.2
ITIH5	0					SRPRB	SRPRB		KEGG_PATHWAY	Platinum drug resistance	6	1.4	0.058	0.48
ACTG2	0					SRPX	SRPX		KEGG_PATHWAY	Chronic myeloid leukemia	6	1.4	0.067	0.5
GPX3	0					SSR4	SSR4		KEGG_PATHWAY	One carbon pool by folate	5	1.2	0.0022	0.048
MMRN1	0					SSRP1	SSRP1		KEGG_PATHWAY	Antifolate resistance	5	1.2	0.01	0.13
SLIT3	0					STARD13	STARD13		KEGG_PATHWAY	Bladder cancer	5	1.2	0.029	0.29
ZBTB16	0					STARD8	STARD8		KEGG_PATHWAY	Cysteine and methionine metabolism	5	1.2	0.061	0.48
DES	0					STIL	STIL		KEGG_PATHWAY	Glutathione metabolism	5	1.2	0.08	0.56
STXBP6	0					STIP1	STIP1		OMIM_DISEASE	Lumbar disc herniation, susceptibility to	2	0.5	0.052	1
EMCN	0					STMN1	STMN1		OMIM_DISEASE	Lymphoma, non-Hodgkin, somatic	2	0.5	0.077	1
F8	0					STXBP6	STXBP6		PIR_SUPERFAMILY	matrix metalloproteinase, stromelysin type	4	1	0.036	1
FBLN5	0					SULF1	SULF1		PIR_SUPERFAMILY	cyclin, A/B/D/E types	3	0.7	0.0078	0.45
HBB	0					SYNM	SYNM		SMART	S_TKc	22	5.3	2.9e-05	0.0019
ITM2A	0					SYT1	SYT1		SMART	KISc	12	2.9	1.5e-09	2.9e-07
LYVE1	0					TACC3	TACC3		SMART	AAA	9	2.2	0.009	0.19
MFAP4	0					TAL1	TAL1		SMART	MCM	6	1.4	4.6e-07	4.5e-05
CORO2B	0					TARBP1	TARBP1		SMART	SM01332	6	1.4	6.1e-05	0.0029
GPD1L	0					TARS1	TARS		SMART	CYCLIN	6	1.4	0.0011	0.043
JAM2	0					TBX4	TBX4		SMART	HELICc	6	1.4	0.077	0.87
KLF4	0					TCEAL2	TCEAL2		SMART	DEXDc	6	1.4	0.085	0.87
PDE5A	0					TCF21	TCF21		SMART	COLFI	4	1	0.0013	0.043
ADAMTSL3	0					TCF3	TCF3		SMART	BRCT	4	1	0.0069	0.17
FZD4	0					TFAP2A	TFAP2A		SMART	HX	4	1	0.012	0.23
ITGA8	0					TFAP2C	TFAP2C		SMART	ZnMc	4	1	0.022	0.39
SEMA5A	0					THBS2	THBS2		SMART	SM00991	3	0.7	0.0042	0.12
ANGPT1	0					THY1	THY1		SMART	TSPN	3	0.7	0.084	0.87
CLDN18	0					TIMELESS	TIMELESS		SMART	FHA	3	0.7	0.096	0.87
IFT57	0					TIMM8A	TIMM8A		SMART	Mad3_BUB1_I	2	0.5	0.042	0.67
PLCE1	0					TK1	TK1		SMART	HhH1	2	0.5	0.062	0.87
TAL1	0					TMC5	TMC5		SMART	SM00851	2	0.5	0.082	0.87
CLIC5	0					TMEM100	TMEM100		UP_KW_BIOLOGICAL_PROCESS	Cell cycle	91	21.8	4.7e-40	4.5e-38
CYP4B1	0					TMEM106C	TMEM106C		UP_KW_BIOLOGICAL_PROCESS	Cell division	66	15.8	5.5e-33	2.6e-31
LRRC36	0					TMEM132A	TMEM132A		UP_KW_BIOLOGICAL_PROCESS	Mitosis	56	13.4	3.6e-32	1.1e-30
ADH1B	0					TMEM14A	TMEM14A		UP_KW_BIOLOGICAL_PROCESS	DNA damage	38	9.1	1.4e-10	2.2e-09
DUSP1	0					TMEM158	TMEM158		UP_KW_BIOLOGICAL_PROCESS	DNA repair	36	8.6	1.4e-11	2.7e-10
LDB2	0					TMEM47	TMEM47		UP_KW_BIOLOGICAL_PROCESS	DNA replication	29	7	3.7e-22	8.7e-21
SLC1A1	0					TMPRSS4	TMPRSS4		UP_KW_BIOLOGICAL_PROCESS	Apoptosis	24	5.8	0.019	0.12
TMEM47	0					TNFRSF21	TNFRSF21		UP_KW_BIOLOGICAL_PROCESS	Biological rhythms	11	2.6	0.0061	0.053
SCGB1A1	0					TNXB	TNXB		UP_KW_BIOLOGICAL_PROCESS	Protein biosynthesis	11	2.6	0.0067	0.053
CFD	0					TOMM40	TOMM40		UP_KW_BIOLOGICAL_PROCESS	Chromosome partition	7	1.7	0.0013	0.016
MYH10	0					TOP2A	TOP2A		UP_KW_BIOLOGICAL_PROCESS	DNA recombination	7	1.7	0.034	0.2
SYNM	0					TOP6BL	C11orf80		UP_KW_BIOLOGICAL_PROCESS	DNA condensation	5	1.2	0.0005	0.0068
AOX1	0					TOPBP1	TOPBP1		UP_KW_BIOLOGICAL_PROCESS	Glycolysis	5	1.2	0.015	0.1
CDH5	0					TPBG	TPBG		UP_KW_BIOLOGICAL_PROCESS	Purine biosynthesis	4	1	0.0042	0.04
CDO1	0					TPD52	TPD52		UP_KW_BIOLOGICAL_PROCESS	DNA synthesis	4	1	0.0042	0.04
CHRDL1	0					TPPP3	TPPP3		UP_KW_BIOLOGICAL_PROCESS	One-carbon metabolism	4	1	0.015	0.1
CLEC1A	0					TPX2	TPX2		UP_KW_BIOLOGICAL_PROCESS	Collagen degradation	3	0.7	0.08	0.42
GNG11	0					TRAF4	TRAF4		UP_KW_BIOLOGICAL_PROCESS	Deoxyribonucleotide synthesis	2	0.5	0.077	0.42
HSPB6	0					TRHDE	TRHDE		UP_KW_CELLULAR_COMPONENT	Nucleus	212	50.8	7e-19	7.6e-18
KLF2	0					TROAP	TROAP		UP_KW_CELLULAR_COMPONENT	Cytoplasm	179	42.9	1.4e-08	8.5e-08
LIMS2	0					TRPC6	TRPC6		UP_KW_CELLULAR_COMPONENT	Chromosome	72	17.3	1.3e-31	5.7e-30
MGP	0					TSFM	TSFM		UP_KW_CELLULAR_COMPONENT	Cytoskeleton	66	15.8	7e-09	6e-08
NR2F1	0					TSPAN12	TSPAN12		UP_KW_CELLULAR_COMPONENT	Centromere	31	7.4	8.2e-21	1.8e-19
PALMD	0					TTF2	TTF2		UP_KW_CELLULAR_COMPONENT	Kinetochore	26	6.2	2.2e-19	3.2e-18
PDE2A	0					TTK	TTK		UP_KW_CELLULAR_COMPONENT	Microtubule	26	6.2	1e-08	7.2e-08
S1PR1	0					TTLL12	TTLL12		UP_KW_CELLULAR_COMPONENT	Extracellular matrix	18	4.3	0.00015	0.00078
SPARCL1	0					TTLL7	TTLL7		UP_KW_CELLULAR_COMPONENT	Cell junction	15	3.6	0.065	0.28
STARD13	0					TUBA4A	TUBA4A		UP_KW_CELLULAR_COMPONENT	Basement membrane	5	1.2	0.015	0.074
VWF	0					TUBG1	TUBG1		UP_KW_DISEASE	Disease variant	131	31.4	0.099	0.82
C1QTNF7	0					TYMS	TYMS		UP_KW_DISEASE	Primary microcephaly	11	2.6	1.4e-07	8.3e-06
CD36	0					UBE2C	UBE2C		UP_KW_DISEASE	Fanconi anemia	6	1.4	0.00043	0.012
CPA3	0					UBE2L3	UBE2L3		UP_KW_DISEASE	Hereditary hemolytic anemia	5	1.2	0.041	0.48
GIPC2	0					UBE2T	UBE2T		UP_KW_DISEASE	Epidermolysis bullosa	4	1	0.013	0.23
GPM6A	0					UCHL1	UCHL1		UP_KW_DISEASE	Ehlers-Danlos syndrome	4	1	0.016	0.23
MMRN2	0					UCK2	UCK2		UP_KW_DISEASE	Osteogenesis imperfecta	4	1	0.049	0.48
PODXL	0					UNG	UNG		UP_KW_DOMAIN	Repeat	99	23.7	0.012	0.075
PTGER4	0					USP39	USP39		UP_KW_DOMAIN	Coiled coil	65	15.6	0.0008	0.0066
RAMP3	0					VARS1	VARS		UP_KW_DOMAIN	Transit peptide	17	4.1	0.022	0.11
ROBO4	0					VCAN	VCAN		UP_KW_DOMAIN	Collagen	11	2.6	4.2e-06	0.0001
SELP	0					VIPR1	VIPR1		UP_KW_DOMAIN	Glutamine amidotransferase	4	1	0.00061	0.0066
TCF21	0					VRK1	VRK1		UP_KW_LIGAND	Nucleotide-binding	98	23.5	1.9e-15	3.2e-14
DPEP2	0					VWF	VWF		UP_KW_LIGAND	ATP-binding	90	21.6	7e-19	2.3e-17
FGR	0					WASF1	WASF1		UP_KW_LIGAND	Magnesium	26	6.2	0.034	0.38
MNDA	0					WDR12	WDR12		UP_KW_MOLECULAR_FUNCTION	Transferase	71	17	0.00089	0.011
PDZD2	0					WFDC1	WFDC1		UP_KW_MOLECULAR_FUNCTION	DNA-binding	67	16.1	0.0082	0.057
PIK3R1	0					WNT1	WISP1		UP_KW_MOLECULAR_FUNCTION	Kinase	37	8.9	5e-05	0.0013
SGCG	0					WNT5A	WNT5A		UP_KW_MOLECULAR_FUNCTION	Serine/threonine-protein kinase	26	6.2	9e-06	0.00069
TPPP3	0					YKT6	YKT6		UP_KW_MOLECULAR_FUNCTION	Chaperone	14	3.4	0.0045	0.035
TRHDE	0					ZBTB16	ZBTB16		UP_KW_MOLECULAR_FUNCTION	Motor protein	12	2.9	0.00039	0.0074
WISP2	0					ZFP64	ZFP64		UP_KW_MOLECULAR_FUNCTION	Ligase	12	2.9	0.0016	0.017
HIGD1B	0					ZWILCH	ZWILCH		UP_KW_MOLECULAR_FUNCTION	Helicase	11	2.6	0.0025	0.024
FGL2	0					ZWINT	ZWINT		UP_KW_MOLECULAR_FUNCTION	Lyase	9	2.2	0.054	0.32
LMOD1	0								UP_KW_MOLECULAR_FUNCTION	Aminoacyl-tRNA synthetase	8	1.9	3.2e-05	0.0012
MYCT1	0								UP_KW_MOLECULAR_FUNCTION	Multifunctional enzyme	8	1.9	0.0046	0.035
RGN	0								UP_KW_MOLECULAR_FUNCTION	Isomerase	8	1.9	0.07	0.38
SELENBP1	0								UP_KW_MOLECULAR_FUNCTION	Cyclin	7	1.7	0.00049	0.0075
ADRB2	0								UP_KW_MOLECULAR_FUNCTION	DNA-directed DNA polymerase	3	0.7	0.054	0.32
AOC3	0								UP_KW_PTM	Phosphoprotein	304	72.9	5.7e-19	1.5e-17
CAV1	0								UP_KW_PTM	Acetylation	165	39.6	5.4e-16	7.3e-15
CXCL12	0								UP_KW_PTM	Ubl conjugation	132	31.7	1.2e-13	1.1e-12
DENND2A	0								UP_KW_PTM	Isopeptide bond	90	21.6	1.6e-08	1.1e-07
GYPC	0								UP_KW_PTM	Methylation	44	10.6	0.0031	0.017
HLF	0								UP_KW_PTM	Hydroxylation	13	3.1	0.0082	0.037
IGSF10	0								UP_KW_PTM	Prenylation	9	2.2	0.094	0.36
LEPR	0								UP_SEQ_FEATURE	REGION:Disordered	303	72.7	0.0007	0.13
LRRC32	0								UP_SEQ_FEATURE	COMPBIAS:Polar residues	161	38.6	0.0089	0.72
MEIS1	0								UP_SEQ_FEATURE	COMPBIAS:Basic and acidic residues	135	32.4	0.009	0.72
MYL9	0								UP_SEQ_FEATURE	CROSSLNK:Glycyl lysine isopeptide (Lys-Gly) (interchain with G-Cter in SUMO2)	63	15.1	4.8e-11	1.2e-07
RAI2	0								UP_SEQ_FEATURE	ACT_SITE:Proton acceptor	39	9.4	5e-06	0.0025
SRPX	0								UP_SEQ_FEATURE	COMPBIAS:Acidic residues	30	7.2	0.024	1
TMEM100	0								UP_SEQ_FEATURE	DOMAIN:Protein kinase	25	6	7.7e-05	0.019
BMP5	0								UP_SEQ_FEATURE	MOTIF:Nuclear localization signal	24	5.8	4.7e-05	0.017
CASQ2	0								UP_SEQ_FEATURE	CROSSLNK:Glycyl lysine isopeptide (Lys-Gly) (interchain with G-Cter in SUMO2); alternate	21	5	2.4e-05	0.0098
FMO2	0								UP_SEQ_FEATURE	CROSSLNK:Glycyl lysine isopeptide (Lys-Gly) (interchain with G-Cter in ubiquitin)	16	3.8	0.00079	0.14
FOXF1	0								UP_SEQ_FEATURE	DOMAIN:Kinesin motor	12	2.9	8.9e-10	1.1e-06
GIMAP6	0								UP_SEQ_FEATURE	CROSSLNK:Glycyl lysine isopeptide (Lys-Gly) (interchain with G-Cter in SUMO1); alternate	8	1.9	0.071	1
LMO2	0								UP_SEQ_FEATURE	DOMAIN:MCM	6	1.4	3.5e-07	0.00029
NR4A3	0								UP_SEQ_FEATURE	REGION:Triple-helical region	6	1.4	7.4e-05	0.019
PLLP	0								UP_SEQ_FEATURE	LIPID:S-farnesyl cysteine	6	1.4	0.0062	0.59
RAB11FIP1	0								UP_SEQ_FEATURE	DOMAIN:Helicase C-terminal	6	1.4	0.068	1
RASIP1	0								UP_SEQ_FEATURE	REGION:Leucine-zipper	6	1.4	0.085	1
SAMHD1	0								UP_SEQ_FEATURE	DOMAIN:Helicase ATP-binding	6	1.4	0.088	1
SLPI	0								UP_SEQ_FEATURE	MOTIF:Arginine finger	5	1.2	7.5e-07	0.00046
ACTN2	0								UP_SEQ_FEATURE	MOTIF:KEN box	5	1.2	6.6e-05	0.019
ACVRL1	0								UP_SEQ_FEATURE	DOMAIN:Cyclin N-terminal	5	1.2	0.0028	0.33
ADRB1	0								UP_SEQ_FEATURE	REGION:Linker	5	1.2	0.011	0.8
CA4	0								UP_SEQ_FEATURE	MOTIF:Bipartite nuclear localization signal	5	1.2	0.019	1
EFCAB1	0								UP_SEQ_FEATURE	DOMAIN:AAA+ ATPase	5	1.2	0.021	1
EPAS1	0								UP_SEQ_FEATURE	REPEAT:HEAT 1	5	1.2	0.044	1
FAM184A	0								UP_SEQ_FEATURE	REPEAT:HEAT 2	5	1.2	0.044	1
FOLR1	0								UP_SEQ_FEATURE	MUTAGEN:T->A: Loss of kinase activity.	4	1	0.00025	0.057
KCNA5	0								UP_SEQ_FEATURE	PROPEP:C-terminal propeptide	4	1	0.0004	0.083
RSPO1	0								UP_SEQ_FEATURE	DOMAIN:Fibrillar collagen NC1	4	1	0.0011	0.16
SGCA	0								UP_SEQ_FEATURE	REGION:Globular	4	1	0.0019	0.25
SLC19A3	0								UP_SEQ_FEATURE	MOTIF:'KMSKS' region	4	1	0.0036	0.38
STARD8	0								UP_SEQ_FEATURE	REPEAT:Hemopexin	4	1	0.0036	0.38
TRPC6	0								UP_SEQ_FEATURE	MOTIF:'HIGH' region	4	1	0.005	0.5
TSPAN12	0								UP_SEQ_FEATURE	REPEAT:Hemopexin 4	4	1	0.009	0.72
CD33	0								UP_SEQ_FEATURE	REPEAT:Hemopexin 3	4	1	0.009	0.72
DUOX1	0								UP_SEQ_FEATURE	REPEAT:Hemopexin 2	4	1	0.01	0.76
SLC14A1	0								UP_SEQ_FEATURE	REPEAT:Hemopexin 1	4	1	0.01	0.76
SLC15A2	0								UP_SEQ_FEATURE	DOMAIN:BRCT	4	1	0.016	1
TBX4	0								UP_SEQ_FEATURE	MOTIF:Cysteine switch	4	1	0.053	1
ARHGAP6	0								UP_SEQ_FEATURE	BINDING:in inhibited form	4	1	0.056	1
IL33	0								UP_SEQ_FEATURE	MOTIF:DEAH box	4	1	0.069	1
MAMDC2	0								UP_SEQ_FEATURE	REPEAT:HEAT 4	4	1	0.076	1
RBMS3	0								UP_SEQ_FEATURE	DNA_BIND:HMG box	4	1	0.08	1
TNXB	0								UP_SEQ_FEATURE	DOMAIN:MCM N-terminal	3	0.7	0.0012	0.16
CA2	0								UP_SEQ_FEATURE	DOMAIN:GINS subunit	3	0.7	0.0012	0.16
CYB5A	0								UP_SEQ_FEATURE	DOMAIN:MCM OB	3	0.7	0.0012	0.16
ENG	0								UP_SEQ_FEATURE	DOMAIN:DNA polymerase alpha/delta/epsilon subunit B	3	0.7	0.0023	0.28
LTBP4	0								UP_SEQ_FEATURE	DOMAIN:WHEP-TRS	3	0.7	0.0038	0.39
PCOLCE2	0								UP_SEQ_FEATURE	REGION:Nonhelical region (NC1)	3	0.7	0.0077	0.7
PLAC8	0								UP_SEQ_FEATURE	MUTAGEN:C->A: Loss of activity.	3	0.7	0.016	1
VIPR1	0								UP_SEQ_FEATURE	DOMAIN:BRCT 1	3	0.7	0.023	1
AQP4	0								UP_SEQ_FEATURE	DOMAIN:BRCT 2	3	0.7	0.023	1
GPD1	0								UP_SEQ_FEATURE	DOMAIN:Aminoacyl-transfer RNA synthetases class-II family profile	3	0.7	0.03	1
IL18RAP	0								UP_SEQ_FEATURE	DOMAIN:Peptidase metallopeptidase	3	0.7	0.039	1
PDE8B	0								UP_SEQ_FEATURE	MUTAGEN:D->A: Loss of kinase activity.	3	0.7	0.044	1
PKNOX2	0								UP_SEQ_FEATURE	REGION:Dimerization	3	0.7	0.054	1
PRX	0								UP_SEQ_FEATURE	REPEAT:HEAT 10	3	0.7	0.081	1
DNAI1	0								UP_SEQ_FEATURE	REPEAT:HEAT 9	3	0.7	0.087	1
FCN3	0								UP_SEQ_FEATURE	REGION:Interrupted collagenous region	2	0.5	0.039	1
PZP	0								UP_SEQ_FEATURE	MOTIF:Cy	2	0.5	0.039	1
RGL1	0								UP_SEQ_FEATURE	REGION:Autoinhibitory region	2	0.5	0.039	1
C7	0								UP_SEQ_FEATURE	REGION:2 X 12 AA approximate repeats	2	0.5	0.039	1
CYR61	0								UP_SEQ_FEATURE	DOMAIN:Condensin complex subunit 1 C-terminal	2	0.5	0.039	1
ITPR1	0								UP_SEQ_FEATURE	REGION:6 X 8 AA approximate tandem repeats	2	0.5	0.039	1
LIFR	0								UP_SEQ_FEATURE	REGION:Required for interaction with INCENP	2	0.5	0.039	1
PPP1R15A	0								UP_SEQ_FEATURE	DOMAIN:Hyaluronan-mediated motility receptor C-terminal	2	0.5	0.039	1
SOD3	0								UP_SEQ_FEATURE	DOMAIN:BUB1 N-terminal	2	0.5	0.039	1
SYNE1	0								UP_SEQ_FEATURE	REGION:Necessary for interaction with KNL1	2	0.5	0.039	1
TNS1	0								UP_SEQ_FEATURE	SITE:Necessary for preference for fructose 1,6-bisphosphate over fructose 1-phosphate	2	0.5	0.058	1
ADAMTS1	0								UP_SEQ_FEATURE	DOMAIN:Transcription factor AP-2 C-terminal	2	0.5	0.058	1
ADCY9	0								UP_SEQ_FEATURE	DOMAIN:Replication factor C C-terminal	2	0.5	0.058	1
ATF3	0								UP_SEQ_FEATURE	REGION:I-domain	2	0.5	0.058	1
ATP1A2	0								UP_SEQ_FEATURE	ACT_SITE:Schiff-base intermediate with dihydroxyacetone-P	2	0.5	0.058	1
C1orf21	0								UP_SEQ_FEATURE	REGION:H-S-H (helix-span-helix), dimerization	2	0.5	0.077	1
CCDC69	0								UP_SEQ_FEATURE	DOMAIN:MGS-like	2	0.5	0.077	1
CD93	0								UP_SEQ_FEATURE	REGION:Nonhelical region (C-terminal)	2	0.5	0.077	1
COX7A1	0								UP_SEQ_FEATURE	ACT_SITE:Cysteine sulfenic acid (-SOH) intermediate; for peroxidase activity	2	0.5	0.077	1
DIXDC1	0								UP_SEQ_FEATURE	DOMAIN:XPG-I	2	0.5	0.077	1
DOCK4	0								UP_SEQ_FEATURE	REGION:Interaction with CDK2	2	0.5	0.077	1
EML1	0								UP_SEQ_FEATURE	REGION:Interaction with PCNA	2	0.5	0.077	1
HSPB8	0								UP_SEQ_FEATURE	DOMAIN:Phosphoribosyltransferase	2	0.5	0.095	1
ICAM2	0								UP_SEQ_FEATURE	DOMAIN:Glutamine amidotransferase type-2	2	0.5	0.095	1
IQSEC1	0								UP_SEQ_FEATURE	DOMAIN:POLO box	2	0.5	0.095	1
MAFF	0								UP_SEQ_FEATURE	DOMAIN:KA1	2	0.5	0.095	1
MITF	0								UP_SEQ_FEATURE	DOMAIN:Enolase C-terminal TIM barrel	2	0.5	0.095	1
MSRA	0								UP_SEQ_FEATURE	DOMAIN:LTD	2	0.5	0.095	1
NR3C2	0
PAPSS2	0
PROS1	0
RASL12	0
RHOJ	0
SASH1	0
SLCO2A1	0
SLIT2	0
ZFP36	0
ZNF423	0
ABCA6	0
ABCA9	0
ACSS3	0
ADARB1	0
ANG	0
CD69	0
CTSO	0
ERBB4	0
FRMD4A	0
HBEGF	0
IRAK3	0
KLF6	0
LIMCH1	0
METTL7A	0
MGLL	0
MYO5C	0
PLA1A	0
PPP1R3C	0
PTPRB	0
PTPRM	0
RAMP2	0
RRAD	0
SLC16A5	0
SLC27A3	0
TBX2	0
TGM2	0
THBD	0
AGRP	0
APOL3	0
BMP2	0
CAPN9	0
CD83	0
CTSS	0
FAR2	0
FLRT3	0
FRMD4B	0
GATA6	0
KIF1C	0
LDLR	0
NDRG2	0
PLA2G1B	0
PTH1R	0
SECISBP2L	0
SGMS2	0
SH3GL3	0
SLC6A16	0
STX11	0
TNNC1	0
TYROBP	0
VSIG2	0
ALDH3B1	0
ANGPTL7	0
ARHGEF15	0
DAPK2	0
FGFR4	0
GADD45B	0
HYAL1	0
ID2	0
KLRF1	0
LGI4	0
MARCO	0
SFTPD	0
WWC2	0
ZMYND10	0
ABI3BP	0
ALDH2	0
CAMK2N1	0
CLDN5	0
EGR1	0
FOSB	0
GIMAP5	0
RGCC	0
ADCY4	0
ARHGAP18	0
ARHGEF6	0
C2orf40	0
CBX7	0
CLEC3B	0
COLEC12	0
DLC1	0
FAM189A2	0
FYCO1	0
GAS7	0
GRK5	0
HEG1	0
LAMA4	0
NES	0
NR4A1	0
PTGDS	0
SMARCA2	0
STOM	0
SVEP1	0
TACC1	0
TGFBR2	0
ALDH1A2	0
ALOX5	0
ANXA3	0
APBB1	0
C1orf116	0
CALCOCO1	0
CAT	0
CD55	0
CTDSPL	0
CX3CR1	0
CXCL2	0
EDN1	0
EDNRB	0
FCER1A	0
GATA2	0
GIMAP4	0
GLRX	0
GPRC5A	0
KCNT2	0
KDR	0
LST1	0
MAN1C1	0
MMP19	0
NEDD9	0
NOTCH4	0
NPR1	0
NTRK3	0
PTPN21	0
SESN1	0
SORBS3	0
STX2	0
TEK	0
TPPP	0
VNN2	0
ADCYAP1R1	0
ADH1A	0
AGTPBP1	0
C5AR1	0
C6	0
CALCRL	0
CBFA2T3	0
CCDC68	0
CFTR	0
CLIC3	0
CPVL	0
CYP27A1	0
DOCK6	0
FCN1	0
GPA33	0
ITGA1	0
LMCD1	0
LONRF3	0
MME	0
MSR1	0
NCF2	0
NXF3	0
PRUNE2	0
RETN	0
SERPINB6	0
SLC39A8	0
SLC6A4	0
TLR3	0
TTC29	0
ACE	0
ACOXL	0
ALOX5AP	0
ANKRD1	0
CACNA2D2	0
CCDC102B	0
CD52	0
CPB2	0
EFCC1	0
HK3	0
HLA-E	0
KCNK3	0
KIF17	0
MAP1LC3C	0
MGAT3	0
PHACTR2	0
PRKCE	0
PTGER2	0
RPGR	0
SLC9A3R2	0
SMAD6	0
TM6SF1	0
FOS	0
MAOB	0
TGFBR3	0
A2M	0
C14orf132	0
DPYSL2	0
GPM6B	0
HSD17B6	0
MT1M	0
PPARG	0
RBPMS	0
RGS5	0
SEMA3G	0
STAT5A	0
TSC22D3	0
ABLIM3	0
CRBN	0
GNA14	0
IL16	0
NOSTRIN	0
PLSCR4	0
S100A4	0
TIE1	0
VSIG4	0
VWA3A	0
ABCA3	0
ALPL	0
BIN2	0
BTK	0
DENND3	0
FLI1	0
GRASP	0
LHX6	0
MYOC	0
OLR1	0
RARA	0
SPOCK2	0
TRPV2	0
TEKT1	0
SLC34A2	0
SELENOP	0
[truncated: 95 more columns]

## Sheet: Hoja1
Category	Term	Count	%	P-Value	Benjamini
KEGG_PATHWAY	Cell cycle	37	8.9	4.2e-23	1.1e-20
KEGG_PATHWAY	DNA replication	17	4.1	5.5e-16	7.1e-14
KEGG_PATHWAY	Base excision repair	13	3.1	2.2e-09	1.9e-07
KEGG_PATHWAY	Mismatch repair	8	1.9	2.4e-06	0.00016
KEGG_PATHWAY	Cellular senescence	16	3.8	3.9e-05	0.0019
KEGG_PATHWAY	p53 signaling pathway	11	2.6	4.5e-05	0.0019
KEGG_PATHWAY	Oocyte meiosis	14	3.4	9.3e-05	0.0034
KEGG_PATHWAY	Human T-cell leukemia virus 1 infection	17	4.1	0.00064	0.019
KEGG_PATHWAY	Progesterone-mediated oocyte maturation	11	2.6	0.00066	0.019
KEGG_PATHWAY	Pyrimidine metabolism	8	1.9	0.0013	0.032
KEGG_PATHWAY	Nucleotide excision repair	8	1.9	0.0021	0.048
KEGG_PATHWAY	One carbon pool by folate	5	1.2	0.0022	0.048
KEGG_PATHWAY	Aminoacyl-tRNA biosynthesis	8	1.9	0.0027	0.053
KEGG_PATHWAY	Nucleotide metabolism	9	2.2	0.0029	0.054
KEGG_PATHWAY	Motor proteins	14	3.4	0.0037	0.062
KEGG_PATHWAY	Epstein-Barr virus infection	14	3.4	0.0054	0.084
KEGG_PATHWAY	Biosynthesis of amino acids	8	1.9	0.0055	0.084
KEGG_PATHWAY	Homologous recombination	6	1.4	0.006	0.086
KEGG_PATHWAY	MicroRNAs in cancer	18	4.3	0.0078	0.11
KEGG_PATHWAY	Antifolate resistance	5	1.2	0.01	0.13
KEGG_PATHWAY	Purine metabolism	10	2.4	0.011	0.14
KEGG_PATHWAY	Viral carcinogenesis	13	3.1	0.014	0.17
KEGG_PATHWAY	Small cell lung cancer	8	1.9	0.016	0.18
KEGG_PATHWAY	Fanconi anemia pathway	6	1.4	0.019	0.2
KEGG_PATHWAY	Drug metabolism - other enzymes	7	1.7	0.027	0.28
KEGG_PATHWAY	Bladder cancer	5	1.2	0.029	0.29
KEGG_PATHWAY	Hepatitis B	10	2.4	0.043	0.41
KEGG_PATHWAY	Carbon metabolism	8	1.9	0.047	0.43
KEGG_PATHWAY	Pathways in cancer	23	5.5	0.051	0.45
KEGG_PATHWAY	Human papillomavirus infection	16	3.8	0.053	0.46
KEGG_PATHWAY	Endocrine resistance	7	1.7	0.062	0.48
KEGG_PATHWAY	Platinum drug resistance	6	1.4	0.058	0.48
KEGG_PATHWAY	Cysteine and methionine metabolism	5	1.2	0.061	0.48
KEGG_PATHWAY	Chronic myeloid leukemia	6	1.4	0.067	0.5
KEGG_PATHWAY	Biosynthesis of cofactors	9	2.2	0.073	0.53
KEGG_PATHWAY	Protein digestion and absorption	7	1.7	0.075	0.54
KEGG_PATHWAY	Glutathione metabolism	5	1.2	0.08	0.56
KEGG_PATHWAY	HIF-1 signaling pathway	7	1.7	0.093	0.63

## Sheet: ChEA3
Rank	TF	Score	Library	Overlapping_Genes
31	ARNTL2	101.0	ARCHS4 Coexpression,215;Enrichr Queries,29;GTEx Coexpression,59	ERCC6L,SERPINE2,HJURP,BUB1B,CBLC,PLOD2,TTF2,MKI67,LOXL2,CDC20,CDH3,PTTG1,PLAU,CHEK2,NUSAP1,NEK2,WNT5A,CDC25A,NEIL3,MELK,MTHFD2,RAB38,TTLL12,KIF20A,COL17A1,CRABP2,CDCA4,GPR87,CDCA5,CDCA7,CDCA8,NCAPG,LYPD3,HMMR,KLK8,NCAPH,CCNB2,CCNB1,PMAIP1,SFN,ECT2,FAM83A,STIL,NUP155,SRD5A1,UBE2C,PLK1,HMGA1,CDC6,NETO2,NDC80,ZWINT,COL1A1,TPX2,FERMT1,KIF18B,COL5A1,KIF4A,UBE2T,SPRR1A,SPRR1B,EZH2,TOP2A,LAD1,MCM7,ITGB4…
174	DLX5	299.7	ARCHS4 Coexpression,446;Enrichr Queries,217;GTEx Coexpression,236	COL17A1,KDM5B,HDAC2,CRABP2,MAGED1,GPR87,COL11A1,OLA1,LYPD3,ABCA12,THBS2,ENO2,AURKB,PTHLH,LOXL2,GNG4,PERP,POLR2D,STMN1,WASF1,SOX4,CTHRC1,DSP,TFAP2A,TFAP2C,JUP,WNT5A,SULF1,MMP9,NIPSNAP1,MLF2,COL1A1,GREM1,MLLT11,VCAN,COL5A1,COL7A1,COL5A2,SDC1,RAB38,PAFAH1B3,DBN1,PFN2
3	E2F1	5833	Literature ChIP-seq,4;ARCHS4 Coexpression,9;ENCODE ChIP-seq,3;Enrichr Queries,4;ReMap ChIP-seq,7;GTEx Coexpression,8	SMARCB1,CCNF,NUDT1,ENO1,MKI67,ENO2,NOC2L,CDC20,PSMD8,FLAD1,SNRPD1,CHEK2,PSMD2,PPAT,CHEK1,STMN1,AP1S1,RCC1,SKP2,SOX4,ALG3,SOX12,PIMREG,NEIL3,MTHFD2,KIF20A,HPRT1,TTLL12,ASF1B,CDCA3,CRABP2,CDCA4,SHMT2,PRKDC,CDCA5,CDCA7,CDCA8,NCAPG,NCAPH,SKA1,PRDX2,PRDX4,RACGAP1,SFN,HOXC6,PLK4,EIF2AK1,PLK1,PYCR1,CDC7,CDC6,NETO2,PAICS,ZWINT,SRPK1,MLLT11,TPX2,POLA2,SFXN1,FARSA,EZH2,TOP2A,FEN1,NCAPG2,MAGEF1,KIF14,OLA1,B…
427	E2F3	490.7	ARCHS4 Coexpression,14;Enrichr Queries,23;GTEx Coexpression,1435	DSCC1,GMNN,CCNF,BUB1B,MKI67,CDC20,PLAU,CHEK2,STMN1,CHEK1,NUSAP1,RCC1,NEK2,KNTC1,SKP2,SOX4,CDC25A,MSH6,MELK,CCNE2,MTHFD2,CCNE1,PPIF,TIMELESS,KIF20A,TTLL12,BLM,DNMT1,PRKDC,CDCA5,CDCA7,CDCA8,NCAPG,HMMR,PKMYT1,NCAPH,CCNB2,CCNB1,RACGAP1,PMAIP1,ECT2,PLK4,FANCI,UBE2C,EIF2AK1,PLK1,HMGA1,CDC7,CDC6,PAICS,NDC80,ZWINT,TPX2,UCK2,CDK4,KIF4A,UBE2T,TCF3,EZH2,EIF4G1,TOP2A,FEN1,MCM7,NCAPG2,KIF14,SLC2A1,MCM10,BRCA1…
17	ETV4	52.5	ARCHS4 Coexpression,29;Enrichr Queries,38;ReMap ChIP-seq,125;GTEx Coexpression,18	ERCC6L,CHPF,SERPINE2,CSE1L,RRP1,CCNF,HJURP,BUB1B,ENO1,TTF2,PLOD1,MKI67,ENO2,LOXL2,CDC20,LAPTM4B,SNRPD1,FLAD1,PLAU,CHEK2,PPAT,PSMD2,CHEK1,NUSAP1,RCC1,SOX4,SOX12,PIMREG,ILF2,PDIA6,CDC25A,NEIL3,MELK,MSH2,MTHFD2,RAB38,KIF20A,RNASEH2A,CRABP2,CDCA3,CDCA4,PRKDC,SHMT2,SHC1,CDCA5,CDCA7,NCAPG,CDCA8,HMMR,PKMYT1,SKA1,RAD51AP1,PRDX2,CCNB2,CCNB1,PMAIP1,ECT2,STIL,JUP,UBE2C,PLK1,HMGA1,PYCR1,CDC6,PAICS,LSM2,COL1A…
899	FOXE1	786.0	ARCHS4 Coexpression,838;Enrichr Queries,401;GTEx Coexpression,1119	DSP,TFAP2A,TFAP2C,CRABP2,JUP,DLX5,WNT5A,LYPD3,THY1,SPINT2,LRP8,AURKB,PTHLH,PTPRF,MLF2,LOXL2,COL1A1,GREM1,FERMT1,COL5A1,PERP,COL7A1,EEF1A2,SLC12A8
1	FOXM1	2.0	Literature ChIP-seq,1;ARCHS4 Coexpression,6;ENCODE ChIP-seq,2;Enrichr Queries,1;ReMap ChIP-seq,1;GTEx Coexpression,1	CCNF,NUDT1,ENO1,MKI67,NOC2L,CDC20,SNRPD1,FLAD1,CHEK2,PSMD2,CHEK1,STMN1,RCC1,SKP2,SOX4,SOX12,PIMREG,NEIL3,MTHFD2,KIF20A,TTLL12,ASF1B,CDCA3,CDCA4,PRKDC,SHMT2,CDCA5,CDCA7,CDCA8,NCAPG,NCAPH,SKA1,PRDX2,RACGAP1,PLK4,JUP,PLK1,PYCR1,CDC7,CDC6,PAICS,ZWINT,COL1A1,TPX2,FERMT1,POLA2,FARSA,EZH2,TOP2A,FEN1,NCAPG2,KIF14,BRCA1,KIF11,PRPF19,KIF15,CHAF1B,CHAF1A,NUF2,PBK,TK1,CEP55,DLGAP5,CCT3,PARP1,PRMT1,ACTL6A,KIF…
10	HMGA1	27.33	ARCHS4 Coexpression,24;Enrichr Queries,51;GTEx Coexpression,7	ERCC6L,KDELR1,RRP1,CCNF,HJURP,BUB1B,ENO1,MKI67,NOC2L,CDC20,PTTG1,SNRPD1,PPAT,PSMD2,CHEK1,STMN1,NUSAP1,RCC1,AP1S1,OIP5,PIMREG,TUBA4A,CDC25A,NEIL3,MELK,MTHFD2,TIMELESS,KIF20A,TTLL12,FKBP4,DNMT1,RNASEH2A,CDCA4,PRKDC,SHMT2,CDCA5,TROAP,CDCA7,CDCA8,NCAPG,HMMR,PKMYT1,NCAPH,SKA1,RAD51AP1,CCNB2,STIP1,CCNB1,RACGAP1,IRAK1,EIF4EBP1,SERPINH1,ECT2,PLK4,FANCI,STIL,UBE2C,PLK1,PYCR1,CDC6,PAICS,NDC80,ZWINT,TPX2,UC…
416	HOXA10	485.3	ARCHS4 Coexpression,444;Enrichr Queries,177;GTEx Coexpression,835	SERPINE2,HDAC1,CDCA7,USP39,TYMS,AURKB,LMNB2,LOXL2,FXR1,CDC20,IRAK1,PLAU,CHEK2,C1QBP,POLR2D,POLD2,NUSAP1,PMAIP1,RCC1,MYBL2,SOX4,HOXC6,TFAP2A,PARP1,MDH2,PLK1,WNT5A,NME4,PPP2R3A,MMP9,CDC25A,MLF2,COL1A1,CCNA2,VCAN,CCNE2,COL5A1,BIRC5,ALDOC,MCM5,KIF20A
93	HOXC6	204.0	ARCHS4 Coexpression,211;Enrichr Queries,143;GTEx Coexpression,258	TOP2A,B4GALT2,SERPINE2,KDELR1,PLOD2,FOXM1,LMNB2,LOXL2,HOXA10,PLAU,PBK,DLGAP5,SOX4,WNT5A,SOX12,MMP9,CKAP4,MLF2,GREM1,SLC7A5,MMP14,VCAN,BIRC5,FKBP4,SHC1,COL11A1,NXPH4,THBS2,AURKB,IRAK1,POLR2D,SERPINH1,CTHRC1,TFAP2A,PPP1R14B,RRM2,UBE2C,SULF1,HNRNPAB,COL1A1,FAP,COL5A1,CDK4,PRC1,MFAP2,COL5A2,HDGF,EIF4G1,RNF187
7	MYBL2	9667	Literature ChIP-seq,8;ARCHS4 Coexpression,4;ENCODE ChIP-seq,14;Enrichr Queries,2;ReMap ChIP-seq,16;GTEx Coexpression,14	CCNF,NUDT1,ENO1,SPINT2,MKI67,NOC2L,UBE2L3,CDC20,FLAD1,SNRPD1,CHEK2,CHEK1,STMN1,AP1S1,RCC1,SKP2,ALG3,SOX12,PIMREG,NEIL3,MTHFD2,KIF20A,TTLL12,ASF1B,CDCA3,CDCA4,PRKDC,SHMT2,CDCA5,CDCA7,CDCA8,NCAPG,NCAPH,SKA1,PRDX2,DGUOK,RACGAP1,SFN,PLK4,JUP,EIF2AK1,PLK1,PYCR1,CDC7,CDC6,PAICS,ZWINT,SRPK1,MLLT11,TPX2,POLA2,UCK2,FARSA,EZH2,TOP2A,FEN1,NCAPG2,KIF14,BRCA1,KIF11,PRPF19,KIF15,CHAF1B,CHAF1A,C1QBP,NUF2,PBK,TK…
675	SOX12	647.7	ARCHS4 Coexpression,229;Enrichr Queries,121;GTEx Coexpression,1593	TOP2A,B4GALT2,KDM5B,SERPINE2,MCM7,SLC2A1,SLC1A4,FOXM1,MKI67,PKMYT1,SLC7A1,LRP8,AURKB,LMNB2,LOXL2,LMNB1,CHEK2,STMN1,E2F1,MYBL2,TK1,SOX4,MARCKSL1,RRM2,PLK1,TMEM132A,CAD,HMGA1,PYCR1,NME4,SSRP1,RANGAP1,ETV4,HNRNPAB,NIPSNAP1,MLF2,COL1A1,SLC7A5,VCAN,TRAF4,COL5A1,PSAT1,KIFC1,HDGF,TCF3,DBN1,RNF187
280	SOX4	400.0	ARCHS4 Coexpression,643;Enrichr Queries,142;GTEx Coexpression,415	TOP2A,KDM5B,CNTNAP2,HDAC2,SERPINE2,KDELR1,DLX5,MKI67,AURKB,UBE2L3,CDC20,SEC61A1,CDH3,PLAU,STMN1,SERPINH1,NUSAP1,PMAIP1,MARCKSL1,RRM2,JUP,UBE2C,MLF2,MSH6,COL1A1,CCNA2,MLLT11,SLC7A5,MMP14,VCAN,COL5A1,MTHFD2,PRC1,MFAP2,COL5A2,CKS2,SDC1,PAFAH1B3,TNFRSF21,DBN1,PFN2
22	TCF3	74.67	Literature ChIP-seq,30;ARCHS4 Coexpression,65;ENCODE ChIP-seq,101;Enrichr Queries,61;ReMap ChIP-seq,155;GTEx Coexpression,36	SMARCB1,ZWILCH,CSE1L,HJURP,NUDT1,BUB1B,ENO1,ENO2,NOC2L,MKI67,CDC20,PSMD8,HOXA10,CDH3,PTTG1,PPME1,CHEK2,STMN1,CHEK1,AP1S1,RCC1,NEK2,KNTC1,SOX4,SLC12A8,PDK1,TPD52,VRK1,SOX12,PUS7,ILF2,CDC25A,MSH6,CCNE2,PPIF,TIMELESS,RAB38,TTLL12,FKBP4,ASF1B,DNMT1,BLM,RNASEH2A,CDCA3,CHRNA5,SHMT2,CDCA5,TROAP,NXPH4,CDCA7,CDCA8,PKMYT1,NCAPH,SKA1,RAD51AP1,CCNB2,PRDX2,DGUOK,CCNB1,IRAK1,SERPINH1,PMAIP1,CYC1,WNT1,HOXC6,PLK…
542	ZFP64	574.7	ARCHS4 Coexpression,1276;Enrichr Queries,385;GTEx Coexpression,63	KDM5B,DSCC1,CCNF,SLC2A1,KIF11,TTF2,ABCA12,MKI67,PTPRF,LMNB1,CHAF1B,CHAF1A,CHEK2,CHEK1,MYBL2,SOX4,DSP,PARP1,MLF2,NEIL3,MCM4,RAB38,MCM2,COL17A1,DNMT1,SF3B3,PCNA,CDCA4,PRKDC,GPR87,CDCA7,CENPA,AURKB,SKA1,PERP,PMAIP1,ECT2,TFAP2A,POLQ,STIL,TFAP2C,RRM1,JUP,HMGA1,FANCE,PAICS,UCK2,PSAT1,POLE2,NCAPD2
307	ADNP	419.0	ARCHS4 Coexpression,706;Enrichr Queries,471;ReMap ChIP-seq,261;GTEx Coexpression,238	TOP2A,KDM5B,CNTNAP2,HDAC2,SF3B3,AHCY,CHPF,PRKDC,KDELR1,CSE1L,KIF14,SPINT2,MKI67,LMNB2,AURKB,LMNB1,CAND1,ATIC,RSRC1,CHEK2,SERPINH1,KNTC1,TK1,SOX4,PLK4,MARCKSL1,TFAP2C,JUP,PARP1,NUP155,ACTL6A,CAD,HMGA1,ILF2,PAICS,MSH6,CDCP1,RFWD3,MFAP2,HDGF,TCF3,HPRT1,MCM6,ALDOA
111	ADNP2	229.7	ARCHS4 Coexpression,20;Enrichr Queries,427;GTEx Coexpression,242	KDM5B,CSE1L,DSCC1,NCAPG2,SLC2A1,BUB1B,HMGB3,MCM10,KIF11,FOXM1,LMNB2,LMNB1,CHAF1A,EXO1,CHEK2,PPAT,RCC1,KNTC1,MYBL2,TOPBP1,SOX4,DLGAP5,DSP,RFC3,PARP1,ACTL6A,CAD,KIF23,CKAP5,CDC25A,MSH6,CCNA2,SLC7A5,MSH2,ESPL1,MTHFD2,KIFC1,PPIF,MCM3,MCM4,KIF2C,MCM6,DTL,MCM2,COL17A1,SF3B3,PCNA,CDCA4,PRKDC,CDCA5,NCAPG,TTK,HMMR,SLC7A1,AURKB,NCAPH,PERP,PMAIP1,MAPK6,BUB1,CCT5,CCT4,TFAP2A,PLK4,FANCI,GINS1,STIL,RRM2,NUP155…
380	AEBP1	466.0	ARCHS4 Coexpression,304;GTEx Coexpression,628	LRRC15,CHPF,THY1,PLOD1,SULF1,THBS2,CKAP4,LOXL2,COL1A1,MMP11,SEC61A1,VCAN,MMP14,COL5A1,MFAP2,COL5A2,SERPINH1,COL10A1,CTHRC1
1430	AEBP2	1135.0	ARCHS4 Coexpression,932;Enrichr Queries,1217;GTEx Coexpression,1255	SEC61A1,NUP155,PSAT1,SRPRB,HDGF,FANCE,YKT6,SOX4,AURKB,MCM2,MLF2
163	AHCTF1	287.3	ARCHS4 Coexpression,86;Enrichr Queries,145;GTEx Coexpression,631	TOP2A,KDM5B,MCM7,CSE1L,NCAPG2,KIF14,BUB1B,KIF11,MKI67,LMNB2,LMNB1,EXO1,TOPBP1,POLE,CEP55,PARP1,CAD,CKAP5,CDC25A,MSH6,CCNA2,ASPM,KIFC1,MCM3,DEPDC1,MCM4,KIF2C,MCM6,MCM2,DNMT1,SF3B3,PRKDC,NOP2,NCAPG,HMMR,AURKB,PPM1G,CAND1,RACGAP1,ECT2,RPL39L,FANCI,STIL,RRM2,NUP155,SPAG5,ATAD2,HMGA1,SSRP1,TPX2,CENPF,NCAPD2,HDGF,NCAPD3,EZH2,EIF4G1
680	AHDC1	649.3	ARCHS4 Coexpression,858;Enrichr Queries,910;GTEx Coexpression,180	COL17A1,LAD1,KDM5B,GPR87,SLC2A1,LYPD3,CALML3,KLK8,PTPRF,AURKB,PERP,SFN,PPFIA4,SPTBN2,DSP,TFAP2A,TFAP2C,JUP,TMEM132A,SOX12,MLF2,COL1A1,COL5A1,COL7A1,EEF1A2,SDC1,RAB38,DBN1
592	AHR	603.0	Literature ChIP-seq,156;ARCHS4 Coexpression,1121;Enrichr Queries,638;ReMap ChIP-seq,151;GTEx Coexpression,949	LAD1,SERPINE2,ITGB4,SLC2A1,BZW2,PTPRF,LAPTM4B,PLAU,CHEK2,C1QBP,KNTC1,CEP55,SOX4,DSP,GPX2,RFC3,PRMT1,SPATS2,LSR,MLF2,SLC7A5,VCAN,MMP14,ESPL1,PPIF,TIMELESS,FKBP3,TNFRSF21,MCM2,CDCA5,GPR87,TROAP,AURKB,FXR1,PRDX2,PERP,PMAIP1,WNT1,HOXC6,CTHRC1,FAM83A,TFAP2A,GINS2,MARCKSL1,TFAP2C,JUP,ZWINT,COL1A1,TPX2,CDK4,RAB15,UBE2T
115	AHRR	236.5	ARCHS4 Coexpression,461;GTEx Coexpression,12	ERCC6L,ZWILCH,CCNF,HJURP,BUB1B,ENO1,TTF2,PLOD1,MKI67,LOXL2,CDC20,PTTG1,PPAT,CHEK1,NUSAP1,OIP5,KNTC1,WNT5A,VRK1,PIMREG,CDC25A,NEIL3,MELK,PPIF,ASF1B,DNMT1,RNASEH2A,PRKDC,CDCA5,CDCA8,NCAPG,HMMR,NCAPH,SKA1,RAD51AP1,CCNB2,CCNB1,RACGAP1,IRAK1,PMAIP1,PLK4,FANCI,STIL,UBE2C,PLK1,CDC6,PAICS,NDC80,ZWINT,COL1A1,TPX2,KIF18B,COL5A1,KIF4A,UBE2T,EZH2,EIF4G1,TOP2A,FEN1,NCAPG2,KIF14,MCM10,BRCA1,KIF11,FOXM1,LMNB2,K…
1042	AIRE	863.3	ARCHS4 Coexpression,1211;Enrichr Queries,874;GTEx Coexpression,505	CNTNAP2,DNMT1,OLA1,ENO1,MMP9,AURKB,SKA1,LOXL2,MLLT11,COL1A1,UCHL1,GNG4,PLAU,EEF1A2,KIF3C,HPRT1,SOX4
1001	AKAP8	840.7	ARCHS4 Coexpression,1236;Enrichr Queries,148;GTEx Coexpression,1138	TOP2A,KDM5B,DNMT1,HDAC2,PCNA,MCM7,CSE1L,NOP2,RRP1,MKI67,AURKB,LMNB1,CDC20,STIP1,CHAF1A,STMN1,TMEM14A,PARP1,RFC2,TMEM132A,PLK1,HNRNPAB,CDC25A,SRPK1,MSH6,CCNA2,MTHFD2,CDK4,MCM3,FKBP4,EZH2,EIF4G1,MCM2
1368	AKAP8L	1074.0	ARCHS4 Coexpression,1305;Enrichr Queries,345;GTEx Coexpression,1571	TOP2A,KDM5B,DNMT1,PARP1,SLC2A1,SLC1A4,PRPF19,NIPSNAP1,PTPRF,AURKB,MLF2,MSH6,STIP1,MTHFD2,ALDOC,TCF3,FKBP4,ALDOA,EIF4G1,MCM2
1614	AKNA	1437.0	ARCHS4 Coexpression,1558;Enrichr Queries,1286;GTEx Coexpression,1468	SLC7A5,MTHFD2,PSAT1,PMAIP1,AURKB
149	ALX1	269.3	ARCHS4 Coexpression,131;Enrichr Queries,393;GTEx Coexpression,284	FEN1,SERPINE2,GMNN,LOXL2,PSMD8,CDC20,MRPL3,C1QBP,DSP,CCT3,WNT5A,ALG3,TUBG1,ILF2,NME1,MMP14,VCAN,AHCY,DLX5,COL11A1,THBS2,AURKB,SRM,PRDX4,EIF4EBP1,PMAIP1,CCT7,CCT5,HOXC6,CTHRC1,CCT4,TFAP2A,TFAP2C,SYT1,MDH2,GGH,CDC6,SULF1,ZWINT,COL1A1,GGCT,FAP,COL5A1,CDK4,UBE2T,ZFP64,MFAP2,COL5A2,CENPM,CENPN,MAD2L1
490	ALX3	539.0	ARCHS4 Coexpression,258;Enrichr Queries,670;GTEx Coexpression,689	B4GALT2,PRIM2,CRABP2,DLX5,SHC1,MAGEF1,CALML3,PRPF19,NOC2L,FOXM1,SLC7A1,AURKB,LMNB2,LOXL2,HOXA10,SEC61A1,IRAK1,GNG4,SERPINH1,RCC1,YKT6,HOXC6,TFAP2A,TFAP2C,WNT5A,CAD,SSRP1,MMP9,COL1A1,TMEM158,HDGF,FKBP4,EIF4G1
397	ALX4	476.3	ARCHS4 Coexpression,299;Enrichr Queries,866;GTEx Coexpression,264	COL17A1,B4GALT2,LRRC15,KDELR1,NXPH4,COL11A1,THBS2,AURKB,LMNB2,LOXL2,SERPINH1,MYBL2,POLE,HOXC6,TFAP2A,TFAP2C,WNT5A,CAD,SSRP1,RANGAP1,CKAP5,COL1A1,MMP14,COL5A1,ESPL1,COL7A1,COL5A2,PI15,TCF3,EIF4G1
813	ANHX	727.0	ARCHS4 Coexpression,902;GTEx Coexpression,552	RPL39L,CCT3,KDM5B,CDCA5,CSE1L,PRAME,MCM6,PKMYT1,PPM1G,UNG,CCT4
1390	ANKZF1	1094.0	ARCHS4 Coexpression,1366;Enrichr Queries,312;GTEx Coexpression,1603	KDM5B,SERPINE2,JUP,SLC2A1,ENO1,ENO2,TUBA4A,AURKB,MLF2,NME1,SLC7A5,FAM162A,CHEK2,EIF4EBP1,ALDOC,ALDOA,PPFIA4,SOX4,EZH2,MCM2
553	AR	580.8	Literature ChIP-seq,9;ARCHS4 Coexpression,508;Enrichr Queries,532;ReMap ChIP-seq,281;GTEx Coexpression,1574	TOP2A,FEN1,MCM7,SERPINE2,DSCC1,CALML3,MCM10,BRCA1,PRPF19,PTPRF,HOXA10,FLAD1,CHEK2,PBK,NEK2,TK1,SKP2,TPD52,WNT5A,KIF23,CDC25A,MLF2,CIT,EPN3,CCNA2,VCAN,MELK,TRAF4,CCNE2,EEF1A2,DEPDC1,BIRC5,MCM4,TTLL12,KIF20A,FKBP4,DTL,CHRNA5,SHC1,CDCA8,AURKB,PRDX2,STIP1,POLR2D,E2F1,MAPK6,HOXC6,SPTBN2,PPP1R14B,ATAD2,CDC7,MND1,SULF1,NDC80,ZWINT,GGCT,COL1A1,TPX2,COL5A1,POLE2,COL5A2,TACC3,SDC1,CENPN,EIF4G1
688	ARGFX	652.7	ARCHS4 Coexpression,713;Enrichr Queries,927;GTEx Coexpression,318	TIMM8A,SYT1,MDH2,BIK,UBE2C,GINS3,ENO1,CDC6,BZW2,CENPA,COX6B1,MAPK13,LAPTM4B,VCAN,CCNB1,NDUFS6,RAB15,CCNE1,EEF1A2,E2F1,E2F3,CYC1,HPRT1,FKBP3
1375	ARHGAP35	1081.0	ARCHS4 Coexpression,576;GTEx Coexpression,1585	TMEM132A,EEF1A2,HDGF,RANGAP1,SLC7A1,CKAP5,PTPRF,LMNB2,EIF4G1,SPTBN2
738	ARID2	684.0	ARCHS4 Coexpression,694;Enrichr Queries,1326;ReMap ChIP-seq,222;GTEx Coexpression,494	KDM5B,FEN1,RNASEH2A,PCNA,MCM7,SHC1,SLC2A1,ENO2,USP39,AURKB,SKA1,PPM1G,PRDX2,SEC61A1,CAND1,FLAD1,RAE1,YKT6,SOX4,PDK1,DSP,PPP1R14B,NUP155,HMGA1,PYCR1,SOX12,KIF22,CKAP4,MLF2,NME1,TPX2,CENPE,ASPM,TRAF4,CDK4,CKS2,KIF2C
552	ARID3A	580.6	ARCHS4 Coexpression,1460;ENCODE ChIP-seq,71;Enrichr Queries,277;ReMap ChIP-seq,161;GTEx Coexpression,934	FEN1,CHPF,MCM7,ZWILCH,CSE1L,NCAPG2,MAGEF1,SLC2A1,OLA1,ENO1,PLOD1,BRCA1,KIF11,MKI67,LMNB2,LMNB1,LOXL2,UBE2L3,KIF15,PTTG1,FLAD1,PLAU,FAM162A,RSRC1,CHEK2,NUF2,NEK2,SOX4,RFC3,PRMT1,SPATS2,KIF23,SOX12,MMP9,TUBA4A,MLF2,COX6B1,MMP11,SLC7A5,VCAN,MELK,TRAF4,MSH2,ESPL1,MTHFD2,PPIF,BIRC5,MCM6,ALDOA,PAFAH1B3,FKBP3,DNMT1,RNASEH2A,SF3B3,SHC1,TROAP,PKMYT1,AURKB,PRDX2,DGUOK,PMAIP1,RAD54L,PRAME,E2F3,WASF1,CCT7,FA…
230	ARID3B	352.5	ARCHS4 Coexpression,161;GTEx Coexpression,544	KDM5B,NUDT1,BUB1B,HMGB3,LMNB1,LAPTM4B,CHAF1A,CHEK1,MYBL2,BUB1,RPL39L,GINS1,PARP1,PRMT1,CAD,HMGA1,HNRNPAB,PAICS,CDC25A,NIPSNAP1,SRPK1,MSH6,MSH2,TACC3,MCM3,MCM5,TCF3,ASF1B
1621	ARID3C	1481.0	ARCHS4 Coexpression,1548;GTEx Coexpression,1413
1609	ARID5A	1425.0	ARCHS4 Coexpression,1522;GTEx Coexpression,1327	VCAN
918	ARID5B	794.7	ARCHS4 Coexpression,194;Enrichr Queries,1062;GTEx Coexpression,1128	AHCY,USP39,PRPF19,AURKB,LMNB2,LMNB1,CHAF1A,E2F1,PMAIP1,MYBL2,SOX4,PARP1,PRMT1,WNT5A,SSRP1,PUS7,HNRNPAB,CDC25A,MLF2,COL1A1,SLC7A5,VCAN,KIFC1,TACC3,SRPRB,NCAPD2,HDGF,TTLL12,TCF3,FKBP4,EIF4G1
271	ARNT	392.8	Literature ChIP-seq,160;ARCHS4 Coexpression,596;Enrichr Queries,802;ReMap ChIP-seq,19;GTEx Coexpression,387	CNTNAP2,KDM5B,CHPF,MCM7,GMNN,SLC2A1,CBLC,ENO1,BRCA1,PRPF19,BZW2,UCHL1,FLAD1,SNRPD1,CHEK2,C1QBP,AP1S1,KNTC1,TPD52,DSP,RFC3,PARP1,ALG3,SOX12,MMP9,CIT,MLF2,NME1,COX6B1,SLC7A5,ESPL1,TRAF4,MCM4,FKBP4,ALDOA,PAFAH1B3,FKBP3,RNASEH2A,CRABP2,CDCA4,SHMT2,SHC1,HDAC1,NXPH4,TMPRSS4,PKMYT1,CENPA,AURKB,AURKA,FXR1,PRDX2,PRDX4,PERP,E2F1,E2F3,WNT1,HOXC6,FAM83A,TFAP2A,GINS2,PPP1R14B,MARCKSL1,TFAP2C,JUP,TMEM132A,PLK1…
703	ARNT2	664.7	ARCHS4 Coexpression,1049;Enrichr Queries,357;GTEx Coexpression,588	CNTNAP2,SERPINE2,THY1,ENO2,PTPRF,AURKB,UCHL1,CHEK2,STMN1,KIF3C,PPFIA4,SOX4,SPTBN2,MARCKSL1,SYT1,WNT5A,SULF1,CIT,MLF2,COL1A1,VCAN,COL5A1,ITPKA,EEF1A2,PFN2
834	ARNTL	744.0	ARCHS4 Coexpression,1160;Enrichr Queries,541;ReMap ChIP-seq,221;GTEx Coexpression,1054	AHCY,SERPINE2,ITGB4,RRP1,SLC2A1,SLC1A4,SPINT2,PLOD1,USP39,TYMS,CENPA,PTPRF,AURKB,DGUOK,PLAU,PPAT,CHEK2,AP1S1,E2F3,MYBL2,TMEM14A,SOX4,CTHRC1,EIF2AK1,ATAD2,ALG3,CDC6,TUBG1,PUS7,PAICS,TUBA4A,MLF2,CCNA2,COL1A1,SLC7A5,MMP14,COL5A1,MTHFD2,PSAT1,APEX1,POLE2,CKS2
494	ARX	542.0	ARCHS4 Coexpression,384;Enrichr Queries,621;GTEx Coexpression,621	CNTNAP2,CHRNA5,DLX5,MAGED1,COL11A1,AURKB,GNG4,POLR2D,STMN1,TMEM14A,SOX4,MARK1,MARCKSL1,SYT1,SSR4,WNT5A,MLF2,MSH6,MLLT11,VCAN,FAP,EEF1A2,PAFAH1B3,EIF4G1,PFN2,SPC25
635	ASCL1	622.5	ARCHS4 Coexpression,755;Enrichr Queries,526;ReMap ChIP-seq,158;GTEx Coexpression,1051	B4GALT2,TOP2A,CNTNAP2,RNASEH2A,CDCA3,CHPF,DLX5,MAGED1,MAGEF1,OLA1,CBLC,PKMYT1,MKI67,AURKB,SRM,PSMD8,PRDX2,STIP1,GNG4,STMN1,E2F1,CYC1,CCT7,YKT6,SOX4,TFAP2A,GINS2,PPP1R14B,TFAP2C,JUP,SYT1,RFC2,WNT5A,ALG3,PYCR1,SULF1,MLLT11,TPX2,VCAN,TRAF4,CDK4,EEF1A2,CENPM,SDC1,HDGF,HPRT1,FARSA,PFN2
611	ASCL2	612.7	ARCHS4 Coexpression,1328;Enrichr Queries,283;GTEx Coexpression,227	COL17A1,CRABP2,DLX5,CDCA7,SLC2A1,CBLC,ABCA12,AURKB,LOXL2,PERP,CHEK2,POLR2D,PMAIP1,SOX4,DSP,TFAP2A,RPL39L,TFAP2C,MARCKSL1,RRM2,JUP,UBE2C,MMP9,SRPK1,MAPK13,MLF2,COL1A1,SLC7A5,BIRC5,PLP2
922	ASCL3	797.0	ARCHS4 Coexpression,1426;Enrichr Queries,639;GTEx Coexpression,326	GPX2,SSR4,BIK,ITGB4,GFPT1,TMPRSS4,PYCR1,FOXM1,AURKB,MLF2,LOXL2,SLC7A5,TRAF4,COL5A1,APEX1,CHEK2,POLR2D,BIRC5,DSG2,ALDH18A1,KIF20A
1048	ASCL4	868.0	ARCHS4 Coexpression,1293;Enrichr Queries,1037;GTEx Coexpression,274	COL17A1,DSP,TFAP2A,LRRC15,TFAP2C,JUP,FOXE1,DLX5,SRD5A1,NXPH4,ATAD2,CALML3,ABCA12,AURKB,LOXL2,GREM1,PERP,SDC1
909	ASCL5	792.5	ARCHS4 Coexpression,1134;GTEx Coexpression,451	PRDX4,SHC1,EEF1A2,EIF4EBP1,PYCR1,SRPRB,RCC1,SLC1A4,HDGF,SRM
1550	ASH1L	1267.0	ARCHS4 Coexpression,996;Enrichr Queries,1397;GTEx Coexpression,1409	PSMD8,KDM5B,AHCY,PRKDC,MDH2,PRMT1,COX6B1
171	ATF1	295.2	ARCHS4 Coexpression,208;ENCODE ChIP-seq,85;Enrichr Queries,183;ReMap ChIP-seq,55;GTEx Coexpression,945	CHPF,RRP1,GMNN,BUB1B,NOC2L,ENO2,CDC20,PSMD8,FLAD1,FAM162A,CHEK2,STMN1,AP1S1,RCC1,NEK2,SKP2,SOX4,VRK1,PUS7,PDIA6,TUBA4A,CDC25A,COX6B1,MSH6,CCNE2,MTHFD2,FKBP4,DNMT1,RNASEH2A,CDCA3,CRABP2,SHC1,MAGED1,CDCA5,TROAP,HMMR,PRDX2,DGUOK,CCNB1,RACGAP1,CYC1,KIF3C,ECT2,STIL,PLK1,PYCR1,CDC6,ZWINT,LSM2,MLLT11,GGCT,TPX2,CDK4,SRPRB,TCF3,FARSA,RNF187,EZH2,TOP2A,KDM5B,BRCA1,KIF11,USP39,KIF15,MRPL3,EXO1,MYBL2,TK1,TSF…
430	ATF2	491.6	ARCHS4 Coexpression,653;ENCODE ChIP-seq,74;Enrichr Queries,1274;ReMap ChIP-seq,162;GTEx Coexpression,295	LAD1,KDM5B,CHPF,MCM7,ZWILCH,RRP1,NCAPG2,SLC2A1,CBLC,MCM10,ENO1,BRCA1,ENO2,PRPF19,USP39,LMNB1,KIF15,PSMD8,CDC20,LAPTM4B,MRPL3,CHAF1A,FLAD1,STMN1,PBK,RCC1,TMEM14A,POLE,DLGAP5,TSFM,RFC3,PRMT1,TRAF4,ESPL1,MTHFD2,ESRP1,MED20,MCM3,KIF2C,KIF20A,FKBP3,DBN1,PFN2,HDAC2,RNASEH2A,PCNA,SF3B3,CRABP2,SHC1,CDCA5,NOP2,SLC1A4,AURKB,SKA1,PRDX2,IRAK1,PMAIP1,CCT7,WASF1,CCT5,CCT4,RPL39L,PLK4,FANCI,GINS1,POLQ,MARCKSL1,…
511	ATF3	558.5	Literature ChIP-seq,83;ARCHS4 Coexpression,1166;ENCODE ChIP-seq,90;Enrichr Queries,652;ReMap ChIP-seq,95;GTEx Coexpression,1265	SERPINE2,SLC35B1,RRP1,CBLC,PLOD2,ENO1,ENO2,PSMD8,PTTG1,FLAD1,PLAU,PSMD2,AP1S1,NEK2,KNTC1,SOX12,ILF2,TUBA4A,CDC25A,NEIL3,MSH2,MTHFD2,TIMELESS,PPIF,PFN2,DNMT1,RNASEH2A,CRABP2,SHC1,CDCA4,SHMT2,CDCA5,NOP2,HMMR,SKA1,RAD51AP1,PRDX2,EIF4EBP1,PMAIP1,KIF3C,FANCI,JUP,UBE2C,HMGA1,PYCR1,CDC7,CDC6,COL1A1,MLLT11,POLA2,CDK4,RNF187,EIF4G1,TOP2A,MCM7,SLC2A1,BRCA1,LMNB2,LMNB1,MRPL3,UCHL1,RSRC1,C1QBP,NUF2,TK1,TSFM,…
458	ATF4	511.8	ARCHS4 Coexpression,95;Enrichr Queries,721;ReMap ChIP-seq,173;GTEx Coexpression,1058	B4GALT2,SMARCB1,SLC2A1,ENO1,NOC2L,PRPF19,LMNB2,LMNB1,SEC61A1,RCC1,MYBL2,CAD,NME4,SOX12,RANGAP1,MMP9,CKAP4,CDC25A,MMP11,SLC7A5,MMP14,TRAF4,MTHFD2,KIFC1,CKS2,DSG2,TTLL12,ALDOA,FKBP4,DTL,ASF1B,PCNA,AHCY,SHMT2,NXPH4,SLC1A4,SLC7A1,STIP1,IRAK1,SERPINH1,EIF4EBP1,E2F1,PAK6,YKT6,CCT5,FAM83A,MARCKSL1,PPP1R14B,GFPT1,PYCR1,SSRP1,NPM3,HNRNPAB,NDC80,PSAT1,DNAJA3,NCAPD2,HDGF,TCF3,RNF187,EIF4G1
1148	ATF5	931.3	ARCHS4 Coexpression,1137;Enrichr Queries,226;GTEx Coexpression,1431	TOP2A,SERPINE2,SHMT2,SLC2A1,SLC1A4,ENO1,SLC7A1,AURKB,CDC20,SERPINH1,EIF4EBP1,PMAIP1,SOX4,RRM2,UBE2C,MMP9,MLF2,COL1A1,SLC7A5,MTHFD2,PSAT1,PPIF,BIRC5,TCF3,ALDOA
1394	ATF6	1097.0	ARCHS4 Coexpression,1329;Enrichr Queries,844;GTEx Coexpression,1118	KDM5B,MARCKSL1,PARP1,SLC2A1,SLC1A4,PTPRF,AURKB,SRPK1,SLC7A5,MTHFD2,PMAIP1,SRPRB,PLP2,SOX4
1507	ATF6B	1218.0	ARCHS4 Coexpression,1615;GTEx Coexpression,820	HDAC1,FKBP3,MAPK13
977	ATF7	825.8	ARCHS4 Coexpression,1417;Enrichr Queries,1370;ReMap ChIP-seq,76;GTEx Coexpression,440	RNASEH2A,CRABP2,CHPF,MCM7,SHC1,SLC2A1,LYPD3,PKMYT1,AURKB,PRDX2,FLAD1,SNRPD1,SERPINH1,E2F1,AP1S1,PMAIP1,CYC1,FAM83A,PPP1R14B,JUP,PRMT1,HMGA1,PYCR1,NME4,NETO2,SOX12,KIF22,TUBA4A,LSM2,MLF2,MLLT11,COL1A1,TRAF4,KIFC1,ITPKA,SFXN1,HDGF,HPRT1,PLP2,FARSA,ALDOA,DBN1,RNF187
328	ATMIN	428.7	ARCHS4 Coexpression,532;Enrichr Queries,374;GTEx Coexpression,380	TOP2A,KDM5B,CSE1L,SLC2A1,SLC7A1,AURKB,AURKA,RACGAP1,PPME1,CHEK2,STMN1,PMAIP1,AP1S1,WASF1,MAPK6,SOX4,SPTBN2,PARP1,GFPT1,RANGAP1,TUBG1,CKAP5,CDC25A,MLF2,MSH6,MTHFD2,RAB15,ESRP1,EEF1A2,HDGF,ALDOA,FKBP4,EIF4G1
1123	ATOH1	919.3	ARCHS4 Coexpression,813;Enrichr Queries,864;GTEx Coexpression,1081	TFAP2A,TFAP2C,CHPF,SHC1,HMGA1,THBS2,AURKB,MMP14,TMEM158,PSAT1,ESRP1,CHEK2,ITPKA,TMEM106C,DSG2,WNT1,SOX4
898	ATOH7	786.0	ARCHS4 Coexpression,1005;Enrichr Queries,871;GTEx Coexpression,482	MARCKSL1,SYT1,AURKB,MLF2,LOXL2,MLLT11,UCHL1,TMEM158,PGBD5,RAB15,GNG4,POLR2D,KIF3C,WASF1,SOX4,PFN2
687	ATOH8	652.3	ARCHS4 Coexpression,513;Enrichr Queries,706;GTEx Coexpression,738	SERPINE2,CHPF,SHC1,WNT5A,CDC7,PLOD1,SULF1,AURKB,CKAP4,MLF2,LOXL2,COL1A1,GREM1,VCAN,MMP14,COL5A1,COL5A2,SERPINH1,SFXN1,PAFAH1B3,SOX4
603	BACH1	609.0	Literature ChIP-seq,27;ARCHS4 Coexpression,1605;ENCODE ChIP-seq,37;Enrichr Queries,1150;ReMap ChIP-seq,59;GTEx Coexpression,776	ERCC6L,ZWILCH,CSE1L,DSCC1,RRP1,GMNN,ENO1,PLOD1,ENO2,BZW2,ABCA12,UBE2L3,HOXA10,FLAD1,PPAT,STMN1,CHEK1,NUSAP1,AP1S1,NEK2,OIP5,SOX4,WNT5A,TUBA4A,CDC25A,COX6B1,MSH6,NEIL3,MSH2,CCNE2,EEF1A2,PPIF,TIMELESS,ASF1B,COL17A1,DNMT1,RNASEH2A,SHC1,MAGED1,NOP2,CDCA8,PKMYT1,SKA1,NCAPH,PRDX2,SERPINH1,PMAIP1,CYC1,HOXC6,RPL39L,SYT1,SRD5A1,PLK1,HMGA1,PYCR1,GGH,CDC6,PAICS,FANCG,NDC80,ZWINT,SRPK1,LSM2,MLLT11,UCK2,POLA2…
1188	BACH2	956.8	ARCHS4 Coexpression,1006;Enrichr Queries,1222;ReMap ChIP-seq,148;GTEx Coexpression,1451	CNTNAP2,DNMT1,AHCY,SHC1,RRP1,KIF14,SLC2A1,SLC1A4,ENO1,ENO2,LRP8,AURKB,LOXL2,RAD51AP1,SEC61A1,UCHL1,FLAD1,PMAIP1,WASF1,SOX4,TMEM132A,HMGA1,PYCR1,PDIA6,TUBA4A,MLF2,MLLT11,MSH6,SLC7A5,TPX2,MMP14,VCAN,TRAF4,COL5A1,MED20,MCM5,KIF2C,ALDOA,RNF187
1314	BARHL1	1032.0	ARCHS4 Coexpression,950;Enrichr Queries,1210;GTEx Coexpression,937	POLB,TFAP2A,TFAP2C,TPBG,KIF3C,ENO2,PKMYT1,PPFIA4,AURKB,LOXL2,SPTBN2
1178	BARHL2	951.3	ARCHS4 Coexpression,786;Enrichr Queries,1203;GTEx Coexpression,865	TFAP2A,CNTNAP2,TFAP2C,DLX5,SOX12,ENO2,AURKB,POLB,UCHL1,GNG4,RAB15,KIF3C,PPFIA4
354	BARX1	446.7	ARCHS4 Coexpression,143;Enrichr Queries,434;GTEx Coexpression,763	CRABP2,FOXE1,DLX5,NOC2L,PKMYT1,FOXM1,PRPF19,AURKB,LMNB2,LOXL2,SRM,LMNB1,HOXA10,CDC20,CHAF1A,IRAK1,E2F1,CA9,MYBL2,HOXC6,DSP,TFAP2A,CCT3,TFAP2C,PPP1R14B,WNT5A,CAD,PYCR1,NME4,SSRP1,HNRNPAB,GREM1,COL1A1,SLC7A5,COL5A1,KIFC1,PSMC4,ESRP1,HDGF,TTLL12,TCF3,TNFRSF21,EIF4G1
221	BARX2	347.0	ARCHS4 Coexpression,547;Enrichr Queries,379;GTEx Coexpression,115	LAD1,SPRR3,CRABP2,SERPINE2,ITGB4,GPR87,TMPRSS4,LYPD3,CALML3,AURKB,LOXL2,CHAF1B,CHEK2,PERP,PMAIP1,SFN,SOX4,FAM83A,DSP,TFAP2A,TFAP2C,JUP,SRD5A1,SULF1,MMP9,MAPK13,MLF2,COL1A1,CDCP1,ESPL1,COL5A1,PSAT1,ESRP1,SDC1,RAB38,TTLL12,SPRR1A,SPRR1B
1062	BATF	873.8	ARCHS4 Coexpression,1533;ENCODE ChIP-seq,114;Enrichr Queries,1280;ReMap ChIP-seq,286;GTEx Coexpression,1156	RNASEH2A,CDCA5,SLC1A4,ABCA12,BZW2,AURKB,SKA1,LMNB1,PRDX2,CHEK2,PMAIP1,KNTC1,MAPK6,PPP1R14B,RFC2,TMEM132A,PYCR1,MMP9,ILF2,SLC7A5,TRAF4,MTHFD2,GORASP2,TACC3,MCM3,CENPM
1622	BATF2	1485.0	ARCHS4 Coexpression,1517;Enrichr Queries,1383;GTEx Coexpression,1554	PMAIP1,AURKB
1268	BATF3	1008.0	ARCHS4 Coexpression,1214;Enrichr Queries,916;GTEx Coexpression,893	LAD1,MARCKSL1,SERPINE2,ENO1,MMP9,AURKB,SRM,SLC7A5,VCAN,MTHFD2,SNRPD1,PLAU,PMAIP1
1112	BAZ2A	908.7	ARCHS4 Coexpression,1099;Enrichr Queries,1198;GTEx Coexpression,429	KDM5B,DNMT1,JUP,HMGA1,MKI67,PRPF19,AURKB,UBE2L3,RFWD3,KNTC1,HDGF,TCF3,PFN2,EIF4G1
758	BAZ2B	698.7	ARCHS4 Coexpression,286;Enrichr Queries,1174;GTEx Coexpression,636	KDM5B,TOMM40,AHCY,SHMT2,HDAC1,PRPF19,AURKB,LMNB2,STIP1,SEC61A1,IRAK1,RCC1,CCT7,YKT6,SOX4,CCT3,TIMM8A,PPP1R14B,SRD5A1,HNRNPAB,NME1,MLLT11,CENPF,VCAN,HDGF,FARSA,MCM2,EIF4G1
1312	BBX	1032.0	ARCHS4 Coexpression,1144;Enrichr Queries,1349;GTEx Coexpression,602	RPL39L,KDM5B,VCAN,PPIF,PRAME,PRPF19,SOX4,AURKB,PPM1G,SRM
143	BCL11A	262.2	ARCHS4 Coexpression,588;ENCODE ChIP-seq,118;Enrichr Queries,271;ReMap ChIP-seq,232;GTEx Coexpression,102	TOP2A,LAD1,CNTNAP2,KDM5B,SERPINE2,CBLC,TTF2,ABCA12,MKI67,LMNB2,SEC61A1,CHAF1A,FLAD1,CHEK2,STMN1,AP1S1,RCC1,TK1,SOX4,DSP,RFC2,PRMT1,CKAP2,LSR,KIF22,MLF2,SLC7A5,VCAN,TRAF4,ESRP1,RAB38,PAFAH1B3,DBN1,COL17A1,DNMT1,RNASEH2A,DLX5,CDCA4,SHC1,GPR87,CDCA7,LYPD3,SLC1A4,KLK8,AURKB,PRDX2,PERP,PAK6,PMAIP1,CYC1,MAPK6,YKT6,SPTBN2,TFAP2A,TFAP2C,PPP1R14B,RRM2,JUP,SYT1,SRD5A1,HMGA1,PYCR1,TARBP1,COL1A1,MLLT11,CENPF…
516	BCL11B	561.3	Literature ChIP-seq,162;ARCHS4 Coexpression,1306;Enrichr Queries,634;GTEx Coexpression,143	COL17A1,LAD1,CNTNAP2,DLX5,GPR87,LYPD3,THY1,ABCA12,MKI67,KLK8,AURKB,PERP,CHEK2,PAK6,SOX4,DSP,TFAP2A,TFAP2C,RRM2,JUP,SYT1,SRD5A1,MLF2,COL1A1,VCAN,COL5A1,COL7A1,SDC1,RAB38
989	BCL6	831.8	Literature ChIP-seq,127;ARCHS4 Coexpression,1551;Enrichr Queries,984;ReMap ChIP-seq,58;GTEx Coexpression,1439	B4GALT2,MCM7,SERPINE2,FOXE1,ITGB4,SLC2A1,KIF14,CALML3,KIF11,ENO2,LMNB2,LMNB1,HOXA10,ATIC,CHAF1A,FLAD1,PBK,MYBL2,TK1,SOX4,PARP1,RFC2,PRMT1,CAD,SPATS2,LSR,SOX12,TUBA4A,CDC25A,CKAP4,CIT,MSH6,GREM1,SLC7A5,VCAN,CDCP1,TRAF4,ALDOA,FKBP4,DBN1,TNFRSF21,DNMT1,BLM,HDAC2,RNASEH2A,CDCA3,CHRNA5,CDCA4,SHMT2,SHC1,NXPH4,GPR87,CDCA8,SLC1A4,PKMYT1,TYMS,AURKB,PRDX2,IRAK1,E2F1,PMAIP1,RAD54L,CYC1,CCT7,SPTBN2,PPP1R14B,…
1398	BCL6B	1105.0	ARCHS4 Coexpression,1146;Enrichr Queries,615;GTEx Coexpression,1555	SHC1,THY1,MMP9,AURKB,LOXL2,COL1A1,MMP14,VCAN,COL5A1,PLAU,COL5A2,SERPINH1,SOX4
229	BHLHA15	352.0	ARCHS4 Coexpression,372;GTEx Coexpression,332	AHCY,SSR4,SHMT2,GMNN,PYCR1,LSR,NOC2L,PRPF19,SLC7A1,PDIA6,SRM,SEC61A1,PRDX4,TRAF4,IRAK1,EIF4EBP1,SRPRB,HDGF,TTLL12,TCF3,EIF4G1
880	BHLHA9	777.0	ARCHS4 Coexpression,1202;GTEx Coexpression,352	MLLT11,CNTNAP2,UCHL1,GPX2,PGBD5,SYT1,RAB15,ITPKA,KIF3C
631	BHLHE22	620.0	ARCHS4 Coexpression,987;ReMap ChIP-seq,169;GTEx Coexpression,704	LAD1,CDCA3,SHMT2,NXPH4,NCAPG2,SLC2A1,ENO2,PRPF19,LMNB2,STIP1,PGBD5,FLAD1,STMN1,NEK2,E2F3,MYBL2,TK1,KIF3C,PPFIA4,YKT6,GINS2,PPP1R14B,MARCKSL1,BIK,RFC2,TMEM132A,COL1A1,SLC7A5,TRAF4,RAB15,MCM3,TACC3,KIF2C,HDGF,DBN1
234	BHLHE23	357.5	ARCHS4 Coexpression,673;GTEx Coexpression,42	FEN1,DSCC1,BUB1B,ENO1,TTF2,MKI67,LMNB1,EXO1,PPAT,NUSAP1,OIP5,MYBL2,TOPBP1,POLE,RFC3,RFC4,PRMT1,VRK1,KIFC1,MCM3,DTL,DBN1,ASF1B,MCM2,BLM,PCNA,CHRNA5,CDCA8,NCAPG,TYMS,CENPA,NCAPH,SKA1,AURKB,RAD54B,RAD51AP1,E2F1,RAD54L,PMAIP1,WNT1,BUB1,GINS2,POLQ,STIL,MARCKSL1,RRM2,ATAD2,GINS4,MND1,PAICS,UBE2T,CENPM,NCAPD2,TCF3,MAD2L1
164	BHLHE40	287.8	ARCHS4 Coexpression,824;ENCODE ChIP-seq,32;ReMap ChIP-seq,96;GTEx Coexpression,199	CHPF,ZWILCH,RRP1,NUDT1,CBLC,CALML3,PLOD1,NOC2L,FLAD1,PPME1,SNRPD1,PSMD2,STMN1,AP1S1,OIP5,SKP2,PDK1,VRK1,SOX12,COX6B1,MSH6,EEF1A2,RAB38,FKBP3,DNMT1,BLM,RNASEH2A,CRABP2,SHC1,GPR87,CDCA5,NOP2,LYPD3,PKMYT1,RAD51AP1,PRDX2,STIP1,CCNB1,SFN,TFAP2A,TFAP2C,STIL,JUP,TMEM132A,HMGA1,PYCR1,PAICS,NDC80,ZWINT,LSM2,SRPK1,CDK4,SDC1,TCF3,ALDH18A1,FARSA,B4GALT2,TOP2A,LAD1,MCM7,BRCA1,KIF11,FOXM1,LMNB2,MRPL3,EXO1,C1QB…
1541	BHLHE41	1255.0	ARCHS4 Coexpression,1479;GTEx Coexpression,1030	MARCKSL1,SPP1,PFN2
48	BNC1	127.3	ARCHS4 Coexpression,108;Enrichr Queries,220;GTEx Coexpression,54	LAD1,KDM5B,SERPINE2,ZWILCH,ITGB4,CSE1L,CBLC,PLOD2,CALML3,FOXM1,ABCA12,PTPRF,LOXL2,CDH3,PTTG1,PLAU,CHEK2,PBK,RCC1,NEK2,DSP,ACTL6A,WNT5A,MMP9,CKAP4,MLF2,GREM1,SLC7A5,VCAN,MMP14,CDCP1,ESPL1,ESRP1,RAB38,KIF2C,DSG2,TTLL12,TNFRSF21,COL17A1,CRABP2,CDCA4,SHC1,GPR87,TROAP,LYPD3,TTK,PKMYT1,THBS2,SLC7A1,KLK8,AURKB,PTHLH,CCNB2,RACGAP1,PERP,SFN,MAPK6,RAE1,CTHRC1,PLK4,JUP,NUP155,SULF1,MAPK13,COL1A1,FERMT1,COL5…
786	BNC2	714.0	ARCHS4 Coexpression,525;Enrichr Queries,524;GTEx Coexpression,1093	SERPINE2,WNT5A,THY1,PPP2R3A,SULF1,THBS2,AURKB,LOXL2,MSH6,COL1A1,VCAN,COL5A1,PLAU,COL5A2,MFAP2,SERPINH1,CTHRC1
1617	BORCS8MEF2B	1464.0	ARCHS4 Coexpression,1464	TCF3
1367	BPTF	1074.0	ARCHS4 Coexpression,1127;GTEx Coexpression,1020	SEC61A1,CENPF,CAND1,CYC1,TARBP1,MLF2
590	BRF2	602.0	ARCHS4 Coexpression,427;ReMap ChIP-seq,276;GTEx Coexpression,1103	USP39,THBS2,AURKB,UBE2L3,PSMD8,SEC61A1,CHAF1B,SNRPD1,C1QBP,EIF4EBP1,SFN,E2F3,CA9,MYBL2,CCT4,FANCI,CCT3,TSFM,MDH2,PRMT1,GINS4,ALG3,RANGAP1,ILF2,LSM2,MLF2,NME1,COX6B1,UCK2,TMEM158,APEX1,POLE2,PAFAH1B3
1402	BSX	1105.0	ARCHS4 Coexpression,1573;Enrichr Queries,1205;GTEx Coexpression,538	MLLT11,TFAP2A,UCHL1,TFAP2C,FOXE1,GNG4,DLX5,STMN1,EEF1A2,TMEM14A
194	C11ORF95	322.0	GTEx Coexpression,322	CHAF1A,RFC2,TACC3,SOX12,DBN1,EZH2,SRPK1,MAPK13
1400	CAMTA1	1105.0	ARCHS4 Coexpression,958;Enrichr Queries,1178;GTEx Coexpression,1180	MLLT11,CNTNAP2,SEC61A1,SYT1,EEF1A2,KIF3C,ENO2,SOX4,AURKB,MLF2,EIF4G1
1118	CAMTA2	914.7	ARCHS4 Coexpression,1152;Enrichr Queries,1025;GTEx Coexpression,567	SLC2A1,ENO2,TUBA4A,PTPRF,AURKB,MLF2,MLLT11,PGBD5,RAB15,CHEK2,KIF3C,ALDOA,PPFIA4,SPTBN2
1207	CARF	970.0	ARCHS4 Coexpression,402;GTEx Coexpression,1538	PPP1R14B,AHCY,SSRP1,PRPF19,HNRNPAB,LMNB2,STIP1,SEC61A1,IRAK1,PSMD2,HDGF,CCT7,YKT6,EIF4G1
342	CASZ1	437.0	ARCHS4 Coexpression,550;Enrichr Queries,585;GTEx Coexpression,176	COL17A1,LAD1,DLX5,GPR87,CBLC,LYPD3,ABCA12,PTPRF,AURKB,LOXL2,PERP,CHEK2,PMAIP1,SOX4,SPTBN2,DSP,TFAP2A,TFAP2C,JUP,LSR,MLF2,COL1A1,EPN3,SLC7A5,VCAN,COL5A1,ESRP1,COL7A1,EEF1A2,SDC1
1577	CBLL2	1319.0	ARCHS4 Coexpression,1486;Enrichr Queries,1258;GTEx Coexpression,1214	ASPM,CHAF1B,SYT1,WASF1,WNT1,THBS2,CDKN3
58	CBX2	146.2	ARCHS4 Coexpression,11;ENCODE ChIP-seq,111;Enrichr Queries,7;ReMap ChIP-seq,275;GTEx Coexpression,327	SERPINE2,CCNF,MKI67,NOC2L,CDC20,CHEK2,STMN1,CHEK1,RCC1,SKP2,SOX4,SOX12,PIMREG,NEIL3,KIF20A,TTLL12,ASF1B,CDCA3,CDCA4,PRKDC,CDCA5,CDCA7,CDCA8,NCAPG,NCAPH,RACGAP1,HOXC6,RPL39L,PLK4,PLK1,PYCR1,CDC7,CDC6,NETO2,PAICS,ZWINT,COL1A1,TPX2,SDC1,SFXN1,EZH2,TOP2A,FEN1,FOXE1,MAGEF1,NCAPG2,KIF14,BRCA1,KIF11,PRPF19,PTPRF,KIF15,CHAF1B,CHAF1A,NUF2,PBK,TK1,CEP55,DLGAP5,CCT3,PARP1,PRMT1,KIF23,NME4,KIF22,TUBG1,CIT,SL…
576	CC2D1A	592.5	ARCHS4 Coexpression,780;GTEx Coexpression,405	TPD52,IRAK1,ESRP1,TMEM132A,EEF1A2,CBLC,LSR,SPINT2,RANGAP1,PTPRF,TARBP1,RNF187
1625	CCDC169SOHLH2	1496.0	ARCHS4 Coexpression,1496	TMPRSS4
1629	CCDC17	1526.0	ARCHS4 Coexpression,1552;GTEx Coexpression,1499
277	CDC5L	398.3	ARCHS4 Coexpression,179;Enrichr Queries,110;GTEx Coexpression,906	TOP2A,FEN1,MCM7,CSE1L,MCM10,ENO1,KIF11,USP39,MKI67,PRPF19,LMNB1,RSRC1,EXO1,CHEK1,RCC1,SKP2,DLGAP5,CCT3,PARP1,ACTL6A,KIF23,RANGAP1,ILF2,CKAP5,CDC25A,MSH6,MCM3,DEPDC1,MCM4,MCM5,MCM6,ALDOA,DTL,DNMT1,HDAC2,SF3B3,PCNA,PRKDC,NCAPG,TTK,HMMR,AURKB,FXR1,RAD51AP1,STIP1,CAND1,CCT7,CCT5,CCT4,FAM83A,FANCI,GINS1,NUP155,ATAD2,SSRP1,CDC6,HNRNPAB,EIF4G1
997	CDX1	837.3	ARCHS4 Coexpression,1240;Enrichr Queries,562;GTEx Coexpression,710	DSP,TFAP2A,LAD1,GPX2,TFAP2C,HDAC1,CBLC,LSR,SPINT2,ETV4,AURKB,COL1A1,HOXA10,COL5A1,CHEK2,TMEM106C,DSG2,HOXC6
451	CDX2	507.0	Literature ChIP-seq,136;ARCHS4 Coexpression,1125;Enrichr Queries,440;ReMap ChIP-seq,274;GTEx Coexpression,560	MCM7,HDAC1,SHC1,TMPRSS4,SLC2A1,CBLC,AURKB,LOXL2,HOXA10,MRPL3,ATIC,FLAD1,RSRC1,PERP,CHEK2,POLR2D,KIF3C,SOX4,HOXC6,TFAP2A,DSP,GPX2,TFAP2C,JUP,WNT5A,GGH,LSR,ETV4,MMP9,MLF2,FERMT1,TPX2,APEX1,ESRP1,ZFP64,COL5A2,TMEM106C,DSG2,ALDH18A1
254	CDX4	375.3	ARCHS4 Coexpression,123;Enrichr Queries,785;GTEx Coexpression,218	ERCC6L,GMNN,CBLC,HMGB3,ABCA12,HOXA10,SNRPD1,CHEK2,OIP5,DSP,WNT5A,VRK1,MMP9,MSH2,ESRP1,CKS2,RAB38,FKBP3,COL17A1,DLX5,GPR87,THBS2,AURKB,RAD51AP1,CCNB1,PRDX4,PERP,POLR2D,EIF4EBP1,CCT7,BUB1,HOXC6,TFAP2A,RPL39L,GINS1,TIMM8A,TFAP2C,JUP,UBE2C,PAICS,ZWINT,GGCT,PSMC4,PSAT1,COL7A1,APEX1,MFAP2,SDC1,MAD2L1
761	CEBPA	699.6	Literature ChIP-seq,106;ARCHS4 Coexpression,1598;Enrichr Queries,824;ReMap ChIP-seq,247;GTEx Coexpression,723	PCNA,TOMM40,SERPINE2,MAGED1,SLC35B1,HJURP,CALML3,SLC1A4,ENO1,ABCA12,ENO2,PTPRF,AURKB,AURKA,POLB,FLAD1,PLAU,PPME1,CHEK2,POLR2D,CHEK1,KNTC1,TK1,KIF3C,SOX4,CCT4,FAM83A,DSP,GINS1,PYCR1,RANGAP1,MMP9,GGCT,COL1A1,PSAT1,NDUFS6,UBE2T,MED20,PPIF,CKS2,SDC1,SFXN1,FARSA,DBN1,EIF4G1
598	CEBPB	607.2	Literature ChIP-seq,125;ARCHS4 Coexpression,1356;ENCODE ChIP-seq,47;Enrichr Queries,486;ReMap ChIP-seq,136;GTEx Coexpression,1493	SERPINE2,RRP1,CCNF,HJURP,PLOD2,CALML3,ENO1,ENO2,BZW2,ABCA12,LOXL2,CDH3,FLAD1,PLAU,PPME1,STMN1,CHEK1,RCC1,KNTC1,SOX4,CASK,PIMREG,ILF2,CDC25A,MTHFD2,PPIF,DNMT1,RNASEH2A,SHC1,SHMT2,CDCA5,SLC1A4,PKMYT1,PRDX2,CCNB1,EIF4EBP1,PMAIP1,SFN,KIF3C,WNT1,FAM83A,TFAP2A,PLK4,STIL,JUP,GFPT1,PYCR1,CDC6,ZWINT,SRPK1,COL1A1,MLLT11,TPX2,UCK2,CDK4,SRPRB,ALDH18A1,TCF3,SPRR1B,FEN1,SLC2A1,KIF14,BRCA1,LMNB2,CHAF1A,C1QBP,NU…
351	CEBPD	443.2	Literature ChIP-seq,153;ARCHS4 Coexpression,1554;ENCODE ChIP-seq,89;ReMap ChIP-seq,85;GTEx Coexpression,335	GPI,KDM5B,FEN1,CHPF,MCM7,MAGEF1,OLA1,SLC2A1,ENO1,BRCA1,KIF11,NOC2L,USP39,BZW2,UBE2L3,FLAD1,PLAU,C1QBP,RCC1,SLC12A8,NME4,SOX12,KIF22,PUS7,CKAP5,TUBA4A,MLF2,COX6B1,NME1,MSH6,SLC7A5,MSH2,TRAF4,CKS2,DBN1,BLM,RNASEH2A,TOMM40,CDCA3,SHC1,PRKDC,HDAC1,CDCA5,NOP2,PKMYT1,PTHLH,PPM1G,PRDX2,DGUOK,PGBD5,POLR2D,E2F1,SPP1,PAK6,RAD54L,CYC1,CCT4,PLK4,PPP1R14B,MARCKSL1,RRM2,JUP,PLK1,GFPT1,HMGA1,PYCR1,LSM2,SRPK1,TPX…
1433	CEBPE	1136.0	ARCHS4 Coexpression,1346;Enrichr Queries,662;GTEx Coexpression,1399	TOP2A,RRM2,ENO1,MKI67,MMP9,AURKB,CDC20,VCAN,PLAU,BIRC5,MCM5,TK1,POLE
89	CEBPG	193.8	ARCHS4 Coexpression,76;Enrichr Queries,124;ReMap ChIP-seq,184;GTEx Coexpression,391	TOP2A,FEN1,SERPINE2,MCM7,NCAPG2,SLC2A1,ENO1,KIF11,BZW2,LMNB2,LMNB1,PSMD8,SEC61A1,FLAD1,PLAU,EXO1,PPAT,CHEK2,C1QBP,RCC1,KNTC1,SOX4,CCT3,PRMT1,VRK1,PUS7,ILF2,PDIA6,CDC25A,MLF2,CCNA2,SLC7A5,MTHFD2,GORASP2,MED20,MCM3,CKS2,PPIF,MCM4,MCM6,FKBP4,GART,DTL,DNMT1,AHCY,PCNA,SHMT2,PRKDC,NOP2,SLC1A4,SLC7A1,AURKB,PTHLH,AURKA,STIP1,RACGAP1,EIF4EBP1,E2F1,PMAIP1,CYC1,MAPK6,CCT7,CCT5,FAM83A,CCT4,TFAP2A,FANCI,POLQ,…
32	CEBPZ	103.8	ARCHS4 Coexpression,42;ENCODE ChIP-seq,68;Enrichr Queries,106;ReMap ChIP-seq,26;GTEx Coexpression,277	ERCC6L,GOLT1B,ZWILCH,CSE1L,SLC35B1,DSCC1,CCNF,GMNN,BUB1B,BZW2,CDC20,FLAD1,PPME1,SNRPD1,PPAT,CHEK1,RCC1,SKP2,VRK1,PUS7,ILF2,PDIA6,CDC25A,COX6B1,MSH6,MSH2,MTHFD2,FKBP4,ASF1B,BLM,DNMT1,CDCA3,SHC1,CDCA5,TROAP,NOP2,NCAPG,HMMR,FXR1,RAD51AP1,STIP1,CCNB1,SFN,CYC1,RPL39L,JUP,NUP155,UBE2C,CDC6,PAICS,FANCG,SRPK1,GGCT,TPX2,TCF3,FARSA,EIF4G1,TOP2A,FEN1,MCM7,HMGB3,MCM10,USP39,LMNB1,MRPL3,CHAF1B,ATIC,EXO1,C1QBP…
2	CENPA	4.0	ARCHS4 Coexpression,2;GTEx Coexpression,6	ERCC6L,DSCC1,CSE1L,CCNF,HJURP,BUB1B,ENO1,TTF2,MKI67,CDC20,PTTG1,SNRPD1,PPAT,CHEK1,NUSAP1,RCC1,OIP5,KNTC1,NEK2,SKP2,VRK1,PIMREG,CDC25A,NEIL3,MELK,CCNE1,TIMELESS,KIF20A,ASF1B,RNASEH2A,CDCA3,CDCA4,PRKDC,CDCA5,TROAP,CDCA7,CDCA8,NCAPG,HMMR,PKMYT1,NCAPH,SKA1,RAD51AP1,CCNB2,STIP1,CCNB1,RACGAP1,PMAIP1,ECT2,PLK4,FANCI,STIL,UBE2C,PLK1,HMGA1,CDC6,PAICS,NDC80,ZWINT,TPX2,POLA2,KIF18B,KIF4A,UBE2T,EZH2,TOP2A,FE…
481	CENPB	532.7	ARCHS4 Coexpression,433;Enrichr Queries,197;GTEx Coexpression,968	B4GALT2,DNMT1,TOMM40,MCM7,CHPF,SLC2A1,ENO1,PRPF19,AURKB,LMNB2,UBE2L3,STIP1,SEC61A1,IRAK1,SERPINH1,EIF4EBP1,AP1S1,CYC1,YKT6,MARCKSL1,PPP1R14B,HMGA1,RANGAP1,HNRNPAB,MLF2,SLC7A5,MCM3,MCM5,HDGF,MCM6,FKBP4,ALDOA,EIF4G1,RNF187
1030	CENPBD1	856.5	ARCHS4 Coexpression,1061;GTEx Coexpression,652	TIMM8A,PRKDC,SLC35B1,MED20,WDR12,PAFAH1B3,TMEM14A,EIF4G1
187	CENPS	315.0	ARCHS4 Coexpression,66;GTEx Coexpression,564	FEN1,RNASEH2A,PCNA,GMNN,NOP2,AURKB,PPM1G,UBE2L3,AURKA,RAD51AP1,MRPL3,CCNB1,PRDX4,SNRPD1,C1QBP,OIP5,TK1,CCT7,DLGAP5,CCT4,RPL39L,GINS2,TIMM8A,RFC3,RRM2,MDH2,RFC2,GGH,VRK1,MND1,CDC6,TUBG1,ILF2,ZWINT,NME1,COX6B1,GGCT,UBE2T,CENPM,BIRC5,KIF2C,CENPN,CDKN3,MAD2L1
664	CENPT	643.3	ARCHS4 Coexpression,1307;Enrichr Queries,14;GTEx Coexpression,609	SERPINE2,ZWILCH,GMNN,CCNF,HJURP,BUB1B,ENO1,MKI67,CDC20,PTTG1,CHEK2,STMN1,NUSAP1,RCC1,NEK2,KNTC1,PIMREG,MELK,MTHFD2,CCNE1,TIMELESS,KIF20A,ASF1B,DNMT1,CDCA3,SHMT2,CDCA5,TROAP,CDCA7,CDCA8,NCAPG,HMMR,PKMYT1,NCAPH,RAD51AP1,CCNB2,CCNB1,RACGAP1,SERPINH1,ECT2,SPTBN2,PLK4,UBE2C,EIF2AK1,PLK1,HMGA1,CDC7,CDC6,NDC80,COL1A1,TPX2,KIF18B,KIF4A,UBE2T,EZH2,TOP2A,FEN1,MCM7,NCAPG2,SLC2A1,MCM10,BRCA1,KIF11,FOXM1,KIF1…
151	CENPX	271.0	GTEx Coexpression,271	TPD52,GPX2,TOMM40,SRD5A1,CBLC,GGH,HDGF,TTLL12,PAFAH1B3,NIPSNAP1
1458	CGGBP1	1159.0	ARCHS4 Coexpression,1570;GTEx Coexpression,748	PPME1,PAK6,SPTBN2
21	CHAMP1	67.5	ARCHS4 Coexpression,28;GTEx Coexpression,107	ERCC6L,DSCC1,NCAPG2,CCNF,BUB1B,KIF11,FOXM1,PRPF19,LMNB2,LMNB1,MRPL3,ATIC,CHAF1A,PPAT,CHEK1,RCC1,MYBL2,TOPBP1,SKP2,POLE,RFC3,PARP1,CAD,CKAP5,CDC25A,CCNA2,NEIL3,ESPL1,TRAF4,KIFC1,MCM3,TIMELESS,MCM4,KIF2C,MCM6,TTLL12,GART,DNMT1,SF3B3,PCNA,PRKDC,SHMT2,CDCA5,PKMYT1,TYMS,SLC7A1,PPM1G,RACGAP1,E2F1,E2F3,CCT5,FANCI,TIMM8A,RRM2,PLK1,ATAD2,HMGA1,SSRP1,WDR12,PAICS,HNRNPAB,TPX2,UCK2,KIF18B,CENPI,CDK4,POLE2,TA…
347	CHCHD3	440.5	ARCHS4 Coexpression,175;GTEx Coexpression,706	RNASEH2A,GMNN,OLA1,HMGB3,BZW2,RAD51AP1,DGUOK,SNRPD1,FAM162A,CYC1,GINS2,RFC4,MDH2,MND1,PPP2R3A,ILF2,PAICS,ZWINT,LSM2,NME1,COX6B1,GGCT,APEX1,UBE2T,CKS2,CENPN,FKBP3,MAD2L1
1479	CIC	1178.0	ARCHS4 Coexpression,1625;Enrichr Queries,757;GTEx Coexpression,1151	MARCKSL1,JUP,HMGA1,PTPRF,AURKB,MLF2,COL1A1,PRAME,ALDOA,POLE,SOX4,DBN1,EIF4G1
800	CLOCK	721.4	Literature ChIP-seq,104;ARCHS4 Coexpression,1165;Enrichr Queries,1378;ReMap ChIP-seq,178;GTEx Coexpression,782	B4GALT2,CDCA3,DSCC1,HMGB3,NOC2L,FOXM1,TYMS,THBS2,CENPA,AURKB,FXR1,HOXA10,CCNB2,PRDX2,LAPTM4B,PSMD2,CHEK2,STMN1,SERPINH1,AP1S1,E2F3,TK1,DLGAP5,CCT5,FAM83A,PDK1,CCT3,SPAG5,EIF2AK1,GFPT1,SOX12,PDIA6,FANCG,NIPSNAP1,MLLT11,MSH6,MMP14,APEX1,ESRP1,BIRC5,MCM5,ALDOC,ALDOA,FKBP4,EIF4G1,RNF187
1083	CPEB1	889.5	ARCHS4 Coexpression,1221;GTEx Coexpression,558	CNTNAP2,SEC61A1,MARCKSL1,RSRC1,STMN1,WASF1,CKAP5,EIF4G1
1584	CPXCR1	1336.0	ARCHS4 Coexpression,1524;Enrichr Queries,1287;GTEx Coexpression,1198	CNTNAP2,COL11A1,ABCA12,CXCL13,CDKN3,MLF2
113	CREB1	232.2	Literature ChIP-seq,17;ARCHS4 Coexpression,203;ENCODE ChIP-seq,35;Enrichr Queries,466;ReMap ChIP-seq,65;GTEx Coexpression,607	CHPF,GOLT1B,ZWILCH,KDELR1,CSE1L,SLC35B1,RRP1,GMNN,CCNF,HJURP,BUB1B,PLOD1,ENO2,NOC2L,LAPTM4B,FLAD1,CHEK2,STMN1,AP1S1,RCC1,KNTC1,SOX4,VRK1,SOX12,PDIA6,TUBA4A,COX6B1,MSH6,MSH2,MTHFD2,CCNE1,EEF1A2,COL17A1,DNMT1,BLM,RNASEH2A,CDCA3,SHC1,CDCA5,TROAP,NOP2,SLC1A4,PKMYT1,NCAPH,RAD51AP1,PRDX2,DGUOK,STIP1,RACGAP1,IRAK1,PMAIP1,CYC1,WNT1,HOXC6,PLK4,STIL,JUP,NUP155,UBE2C,EIF2AK1,PYCR1,CDC6,FANCG,NDC80,ZWINT,LSM…
368	CREB3	458.8	ARCHS4 Coexpression,674;Enrichr Queries,489;ReMap ChIP-seq,197;GTEx Coexpression,475	LAD1,FEN1,SHC1,GPR87,SLC35B1,GMNN,SLC2A1,BUB1B,LYPD3,ENO1,HMMR,AURKB,PSMD8,SEC61A1,ATIC,PRDX4,PSMD2,SERPINH1,PBK,EIF4EBP1,PMAIP1,E2F3,CA9,FAM83A,JUP,SSR4,HMGA1,ALG3,NME4,CDC7,NETO2,TUBA4A,CKAP4,TARBP1,LSM2,MLF2,CDCP1,TRAF4,KIFC1,PSMC4,GORASP2,MED20,SDC1,HDGF,PLP2,ALDOA,RNF187
91	CREB3L1	201.3	ARCHS4 Coexpression,244;Enrichr Queries,263;ReMap ChIP-seq,113;GTEx Coexpression,185	CHPF,MCM7,SERPINE2,KDELR1,CCNF,SLC2A1,SPINT2,KIF11,PLOD1,LOXL2,SEC61A1,FLAD1,PLAU,PPAT,CA9,SOX4,SSR4,PRMT1,SPATS2,WNT5A,LSR,SOX12,PDIA6,CKAP4,NME1,MLF2,GREM1,MMP11,SLC7A5,MMP14,VCAN,TRAF4,GORASP2,LRRC15,RNASEH2A,CRABP2,SHC1,THY1,THBS2,AURKB,PRDX2,PRDX4,SERPINH1,E2F3,CTHRC1,GFPT1,HMGA1,PYCR1,SULF1,PAICS,FANCG,LSM2,MLLT11,COL1A1,COL5A1,CDK4,COL5A2,SRPRB,SDC1,HDGF,ALDH18A1,FARSA,RNF187
348	CREB3L2	442.0	ARCHS4 Coexpression,323;Enrichr Queries,408;GTEx Coexpression,595	SERPINE2,CHPF,KDELR1,SLC2A1,PLOD2,SLC1A4,PLOD1,SLC7A1,AURKB,LOXL2,SEC61A1,SERPINH1,SOX4,SPTBN2,GFPT1,SULF1,TUBA4A,CKAP4,MLF2,COL1A1,GREM1,SLC7A5,VCAN,MMP14,COL5A1,COL5A2,TNFRSF21,EIF4G1
1608	CREB3L3	1421.0	ARCHS4 Coexpression,1525;Enrichr Queries,1305;GTEx Coexpression,1433	COL1A1,POLR2D,AURKB,MLF2
122	CREB3L4	244.0	ARCHS4 Coexpression,276;Enrichr Queries,53;GTEx Coexpression,403	TOP2A,FEN1,SERPINE2,MCM7,SLC2A1,SPINT2,MKI67,PTPRF,LMNB1,CDC20,CHEK2,STMN1,NUF2,CHEK1,PBK,NUSAP1,MYBL2,TK1,CEP55,SOX4,TPD52,MLF2,CCNA2,EPN3,SLC7A5,ASPM,MELK,TRAF4,MTHFD2,ESRP1,CKS2,BIRC5,ALDOC,KIF20A,FKBP4,DTL,ASF1B,PRIM2,CRABP2,CDCA5,CDCA7,NCAPG,HMMR,TYMS,PKMYT1,CENPA,LRP8,AURKB,AURKA,UNG,CCNB2,CCNB1,ECT2,TFAP2A,TFAP2C,RRM2,JUP,BIK,UBE2C,PLK1,TMEM132A,PYCR1,CDC6,NDC80,GGCT,CENPF,PRC1,PSAT1,UBE2T…
1441	CREB5	1140.0	ARCHS4 Coexpression,1215;Enrichr Queries,782;GTEx Coexpression,1422	COL1A1,SLC7A5,VCAN,SERPINE2,COL5A1,PLAU,PRMT1,PMAIP1,HNRNPAB,SOX4,AURKB,LOXL2
1560	CREBL2	1276.0	ARCHS4 Coexpression,1262;Enrichr Queries,1315;GTEx Coexpression,1251	CHAF1B,MAGED1,SNRPD1,CHEK2,SOX4,AURKB,MLF2
1285	CREBZF	1015.0	ARCHS4 Coexpression,415;Enrichr Queries,1285;GTEx Coexpression,1346	SF3B3,PRKDC,ATAD2,CAD,SSRP1,PRPF19,AURKB,LMNB2,UBE2L3,LMNB1,CAND1,KIFC1,CHEK2,NCAPD2,HDGF,TOPBP1,POLE,SOX4,MCM2,EIF4G1
630	CREM	619.8	Literature ChIP-seq,12;ARCHS4 Coexpression,1030;Enrichr Queries,699;ReMap ChIP-seq,135;GTEx Coexpression,1223	SMARCB1,SERPINE2,SLC35B1,RRP1,CCNF,SPINT2,ENO2,PSMD8,CDC20,FLAD1,STMN1,CHEK1,AP1S1,RCC1,SOX4,SOX12,MTHFD2,ASF1B,PFN2,CDCA3,CDCA4,MAGED1,NCAPG,NCAPH,FXR1,PRDX2,DGUOK,PGBD5,RACGAP1,PLK4,JUP,PYCR1,CDC7,CDC6,PAICS,ZWINT,SRPK1,MLLT11,UCK2,FARSA,EZH2,NCAPG2,KIF14,OLA1,BRCA1,KIF11,PRPF19,PTPRF,CEP55,CCT3,SSR4,PRMT1,ACTL6A,NME4,KIF23,KIF22,CIT,MLF2,SLC7A5,KIFC1,CKS2,TMEM106C,KIF2C,ALDOA,PAFAH1B3,DBN1,PRI…
883	CRX	778.5	Literature ChIP-seq,89;ARCHS4 Coexpression,1271;Enrichr Queries,291;GTEx Coexpression,1463	TOMM40,COL11A1,SLC2A1,SLC1A4,BRCA1,AURKB,LOXL2,LMNB1,DGUOK,FLAD1,CHEK2,POLR2D,NUF2,E2F1,MYBL2,CCT7,SOX4,CCT5,CCT4,TFAP2A,TFAP2C,SSR4,SRD5A1,PLK1,HMGA1,ETV4,ILF2,MLF2,COL1A1,GGCT,SLC7A5,VCAN,NEIL3,NDUFS6,BIRC5,HDGF,RAB38,EIF4G1
1619	CSRNP1	1468.0	ARCHS4 Coexpression,1427;GTEx Coexpression,1509	PAICS
1286	CSRNP2	1016.0	ARCHS4 Coexpression,899;GTEx Coexpression,1133	MARCKSL1,UCHL1,TMEM132A,KIF3C,WASF1,ENO2,DBN1,MARK1
536	CSRNP3	572.5	ARCHS4 Coexpression,685;GTEx Coexpression,460	MLLT11,CNTNAP2,UCHL1,SYT1,STMN1,KIF3C,WASF1,ENO2,CIT,PFN2,MARK1
42	CTCF	117.7	Literature ChIP-seq,31;ARCHS4 Coexpression,15;ENCODE ChIP-seq,25;Enrichr Queries,135;ReMap ChIP-seq,24;GTEx Coexpression,476	KDELR1,SLC35B1,RRP1,CCNF,NUDT1,CBLC,ENO1,NOC2L,MKI67,UBE2L3,PSMD8,FLAD1,SNRPD1,CHEK2,PPAT,AP1S1,RCC1,ALG3,PIMREG,MTHFD2,ASF1B,CDCA3,CRABP2,CDCA4,SHMT2,PRKDC,CDCA5,CDCA7,NCAPG,CDCA8,NCAPH,PRDX2,RACGAP1,SERPINH1,SFN,HOXC6,PLK4,JUP,EIF2AK1,PLK1,CDC6,PAICS,COL1A1,MLLT11,TPX2,POLA2,SLC6A8,SDC1,ALDH18A1,EZH2,TOP2A,FEN1,NCAPG2,BRCA1,KIF11,PRPF19,KIF15,CHAF1B,CHAF1A,C1QBP,NUF2,TK1,CEP55,DLGAP5,PARP1,SSR4…
237	CTCFL	359.0	ARCHS4 Coexpression,960;ENCODE ChIP-seq,94;Enrichr Queries,170;ReMap ChIP-seq,37;GTEx Coexpression,534	SMARCB1,CHPF,KDELR1,SLC35B1,RRP1,SPINT2,NOC2L,LOXL2,UBE2L3,HOXA10,FLAD1,SNRPD1,FAM162A,CHEK2,CHEK1,AP1S1,ALG3,SOX12,EEF1A2,PPIF,TTLL12,ASF1B,BLM,RNASEH2A,CDCA3,CRABP2,SHMT2,SHC1,CDCA4,CDCA5,NXPH4,NOP2,CDCA8,NCAPG,SLC1A4,PKMYT1,SKA1,PRDX2,STIP1,CCNB1,EIF4EBP1,PMAIP1,CYC1,WNT1,RPL39L,TFAP2A,FANCI,TFAP2C,JUP,HMGA1,PYCR1,NETO2,MLLT11,TPX2,UCK2,COL5A1,CDK4,UBE2T,ZFP64,SDC1,RNF187,TOP2A,KDM5B,FEN1,MCM1…
365	CUX1	456.8	Literature ChIP-seq,19;ARCHS4 Coexpression,1335;ENCODE ChIP-seq,49;Enrichr Queries,1096;ReMap ChIP-seq,108;GTEx Coexpression,134	SMARCB1,CHPF,DSCC1,CSE1L,SLC35B1,RRP1,BUB1B,SPINT2,ENO2,ABCA12,UBE2L3,LAPTM4B,SNRPD1,FLAD1,FAM162A,PPME1,CHEK1,NUSAP1,AP1S1,KNTC1,OIP5,SKP2,SOX4,PDK1,ALG3,VRK1,SOX12,ILF2,CDC25A,COX6B1,MSH6,EEF1A2,KIF20A,FKBP3,DNMT1,BLM,RNASEH2A,CDCA3,SHMT2,SHC1,CDCA5,TROAP,GPR87,NOP2,CDCA7,CDCA8,SLC1A4,PKMYT1,NCAPH,SKA1,RAD51AP1,CCNB2,PRDX2,STIP1,DGUOK,RACGAP1,CYC1,WNT1,FAM83A,PLK4,FANCI,STIL,JUP,EIF2AK1,HMGA1,P…
1480	CUX2	1179.0	ARCHS4 Coexpression,1224;Enrichr Queries,1069;GTEx Coexpression,1243	CNTNAP2,VCAN,SYT1,CHEK2,POLR2D,KIF3C,NIPSNAP1,AURKB,MLF2,SPTBN2,MARK1
1057	CXXC1	872.0	ARCHS4 Coexpression,1206;Enrichr Queries,210;GTEx Coexpression,1200	DNMT1,TOMM40,MCM7,HDAC1,NOP2,SLC2A1,ENO1,PRPF19,AURKB,STIP1,SEC61A1,CHEK2,MARCKSL1,PRMT1,HMGA1,RANGAP1,FANCG,MLF2,SLC7A5,MCM3,TACC3,MCM5,MCM6,FKBP4,ALDOA,EIF4G1
196	CXXC4	324.3	ARCHS4 Coexpression,462;ReMap ChIP-seq,75;GTEx Coexpression,436	CHPF,MCM7,MAGEF1,ENO2,NOC2L,CDC20,HOXA10,SEC61A1,UCHL1,FLAD1,RSRC1,STMN1,AP1S1,TMEM14A,SOX4,SSR4,PRMT1,SOX12,KIF22,MLF2,TRAF4,ALDOA,PAFAH1B3,DBN1,PFN2,RNASEH2A,PCNA,CDCA3,SHC1,MAGED1,CDCA5,TROAP,PKMYT1,AURKB,PRDX2,GNG4,KIF3C,HOXC6,MARK1,TFAP2A,PPP1R14B,PYCR1,FANCG,MLLT11,CDK4,PLP2,FARSA,EIF4G1,SPC25
616	CXXC5	615.0	ARCHS4 Coexpression,502;GTEx Coexpression,728	MARCKSL1,SMARCB1,CHPF,TMEM132A,MAGEF1,NME4,THY1,ENO2,POLB,RAB15,EEF1A2,PPFIA4,RNF187
239	DACH1	360.3	Literature ChIP-seq,35;ARCHS4 Coexpression,562;Enrichr Queries,484	TOP2A,CNTNAP2,SERPINE2,CHPF,SLC35B1,DSCC1,CCNF,MAGEF1,ENO1,KIF11,MKI67,LMNB1,ATIC,SNRPD1,CHEK2,STMN1,TK1,SKP2,TMEM14A,SOX4,PDK1,PRMT1,WNT5A,ALG3,SOX12,ILF2,CKAP4,MLF2,VCAN,MELK,TRAF4,NDUFS6,MED20,CKS2,ALDOA,PFN2,ASF1B,MCM2,HDAC2,DNMT1,CDCA3,CDCA5,NOP2,CDCA7,AURKB,PPM1G,AURKA,FXR1,PRDX2,STIP1,GNG4,POLR2D,SERPINH1,CYC1,MARK1,FANCI,RPL39L,MARCKSL1,TFAP2C,RRM2,MDH2,HMGA1,SULF1,HNRNPAB,ZWINT,SRPK1,COL…
641	DACH2	631.0	ARCHS4 Coexpression,671;Enrichr Queries,934;GTEx Coexpression,288	CNTNAP2,SYT1,COL11A1,THY1,SULF1,ENO2,AURKB,CIT,MLLT11,UCHL1,VCAN,GNG4,CHEK2,POLR2D,STMN1,AP1S1,HDGF,KIF3C,WASF1,PFN2,EIF4G1
1084	DBP	890.3	ARCHS4 Coexpression,1490;Enrichr Queries,791;GTEx Coexpression,390	SERPINE2,DLX5,NXPH4,SLC2A1,TUBA4A,AURKB,MLF2,COL1A1,SEC61A1,CHEK2,POLR2D,PAK6,ALDOC,PAFAH1B3,SOX4,RNF187,SPTBN2
953	DBX1	814.0	ARCHS4 Coexpression,767;Enrichr Queries,1036;GTEx Coexpression,639	TFAP2A,KDM5B,TFAP2C,HDAC2,MARCKSL1,CHPF,FOXE1,MAGED1,DLX5,WNT5A,SPINT2,AURKB,NIPSNAP1,GREM1,MLLT11,APEX1,PRAME,DBN1
1424	DBX2	1127.0	ARCHS4 Coexpression,1362;Enrichr Queries,1243;GTEx Coexpression,777	MARCKSL1,SERPINE2,GINS3,TMEM132A,ALDOC,ETV4,AURKB,LOXL2
727	DDIT3	680.0	ARCHS4 Coexpression,591;Enrichr Queries,339;GTEx Coexpression,1110	SERPINE2,SHMT2,SLC35B1,SLC2A1,SLC1A4,ENO2,PRPF19,AURKB,LMNB2,LMNB1,PLAU,SERPINH1,EIF4EBP1,PMAIP1,SOX4,RRM2,SSR4,SSRP1,HNRNPAB,TUBA4A,COL1A1,SLC7A5,MTHFD2,PSAT1,HDGF,FKBP4,ALDOA,MCM2,EIF4G1
340	DEAF1	436.5	ARCHS4 Coexpression,846;Enrichr Queries,403;ReMap ChIP-seq,38;GTEx Coexpression,459	FEN1,CHPF,SERPINE2,KDELR1,SLC2A1,BUB1B,PRPF19,USP39,ENO2,LMNB2,FLAD1,CHEK2,C1QBP,KNTC1,SKP2,PPFIA4,DLGAP5,SOX4,PRMT1,SPATS2,KIF22,ILF2,MMP9,NME1,COX6B1,MLF2,SLC7A5,EEF1A2,BIRC5,ALDOC,KIF2C,KIF20A,ALDOA,PAFAH1B3,PFN2,TOMM40,SHC1,CDCA5,CDCA8,AURKB,CAND1,PGBD5,POLR2D,SERPINH1,PAK6,KIF3C,CYC1,CCT7,SPTBN2,PPP1R14B,STIL,MARCKSL1,JUP,TMEM132A,HMGA1,COL1A1,HDGF,CENPO,RNF187
250	DLX1	369.3	ARCHS4 Coexpression,362;Enrichr Queries,248;GTEx Coexpression,498	CNTNAP2,KDM5B,HDAC2,SERPINE2,DLX5,MAGED1,CDCA7,OLA1,MKI67,ENO2,AURKB,PTHLH,LOXL2,UCHL1,GNG4,POLR2D,STMN1,KIF3C,WASF1,SOX4,CTHRC1,TFAP2A,RRM2,SYT1,WNT5A,SULF1,NIPSNAP1,MLF2,MLLT11,GREM1,VCAN,COL5A1,PAFAH1B3,DBN1,PFN2
147	DLX2	267.3	ARCHS4 Coexpression,359;Enrichr Queries,333;GTEx Coexpression,110	KDM5B,HDAC2,SMARCB1,SERPINE2,CRABP2,DLX5,MAGED1,CDCA7,OLA1,THY1,MKI67,ENO2,AURKB,PTHLH,LOXL2,UCHL1,CCNB1,PPME1,STMN1,AP1S1,PMAIP1,KIF3C,WASF1,SOX4,TFAP2A,TFAP2C,RRM2,WNT5A,CKAP2,PIMREG,NIPSNAP1,CIT,NME1,MLF2,GREM1,COL1A1,MLLT11,ASPM,SLC7A5,VCAN,PSAT1,KIF4A,DEPDC1,HPRT1,KIF20A,PAFAH1B3,DBN1,PFN2
94	DLX3	204.7	ARCHS4 Coexpression,168;Enrichr Queries,274;GTEx Coexpression,172	COL17A1,LAD1,SERPINE2,CRABP2,DLX5,GPR87,NXPH4,SLC2A1,LYPD3,SPINT2,ABCA12,KLK8,AURKB,PTPRF,LOXL2,CDH3,PERP,POLR2D,SFN,MYBL2,SOX4,HOXC6,DSP,TFAP2A,TFAP2C,JUP,UBE2C,WNT5A,LSR,MMP9,MLF2,COL1A1,EPN3,COL5A1,KRT16,CCNE1,COL7A1,ESRP1,SDC1,RAB38,FKBP4,SPRR1A,SPRR1B,EIF4G1
59	DLX4	146.3	Literature ChIP-seq,164;ARCHS4 Coexpression,27;Enrichr Queries,215;GTEx Coexpression,179	LAD1,ITGB4,KDELR1,ABCA12,NOC2L,FOXM1,PRPF19,LMNB2,LOXL2,LMNB1,HOXA10,CDC20,CHAF1A,CHEK2,C1QBP,RCC1,MYBL2,TK1,POLE,SOX4,DSP,CCT3,WNT5A,CAD,LSR,TUBG1,ETV4,MMP9,CDC25A,MLF2,NME1,SLC7A5,VCAN,KIFC1,CCNE1,ESRP1,MCM3,BIRC5,MCM4,RAB38,KIF2C,TTLL12,FKBP4,COL17A1,LRRC15,AHCY,CRABP2,DLX5,SHMT2,GPR87,NXPH4,CDCA5,LYPD3,PKMYT1,TYMS,AURKB,PPM1G,SRM,STIP1,RACGAP1,IRAK1,PERP,POLR2D,POLD2,E2F1,CCT7,CCT5,HOXC6,CCT4…
383	DLX6	470.3	ARCHS4 Coexpression,526;Enrichr Queries,600;GTEx Coexpression,285	CNTNAP2,HDAC2,DLX5,MAGED1,COL11A1,THY1,ENO2,AURKB,LOXL2,HOXA10,GNG4,POLR2D,STMN1,AP1S1,WASF1,WNT1,SOX4,TFAP2A,TFAP2C,WNT5A,NETO2,CIT,MLF2,MLLT11,TMEM158,ITPKA,PAFAH1B3,DBN1,PFN2
1273	DMBX1	1009.0	ARCHS4 Coexpression,1607;Enrichr Queries,437;GTEx Coexpression,984	TFAP2A,CNTNAP2,TFAP2C,SERPINE2,WNT5A,SPINT2,RANGAP1,ETV4,AURKB,MLF2,LOXL2,COL1A1,CENPF,VCAN,ESRP1,CHEK2,MYBL2
534	DMRT1	571.8	Literature ChIP-seq,73;ARCHS4 Coexpression,1223;Enrichr Queries,479;GTEx Coexpression,512	KDM5B,CSE1L,OLA1,PLOD2,ENO1,BRCA1,MKI67,PTPRF,LOXL2,CHAF1B,ATIC,CHEK2,MYBL2,SOX4,DSP,PARP1,PRMT1,SPATS2,WNT5A,VRK1,ETV4,MMP9,CDC25A,MLF2,CIT,NME1,HPRT1,FKBP4,ALDOA,GART,DBN1,ASF1B,PFN2,DLX5,PRKDC,COL11A1,PKMYT1,AURKB,PPM1G,SRM,DGUOK,PRDX4,CAND1,PGBD5,PMAIP1,PRAME,E2F3,CCT5,MARK1,RPL39L,TFAP2A,TFAP2C,MDH2,ATAD2,HMGA1,SULF1,NPM3,LSM2,SRPK1,COL1A1,TMEM158,COL5A1,PSMC4,POLE2,SFXN1,HDGF,NCAPD3,TCF3,EI…
1355	DMRT2	1066.0	ARCHS4 Coexpression,1431;Enrichr Queries,464;GTEx Coexpression,1304	TFAP2A,CALML3,SULF1,CXCL13,MKI67,THBS2,MMP9,AURKB,MLF2,LOXL2,COL1A1,GREM1,VCAN,COL5A1,CHEK2,POLR2D,SPP1
698	DMRT3	661.0	ARCHS4 Coexpression,489;Enrichr Queries,666;GTEx Coexpression,828	TFAP2A,CNTNAP2,KDM5B,TFAP2C,FOXE1,DLX5,TPBG,MCM10,SOX12,SULF1,LRP8,CKAP5,AURKB,PPM1G,MLF2,LOXL2,KIF15,HOXA10,GREM1,ASPM,CENPF,MFAP2,NUSAP1,TIMELESS
941	DMRTA1	807.0	ARCHS4 Coexpression,582;Enrichr Queries,302;GTEx Coexpression,1537	CNTNAP2,KDM5B,HDAC2,SERPINE2,COL11A1,MAGEF1,MKI67,AURKB,LOXL2,PRDX2,PRDX4,CHEK2,PMAIP1,SOX4,SYT1,TPBG,WNT5A,GGH,SULF1,NIPSNAP1,MLF2,LSM2,COL1A1,VCAN,COL5A1,PSAT1,COL5A2,MFAP2
523	DMRTA2	565.7	ARCHS4 Coexpression,752;Enrichr Queries,776;GTEx Coexpression,169	LAD1,SPRR3,CNTNAP2,CRABP2,DLX5,COL11A1,TMPRSS4,CALML3,SPINT2,SLC7A1,AURKB,LOXL2,UCHL1,STMN1,SFN,SOX4,FAM83A,TFAP2A,TFAP2C,MARCKSL1,WNT5A,SOX12,MAPK13,MLF2,COX6B1,GREM1,MLLT11,SLC7A5,CDCP1,ESPL1,TTLL12,SPRR1A,SPRR1B
931	DMRTB1	802.3	ARCHS4 Coexpression,841;Enrichr Queries,605;GTEx Coexpression,961	RPL39L,KDM5B,DNMT1,PCNA,SERPINE2,COL11A1,WNT5A,MKI67,AURKB,PPM1G,MLF2,LOXL2,AURKA,COL1A1,CHAF1A,COL5A1,PTTG1,GNG4,CHEK2,TACC3,PMAIP1,DLGAP5
1146	DMRTC2	930.3	ARCHS4 Coexpression,1331;Enrichr Queries,877;GTEx Coexpression,583	RPL39L,DSP,KDM5B,ITGB4,CDCA5,CSE1L,TTK,PKMYT1,AURKB,PPM1G,LOXL2,COL1A1,CCNB1,BIRC5,PRAME,MYBL2
1080	DMTF1	885.0	ARCHS4 Coexpression,735;Enrichr Queries,329;GTEx Coexpression,1591	TOP2A,KDM5B,SLC2A1,SLC1A4,MKI67,AURKB,LOXL2,SRM,PSMD8,CHEK2,C1QBP,PMAIP1,AP1S1,CYC1,YKT6,SOX4,PPP1R14B,MLF2,COX6B1,COL1A1,CCNA2,CENPE,VCAN,CCNE2,MTHFD2,MCM2
9	DNMT1	20.5	ARCHS4 Coexpression,37;GTEx Coexpression,4	ERCC6L,SMARCB1,ZWILCH,CSE1L,CCNF,HJURP,BUB1B,MKI67,CDC20,PTTG1,CHEK1,NUSAP1,RCC1,NEK2,KNTC1,SKP2,VRK1,CDC25A,NEIL3,MELK,MSH2,CCNE1,TIMELESS,KIF20A,ASF1B,RNASEH2A,CDCA3,PRKDC,CDCA5,TROAP,CDCA8,NCAPG,HMMR,PKMYT1,NCAPH,SKA1,RAD51AP1,CCNB2,CCNB1,RACGAP1,ECT2,PLK4,FANCI,STIL,UBE2C,PLK1,CDC7,CDC6,FANCG,NDC80,ZWINT,TPX2,POLA2,KIF18B,KIF4A,TCF3,EZH2,EIF4G1,TOP2A,FEN1,MCM7,NCAPG2,KIF14,MCM10,BRCA1,KIF11,F…
875	DNTTIP1	775.5	ARCHS4 Coexpression,140;GTEx Coexpression,1411	SMARCB1,AHCY,CDCA4,SRM,PSMD8,CDC20,PRDX4,PSMD2,C1QBP,POLD2,EIF4EBP1,TK1,CYC1,CCT7,CCT4,CCT3,PPP1R14B,MDH2,HMGA1,ALG3,TUBG1,NPM3,MLF2,NME1,TACC3,PLP2,FARSA
421	DOT1L	487.3	ARCHS4 Coexpression,545;Enrichr Queries,519;GTEx Coexpression,398	TOP2A,KDM5B,DNMT1,SLC2A1,PKMYT1,MKI67,PRPF19,SLC7A1,AURKB,LMNB2,PPM1G,LMNB1,IRAK1,CHEK2,POLE,SPAG5,NUP155,JUP,CAD,HMGA1,TUBG1,COL1A1,SLC7A5,KIFC1,PPIF,KIF2C,TCF3,EZH2,EIF4G1
395	DPF1	475.3	ARCHS4 Coexpression,805;Enrichr Queries,48;GTEx Coexpression,573	TOP2A,MCM7,MCM10,ENO2,FOXM1,MKI67,LOXL2,LMNB1,CDC20,UCHL1,EXO1,CHEK2,STMN1,NUF2,PBK,MYBL2,TK1,SOX4,PIMREG,ETV4,CDC25A,CIT,MLF2,CCNA2,SLC7A5,ESPL1,CCNE2,KIFC1,CCNE1,ITPKA,MCM3,BIRC5,MCM5,KIF20A,DTL,PAFAH1B3,DBN1,ASF1B,CDCA5,CDCA7,SLC1A4,THY1,PKMYT1,LRP8,AURKB,AURKA,PGBD5,GNG4,POLR2D,E2F1,RAD54L,KIF3C,BUB1,GINS1,GINS2,MARCKSL1,RRM2,UBE2C,PLK1,HMGA1,CDC6,NETO2,MLLT11,COL1A1,CENPF,PSAT1,RAB15,UBE2T
1356	DPF3	1067.0	ARCHS4 Coexpression,1456;Enrichr Queries,1064;GTEx Coexpression,680	FXR1,VCAN,SERPINE2,COL5A1,MDH2,EEF1A2,WNT5A,PPP2R3A,FKBP3,AURKB,MLF2,LOXL2
987	DPRX	831.7	ARCHS4 Coexpression,390;Enrichr Queries,1135;GTEx Coexpression,970	TIMM8A,TFAP2C,RRM2,DLX5,BIK,UBE2C,GINS3,SLC2A1,HJURP,ENO1,BZW2,CENPA,AURKB,CDC25A,SRM,FXR1,CCNB1,SLC6A8,CCNE1,C1QBP,MYBL2,SOX4
407	DR1	481.0	ARCHS4 Coexpression,1039;Enrichr Queries,346;GTEx Coexpression,58	ZWILCH,CSE1L,NUDT1,SLC2A1,BUB1B,ENO1,KIF11,KIF15,LMNB1,CHAF1A,PTTG1,RSRC1,NUF2,STMN1,PBK,NEK2,TOPBP1,ACTL6A,CKAP2,MLF2,CCNA2,MTHFD2,MCM4,ALDOA,HDAC2,PCNA,CDCA4,PRKDC,TROAP,TTK,AURKB,SKA1,CCNB2,CAND1,RACGAP1,POLR2D,ECT2,MAPK6,RAE1,PLK4,FANCI,GINS1,RRM1,MARCKSL1,RRM2,NUP155,HMGA1,FANCE,SRPK1,PRC1,PSAT1,RFWD3,ZFP64,EZH2
92	DRAP1	203.7	ARCHS4 Coexpression,200;Enrichr Queries,365;GTEx Coexpression,46	FEN1,ZWILCH,CSE1L,NUDT1,ENO1,PLOD1,FOXM1,NOC2L,PRPF19,LMNB2,KIF15,LOXL2,CDC20,SEC61A1,PTTG1,PPME1,PSMD2,NUF2,STMN1,PBK,AP1S1,NEK2,PRMT1,CKAP2,TUBG1,RANGAP1,CKAP5,CDC25A,MLF2,COX6B1,MMP14,NDUFS6,KIFC1,CKS2,DEPDC1,BIRC5,KIF2C,ALDOA,RNASEH2A,PCNA,SHC1,CDCA5,TTK,PKMYT1,AURKB,PPM1G,AURKA,CCNB2,STIP1,RACGAP1,IRAK1,POLR2D,RAD54L,CYC1,CCT7,RAE1,YKT6,PLK4,RPL39L,GINS1,PPP1R14B,SPAG5,MDH2,PLK1,HMGA1,TPX2,P…
1086	DRGX	892.0	ARCHS4 Coexpression,1022;Enrichr Queries,1350;GTEx Coexpression,304	TFAP2A,CNTNAP2,TFAP2C,SYT1,PRPF19,LOXL2,MLLT11,UCHL1,STMN1,ITPKA,E2F1,PAK6,KIF3C,WASF1,RNF187,SPTBN2
876	DUX4	775.5	ARCHS4 Coexpression,1326;ReMap ChIP-seq,225	TOP2A,KDM5B,PLOD2,HMMR,CXCL13,THBS2,STIP1,DGUOK,PTTG1,NEK2,WASF1,ECT2,BUB1,PLK4,PRMT1,SRD5A1,SPATS2,PPP2R3A,ILF2,CCNA2,COL5A1,PRC1,HPRT1,TTLL12,CDKN3,SPC25
1141	DUXA	929.3	ARCHS4 Coexpression,660;Enrichr Queries,1162;GTEx Coexpression,966	TFAP2A,TIMM8A,TFAP2C,STIL,RRM2,BIK,UBE2C,GINS3,SULF1,CENPA,AURKB,LOXL2,COL1A1,VCAN,CCNB1,CCNE1,POLR2D
1021	DZIP1	851.7	ARCHS4 Coexpression,1104;Enrichr Queries,505;GTEx Coexpression,946	SERPINE2,WNT5A,CASK,PLOD2,THY1,SULF1,THBS2,AURKB,LOXL2,CIT,COL1A1,UCHL1,VCAN,COL5A1,CHEK2,STMN1,COL5A2,KIF3C,WASF1,PFN2
123	E2F2	244.7	ARCHS4 Coexpression,13;Enrichr Queries,9;GTEx Coexpression,712	ERCC6L,DSCC1,GMNN,CCNF,HJURP,BUB1B,MKI67,CDC20,PTTG1,CHEK2,STMN1,CHEK1,NUSAP1,NEK2,OIP5,KNTC1,SKP2,VRK1,PIMREG,CDC25A,MSH6,NEIL3,MELK,CCNE2,MTHFD2,CCNE1,TIMELESS,KIF20A,ASF1B,BLM,DNMT1,CDCA3,CDCA4,CDCA5,TROAP,CDCA7,CDCA8,NCAPG,SLC1A4,HMMR,PKMYT1,NCAPH,SKA1,RAD51AP1,CCNB2,PRDX2,CCNB1,RACGAP1,ECT2,PLK4,FANCI,STIL,NUP155,UBE2C,EIF2AK1,PLK1,HMGA1,CDC7,CDC6,NDC80,ZWINT,SRPK1,TPX2,POLA2,KIF18B,KIF4A,UB…
28	E2F4	91.0	Literature ChIP-seq,2;ARCHS4 Coexpression,183;ENCODE ChIP-seq,1;Enrichr Queries,46;ReMap ChIP-seq,4;GTEx Coexpression,310	KDELR1,CCNF,NUDT1,ENO1,NOC2L,MKI67,CDC20,FLAD1,SNRPD1,CHEK2,CHEK1,AP1S1,RCC1,SKP2,ALG3,SOX12,PIMREG,NEIL3,MTHFD2,KIF20A,TTLL12,PFN2,ASF1B,CDCA3,SHMT2,CDCA4,PRKDC,CDCA5,CDCA7,CDCA8,NCAPG,NCAPH,SKA1,PRDX2,RACGAP1,SFN,PLK4,RPL39L,JUP,PLK1,PYCR1,CDC7,CDC6,ZWINT,TPX2,UCK2,POLA2,FARSA,EZH2,TOP2A,FEN1,NCAPG2,KIF14,KIF11,BRCA1,PRPF19,KIF15,CHAF1B,CHAF1A,C1QBP,NUF2,PBK,TK1,CEP55,DLGAP5,CCT3,PARP1,PRMT1,NM…
311	E2F5	420.8	ARCHS4 Coexpression,331;Enrichr Queries,37;ReMap ChIP-seq,3;GTEx Coexpression,1312	SERPINE2,KDELR1,BUB1B,MKI67,CDC20,PTTG1,CHEK2,PPAT,STMN1,CHEK1,NUSAP1,AP1S1,SKP2,SOX4,TPD52,VRK1,SOX12,TUBA4A,CDC25A,MSH6,NEIL3,MELK,MSH2,CCNE2,MTHFD2,CCNE1,TIMELESS,BLM,CDCA3,CDCA4,PRKDC,CDCA5,CDCA7,CDCA8,HMMR,NCAPH,SKA1,CCNB2,CCNB1,RACGAP1,PMAIP1,CYC1,ECT2,WNT1,FAM83A,PLK4,STIL,UBE2C,EIF2AK1,PLK1,HMGA1,CDC7,CDC6,NETO2,PAICS,NDC80,ZWINT,LSM2,TPX2,KIF18B,UBE2T,SDC1,FARSA,RNF187,EZH2,B4GALT2,TOP2A…
135	E2F6	253.6	ARCHS4 Coexpression,81;ENCODE ChIP-seq,7;Enrichr Queries,81;ReMap ChIP-seq,98;GTEx Coexpression,1001	CHPF,CSE1L,SLC35B1,RRP1,GMNN,NUDT1,ENO1,ENO2,NOC2L,PSMD8,CDC20,LAPTM4B,FLAD1,FAM162A,CHEK2,PSMD2,AP1S1,KNTC1,OIP5,TMEM14A,SOX4,SOX12,ILF2,PDIA6,CDC25A,MSH6,MELK,CCNE2,MSH2,MTHFD2,PPIF,FKBP4,DNMT1,BLM,RNASEH2A,CDCA3,CRABP2,SHMT2,SHC1,CDCA4,NXPH4,CDCA5,CDCA7,NCAPG,PKMYT1,FXR1,RAD51AP1,PRDX2,CCNB1,PRDX4,RACGAP1,SERPINH1,PMAIP1,CYC1,WNT1,ECT2,HOXC6,FANCI,RPL39L,GFPT1,TMEM132A,HMGA1,PYCR1,CDC6,NETO2,F…
4	E2F7	6.8	Literature ChIP-seq,5;ARCHS4 Coexpression,3;Enrichr Queries,8;ReMap ChIP-seq,9;GTEx Coexpression,9	CCNF,CBLC,ENO1,MKI67,CDC20,PSMD8,SNRPD1,FLAD1,PPAT,CHEK2,PSMD2,CHEK1,STMN1,AP1S1,RCC1,SKP2,SOX12,PIMREG,NEIL3,MTHFD2,KIF20A,ASF1B,CDCA3,PRKDC,CDCA4,CDCA5,CDCA7,CDCA8,NCAPG,THY1,NCAPH,SKA1,PRDX2,RACGAP1,SERPINH1,PLK4,JUP,PLK1,CDC7,CDC6,NETO2,PAICS,ZWINT,COL1A1,TPX2,POLA2,EZH2,TOP2A,FEN1,NCAPG2,KIF14,BRCA1,KIF11,KIF15,CHAF1B,CHAF1A,NUF2,PBK,TK1,CEP55,DLGAP5,PARP1,PRMT1,KIF23,KIF22,MLF2,CIT,SLC7A5,M…
19	E2F8	61.33	ARCHS4 Coexpression,1;Enrichr Queries,5;GTEx Coexpression,178	ERCC6L,ZWILCH,DSCC1,CSE1L,GMNN,CCNF,HJURP,BUB1B,TTF2,BZW2,MKI67,CDC20,PTTG1,CHEK2,STMN1,CHEK1,NUSAP1,RCC1,OIP5,NEK2,KNTC1,SKP2,VRK1,PIMREG,ILF2,CDC25A,MSH6,NEIL3,MELK,CCNE2,MSH2,MTHFD2,CCNE1,TIMELESS,KIF20A,FKBP3,ASF1B,BLM,DNMT1,RNASEH2A,CDCA3,CDCA4,PRKDC,CDCA5,TROAP,CDCA7,CDCA8,NCAPG,HMMR,PKMYT1,NCAPH,SKA1,RAD51AP1,CCNB2,CCNB1,RACGAP1,ECT2,PLK4,FANCI,STIL,NUP155,UBE2C,PLK1,CDC7,CDC6,PAICS,NDC80,…
1226	E4F1	980.3	Literature ChIP-seq,163;ARCHS4 Coexpression,1142;Enrichr Queries,1022;GTEx Coexpression,1594	TFAP2A,MCM7,TRAF4,HMGA1,PKMYT1,RANGAP1,ALDOA,NOC2L,AURKB,EZH2,MCM2
686	EBF1	652.0	ARCHS4 Coexpression,811;ENCODE ChIP-seq,100;Enrichr Queries,540;ReMap ChIP-seq,207;GTEx Coexpression,1602	SERPINE2,KDELR1,BUB1B,ENO1,LOXL2,PSMD8,PTTG1,FLAD1,FAM162A,CHEK2,STMN1,NUSAP1,NEK2,OIP5,SOX4,TPD52,WNT5A,VRK1,PIMREG,FKBP3,DNMT1,RNASEH2A,SHC1,SHMT2,CDCA5,SLC1A4,THY1,RAD51AP1,PRDX2,DGUOK,CCNB1,PMAIP1,WNT1,NUP155,UBE2C,HMGA1,PYCR1,PAICS,NDC80,COL1A1,MLLT11,KIF18B,COL5A1,COL5A2,ZFP64,TCF3,FARSA,EIF4G1,KDM5B,SLC2A1,LMNB2,KIF15,MRPL3,UCHL1,CHAF1A,PBK,CA9,DLGAP5,RFC3,PARP1,RFC2,PRMT1,SPATS2,CKAP4,MLF…
1454	EBF2	1154.0	ARCHS4 Coexpression,763;GTEx Coexpression,1545	MLLT11,KDM5B,HDAC2,MARCKSL1,UCHL1,STMN1,KIF3C,DBN1
1301	EBF3	1023.0	ARCHS4 Coexpression,815;Enrichr Queries,710;GTEx Coexpression,1544	MARCKSL1,SERPINE2,WNT5A,SOX12,SULF1,THBS2,AURKB,MLF2,COL1A1,MLLT11,VCAN,UCHL1,COL5A1,POLR2D,COL5A2,STMN1,KIF3C,DBN1
1114	EBF4	912.3	ARCHS4 Coexpression,1050;Enrichr Queries,624;GTEx Coexpression,1063	MARCKSL1,SERPINE2,ITGB4,WNT5A,TMEM132A,NME4,SOX12,AURKB,PTPRF,MLF2,LOXL2,COL1A1,VCAN,COL5A1,GNG4,MFAP2,SOX4,SPTBN2
1278	EEA1	1012.0	ARCHS4 Coexpression,1066;Enrichr Queries,1395;GTEx Coexpression,574	MMP14,VCAN,SMARCB1,FAP,PRMT1,PUS7,PRPF19,AURKB,HOXC6,CTHRC1
373	EGR1	461.3	Literature ChIP-seq,21;ARCHS4 Coexpression,890;ENCODE ChIP-seq,70;Enrichr Queries,559;ReMap ChIP-seq,27;GTEx Coexpression,1201	SMARCB1,SERPINE2,CHPF,KDELR1,PLOD1,NOC2L,LOXL2,PSMD8,PLAU,FLAD1,SNRPD1,FAM162A,PPME1,CHEK2,AP1S1,SOX4,ALG3,SOX12,PUS7,PDIA6,MTHFD2,EEF1A2,RNASEH2A,CDCA3,CRABP2,SHMT2,SHC1,PRKDC,TROAP,NXPH4,NCAPG,HMMR,PKMYT1,RAD51AP1,PRDX2,DGUOK,CCNB1,PMAIP1,CYC1,WNT1,HOXC6,FANCI,JUP,HMGA1,PYCR1,FANCG,SRPK1,COL1A1,GGCT,MLLT11,CDK4,UBE2T,SDC1,TCF3,ALDH18A1,FARSA,TOP2A,KDM5B,MCM7,SLC2A1,MCM10,BRCA1,KIF11,LMNB2,KIF15…
1007	EGR2	843.7	ARCHS4 Coexpression,1474;Enrichr Queries,507;GTEx Coexpression,550	TOP2A,RRM2,SERPINE2,ITGB4,SLC2A1,MKI67,MMP9,AURKB,UBE2L3,COL1A1,SLC7A5,VCAN,COL5A1,PLAU,CHEK2,SPP1,PMAIP1,SOX4
823	EGR3	734.0	ARCHS4 Coexpression,1438;Enrichr Queries,465;GTEx Coexpression,299	COL17A1,SERPINE2,DLX5,SLC2A1,ABCA12,AURKB,LOXL2,PLAU,PERP,SPP1,PMAIP1,SOX4,DSP,TFAP2A,TFAP2C,RRM2,JUP,SULF1,MMP9,MLF2,COL1A1,SLC7A5,VCAN,COL5A1,COL7A1
1291	EGR4	1018.0	ARCHS4 Coexpression,822;Enrichr Queries,897;GTEx Coexpression,1336	TPD52,SSR4,SLC2A1,SPINT2,ENO2,AURKB,PTHLH,LOXL2,TMEM158,FAP,GNG4,ITPKA,POLR2D,PMAIP1,PAK6,TMEM14A
79	EHF	172.0	ARCHS4 Coexpression,242;Enrichr Queries,137;ReMap ChIP-seq,183;GTEx Coexpression,126	LAD1,SERPINE2,ITGB4,SLC2A1,CBLC,CALML3,SPINT2,MKI67,ABCA12,PTPRF,LOXL2,CDH3,PLAU,CHEK2,SOX4,DSP,GPX2,WNT5A,LSR,MLF2,EPN3,SLC7A5,VCAN,CDCP1,ESPL1,ESRP1,RAB38,DSG2,TTLL12,TNFRSF21,COL17A1,SPRR3,CRABP2,HDAC1,GPR87,TMPRSS4,LYPD3,AURKB,PERP,SFN,FAM83A,SPTBN2,MARCKSL1,RRM2,JUP,MAPK13,COL1A1,TPX2,FERMT1,KRT16,SDC1,SPRR1A,SPRR1B
476	ELF1	527.2	Literature ChIP-seq,118;ARCHS4 Coexpression,1448;ENCODE ChIP-seq,81;ReMap ChIP-seq,92;GTEx Coexpression,897	CHPF,KDELR1,GMNN,NUDT1,BUB1B,ENO2,NOC2L,BZW2,UBE2L3,LOXL2,PSMD8,FLAD1,CHEK2,AP1S1,RCC1,TMEM14A,SOX12,EEF1A2,TIMELESS,PFN2,RNASEH2A,CDCA3,SHMT2,SHC1,PRKDC,CDCA5,NOP2,CDCA8,SLC1A4,PKMYT1,PRDX2,CCNB1,PGBD5,SERPINH1,CYC1,JUP,EIF2AK1,PYCR1,MLLT11,TPX2,CDK4,FARSA,B4GALT2,GPI,MCM7,FOXE1,MAGEF1,BRCA1,USP39,PRPF19,LMNB2,KIF15,CHAF1A,C1QBP,TK1,CEP55,TSFM,GPX2,RFC3,PARP1,PRMT1,ACTL6A,NME4,KIF23,KIF22,MLF2,N…
499	ELF2	548.7	ARCHS4 Coexpression,155;Enrichr Queries,1362;GTEx Coexpression,129	B4GALT2,AHCY,CHPF,THY1,PLOD1,PRPF19,AURKB,LMNB2,SRM,STIP1,SEC61A1,PGBD5,IRAK1,PSMD2,POLD2,AP1S1,KIF3C,CCT7,TMEM14A,YKT6,SOX4,CCT3,PPP1R14B,MDH2,PRMT1,TMEM132A,PYCR1,RANGAP1,NIPSNAP1,CIT,MLF2,NME1,PSAT1,ITPKA,SFXN1,ALDOC,HDGF,FARSA,ALDOA,PAFAH1B3,RNF187,MCM2,EIF4G1
177	ELF3	302.5	ARCHS4 Coexpression,606;Enrichr Queries,189;ReMap ChIP-seq,202;GTEx Coexpression,213	TOP2A,LAD1,ITGB4,SLC2A1,CBLC,ENO1,SPINT2,PTPRF,CDC20,FLAD1,PLAU,CHEK2,CEP55,SOX4,DSP,GPX2,LSR,CKAP4,MLF2,EPN3,SLC7A5,MMP14,VCAN,CDCP1,TRAF4,ESRP1,DSG2,TNFRSF21,COL17A1,CRABP2,HDAC1,SHC1,TMPRSS4,AURKB,PERP,PMAIP1,TFAP2A,PPP1R14B,JUP,BIK,HMGA1,CDC6,MAPK13,COL1A1,TPX2,TACC3,SDC1,HDGF
1543	ELF4	1258.0	ARCHS4 Coexpression,1547;Enrichr Queries,734;GTEx Coexpression,1494	COL1A1,SLC7A5,MMP14,VCAN,PLAU,SERPINH1,SDC1,PMAIP1,MKI67,AURKB,LOXL2
253	ELF5	375.2	Literature ChIP-seq,131;ARCHS4 Coexpression,779;Enrichr Queries,455;ReMap ChIP-seq,210;GTEx Coexpression,301	LAD1,ITGB4,DSCC1,SLC2A1,SPINT2,KIF11,ENO2,PTPRF,LMNB2,UBE2L3,LOXL2,CHEK2,KNTC1,SOX4,WNT5A,ALG3,MMP9,MLF2,NME1,EPN3,MMP14,VCAN,TRAF4,ESRP1,DSG2,FKBP4,ALDOA,FKBP3,CRABP2,CDCA5,TMPRSS4,AURKB,PERP,POLR2D,E2F1,EIF4EBP1,ECT2,SPTBN2,TFAP2A,TIMM8A,TFAP2C,JUP,BIK,EIF2AK1,TPBG,TMEM132A,SULF1,NPM3,MAPK13,COL1A1
63	ELK1	150.0	Literature ChIP-seq,39;ARCHS4 Coexpression,181;ENCODE ChIP-seq,59;ReMap ChIP-seq,142;GTEx Coexpression,329	ZWILCH,DSCC1,RRP1,NUDT1,PLOD1,NOC2L,UBE2L3,PSMD8,CDC20,FLAD1,SNRPD1,PLAU,STMN1,AP1S1,RCC1,KNTC1,TMEM14A,TPD52,ALG3,MELK,KIF20A,TTLL12,FKBP4,PFN2,DNMT1,RNASEH2A,CHRNA5,SHC1,CDCA5,NOP2,SLC1A4,FXR1,PRDX2,DGUOK,STIP1,CCNB2,CCNB1,PGBD5,IRAK1,RACGAP1,SERPINH1,PMAIP1,KIF3C,CYC1,PLK4,STIL,EIF2AK1,TMEM132A,HMGA1,NETO2,PAICS,FANCG,LSM2,MLLT11,TPX2,CDK4,FARSA,EZH2,EIF4G1,RNF187,B4GALT2,FEN1,MCM7,MAGEF1,USP3…
399	ELK3	476.8	Literature ChIP-seq,91;ARCHS4 Coexpression,908;Enrichr Queries,560;GTEx Coexpression,348	KDM5B,SERPINE2,CHPF,KDELR1,NUDT1,SLC2A1,PLOD2,PLOD1,ENO1,KIF11,NOC2L,MKI67,LMNB2,LOXL2,LMNB1,PLAU,CHEK1,SOX4,CCT3,SPATS2,NIPSNAP1,CKAP4,MLF2,CIT,MMP14,VCAN,TRAF4,CCNE1,GORASP2,ALDOA,DBN1,DNMT1,CRABP2,SHC1,HDAC1,CDCA8,LRP8,AURKB,PTHLH,SRM,STIP1,SERPINH1,RAD54L,SFN,ECT2,SPTBN2,MARCKSL1,STIL,RRM1,RRM2,JUP,MAPK13,COL1A1,TMEM158,FAP,COL5A1,COL5A2,TACC3,SDC1,PLP2,ALDH18A1,TCF3,RNF187
754	ELK4	696.8	ARCHS4 Coexpression,1298;ENCODE ChIP-seq,34;Enrichr Queries,1313;ReMap ChIP-seq,104;GTEx Coexpression,735	KDM5B,FEN1,MCM7,CHPF,GOLT1B,ZWILCH,DSCC1,MAGEF1,HJURP,NUDT1,KIF14,ENO1,USP39,NOC2L,LMNB2,LMNB1,PSMD8,MRPL3,ATIC,FLAD1,SNRPD1,EXO1,PSMD2,C1QBP,AP1S1,RCC1,KNTC1,TOPBP1,SKP2,POLE,SOX4,CEP55,RFC4,SSR4,PARP1,PRMT1,LSR,KIF22,PDIA6,TUBA4A,MLF2,COX6B1,CDCP1,TRAF4,CKS2,MCM3,MCM4,KIF2C,MCM5,MCM6,ALDOA,GART,PAFAH1B3,ASF1B,PRIM2,BLM,DNMT1,SF3B3,RNASEH2A,SHC1,PRKDC,HDAC1,MAGED1,CDCA5,TTK,AURKB,UNG,PPM1G,RAD51…
557	EMX1	583.0	ARCHS4 Coexpression,794;Enrichr Queries,604;GTEx Coexpression,351	TFAP2A,CNTNAP2,TFAP2C,DNMT1,SYT1,DLX5,NXPH4,SOX12,ENO2,ETV4,AURKB,CIT,MLF2,LOXL2,AURKA,UCHL1,PGBD5,GNG4,ITPKA,EEF1A2,HPRT1,KIF3C
1162	EMX2	939.3	ARCHS4 Coexpression,1430;Enrichr Queries,331;GTEx Coexpression,1057	DSP,TFAP2A,SERPINE2,CRABP2,DLX5,COL11A1,WNT5A,PLOD2,SULF1,THBS2,AURKB,MLF2,LOXL2,HOXA10,COL1A1,GREM1,VCAN,TMEM158,COL5A1,RSRC1,POLR2D
500	EN1	550.3	ARCHS4 Coexpression,832;Enrichr Queries,239;GTEx Coexpression,580	COL17A1,CNTNAP2,SERPINE2,DLX5,COL11A1,ABCA12,THBS2,AURKB,LOXL2,HOXA10,UCHL1,STMN1,SOX4,HOXC6,TFAP2A,TFAP2C,MARCKSL1,GINS3,WNT5A,PPP2R3A,SOX12,FANCE,SULF1,MMP9,MLF2,COL1A1,GREM1,MLLT11,VCAN,COL5A1,COL5A2,HPRT1
892	EN2	783.3	ARCHS4 Coexpression,1015;Enrichr Queries,439;GTEx Coexpression,896	DSP,TFAP2A,TFAP2C,MARCKSL1,DLX5,WNT5A,SOX12,NETO2,ENO2,ETV4,AURKB,MLF2,LOXL2,POLB,HOXA10,SLC7A5,POLR2D,STMN1,PMAIP1,PPFIA4,SOX4,HOXC6,SPC25
789	EOMES	715.8	Literature ChIP-seq,53;ARCHS4 Coexpression,1131;Enrichr Queries,633;ReMap ChIP-seq,283;GTEx Coexpression,1479	CNTNAP2,CHPF,SERPINE2,SLC2A1,ENO1,SPINT2,PLOD1,KIF11,MKI67,LMNB1,LAPTM4B,PTTG1,PLAU,NUF2,AP1S1,RCC1,NEK2,SOX4,TPD52,GPX2,PARP1,WNT5A,SPATS2,MMP9,ETV4,CKAP4,MLF2,VCAN,MSH2,GORASP2,CKS2,MCM4,TTLL12,FKBP4,PFN2,HDAC2,SF3B3,CDCA3,SHC1,CDCA7,SLC7A1,LRP8,AURKB,PPM1G,GNG4,PERP,EIF4EBP1,PMAIP1,ECT2,MAPK6,BUB1,CCT4,TFAP2A,TIMM8A,TFAP2C,RRM2,NUP155,CDC6,HNRNPAB,PAICS,NDC80,ZWINT,LSM2,COL1A1,CENPE,UCK2,HDGF,…
978	EPAS1	825.8	ARCHS4 Coexpression,981;Enrichr Queries,704;ReMap ChIP-seq,177;GTEx Coexpression,1441	RNASEH2A,SERPINE2,RRP1,NCAPG2,NOP2,SLC2A1,PLOD2,TTK,ENO1,SLC7A1,LMNB2,AURKB,PTPRF,LOXL2,PRDX2,SEC61A1,CHAF1A,PTTG1,IRAK1,SERPINH1,AP1S1,CA9,PDK1,PPP1R14B,RRM2,GINS4,CDC6,FANCE,RANGAP1,MLF2,COL1A1,SLC7A5,VCAN,MMP14,COL5A1,COL5A2,CENPO,PLP2,ALDOA,MAD2L1
436	ERF	496.0	ARCHS4 Coexpression,460;Enrichr Queries,334;GTEx Coexpression,694	OLA1,SLC2A1,MKI67,NOC2L,PRPF19,SLC7A1,AURKB,LMNB2,LMNB1,SEC61A1,IRAK1,SERPINH1,EIF4EBP1,AP1S1,MYBL2,YKT6,SOX4,TSFM,MARCKSL1,JUP,HMGA1,RANGAP1,ETV4,HNRNPAB,MLF2,SLC7A5,MMP14,TRAF4,EEF1A2,HDGF,TCF3,ALDOA,FKBP3,DBN1,EIF4G1
780	ERG	711.2	Literature ChIP-seq,63;ARCHS4 Coexpression,1274;Enrichr Queries,1128;ReMap ChIP-seq,110;GTEx Coexpression,981	CHPF,MCM7,CBLC,ENO2,NOC2L,USP39,LMNB2,HOXA10,LAPTM4B,CHAF1B,ATIC,FLAD1,CHEK2,STMN1,AP1S1,MYBL2,TMEM14A,SOX4,CEP55,PDK1,RFC4,PARP1,PRMT1,RFC2,ACTL6A,SPATS2,ALG3,RANGAP1,TUBG1,PDIA6,MLF2,ASPM,VCAN,MELK,TRAF4,RAB38,MCM5,HPRT1,PAFAH1B3,DBN1,ASF1B,RNASEH2A,SHC1,PRKDC,CDCA5,CDCA7,TTK,PKMYT1,CENPA,AURKB,UNG,PRDX2,STIP1,E2F3,CYC1,CCT7,YKT6,RAE1,SPTBN2,GINS1,PPP1R14B,MARCKSL1,RRM1,RRM2,NUP155,BIK,MDH2,HMG…
238	ESR1	359.7	Literature ChIP-seq,81;ARCHS4 Coexpression,403;ENCODE ChIP-seq,113;Enrichr Queries,977;ReMap ChIP-seq,176;GTEx Coexpression,408	TOP2A,SLC2A1,CBLC,CALML3,BRCA1,PRPF19,PTPRF,HOXA10,FLAD1,CHEK2,AP1S1,SOX4,DSP,MMP9,EPN3,MMP11,SLC7A5,VCAN,TRAF4,ESRP1,EEF1A2,PPIF,CKS2,MCM3,FKBP4,ALDOA,RNASEH2A,AHCY,CRABP2,CDCA4,SHC1,TMPRSS4,CENPA,SLC7A1,AURKB,PRDX2,E2F1,HOXC6,FAM83A,TFAP2A,GINS2,TFAP2C,JUP,NUP155,TPBG,TMEM132A,CDC6,MAPK13,COL1A1,COL5A1,MFAP2,PI15,SDC1,HDGF,EZH2,EIF4G1
357	ESR2	448.2	Literature ChIP-seq,101;ARCHS4 Coexpression,1364;Enrichr Queries,370;ReMap ChIP-seq,100;GTEx Coexpression,306	B4GALT2,TOP2A,RRP1,SLC2A1,PLOD2,ENO1,BRCA1,NOC2L,USP39,PTPRF,LOXL2,HOXA10,LAPTM4B,UCHL1,CDH3,PLAU,CHEK2,CHEK1,OIP5,CA9,SOX4,TSFM,RFC3,PARP1,SPATS2,PIMREG,MMP9,MSH6,SLC7A5,VCAN,TRAF4,PPIF,BIRC5,TTLL12,FKBP4,DBN1,RNASEH2A,HDAC1,SLC7A1,NCAPH,AURKB,UNG,RAD54B,FXR1,PRDX2,PERP,POLR2D,E2F1,HOXC6,SPTBN2,TFAP2A,TFAP2C,RRM2,JUP,TPBG,SULF1,HNRNPAB,MAPK13,SRPK1,COL1A1,PRC1,RAB15,TACC3,HDGF
203	ESRRA	330.6	ARCHS4 Coexpression,791;ENCODE ChIP-seq,82;Enrichr Queries,184;ReMap ChIP-seq,118;GTEx Coexpression,478	GPI,CHPF,RRP1,SLC2A1,CBLC,CALML3,ENO1,BZW2,PRPF19,LMNB2,PSMD8,FLAD1,FAM162A,PLAU,CHEK2,PSMD2,POLE,SOX4,DSP,LSR,SOX12,MMP9,CDC25A,TUBA4A,NIPSNAP1,COX6B1,MLF2,EPN3,CCNA2,TRAF4,NDUFS6,CCNE1,ITPKA,PPIF,BIRC5,ALDOA,DBN1,DNMT1,RNASEH2A,AHCY,TOMM40,CRABP2,CDCA3,HDAC1,MAGED1,CDCA5,SLC1A4,PKMYT1,TYMS,CENPA,AURKB,PRDX2,STIP1,IRAK1,E2F1,EIF4EBP1,E2F3,CYC1,SPTBN2,FAM83A,CCT4,TFAP2A,PPP1R14B,RRM1,JUP,MDH2,TME…
652	ESRRB	635.5	Literature ChIP-seq,57;ARCHS4 Coexpression,1247;Enrichr Queries,781;GTEx Coexpression,457	CNTNAP2,KDM5B,SMARCB1,NUDT1,BUB1B,TTF2,BZW2,ENO2,LOXL2,SEC61A1,CDH3,FLAD1,PLAU,CHEK2,C1QBP,STMN1,RCC1,MYBL2,PRMT1,KIF23,ETV4,NIPSNAP1,CKAP4,ASPM,NDUFS6,EEF1A2,PPIF,ALDOA,FKBP3,DBN1,TOMM40,CDCA5,THBS2,AURKB,PTHLH,UNG,CCNB2,RAD54L,PRAME,CYC1,WNT1,CCT4,TFAP2C,RRM1,MDH2,MND1,PPP2R3A,SULF1,PAICS,COL1A1,UCK2,COL5A1,NCAPD2
882	ESRRG	777.7	ARCHS4 Coexpression,736;Enrichr Queries,1093;GTEx Coexpression,504	CNTNAP2,SYT1,SRD5A1,HDAC1,BZW2,SULF1,PRPF19,HNRNPAB,AURKB,COX6B1,MLF2,EPN3,VCAN,IRAK1,CHEK2,TACC3,CA9,HDGF,CYC1,EIF4G1
750	ESX1	693.0	ARCHS4 Coexpression,844;Enrichr Queries,862;GTEx Coexpression,373	RPL39L,DSP,TFAP2A,KDM5B,TFAP2C,FOXE1,BIK,CSE1L,CDCA7,TTK,PKMYT1,TUBG1,AURKB,PTHLH,PPM1G,LOXL2,HOXA10,COL5A1,PRAME,RAE1
705	ETS1	667.7	Literature ChIP-seq,52;ARCHS4 Coexpression,1616;ENCODE ChIP-seq,63;Enrichr Queries,725;ReMap ChIP-seq,39;GTEx Coexpression,1511	SERPINE2,KDELR1,ZWILCH,SLC35B1,BUB1B,NOC2L,HOXA10,PSMD8,FLAD1,PLAU,SNRPD1,CHEK2,AP1S1,RCC1,SKP2,SOX4,VRK1,SOX12,CDC25A,KIF20A,RNASEH2A,CDCA3,SHC1,NOP2,CDCA8,PRDX2,STIP1,DGUOK,RACGAP1,SERPINH1,PMAIP1,CYC1,JUP,NUP155,HMGA1,PYCR1,GGH,CDC6,FANCG,COL1A1,COL5A1,CDK4,SRPRB,FARSA,EIF4G1,B4GALT2,FEN1,MCM7,NCAPG2,SLC2A1,MCM10,KIF11,USP39,PRPF19,LMNB2,KIF15,MRPL3,SEC61A1,EXO1,NUF2,CA9,POLE,CCT3,TSFM,PRMT1,K…
624	ETS2	617.3	Literature ChIP-seq,142;ARCHS4 Coexpression,1359;Enrichr Queries,719;GTEx Coexpression,249	COL17A1,CNTNAP2,DLX5,SLC2A1,CBLC,ABCA12,AURKB,PLAU,PERP,PMAIP1,SOX4,PDK1,DSP,TFAP2A,CCT3,TFAP2C,MARCKSL1,JUP,SSRP1,NIPSNAP1,MLF2,SLC7A5,VCAN,MTHFD2,PPIF,SDC1,TNFRSF21
503	ETV1	552.8	ARCHS4 Coexpression,855;Enrichr Queries,420;ReMap ChIP-seq,74;GTEx Coexpression,862	TOP2A,KDM5B,CHPF,MCM7,SERPINE2,SLC2A1,CBLC,PLOD1,ENO2,NOC2L,LMNB2,POLB,FLAD1,CHEK2,AP1S1,PPFIA4,SOX4,WNT5A,ALG3,SOX12,RANGAP1,ETV4,MLF2,CCNA2,VCAN,TRAF4,MED20,ALDOA,GART,TNFRSF21,PFN2,RNASEH2A,CRABP2,SHC1,MAGED1,NOP2,PKMYT1,THBS2,AURKB,PRDX2,SERPINH1,PMAIP1,E2F3,CYC1,KIF3C,HOXC6,TFAP2A,PPP1R14B,MARCKSL1,JUP,SYT1,PYCR1,SULF1,MLLT11,COL1A1,CDK4
793	ETV2	717.0	Literature ChIP-seq,141;ARCHS4 Coexpression,1482;Enrichr Queries,399;GTEx Coexpression,846	CRABP2,LYPD3,AURKB,PTPRF,PTHLH,PPM1G,LOXL2,CCNB2,PPAT,POLR2D,SERPINH1,MYBL2,WNT1,SOX4,RPL39L,TFAP2A,TFAP2C,RRM2,RFC2,EIF2AK1,TPBG,FANCE,ETV4,MMP9,CKAP4,MLF2,COL1A1,GGCT,VCAN,MELK,TRAF4,FAP,PSMC4,ESRP1,BIRC5,SDC1,KIF2C,CENPO,CDKN3
1105	ETV3	905.3	ARCHS4 Coexpression,1466;Enrichr Queries,1115;GTEx Coexpression,135	COL17A1,LAD1,CDCA4,DLX5,GPR87,SLC2A1,CBLC,LYPD3,ABCA12,KLK8,AURKB,PERP,PMAIP1,SOX4,DSP,TFAP2A,TFAP2C,MARCKSL1,JUP,SLC7A5,ESRP1,COL7A1,PPIF,SDC1,RAB38,MCM2
1087	ETV3L	892.3	ARCHS4 Coexpression,1453;Enrichr Queries,1157;GTEx Coexpression,67	PCNA,ENO1,TTF2,MKI67,TYMS,CENPA,AURKB,RAD54B,LOXL2,RAD51AP1,EXO1,SNRPD1,PLAU,PPAT,NUSAP1,PMAIP1,MYBL2,BUB1,GINS2,POLQ,RFC3,STIL,PARP1,GINS4,TMEM132A,VRK1,MND1,PAICS,MMP9,SLC7A5,VCAN,CENPM,NCAPD2,DTL,MCM2,MAD2L1
173	ETV5	299.3	ARCHS4 Coexpression,213;Enrichr Queries,201;GTEx Coexpression,484	TOP2A,SERPINE2,MAGED1,CSE1L,MAGEF1,SLC2A1,HJURP,NCAPG,SLC1A4,PLOD1,ENO2,MKI67,SLC7A1,LRP8,AURKB,CCNB1,PGBD5,PLAU,CHEK2,PSMD2,PBK,NUSAP1,PMAIP1,ECT2,SOX4,RRM2,HMGA1,GGH,KIF23,PIMREG,ETV4,PDIA6,CKAP5,MLF2,COL1A1,SLC7A5,TPX2,VCAN,MELK,MTHFD2,PSAT1,KIF4A,BIRC5,RAB38,TNFRSF21,RNF187,PFN2
1025	ETV6	853.5	ARCHS4 Coexpression,1110;Enrichr Queries,1109;ReMap ChIP-seq,285;GTEx Coexpression,910	MCM7,SLC2A1,SLC1A4,USP39,AURKB,LMNB1,UCHL1,PGBD5,AP1S1,PMAIP1,RAE1,SOX4,PDK1,PPP1R14B,RFC2,HMGA1,NIPSNAP1,LSM2,MLF2,TARBP1,SLC7A5,VCAN,TRAF4,APEX1,MED20,PLP2,ALDOA,DBN1,PFN2
1177	ETV7	951.3	ARCHS4 Coexpression,1514;Enrichr Queries,1118;GTEx Coexpression,222	COL17A1,DSP,TFAP2A,TFAP2C,RRM2,JUP,CDCA4,DLX5,RFC2,CBLC,ABCA12,MMP9,AURKB,LMNB1,FAP,PERP,SDC1,PMAIP1,RAB38
1260	EVX1	1000.0	ARCHS4 Coexpression,1507;Enrichr Queries,522;GTEx Coexpression,971	TFAP2A,TFAP2C,DLX5,WNT5A,MMP9,AURKB,MLF2,LOXL2,HOXA10,COL7A1,ESRP1,EEF1A2,CENPN,SOX4,HOXC6
1568	EVX2	1307.0	ARCHS4 Coexpression,1386;Enrichr Queries,939;GTEx Coexpression,1595	HOXA10,TFAP2A,TFAP2C,DLX5,WNT5A,TMPRSS4,AURKB,HOXC6,LOXL2
1482	FAM170A	1181.0	ARCHS4 Coexpression,1423;Enrichr Queries,1355;GTEx Coexpression,766	RPL39L,CNTNAP2,ABCA12,AURKB,CDKN3,PPM1G,TARBP1
1371	FAM200B	1076.0	ARCHS4 Coexpression,601;GTEx Coexpression,1551	MLLT11,SEC61A1,IRAK1,STMN1,HDGF,PRPF19,FKBP3,LMNB2,EIF4G1,LMNB1
102	FBXL19	214.0	ARCHS4 Coexpression,193;GTEx Coexpression,235	B4GALT2,NOC2L,PRPF19,LMNB2,LMNB1,IRAK1,PPME1,STMN1,AP1S1,PAK6,KIF3C,WASF1,YKT6,SPTBN2,TMEM132A,CAD,SOX12,SSRP1,RANGAP1,HNRNPAB,CIT,MLF2,KIFC1,ITPKA,HDGF,HPRT1,TTLL12,TCF3,FKBP4,EIF4G1,RNF187
1090	FERD3L	895.7	ARCHS4 Coexpression,1109;Enrichr Queries,1339;GTEx Coexpression,239	PRIM2,MARCKSL1,SERPINE2,PRKDC,SHC1,DLX5,TPBG,THY1,SULF1,SLC7A1,AURKB,LOXL2,MMP14,FAP,PSAT1,GNG4,COL5A2,SPC25
794	FEV	717.0	ARCHS4 Coexpression,842;Enrichr Queries,947;GTEx Coexpression,362	TPD52,TFAP2A,SSR4,CHRNA5,SERPINE2,MAGED1,SPINT2,AURKB,LOXL2,COL1A1,SEC61A1,FAP,GNG4,POLR2D,PAK6,NCAPD3,TMEM14A,HOXC6
632	FEZF1	620.7	ARCHS4 Coexpression,379;Enrichr Queries,957;GTEx Coexpression,526	CNTNAP2,KDM5B,HDAC2,DLX5,MAGED1,SLC1A4,ENO2,AURKB,PRDX2,UCHL1,GNG4,FAM162A,CHEK2,STMN1,WASF1,TMEM14A,TFAP2A,TFAP2C,SYT1,TMEM132A,NIPSNAP1,COL1A1,MLLT11,MFAP2,FKBP3,PFN2
1381	FEZF2	1086.0	ARCHS4 Coexpression,1207;Enrichr Queries,1293;GTEx Coexpression,758	CNTNAP2,PGBD5,SYT1,DLX5,POLR2D,KIF3C,SOX12,AURKB,NIPSNAP1,PFN2
1016	FIGLA	848.7	ARCHS4 Coexpression,442;Enrichr Queries,1028;GTEx Coexpression,1076	TFAP2A,TFAP2C,DNMT1,PCNA,DLX5,MMP9,AURKB,MLF2,LOXL2,AURKA,POLB,CCNB1,PRDX4,CHAF1A,PTTG1,CCNE1,ESRP1,CHEK1,EIF4EBP1,TACC3,SKP2,DLGAP5
415	FIZ1	485.3	ARCHS4 Coexpression,534;Enrichr Queries,432;GTEx Coexpression,490	B4GALT2,TOMM40,MCM7,SLC2A1,PRPF19,PTPRF,AURKB,LMNB2,UBE2L3,PGBD5,IRAK1,CHEK2,POLR2D,EIF4EBP1,AP1S1,YKT6,SOX4,MARCKSL1,TMEM132A,PLK1,HMGA1,SOX12,RANGAP1,HNRNPAB,MLF2,SLC7A5,RAB15,HDGF,MCM6,TCF3,RNF187
824	FLI1	734.3	Literature ChIP-seq,38;ARCHS4 Coexpression,1511;ENCODE ChIP-seq,4;Enrichr Queries,1220;ReMap ChIP-seq,97;GTEx Coexpression,1536	SERPINE2,GOLT1B,ZWILCH,DSCC1,HJURP,NUDT1,TTF2,ENO2,HOXA10,PSMD8,LAPTM4B,FLAD1,SNRPD1,PPME1,PSMD2,CHEK2,PPAT,CHEK1,KNTC1,TMEM14A,SOX4,ALG3,CASK,VRK1,SOX12,ILF2,CDC25A,TUBA4A,MSH6,NEIL3,MELK,PPIF,ASF1B,BLM,RNASEH2A,CDCA3,SHC1,PRKDC,CDCA5,NOP2,CDCA8,NCAPG,SLC1A4,KLK8,NCAPH,RAD51AP1,PRDX2,DGUOK,STIP1,RACGAP1,EIF4EBP1,CYC1,WNT1,HOXC6,PLK4,FANCI,NUP155,EIF2AK1,PLK1,HMGA1,PYCR1,CDC7,CDC6,PAICS,NDC80,ZWI…
991	FLYWCH1	833.0	ARCHS4 Coexpression,1379;GTEx Coexpression,287	MRPL3,ACTL6A,RCC1,ALG3,ENO2,GART,PPFIA4,CCT5,TARBP1,RNF187
168	FOS	294.2	ARCHS4 Coexpression,387;ENCODE ChIP-seq,6;Enrichr Queries,421;ReMap ChIP-seq,124;GTEx Coexpression,533	SERPINE2,GOLT1B,CSE1L,GMNN,CCNF,HJURP,PLOD2,CALML3,ENO1,TTF2,BZW2,MKI67,CDC20,FLAD1,PLAU,CHEK2,STMN1,NUSAP1,AP1S1,NEK2,OIP5,SOX4,VRK1,PIMREG,ILF2,PDIA6,TUBA4A,CDC25A,COX6B1,MSH2,MTHFD2,KIF20A,FKBP3,ASF1B,COL17A1,BLM,CDCA3,DLX5,SHC1,GPR87,TROAP,CDCA8,HMMR,STIP1,CCNB2,CCNB1,SERPINH1,PMAIP1,SFN,FAM83A,TFAP2A,TFAP2C,STIL,JUP,HMGA1,PYCR1,CDC6,PAICS,ZWINT,COL1A1,GGCT,TPX2,KIF18B,CDK4,UBE2T,ZFP64,SDC1,T…
587	FOSB	601.0	ARCHS4 Coexpression,488;Enrichr Queries,645;GTEx Coexpression,670	AHCY,SERPINE2,DLX5,CSE1L,SLC2A1,OLA1,ENO1,AURKB,STIP1,PLAU,PMAIP1,CCT7,SOX4,CCT5,CCT4,TFAP2A,CCT3,TFAP2C,RRM2,MMP9,PAICS,CKAP5,NME1,COL1A1,SLC7A5,VCAN,MCM2
38	FOSL1	115.2	ARCHS4 Coexpression,109;ENCODE ChIP-seq,73;Enrichr Queries,59;ReMap ChIP-seq,239;GTEx Coexpression,96	SERPINE2,SLC35B1,PLOD2,ENO1,PLOD1,MKI67,NOC2L,LOXL2,CDC20,SNRPD1,FLAD1,PLAU,PSMD2,NUSAP1,AP1S1,RCC1,SOX12,TUBA4A,CDC25A,MELK,MTHFD2,PPIF,TTLL12,KIF20A,PRKDC,SHC1,NOP2,CDCA8,NCAPG,HMMR,PRDX2,CCNB2,STIP1,CCNB1,IRAK1,EIF4EBP1,SERPINH1,PMAIP1,KIF3C,ECT2,FAM83A,JUP,UBE2C,PLK1,TMEM132A,HMGA1,CDC6,COL1A1,TPX2,FERMT1,UCK2,CDK4,ALDH18A1,EIF4G1,TOP2A,CNTNAP2,SLC2A1,KIF11,FOXM1,LMNB2,LMNB1,SEC61A1,PBK,MYBL2…
684	FOSL2	651.4	ARCHS4 Coexpression,1442;ENCODE ChIP-seq,65;Enrichr Queries,572;ReMap ChIP-seq,69;GTEx Coexpression,1109	SLC2A1,CBLC,PLOD2,ENO1,BRCA1,KIF11,ENO2,USP39,LOXL2,LMNB1,MRPL3,FLAD1,PLAU,CHEK2,STMN1,NUF2,AP1S1,RCC1,CA9,TK1,SOX4,CCT3,TSFM,PRMT1,SOX12,ETV4,ILF2,TUBA4A,MLF2,NME1,SLC7A5,MMP14,VCAN,TRAF4,ALDOA,PAFAH1B3,DTL,DBN1,RNASEH2A,AHCY,SF3B3,CDCA4,SHC1,GPR87,NOP2,CENPA,AURKB,AURKA,PRDX2,DGUOK,PGBD5,SERPINH1,PMAIP1,SFN,CYC1,KIF3C,CCT7,CCT4,PPP1R14B,RRM1,JUP,MDH2,GINS3,ATAD2,HMGA1,PYCR1,CDC6,HNRNPAB,FANCG,C…
110	FOXA1	228.7	Literature ChIP-seq,86;ARCHS4 Coexpression,385;ENCODE ChIP-seq,60;Enrichr Queries,296;ReMap ChIP-seq,280;GTEx Coexpression,265	SERPINE2,GOLT1B,PLOD2,CALML3,SPINT2,BZW2,MKI67,FAM162A,PPME1,CHEK2,PPAT,CHEK1,AP1S1,RCC1,KNTC1,SOX4,PDK1,TPD52,SOX12,MSH2,CCNE1,EEF1A2,TIMELESS,FKBP4,DNMT1,BLM,PRKDC,SHMT2,CDCA5,NXPH4,CDCA7,PRDX2,PMAIP1,HOXC6,SPTBN2,TFAP2A,TFAP2C,JUP,TMEM132A,GFPT1,PAICS,GGCT,COL1A1,TPX2,UBE2T,SDC1,SRPRB,EIF4G1,TOP2A,LAD1,MCM7,ITGB4,PTPRF,LMNB2,CHAF1B,COL10A1,CA9,TOPBP1,DLGAP5,DSP,GPX2,PRMT1,ACTL6A,CKAP2,LSR,RANG…
247	FOXA2	368.3	Literature ChIP-seq,134;ARCHS4 Coexpression,817;ENCODE ChIP-seq,91;Enrichr Queries,438;ReMap ChIP-seq,288;GTEx Coexpression,442	SERPINE2,CHPF,ZWILCH,RRP1,BUB1B,CBLC,PLOD2,CALML3,ENO1,BZW2,LOXL2,PSMD8,FLAD1,FAM162A,CHEK2,STMN1,NEK2,SKP2,TMEM14A,SOX4,ALG3,VRK1,SOX12,MSH2,CCNE2,FKBP3,SHC1,PRKDC,MAGED1,FXR1,PRDX4,RACGAP1,KIF3C,ECT2,HOXC6,SPTBN2,TFAP2A,TFAP2C,STIL,JUP,SYT1,PLK1,CDC6,SRPK1,COL1A1,TPX2,UCK2,COL5A2,SRPRB,SDC1,ALDH18A1,TOP2A,B4GALT2,KDM5B,OLA1,BRCA1,USP39,PTPRF,POLB,SEC61A1,RSRC1,C1QBP,NUF2,CA9,TK1,DSP,TSFM,GPX2,S…
647	FOXA3	634.3	ARCHS4 Coexpression,1232;Enrichr Queries,282;GTEx Coexpression,389	LAD1,SERPINE2,CBLC,SPINT2,AURKB,SEC61A1,PRDX4,CHEK2,PERP,POLR2D,DSP,GPX2,SSR4,BIK,PYCR1,LSR,ETV4,MLF2,MAPK13,COL1A1,CDCP1,ESRP1,SRPRB,BIRC5,SDC1
961	FOXB1	819.3	ARCHS4 Coexpression,684;Enrichr Queries,941;GTEx Coexpression,833	TFAP2A,GINS2,MARCKSL1,TFAP2C,DLX5,WNT5A,MND1,AURKB,COX6B1,GREM1,RAD51AP1,UCHL1,KIF18B,SNRPD1,FAM162A,STMN1,CKS2,PMAIP1,HOXC6
831	FOXB2	742.3	ARCHS4 Coexpression,665;Enrichr Queries,937;GTEx Coexpression,625	TFAP2A,CNTNAP2,TFAP2C,FOXE1,DLX5,HMGB3,SOX12,RANGAP1,AURKB,CDC25A,LMNB2,MLLT11,HOXA10,GREM1,UCHL1,CHAF1A,IRAK1,GNG4,TTLL12,HOXC6,RNF187
398	FOXC1	476.3	ARCHS4 Coexpression,78;Enrichr Queries,373;GTEx Coexpression,978	B4GALT2,SERPINE2,KDELR1,SLC2A1,NOC2L,FOXM1,PRPF19,PTPRF,LMNB2,LOXL2,HOXA10,CHAF1A,EXO1,RCC1,MYBL2,POLE,SOX4,DSP,PARP1,WNT5A,CAD,RANGAP1,CDC25A,MLF2,SLC7A5,VCAN,ESPL1,DEPDC1,DSG2,TTLL12,FKBP4,SF3B3,PRKDC,THBS2,SLC7A1,AURKB,IRAK1,E2F1,PMAIP1,E2F3,HOXC6,TFAP2A,SSRP1,SULF1,HNRNPAB,COL1A1,COL5A1,PRC1,COL5A2,HDGF,EIF4G1,RNF187
466	FOXC2	520.3	ARCHS4 Coexpression,348;Enrichr Queries,458;GTEx Coexpression,755	PPP1R14B,SERPINE2,CRABP2,SHC1,WNT5A,PLOD2,PLOD1,SULF1,THBS2,AURKB,CKAP4,MLF2,LOXL2,COL1A1,GREM1,SEC61A1,VCAN,MMP14,COL5A1,PLAU,COL5A2,SERPINH1,CTHRC1
40	FOXD1	115.5	ARCHS4 Coexpression,153;GTEx Coexpression,78	B4GALT2,PRIM2,LRRC15,SERPINE2,CHPF,PRKDC,SHC1,PLOD2,PLOD1,FOXM1,LMNB2,LOXL2,SEC61A1,IRAK1,CHEK2,PSMD2,CHEK1,SERPINH1,AP1S1,ECT2,YKT6,CEP55,HOXC6,CTHRC1,PPP1R14B,TPBG,WNT5A,HMGA1,KIF23,PIMREG,RANGAP1,CKAP4,COL1A1,GREM1,MMP14,TMEM158,FAP,COL5A1,CENPI,COL5A2,DEPDC1,KIF20A,EIF4G1
1349	FOXD2	1062.0	ARCHS4 Coexpression,1347;Enrichr Queries,644;GTEx Coexpression,1194	DSP,TFAP2A,ITGB4,SLC2A1,ETV4,AURKB,MLF2,LOXL2,NME1,COL1A1,VCAN,COL5A1,SNRPD1,PMAIP1,SOX4
701	FOXD3	663.0	ARCHS4 Coexpression,43;Enrichr Queries,861;GTEx Coexpression,1085	ITGB4,DSCC1,SLC2A1,BUB1B,HMGB3,LMNB2,LOXL2,LAPTM4B,CHAF1A,SNRPD1,CHEK2,PPAT,RCC1,MYBL2,SOX4,RFC3,PARP1,PRMT1,CAD,SOX12,PIMREG,ETV4,CDC25A,MSH6,CCNA2,MSH2,ESRP1,CKS2,MCM3,MCM5,MCM6,TTLL12,AHCY,PCNA,THBS2,PKMYT1,AURKB,UNG,E2F3,WNT1,BUB1,CCT4,TFAP2A,RPL39L,GINS1,TFAP2C,PLK1,HMGA1,CDC6,SSRP1,HNRNPAB,PAICS,PSAT1,MFAP2,TCF3,MAD2L1
577	FOXD4	593.3	ARCHS4 Coexpression,314;Enrichr Queries,769;GTEx Coexpression,697	FOXE1,NXPH4,MAGEF1,ENO2,NOC2L,PKMYT1,PRPF19,AURKB,LMNB2,LOXL2,POLB,HOXA10,UCHL1,IRAK1,CHEK2,AP1S1,PPFIA4,DSP,TFAP2A,PYCR1,SOX12,MMP9,MLF2,RAB15,ESRP1,HDGF,NCAPD3,TTLL12,FKBP4,EIF4G1,RNF187
1095	FOXD4L1	899.0	ARCHS4 Coexpression,1289;Enrichr Queries,691;GTEx Coexpression,717	TFAP2A,CNTNAP2,FOXE1,ENO2,AURKB,LOXL2,POLB,SLC7A5,CHEK2,COL7A1,CHEK1,PAFAH1B3,PPFIA4,POLE,SOX4,MAD2L1
1364	FOXD4L3	1072.0	ARCHS4 Coexpression,1446;Enrichr Queries,1290;GTEx Coexpression,481	MLLT11,TFAP2A,GREM1,PGBD5,SYT1,FOXE1,RAB15,APEX1,KIF3C,CIT,LOXL2
1527	FOXD4L4	1237.0	ARCHS4 Coexpression,1444;GTEx Coexpression,1029	TFAP2A,ENO2,PPFIA4
1538	FOXD4L5	1250.0	ARCHS4 Coexpression,1433;Enrichr Queries,1340;GTEx Coexpression,976	GGCT,CNTNAP2,FOXE1,SRD5A1,KIF22,AURKB
1475	FOXD4L6	1175.0	ARCHS4 Coexpression,1577;Enrichr Queries,772	CDC20,TFAP2A,TFAP2C,RRM1,RRM2,FOXE1,HMGA1,KIF2C,AURKB,LOXL2
610	FOXE3	611.7	ARCHS4 Coexpression,47;Enrichr Queries,938;GTEx Coexpression,850	SMARCB1,FOXE1,MCM7,ITGB4,NCAPG2,SLC2A1,MCM10,NOC2L,FOXM1,PRPF19,LMNB2,LOXL2,CHAF1A,EXO1,C1QBP,RCC1,MYBL2,PPFIA4,POLE,CCT3,PARP1,CAD,RANGAP1,CDC25A,MLF2,ESPL1,MCM3,MCM4,FKBP4,BLM,SF3B3,DLX5,HDAC1,CDCA5,NOP2,AURKB,NCAPH,STIP1,RAD54L,WNT1,CCT7,BUB1,CCT4,TFAP2A,FANCI,TFAP2C,SPAG5,CDC7,CDC6,SSRP1,NPM3,HNRNPAB,ZWINT,PRC1,TACC3,NCAPD2,NCAPD3
731	FOXF1	682.3	ARCHS4 Coexpression,289;Enrichr Queries,407;GTEx Coexpression,1351	SERPINE2,SHC1,THY1,PLOD1,THBS2,AURKB,LOXL2,SEC61A1,PLAU,SERPINH1,PMAIP1,CTHRC1,TFAP2A,MMP1,WNT5A,NME4,SULF1,CKAP4,MLF2,COL1A1,GREM1,VCAN,MMP14,TMEM158,COL5A1,COL5A2
643	FOXF2	633.3	ARCHS4 Coexpression,378;Enrichr Queries,362;GTEx Coexpression,1160	B4GALT2,SERPINE2,THBS2,PKMYT1,AURKB,LMNB2,LOXL2,CHAF1A,IRAK1,PLAU,POLR2D,SERPINH1,E2F1,PMAIP1,DSP,TFAP2A,TPBG,WNT5A,NME4,SOX12,SULF1,RANGAP1,CDC25A,MLF2,COL1A1,GREM1,VCAN,COL5A1,ESPL1,COL5A2,HDGF,TTLL12,EIF4G1,RNF187
470	FOXG1	522.7	ARCHS4 Coexpression,479;Enrichr Queries,695;GTEx Coexpression,394	TFAP2A,CNTNAP2,HDAC2,SYT1,DLX5,MAGED1,WNT5A,THY1,SOX12,AURKB,CIT,MLF2,MLLT11,UCHL1,VCAN,ITPKA,POLR2D,STMN1,AP1S1,KIF3C,WASF1,SOX4,PFN2,MARK1
259	FOXH1	377.7	ARCHS4 Coexpression,377;Enrichr Queries,231;GTEx Coexpression,525	LAD1,HDAC2,CRABP2,HDAC1,CDCA5,CCNF,HMGB3,SPINT2,FOXM1,AURKB,LOXL2,LAPTM4B,UCHL1,SNRPD1,CHEK2,PMAIP1,E2F3,MYBL2,SOX4,TFAP2A,RPL39L,GPX2,TFAP2C,PLK1,HMGA1,LSR,CDC6,SOX12,ETV4,PAICS,CDC25A,SLC7A5,MSH2,CCNE1,RAB15,ESRP1,BIRC5,DSG2,ALDH18A1,FKBP3,RNF187
734	FOXI1	683.0	ARCHS4 Coexpression,760;Enrichr Queries,356;GTEx Coexpression,933	GPI,SMARCB1,CRABP2,HDAC1,TMPRSS4,CALML3,ABCA12,CXCL13,MKI67,AURKB,LOXL2,PLAU,POLR2D,SPP1,WNT1,SOX4,TFAP2A,TPD52,TFAP2C,GPX2,RFC3,ETV4,MLF2,SLC7A5,NEIL3,COL5A1,MCM5
1137	FOXI2	925.3	ARCHS4 Coexpression,1608;Enrichr Queries,948;GTEx Coexpression,220	TFAP2A,LAD1,SPRR3,CNTNAP2,CRABP2,FOXE1,GPR87,TMPRSS4,WNT5A,LYPD3,CALML3,AURKB,COL1A1,VCAN,CDCP1,ESPL1,EEF1A2,SFN,TTLL12,SPRR1A,FAM83A
508	FOXI3	556.0	ARCHS4 Coexpression,993;GTEx Coexpression,119	COL17A1,DSP,TFAP2A,TFAP2C,JUP,CDCA4,DLX5,GPR87,NXPH4,GINS4,CBLC,SPINT2,ABCA12,SKA1,MAPK13,SEC61A1,ESRP1,PERP,COL7A1,SDC1,RAB38,HDGF,EZH2,SPC25
1389	FOXJ1	1093.0	ARCHS4 Coexpression,1539;Enrichr Queries,299;GTEx Coexpression,1442	MARCKSL1,SERPINE2,ITGB4,SLC2A1,SULF1,MKI67,ETV4,MMP9,AURKB,MLF2,LOXL2,COL1A1,SLC7A5,MMP14,COL5A1,CHEK2,POLR2D,BIRC5,SOX4
1109	FOXJ2	907.8	ARCHS4 Coexpression,1203;Enrichr Queries,1277;ReMap ChIP-seq,212;GTEx Coexpression,939	KDM5B,MCM7,SLC35B1,GMNN,HJURP,SLC2A1,USP39,ENO2,PTHLH,AURKB,UBE2L3,CCNB1,PRDX4,RSRC1,SNRPD1,PPAT,STMN1,AP1S1,ECT2,SOX4,TFAP2A,EIF2AK1,PAICS,CKAP4,NME1,MLF2,SLC7A5,CENPF,DNAJA3,UBE2T,MCM5,HDGF,ALDOA,RNF187,SPC25
1566	FOXJ3	1292.0	ARCHS4 Coexpression,1342;Enrichr Queries,1176;GTEx Coexpression,1357	KDM5B,DNMT1,PARP1,TOPBP1,PUS7,SOX4,PTPRF,EIF4G1,CIT
962	FOXK1	819.5	ARCHS4 Coexpression,691;Enrichr Queries,1019;ReMap ChIP-seq,87;GTEx Coexpression,1481	KDM5B,MCM7,GOLT1B,CDCA4,PRKDC,CDCA5,SLC35B1,RRP1,SLC2A1,BUB1B,BZW2,MKI67,SLC7A1,AURKB,PTPRF,LMNB2,UNG,KIF15,PSMD8,RAD51AP1,HOXA10,CAND1,IRAK1,EXO1,RAD54L,CCT7,ECT2,YKT6,POLE,CEP55,HOXC6,TSFM,CAD,HMGA1,ALG3,LSR,SOX12,RANGAP1,CKAP4,NME1,COX6B1,SLC7A5,CDK4,CCNE1,APEX1,HDGF,KIF20A,EIF4G1
76	FOXK2	168.8	ARCHS4 Coexpression,134;Enrichr Queries,157;ReMap ChIP-seq,123;GTEx Coexpression,261	B4GALT2,TOP2A,MCM7,SLC2A1,SPINT2,ENO1,BRCA1,NOC2L,USP39,MKI67,FOXM1,PRPF19,PTPRF,LMNB2,LMNB1,PSMD8,CHAF1B,FLAD1,RSRC1,PSMD2,PPAT,STMN1,RCC1,MYBL2,POLE,CCT3,PARP1,PRMT1,CAD,SOX12,KIF22,RANGAP1,CKAP5,MLF2,SLC7A5,KIFC1,MCM4,TTLL12,ALDOA,FKBP4,PAFAH1B3,MCM2,DNMT1,RNASEH2A,SF3B3,AHCY,SHC1,PRKDC,NOP2,CENPA,SLC7A1,AURKB,AURKA,FXR1,PRDX2,STIP1,CAND1,IRAK1,POLR2D,E2F1,PRAME,E2F3,CYC1,CCT7,RRM2,JUP,HMGA1,P…
243	FOXL1	364.0	ARCHS4 Coexpression,245;Enrichr Queries,341;GTEx Coexpression,506	SERPINE2,SHC1,THY1,PLOD1,THBS2,AURKB,PTHLH,LOXL2,SEC61A1,PLAU,SERPINH1,YKT6,SOX4,HOXC6,CTHRC1,TFAP2A,TFAP2C,PPP1R14B,WNT5A,SULF1,ETV4,CKAP4,MLF2,COL1A1,GREM1,VCAN,MMP14,TMEM158,COL5A1,MTHFD2,COL7A1,MFAP2,COL5A2
252	FOXL2	372.3	ARCHS4 Coexpression,124;Enrichr Queries,213;GTEx Coexpression,780	SERPINE2,FOXE1,NOC2L,LOXL2,HOXA10,CDH3,PLAU,EXO1,CHEK2,MYBL2,SOX4,DSP,RFC3,WNT5A,CAD,MMP9,MLF2,MSH6,GREM1,CCNA2,MMP11,SLC7A5,VCAN,MCM5,KIF2C,HDAC1,THBS2,PKMYT1,AURKB,PTHLH,SRM,RACGAP1,IRAK1,SERPINH1,E2F1,PMAIP1,PRAME,WNT1,HOXC6,TFAP2A,TFAP2C,PLK1,HMGA1,PYCR1,PAICS,COL1A1,COL5A1,TCF3,EIF4G1
75	FOXN1	167.7	ARCHS4 Coexpression,187;Enrichr Queries,162;GTEx Coexpression,154	COL17A1,TOP2A,LAD1,SPRR3,SERPINE2,CRABP2,FOXE1,DLX5,GPR87,TMPRSS4,SLC2A1,CBLC,LYPD3,CALML3,ABCA12,MKI67,KLK8,AURKB,PTPRF,LOXL2,CDH3,PERP,CHEK2,SFN,DSP,TFAP2A,TFAP2C,JUP,SULF1,MMP9,MLF2,COL1A1,EPN3,SLC7A5,COL5A1,KRT16,ESRP1,COL7A1,SDC1,BIRC5,RAB38,SPRR1A,SPRR1B
1232	FOXN2	982.3	ARCHS4 Coexpression,478;Enrichr Queries,1026;GTEx Coexpression,1443	B4GALT2,SMARCB1,CHPF,KDELR1,TMEM132A,NME4,AURKB,PTPRF,MLF2,SLC7A5,VCAN,MTHFD2,PSAT1,SERPINH1,AP1S1,E2F3,MAPK6,DBN1,MCM2,RNF187
1378	FOXN3	1085.0	ARCHS4 Coexpression,546;Enrichr Queries,1317;GTEx Coexpression,1391	CCT3,ENO1,FANCE,TUBG1,AURKB,MLF2,NME1,PSMD8,PRDX4,COL5A1,PSMD2,POLD2,TMEM106C,CCT7,SOX4,CCT5
291	FOXN4	407.0	ARCHS4 Coexpression,31;Enrichr Queries,155;GTEx Coexpression,1035	TOP2A,CCNF,HJURP,KIF14,BUB1B,MCM10,BRCA1,KIF11,FOXM1,MKI67,LOXL2,KIF15,CDC20,CHEK2,NUF2,PBK,NUSAP1,MYBL2,NEK2,TK1,DLGAP5,CKAP2,KIF23,KIF22,PIMREG,ETV4,MMP9,CKAP5,CDC25A,MLF2,CCNA2,SLC7A5,ASPM,MELK,ESPL1,KIFC1,EEF1A2,CKS2,BIRC5,KIF2C,KIF20A,ASF1B,RNASEH2A,CDCA3,NXPH4,TROAP,CDCA8,NCAPG,TTK,AURKB,NCAPH,PPM1G,CCNB2,CCNB1,RACGAP1,GNG4,ECT2,BUB1,RPL39L,PLK4,TFAP2C,RRM2,SPAG5,UBE2C,PLK1,NDC80,COL1A1,CEN…
715	FOXO1	676.2	Literature ChIP-seq,148;ARCHS4 Coexpression,789;Enrichr Queries,1067;ReMap ChIP-seq,243;GTEx Coexpression,1134	DNMT1,BLM,RNASEH2A,AHCY,TOMM40,MCM7,SERPINE2,SLC35B1,CCNF,SLC2A1,USP39,TYMS,NCAPH,AURKB,PTPRF,UNG,PSMD8,HOXA10,PRDX2,PMAIP1,AP1S1,CA9,CYC1,PPFIA4,SOX4,RFC2,GINS4,KIF23,TUBA4A,MLF2,COL1A1,MLLT11,MMP14,VCAN,FAP,CDK4,PRC1,CENPM,PAFAH1B3
743	FOXO3	688.8	Literature ChIP-seq,40;ARCHS4 Coexpression,820;Enrichr Queries,1165;GTEx Coexpression,730	KDM5B,GOLT1B,CSE1L,SLC35B1,CCNF,SLC2A1,HJURP,USP39,BZW2,EXO1,CHEK2,C1QBP,PSMD2,NUSAP1,SOX4,CEP55,TPD52,TSFM,RFC3,PRMT1,VRK1,PIMREG,ILF2,NIPSNAP1,MLF2,NME1,SLC7A5,ESPL1,MED20,CKS2,MCM3,MCM4,HPRT1,FKBP3,SHC1,NOP2,CDCA7,CDCA8,PKMYT1,TYMS,AURKB,RAD54B,CAND1,POLD2,PMAIP1,KIF3C,CCT7,YKT6,CCT4,POLQ,MDH2,EIF2AK1,PPP2R3A,WDR12,NPM3,PAICS,NDC80,GGCT,TPX2,CENPF,TACC3,SRPRB,SFXN1,CENPN,NCAPD3,TCF3,FARSA,EZH2…
1592	FOXO4	1356.0	ARCHS4 Coexpression,1604;Enrichr Queries,892;GTEx Coexpression,1573	COL1A1,JUP,CHEK2,SLC2A1,PMAIP1,ALDOC,SOX4,AURKB,MLF2
1156	FOXO6	934.7	ARCHS4 Coexpression,765;Enrichr Queries,996;GTEx Coexpression,1043	MAGED1,NXPH4,MAGEF1,TMEM132A,SOX12,ENO2,RANGAP1,AURKB,PTPRF,MLF2,COL1A1,PGBD5,COL5A1,CHEK2,EEF1A2,SOX4,EIF4G1,SPTBN2
881	FOXP1	777.6	Literature ChIP-seq,55;ARCHS4 Coexpression,1182;Enrichr Queries,1310;ReMap ChIP-seq,6;GTEx Coexpression,1335	CHPF,ZWILCH,DSCC1,RRP1,ENO1,ENO2,UBE2L3,HOXA10,PSMD8,FLAD1,SNRPD1,FAM162A,CHEK1,RCC1,SKP2,SOX4,PDK1,ALG3,SOX12,PIMREG,PUS7,MSH2,TIMELESS,TTLL12,FKBP4,FKBP3,ASF1B,DNMT1,RNASEH2A,CDCA3,CRABP2,PRKDC,SHC1,SHMT2,CDCA5,NOP2,CDCA7,NCAPG,HMMR,PKMYT1,NCAPH,SKA1,RAD51AP1,FXR1,PRDX2,STIP1,PMAIP1,CYC1,WNT1,ECT2,HOXC6,TFAP2A,TFAP2C,JUP,SYT1,GFPT1,HMGA1,FANCG,LSM2,GGCT,COL1A1,MLLT11,TPX2,CDK4,FARSA,EIF4G1,TOP2…
579	FOXP2	594.2	Literature ChIP-seq,117;ARCHS4 Coexpression,749;ENCODE ChIP-seq,106;Enrichr Queries,1066;ReMap ChIP-seq,194;GTEx Coexpression,1333	CNTNAP2,CHPF,MCM7,DSCC1,CBLC,NOC2L,PRPF19,LMNB2,KIF15,PSMD8,SEC61A1,UCHL1,EXO1,CHEK2,STMN1,AP1S1,SOX4,PDK1,TSFM,PARP1,PRMT1,RFC2,NME4,SOX12,MLF2,MMP11,VCAN,TRAF4,PPIF,MCM4,PAFAH1B3,DBN1,ASF1B,LRRC15,RNASEH2A,NXPH4,NOP2,PKMYT1,AURKB,PPM1G,PRDX2,STIP1,PRDX4,GNG4,EIF4EBP1,CYC1,PPP1R14B,SYT1,JUP,ATAD2,HMGA1,PYCR1,SSRP1,SULF1,FANCE,HNRNPAB,TARBP1,MLLT11,CDK4,TACC3,HDGF,SFXN1,FARSA,EIF4G1
1108	FOXP3	907.5	Literature ChIP-seq,32;ARCHS4 Coexpression,1581;Enrichr Queries,520;GTEx Coexpression,1497	SLC35B1,HJURP,KIF14,BRCA1,CXCL13,FOXM1,MKI67,BZW2,USP39,KIF15,MRPL3,CHAF1B,RSRC1,NUF2,MYBL2,KNTC1,POLE,TSFM,RFC3,PRMT1,ACTL6A,ALG3,RANGAP1,MMP9,CKAP5,TUBA4A,TRAF4,GORASP2,MCM3,BIRC5,MCM4,PAFAH1B3,FKBP3,DNMT1,HDAC2,PRKDC,NCAPG,THY1,AURKB,AURKA,STIP1,CCNB1,E2F1,SERPINH1,RAD54L,ECT2,CCT5,POLQ,RRM1,GINS3,PLK1,ATAD2,HMGA1,COL1A1,CENPE,RFWD3,TACC3,CENPM,CENPN,HDGF,ALDH18A1,EZH2,RNF187
406	FOXP4	480.3	ARCHS4 Coexpression,370;Enrichr Queries,568;GTEx Coexpression,503	B4GALT2,CHPF,KDELR1,SLC2A1,PRPF19,PTPRF,AURKB,LMNB2,IRAK1,CHEK2,CA9,SOX4,MARCKSL1,JUP,GFPT1,TMEM132A,HMGA1,LSR,SOX12,MLF2,EPN3,COL1A1,SLC7A5,VCAN,COL5A1,TRAF4,HDGF,TCF3,EIF4G1
114	FOXQ1	234.0	ARCHS4 Coexpression,307;Enrichr Queries,278;GTEx Coexpression,117	COL17A1,LAD1,SERPINE2,DLX5,ITGB4,GPR87,TMPRSS4,SLC2A1,CBLC,LYPD3,ABCA12,SLC7A1,PTPRF,AURKB,LOXL2,IRAK1,PLAU,PERP,POLR2D,PMAIP1,CA9,SOX4,DSP,TFAP2A,TFAP2C,GPX2,RRM2,JUP,WNT5A,LSR,ETV4,MLF2,EPN3,COL1A1,GREM1,SLC7A5,FERMT1,VCAN,CDCP1,TMEM158,COL5A1,ESRP1,SDC1,DSG2,TNFRSF21
482	FOXR1	533.0	ARCHS4 Coexpression,367;Enrichr Queries,770;GTEx Coexpression,462	KDM5B,BLM,DNMT1,PCNA,PKMYT1,CENPA,PPM1G,SRM,AURKA,STIP1,CCNB1,PTTG1,PLAU,C1QBP,NUSAP1,PRAME,OIP5,MYBL2,RAE1,RPL39L,TIMM8A,BIK,UBE2C,GINS3,PLK1,TMEM132A,CDC25A,CCNE1,ITPKA,DBN1
460	FOXR2	514.0	ARCHS4 Coexpression,406;Enrichr Queries,594;GTEx Coexpression,542	KDM5B,SF3B3,SERPINE2,DLX5,PRKDC,BUB1B,ENO1,PKMYT1,MKI67,NOC2L,PRPF19,AURKB,PPM1G,LOXL2,RACGAP1,IRAK1,CHEK2,POLR2D,PMAIP1,PRAME,MYBL2,YKT6,RPL39L,WNT5A,CDC6,SSRP1,ETV4,MMP9,MLF2,HDGF,FARSA
531	FOXS1	570.7	ARCHS4 Coexpression,704;Enrichr Queries,261;GTEx Coexpression,747	SERPINE2,COL11A1,SLC2A1,THY1,PLOD1,SULF1,THBS2,MMP9,AURKB,CKAP4,LOXL2,COL1A1,GREM1,VCAN,MMP14,FAP,COL5A1,PLAU,MFAP2,COL5A2,SERPINH1,CTHRC1
472	GABPA	523.3	Literature ChIP-seq,135;ARCHS4 Coexpression,641;ENCODE ChIP-seq,42;Enrichr Queries,1246;ReMap ChIP-seq,111;GTEx Coexpression,965	CHPF,KDELR1,CSE1L,HJURP,NUDT1,ENO2,NOC2L,ABCA12,PSMD8,CDC20,LAPTM4B,FLAD1,SNRPD1,PPME1,AP1S1,KNTC1,SKP2,TMEM14A,WNT5A,ALG3,PDIA6,COX6B1,MELK,EEF1A2,PPIF,KIF20A,FKBP3,RNASEH2A,CDCA3,CRABP2,SHC1,PRKDC,MAGED1,CDCA5,NOP2,CDCA8,NCAPG,SLC1A4,HMMR,FXR1,RAD51AP1,PRDX2,STIP1,DGUOK,EIF4EBP1,CYC1,PLK4,FANCI,NUP155,PYCR1,NETO2,FANCG,ZWINT,MLLT11,GGCT,TPX2,KIF18B,COL5A1,CDK4,KIF4A,FARSA,B4GALT2,FEN1,MCM7,MAGE…
445	GATA1	503.3	Literature ChIP-seq,120;ARCHS4 Coexpression,1112;ENCODE ChIP-seq,16;Enrichr Queries,194;ReMap ChIP-seq,223;GTEx Coexpression,1355	CHPF,GOLT1B,ZWILCH,SLC35B1,DSCC1,GMNN,CCNF,RRP1,ENO1,TTF2,MKI67,BZW2,UBE2L3,CDC20,PSMD8,PTTG1,FLAD1,CHEK2,STMN1,KNTC1,PPFIA4,PDK1,ALG3,TUBA4A,MSH6,CCNE2,CCNE1,MTHFD2,TIMELESS,HPRT1,TTLL12,BLM,DNMT1,RNASEH2A,CDCA3,SHC1,CDCA4,SHMT2,CDCA7,FXR1,PRDX2,CCNB2,STIP1,DGUOK,CCNB1,PGBD5,EIF4EBP1,PMAIP1,ECT2,FAM83A,MARK1,PLK4,FANCI,STIL,UBE2C,EIF2AK1,PLK1,GFPT1,CDC6,FANCE,NDC80,ZWINT,SRPK1,MLLT11,GGCT,TPX2,U…
212	GATA2	336.7	Literature ChIP-seq,97;ARCHS4 Coexpression,264;ENCODE ChIP-seq,79;Enrichr Queries,565;ReMap ChIP-seq,245;GTEx Coexpression,770	SERPINE2,CCNF,OLA1,SLC2A1,HJURP,BRCA1,PRPF19,USP39,BZW2,NOC2L,PTPRF,CDC20,HOXA10,CHAF1A,FLAD1,CHEK2,C1QBP,CHEK1,RCC1,MYBL2,POLE,SOX4,CEP55,DSP,WNT5A,KIF23,NME4,TUBG1,PUS7,CKAP4,TUBA4A,MLF2,MELK,MSH2,TRAF4,MED20,MCM3,PPIF,KIF2C,MCM5,RAB38,HPRT1,TTLL12,FKBP4,GART,FKBP3,BLM,RNASEH2A,CDCA3,SHC1,TTK,TYMS,NCAPH,AURKB,PPM1G,SRM,PRDX2,STIP1,RACGAP1,POLD2,E2F1,PMAIP1,PAK6,PRAME,MAPK6,FAM83A,TFAP2A,PLK4,ST…
100	GATA3	210.8	Literature ChIP-seq,69;ARCHS4 Coexpression,311;ENCODE ChIP-seq,97;Enrichr Queries,323;ReMap ChIP-seq,231;GTEx Coexpression,234	SERPINE2,GOLT1B,CBLC,CALML3,ENO1,SPINT2,PLOD1,ABCA12,BZW2,LOXL2,HOXA10,PTTG1,FLAD1,PLAU,CHEK2,AP1S1,SOX4,WNT5A,CASK,ILF2,MSH2,EEF1A2,RAB38,FKBP4,COL17A1,BLM,RNASEH2A,CRABP2,DLX5,SHC1,CDCA4,GPR87,NCAPG,SLC1A4,LYPD3,HMMR,NCAPH,SKA1,RAD51AP1,PRDX2,PMAIP1,KIF3C,FAM83A,TFAP2A,FANCI,TFAP2C,JUP,SYT1,TMEM132A,CDC6,NDC80,COL1A1,UCK2,POLA2,COL5A1,CDK4,ZFP64,SDC1,EIF4G1,TOP2A,KDM5B,FEN1,KIF14,MCM10,BRCA1,PT…
401	GATA4	479.0	Literature ChIP-seq,36;ARCHS4 Coexpression,1040;Enrichr Queries,693;ReMap ChIP-seq,193;GTEx Coexpression,433	KDM5B,CHPF,SERPINE2,MCM7,KDELR1,SLC2A1,CBLC,BZW2,USP39,MKI67,PRPF19,LOXL2,CDC20,LAPTM4B,SEC61A1,FLAD1,PPME1,CHEK2,NUF2,KNTC1,MYBL2,TOPBP1,DSP,RFC3,PRMT1,MMP1,WNT5A,CAD,CKAP2,SOX12,KIF22,ETV4,TUBA4A,COX6B1,MLF2,MSH6,CCNA2,VCAN,TRAF4,CCNE2,NDUFS6,MTHFD2,CCNE1,GORASP2,EEF1A2,TMEM106C,PPIF,KIF2C,ALDOA,PAFAH1B3,PFN2,PRIM2,RNASEH2A,AHCY,CDCA3,SHC1,PKMYT1,TYMS,SLC7A1,AURKB,PRDX2,STIP1,PRDX4,RACGAP1,E2F1…
1253	GATA5	997.3	ARCHS4 Coexpression,1294;Enrichr Queries,946;GTEx Coexpression,752	TFAP2A,TFAP2C,WNT5A,CBLC,AURKB,PPM1G,COL1A1,VCAN,SLC6A8,COL5A1,POLR2D,PRAME,CA9
240	GATA6	362.0	Literature ChIP-seq,77;ARCHS4 Coexpression,555;Enrichr Queries,369;ReMap ChIP-seq,218;GTEx Coexpression,591	KDM5B,LAD1,CHPF,SERPINE2,SLC35B1,SLC2A1,HJURP,CBLC,ENO1,ENO2,FOXM1,MKI67,PRPF19,LOXL2,LMNB1,CDC20,LAPTM4B,FLAD1,FAM162A,PLAU,EXO1,NUF2,NUSAP1,AP1S1,CA9,NEK2,TOPBP1,SOX4,CEP55,DLGAP5,SLC12A8,DSP,GPX2,RFC2,PRMT1,WNT5A,LSR,ILF2,NIPSNAP1,MLF2,EPN3,SLC7A5,ASPM,MMP14,VCAN,TRAF4,CCNE1,MTHFD2,KIFC1,PPIF,TMEM106C,MCM3,DSG2,RAB38,GART,RNASEH2A,CDCA3,SHC1,THBS2,CENPA,LRP8,AURKB,PRDX2,PRDX4,SERPINH1,E2F1,PMA…
78	GATAD2A	170.3	ARCHS4 Coexpression,182;Enrichr Queries,127;GTEx Coexpression,202	TOP2A,KDM5B,MCM7,NUDT1,SLC2A1,ENO1,MKI67,NOC2L,FOXM1,PRPF19,LMNB2,LMNB1,CHAF1A,MYBL2,PARP1,PRMT1,CAD,RANGAP1,ILF2,MLF2,MSH6,SLC7A5,KIFC1,MCM3,MCM4,MCM5,MCM6,TTLL12,ALDOA,ASF1B,DNMT1,HDAC2,SF3B3,TOMM40,CDCA4,NOP2,SLC7A1,AURKB,STIP1,IRAK1,E2F1,RAE1,YKT6,FANCI,MARCKSL1,HMGA1,SSRP1,HNRNPAB,SRPK1,MAPK13,RFWD3,TACC3,HDGF,NCAPD2,TCF3,EZH2,EIF4G1
1525	GATAD2B	1236.0	ARCHS4 Coexpression,1452;Enrichr Queries,848;GTEx Coexpression,1407	MARCKSL1,PRDX4,PARP1,STMN1,SLC2A1,ENO1,MKI67,AURKB,EIF4G1,MLF2,LMNB1
1263	GBX1	1003.0	ARCHS4 Coexpression,1336;Enrichr Queries,1031;GTEx Coexpression,642	FXR1,TFAP2C,DLX5,NXPH4,POLR2D,EEF1A2,PPP2R3A,FKBP3,AURKB,HOXC6,MLF2,LOXL2
282	GBX2	401.3	Literature ChIP-seq,159;ARCHS4 Coexpression,499;Enrichr Queries,351;GTEx Coexpression,596	B4GALT2,SMARCB1,SERPINE2,CRABP2,DLX5,MAGEF1,TYMS,AURKB,LMNB2,LOXL2,LMNB1,UCHL1,CHEK2,PMAIP1,MYBL2,SOX4,TFAP2A,TFAP2C,MARCKSL1,TMEM132A,WNT5A,SOX12,NETO2,SULF1,ETV4,HNRNPAB,CIT,MLF2,COL1A1,TMEM158,COL5A1,PI15,ALDOC,DBN1,TNFRSF21
1439	GCM1	1140.0	ARCHS4 Coexpression,1325;Enrichr Queries,679;GTEx Coexpression,1415	DSP,TFAP2A,TFAP2C,WNT5A,AURKB,MLF2,LOXL2,COL1A1,VCAN,RSRC1,CHEK2,POLR2D,SOX4
1287	GCM2	1016.0	ARCHS4 Coexpression,1210;Enrichr Queries,1207;GTEx Coexpression,632	EPN3,TFAP2A,MLLT11,LAPTM4B,TFAP2C,DLX5,SPATS2,ALDOA,AURKB,PTHLH,LOXL2
1418	GFI1	1121.0	ARCHS4 Coexpression,1102;Enrichr Queries,760;GTEx Coexpression,1500	TOP2A,MARCKSL1,RRM2,SLC2A1,MKI67,MMP9,AURKB,LMNB1,CDC20,SLC7A5,VCAN,TACC3,BIRC5,TOPBP1,POLE
593	GFI1B	604.2	Literature ChIP-seq,44;ARCHS4 Coexpression,1267;Enrichr Queries,212;ReMap ChIP-seq,71;GTEx Coexpression,1427	CHPF,KDELR1,HJURP,NUDT1,ENO1,NOC2L,MKI67,LAPTM4B,FLAD1,CHEK2,PSMD2,STMN1,NUSAP1,AP1S1,NEK2,SOX4,PDK1,TUBA4A,CDC25A,MSH6,MSH2,PPIF,FKBP3,ASF1B,RNASEH2A,CDCA3,SHC1,PRKDC,CDCA7,PKMYT1,PRDX2,CCNB2,CCNB1,SERPINH1,EIF4EBP1,CYC1,HOXC6,FAM83A,STIL,UBE2C,EIF2AK1,HMGA1,PYCR1,CDC7,ZWINT,LSM2,MLLT11,COL5A1,UBE2T,RNF187,B4GALT2,TOP2A,KDM5B,FEN1,MCM7,SLC2A1,BRCA1,KIF15,LMNB1,ATIC,RSRC1,MYBL2,TK1,TOPBP1,CEP55,N…
363	GLI1	456.5	Literature ChIP-seq,161;ARCHS4 Coexpression,454;Enrichr Queries,186;GTEx Coexpression,1025	SERPINE2,CRABP2,ITGB4,SHMT2,COL11A1,SLC2A1,THY1,MKI67,THBS2,AURKB,LMNB2,LOXL2,LMNB1,PLAU,CHEK2,POLR2D,E2F1,MYBL2,SKP2,SOX4,CTHRC1,WNT5A,CAD,SULF1,ETV4,MMP9,PAICS,MLF2,COL1A1,MMP14,VCAN,COL5A1,MSH2,CDK4,COL5A2,BIRC5,NCAPD2,MCM5,TCF3
236	GLI2	359.0	ARCHS4 Coexpression,114;Enrichr Queries,350;GTEx Coexpression,613	B4GALT2,KDM5B,SERPINE2,MAGED1,COL11A1,SLC2A1,HMGB3,THBS2,FOXM1,PTPRF,AURKB,LMNB2,LOXL2,FXR1,CHEK2,SERPINH1,MYBL2,SOX4,TFAP2A,MARCKSL1,PARP1,WNT5A,CAD,HMGA1,NME4,SOX12,SULF1,PIMREG,HNRNPAB,PAICS,CKAP5,CDC25A,CKAP4,MSH6,COL1A1,VCAN,COL5A1,KIF4A,MFAP2,COL5A2,TIMELESS,CENPO,TCF3,DBN1
484	GLI3	533.7	ARCHS4 Coexpression,424;Enrichr Queries,528;GTEx Coexpression,649	CNTNAP2,KDM5B,SERPINE2,MAGED1,COL11A1,THBS2,AURKB,LOXL2,KIF15,NUSAP1,SOX4,MARCKSL1,TPBG,WNT5A,SOX12,SULF1,PIMREG,CKAP5,COL1A1,MMP14,VCAN,CENPF,COL5A1,PSAT1,MFAP2,COL5A2
1602	GLI4	1409.0	ARCHS4 Coexpression,1612;GTEx Coexpression,1206	PAFAH1B3
249	GLIS1	369.0	ARCHS4 Coexpression,261;Enrichr Queries,676;GTEx Coexpression,170	B4GALT2,PRIM2,LRRC15,CHPF,SHC1,NXPH4,COL11A1,THY1,PLOD1,THBS2,LRP8,AURKB,LOXL2,SEC61A1,SERPINH1,PPFIA4,CTHRC1,WNT5A,SOX12,SULF1,CKAP4,MLF2,COL1A1,GREM1,MMP14,FAP,COL5A1,COL7A1,MFAP2,COL5A2
448	GLIS2	505.7	ARCHS4 Coexpression,352;Enrichr Queries,368;GTEx Coexpression,797	B4GALT2,SERPINE2,CHPF,SHC1,KDELR1,SLC2A1,PLOD2,PLOD1,THBS2,PTPRF,AURKB,LOXL2,PLAU,SERPINH1,SOX4,JUP,TMEM132A,SOX12,SULF1,CKAP4,MLF2,COL1A1,VCAN,MMP14,COL5A1,MFAP2,COL5A2,DBN1
519	GLIS3	562.3	ARCHS4 Coexpression,646;Enrichr Queries,494;GTEx Coexpression,547	FOXE1,SERPINE2,CHPF,PLOD2,THBS2,AURKB,LOXL2,PLAU,SLC12A8,SOX4,TPBG,WNT5A,SULF1,PDIA6,TUBA4A,CKAP4,MLF2,COL1A1,VCAN,CDCP1,COL5A1,COL5A2,MCM3,TACC3,TNFRSF21
644	GLMP	633.5	ARCHS4 Coexpression,814;GTEx Coexpression,453	PSMD8,PRIM2,MMP14,PRDX4,CDK4,KDELR1,EIF4EBP1,ALG3,PLOD1,MMP9,CKAP4,MARK1
674	GLYR1	647.3	ARCHS4 Coexpression,577;ReMap ChIP-seq,2;GTEx Coexpression,1363	TOP2A,CSE1L,NCAPG2,BUB1B,MCM10,TTF2,USP39,PRPF19,LMNB2,LMNB1,SEC61A1,CHAF1A,EXO1,PPAT,C1QBP,CHEK1,NUSAP1,OIP5,KNTC1,TOPBP1,SKP2,POLE,DSP,PARP1,ACTL6A,KIF23,RANGAP1,CDC25A,MELK,MTHFD2,NDUFS6,KIFC1,MED20,MCM3,MCM4,KIF2C,MCM6,KIF20A,TTLL12,GART,MCM2,SF3B3,PRKDC,NOP2,CDCA8,TYMS,NCAPH,SRM,AURKA,CCNB2,PAK6,RAD54L,ECT2,MAPK6,RAE1,BUB1,CCT5,CCT4,FANCI,STIL,RRM1,SPAG5,NUP155,SRD5A1,EIF2AK1,GFPT1,SSRP1,NPM…
1094	GMEB1	898.7	ARCHS4 Coexpression,1089;Enrichr Queries,650;GTEx Coexpression,957	KDM5B,DNMT1,MARCKSL1,RFC2,HMGA1,SLC2A1,ENO1,PRPF19,LRP8,AURKB,SKA1,SRPK1,MLF2,SEC61A1,CHAF1B,POLR2D,TACC3,RCC1,SOX4
985	GMEB2	831.0	ARCHS4 Coexpression,796;Enrichr Queries,657;GTEx Coexpression,1040	DNMT1,PLK1,HMGA1,SLC2A1,PRPF19,AURKB,LMNB2,SRPK1,SLC7A5,STIP1,IRAK1,EEF1A2,TACC3,PPIF,E2F3,HDGF,TCF3,SOX4,DBN1,EIF4G1
478	GPBP1	531.5	ARCHS4 Coexpression,365;GTEx Coexpression,698	PPP1R14B,CHPF,SHC1,KDELR1,PLOD1,PRPF19,CKAP5,CKAP4,STIP1,SEC61A1,IRAK1,STMN1,AP1S1,PRAME,HDGF,CYC1,YKT6,EIF4G1,RNF187
739	GPBP1L1	685.5	ARCHS4 Coexpression,1029;GTEx Coexpression,342	HDAC1,CBLC,LSR,MAPK13,LMNB1,UCHL1,RFWD3,ESRP1,DSG2,HDGF,PAFAH1B3,EZH2,PFN2
157	GRHL1	276.7	ARCHS4 Coexpression,477;Enrichr Queries,270;GTEx Coexpression,83	COL17A1,LAD1,CRABP2,SERPINE2,GPR87,SLC2A1,CBLC,LYPD3,CALML3,MKI67,ABCA12,KLK8,PTPRF,AURKB,LOXL2,PERP,CHEK2,POLR2D,SFN,FAM83A,DSP,TFAP2A,TFAP2C,RRM2,JUP,SRD5A1,TUBA4A,MAPK13,MLF2,SLC7A5,CDCP1,PSAT1,KRT16,ESRP1,SDC1,RAB38,TTLL12,SPRR1A,SPRR1B
43	GRHL2	118.6	Literature ChIP-seq,103;ARCHS4 Coexpression,234;Enrichr Queries,154;ReMap ChIP-seq,10;GTEx Coexpression,92	LAD1,ITGB4,ZWILCH,SLC2A1,CBLC,CALML3,MCM10,SPINT2,ABCA12,PTPRF,LOXL2,CDC20,MRPL3,CHAF1A,CDH3,FLAD1,PLAU,CHEK2,TK1,SOX4,DSP,TPD52,RFC4,LSR,RANGAP1,PDIA6,TUBA4A,MLF2,EPN3,CCNA2,SLC7A5,CDCP1,ESPL1,TRAF4,CCNE1,ESRP1,EEF1A2,RAB38,DSG2,KIF2C,FKBP4,ALDOA,TNFRSF21,COL17A1,RNASEH2A,CRABP2,SHC1,GPR87,TMPRSS4,LYPD3,THY1,KLK8,CENPA,AURKB,PRDX2,PERP,SPP1,PAK6,PMAIP1,SFN,FAM83A,TFAP2A,PLK4,TFAP2C,PPP1R14B,RRM1…
50	GRHL3	128.3	ARCHS4 Coexpression,184;Enrichr Queries,112;GTEx Coexpression,89	LAD1,SERPINE2,ITGB4,SLC2A1,CBLC,CALML3,ABCA12,MKI67,PTPRF,LOXL2,CDC20,CDH3,PLAU,CHEK2,DSP,WNT5A,LSR,ETV4,MMP9,MLF2,EPN3,SLC7A5,VCAN,CDCP1,ESPL1,ESRP1,RAB38,TTLL12,COL17A1,SPRR3,CRABP2,GPR87,TMPRSS4,LYPD3,KLK8,AURKB,PERP,PMAIP1,SFN,FAM83A,TFAP2A,TFAP2C,RRM2,JUP,SRD5A1,MAPK13,COL1A1,COL5A1,KRT16,SDC1,SPRR1A,SPRR1B
966	GSC	821.0	ARCHS4 Coexpression,412;Enrichr Queries,767;GTEx Coexpression,1284	TFAP2A,TFAP2C,RFC3,PCNA,DLX5,UBE2C,WNT5A,AURKB,LOXL2,SRM,AURKA,HOXA10,GREM1,LAPTM4B,CCNB1,COL5A1,CCNE1,CKS2,MCM5,MYBL2,SKP2,WNT1,HOXC6,MAD2L1
1190	GSC2	959.0	ARCHS4 Coexpression,1334;Enrichr Queries,1121;GTEx Coexpression,422	TFAP2A,KDM5B,TFAP2C,FOXE1,DLX5,TTK,PKMYT1,AURKB,PPM1G,LOXL2,CENPM,PRAME,TCF3,RAE1
1165	GSX1	941.7	ARCHS4 Coexpression,970;Enrichr Queries,1204;GTEx Coexpression,651	TFAP2A,TFAP2C,MARCKSL1,CHRNA5,DLX5,MAGED1,AURKB,MLLT11,HOXA10,UCHL1,VCAN,GNG4,CDK4,TMEM14A
762	GSX2	700.0	ARCHS4 Coexpression,656;Enrichr Queries,1027;GTEx Coexpression,417	TFAP2A,TFAP2C,HDAC2,DLX5,MAGED1,TMEM132A,SLC2A1,CDCA7,ENO1,PIMREG,AURKB,CIT,RAD54B,HOXA10,MLLT11,PBK,ALDOC,WNT1,SOX4,PFN2
446	GTF2B	504.8	ARCHS4 Coexpression,883;ENCODE ChIP-seq,19;ReMap ChIP-seq,13;GTEx Coexpression,1104	CSE1L,DSCC1,NUDT1,ENO2,CDC20,PSMD8,PTTG1,FLAD1,PPME1,NUSAP1,AP1S1,RCC1,SOX4,VRK1,SOX12,PUS7,COX6B1,MTHFD2,PPIF,HPRT1,FKBP4,DNMT1,RNASEH2A,CDCA3,CHRNA5,SHC1,CDCA5,NOP2,NCAPG,HMMR,NCAPH,PRDX2,STIP1,PRDX4,PMAIP1,CYC1,TFAP2A,STIL,JUP,UBE2C,PLK1,HMGA1,FANCG,ZWINT,MLLT11,TPX2,POLA2,CDK4,KIF4A,UBE2T,ALDH18A1,FARSA,EIF4G1,B4GALT2,KDM5B,MCM7,NCAPG2,MAGEF1,KIF14,MCM10,KIF11,USP39,PRPF19,PTPRF,LMNB2,LMNB1,K…
136	GTF2I	255.0	ARCHS4 Coexpression,255	MARCKSL1,SF3B3,PARP1,PRKDC,CAD,SSRP1,PRPF19,HNRNPAB,CKAP5,PTPRF,LMNB2,LMNB1,KIFC1,NCAPD2,HDGF,TCF3,FKBP4,DBN1,EIF4G1
1417	GTF2IRD1	1121.0	ARCHS4 Coexpression,1447;GTEx Coexpression,794	CHAF1B,MDH2,NOC2L,EIF4G1
1150	GTF2IRD2	931.7	ARCHS4 Coexpression,1173;Enrichr Queries,1194;GTEx Coexpression,428	SLC1A4,NETO2,RANGAP1,PRPF19,AURKB,NME1,MLF2,LOXL2,SLC7A5,CHEK2,AP1S1,HDGF,HPRT1,SOX4,EIF4G1
388	GTF2IRD2B	471.3	ARCHS4 Coexpression,120;Enrichr Queries,974;GTEx Coexpression,320	AHCY,CDCA5,CSE1L,NCAPG2,SLC1A4,HMMR,PRPF19,AURKB,NCAPH,LMNB2,LMNB1,STIP1,RACGAP1,CHEK2,AP1S1,PAK6,RCC1,MYBL2,CCT7,SOX4,CCT5,CCT4,CCT3,HMGA1,NETO2,SSRP1,RANGAP1,NPM3,HNRNPAB,PAICS,CDC25A,NME1,MLF2,CCNA2,SLC7A5,TPX2,COL5A1,KIFC1,EEF1A2,NCAPD2,HDGF,HPRT1,PAFAH1B3,EIF4G1
493	GTF3A	540.7	ARCHS4 Coexpression,1098;Enrichr Queries,128;GTEx Coexpression,396	TOP2A,FEN1,PCNA,MCM7,ENO1,BZW2,TYMS,AURKB,SRM,CDC20,MRPL3,PRDX4,PTTG1,C1QBP,CYC1,CCT7,CCT5,CCT3,RRM2,MDH2,PRMT1,HNRNPAB,PAICS,COX6B1,SLC7A5,NDUFS6,MTHFD2,CDK4,APEX1,EEF1A2,CKS2,MCM3,MCM6,ALDOA,FKBP3,MAD2L1
1064	GZF1	875.0	ARCHS4 Coexpression,819;Enrichr Queries,753;GTEx Coexpression,1053	SLC2A1,SLC1A4,PRPF19,PTPRF,AURKB,MLF2,LMNB1,SLC7A5,SEC61A1,MTHFD2,ESRP1,CHEK2,POLR2D,PPIF,TOPBP1,YKT6,SOX4,MCM2,EIF4G1
717	HAND1	676.7	ARCHS4 Coexpression,275;Enrichr Queries,442;GTEx Coexpression,1313	SERPINE2,DLX5,AURKB,LMNB2,LOXL2,LAPTM4B,CDH3,POLR2D,SERPINH1,MYBL2,SKP2,HOXC6,DSP,TFAP2A,TFAP2C,WNT5A,NME4,HNRNPAB,PAICS,COL1A1,VCAN,COL5A1,RAB15,CCNE1,EEF1A2,COL5A2,DSG2,TCF3,DBN1,MAD2L1
927	HAND2	800.3	ARCHS4 Coexpression,494;Enrichr Queries,611;GTEx Coexpression,1296	SHC1,COL11A1,THBS2,FOXM1,AURKB,E2F1,HOXC6,TFAP2A,CCT3,WNT5A,TMEM132A,PYCR1,NME4,SOX12,SSRP1,SULF1,COL1A1,GREM1,VCAN,COL5A1,COL5A2,EEF1A2,HDGF,TCF3,DBN1
404	HBP1	479.5	ARCHS4 Coexpression,82;Enrichr Queries,1151;ReMap ChIP-seq,205;GTEx Coexpression,480	B4GALT2,KDM5B,CHPF,NCAPG2,USP39,FOXM1,PRPF19,LMNB2,LMNB1,CDC20,CHAF1A,FLAD1,MYBL2,TMEM14A,SOX4,CEP55,PARP1,PRMT1,CAD,SOX12,RANGAP1,CDC25A,CIT,MLF2,COX6B1,MMP11,TRAF4,KIFC1,MCM4,TTLL12,FKBP4,MCM2,RNASEH2A,TOMM40,AHCY,CDCA3,SHC1,PRKDC,CDCA5,NOP2,PKMYT1,TYMS,AURKB,SRM,PRDX2,PGBD5,E2F1,CYC1,MARCKSL1,PPP1R14B,RRM2,JUP,TMEM132A,PYCR1,SSRP1,FANCE,HNRNPAB,PAICS,ZWINT,LSM2,TPX2,TACC3,NCAPD2,HDGF,TCF3,EIF4…
971	HDX	823.3	ARCHS4 Coexpression,469;Enrichr Queries,1004;GTEx Coexpression,997	HDAC2,SERPINE2,SYT1,HDAC1,WNT5A,SULF1,PRPF19,AURKB,MLLT11,VCAN,IRAK1,RSRC1,STMN1,PMAIP1,HDGF,FKBP3,SOX4,EIF4G1,PFN2,MARK1
940	HELT	806.7	ARCHS4 Coexpression,1230;Enrichr Queries,940;GTEx Coexpression,250	COL17A1,DSP,TFAP2A,TFAP2C,HDAC2,JUP,FOXE1,DLX5,GPR87,ABCA12,USP39,AURKB,MLF2,LOXL2,PERP,COL7A1,SDC1,WNT1,PFN2
265	HES1	388.0	ARCHS4 Coexpression,897;Enrichr Queries,245;ReMap ChIP-seq,292;GTEx Coexpression,118	COL17A1,TOP2A,LAD1,CNTNAP2,SERPINE2,DLX5,GPR87,KIF14,SLC2A1,CBLC,LYPD3,ABCA12,KLK8,PTPRF,AURKB,CDC20,DGUOK,CAND1,PLAU,SNRPD1,PERP,CHEK2,PMAIP1,SFN,SOX4,DSP,TFAP2A,TFAP2C,MARCKSL1,RRM2,JUP,TPBG,SULF1,MLF2,COX6B1,COL1A1,CCNA2,SLC7A5,VCAN,CDCP1,KIF18B,ESRP1,COL7A1,CKS2,SDC1,RAB38,TNFRSF21,SPC25
273	HES2	393.3	ARCHS4 Coexpression,924;Enrichr Queries,179;GTEx Coexpression,77	COL17A1,LAD1,CRABP2,CDCA4,ITGB4,GPR87,TMPRSS4,SLC2A1,CBLC,LYPD3,CALML3,KLK8,AURKB,PTHLH,LOXL2,CDH3,PLAU,PERP,CHEK2,PMAIP1,SFN,DLGAP5,FAM83A,DSP,TFAP2A,TFAP2C,RRM2,JUP,SRD5A1,MAPK13,MLF2,COL1A1,EPN3,FERMT1,SLC7A5,VCAN,CDCP1,COL5A1,KRT16,ESRP1,UBE2T,SDC1,BIRC5,RAB38,TTLL12,SPRR1A,SPRR1B,CDKN3
607	HES3	610.0	ARCHS4 Coexpression,73;Enrichr Queries,1301;GTEx Coexpression,456	AHCY,NCAPG2,BUB1B,HMGB3,THY1,ENO2,AURKB,LMNB2,UNG,LMNB1,POLB,LAPTM4B,CHAF1A,CHEK2,STMN1,SERPINH1,WNT1,BUB1,RPL39L,GINS1,MARCKSL1,PARP1,PRMT1,CAD,HMGA1,NME4,LSR,SSRP1,NPM3,HNRNPAB,PAICS,ETV4,CDC25A,NIPSNAP1,MLLT11,MSH6,MSH2,KIFC1,ESRP1,MCM3,TIMELESS,MCM4,MCM5,HPRT1,TTLL12,TCF3,PAFAH1B3,DBN1
752	HES4	695.7	ARCHS4 Coexpression,448;Enrichr Queries,435;GTEx Coexpression,1204	B4GALT2,SMARCB1,SERPINE2,KDELR1,NXPH4,MAGEF1,TYMS,PKMYT1,AURKB,SRM,CDC20,PLAU,PMAIP1,SOX4,MARK1,MARCKSL1,PPP1R14B,JUP,NME4,SOX12,HNRNPAB,MLF2,COL1A1,SLC7A5,VCAN,TMEM158,EEF1A2,RNF187
871	HES5	773.7	ARCHS4 Coexpression,1113;Enrichr Queries,418;GTEx Coexpression,790	CRABP2,TMEM132A,SLC2A1,SLC1A4,NME4,SOX12,ETV4,AURKB,MLF2,LOXL2,LSM2,COL1A1,CENPF,PLAU,CHEK2,ITPKA,POLR2D,EEF1A2,NUSAP1,ALDOC,SOX4,DBN1
975	HES6	825.0	ARCHS4 Coexpression,879;Enrichr Queries,43;GTEx Coexpression,1553	TOP2A,FEN1,SMARCB1,SERPINE2,MCM7,MAGEF1,HJURP,SLC2A1,MCM10,SPINT2,KIF11,FOXM1,MKI67,LMNB1,CDC20,PTTG1,CHEK2,STMN1,PBK,NUSAP1,NEK2,MYBL2,TK1,DLGAP5,SOX4,NME4,PIMREG,TUBA4A,MLF2,CCNA2,SLC7A5,ASPM,MTHFD2,CKS2,MCM3,BIRC5,MCM4,ALDOC,KIF2C,MCM6,PAFAH1B3,DTL,ASF1B,PCNA,CDCA3,CDCA5,CDCA7,CDCA8,HMMR,TYMS,LRP8,AURKB,AURKA,CCNB2,PRDX2,CCNB1,RACGAP1,GINS2,MARCKSL1,RRM2,UBE2C,PLK1,HMGA1,TPX2,CENPF,TMEM158,SLC…
1002	HES7	841.0	ARCHS4 Coexpression,1435;Enrichr Queries,502;GTEx Coexpression,586	TFAP2A,TFAP2C,RRM2,CRABP2,HMGA1,SLC2A1,CDC7,ENO2,ETV4,AURKB,MLF2,LOXL2,POLB,COL1A1,SLC7A5,TMEM158,RAB15,PPFIA4,SOX4,FAM83A
371	HESX1	459.0	ARCHS4 Coexpression,141;Enrichr Queries,1189;GTEx Coexpression,47	FEN1,DSCC1,GMNN,KIF14,BUB1B,HMGB3,BRCA1,TTF2,MKI67,EXO1,SNRPD1,FAM162A,PPAT,CHEK2,CHEK1,NUSAP1,KNTC1,OIP5,DSP,RFC3,RFC4,VRK1,PIMREG,ETV4,COX6B1,NEIL3,MSH2,CKS2,DTL,FKBP3,MCM2,HDAC2,PCNA,SHMT2,NCAPG,HMMR,TYMS,CENPA,AURKB,RAD54B,RAD51AP1,DGUOK,PMAIP1,BUB1,PLK4,FANCI,RPL39L,GINS1,GINS2,POLQ,STIL,GINS4,MND1,PAICS,ZWINT,COL1A1,GGCT,CENPE,POLE2,MFAP2,CENPM,NCAPD2,MAD2L1
1452	HEY1	1150.0	ARCHS4 Coexpression,1150;Enrichr Queries,701;GTEx Coexpression,1599	MARCKSL1,SERPINE2,MAGED1,WNT5A,SULF1,AURKB,MLF2,COL1A1,VCAN,COL5A1,COL5A2,SERPINH1,SOX4,PFN2
963	HEY2	820.0	ARCHS4 Coexpression,310;Enrichr Queries,561;GTEx Coexpression,1589	HDAC2,SERPINE2,GMNN,SLC2A1,HMGB3,PLOD2,TTK,AURKB,LOXL2,LAPTM4B,EXO1,CHEK2,BUB1,SOX4,RPL39L,GINS2,RFC3,WNT5A,SULF1,PAICS,MLF2,COL1A1,VCAN,MSH2,PSAT1,APEX1,COL5A2,MFAP2,CKS2,MAD2L1
908	HEYL	789.3	ARCHS4 Coexpression,1115;Enrichr Queries,469;GTEx Coexpression,784	CHPF,SERPINE2,THY1,PLOD1,SULF1,THBS2,AURKB,LOXL2,COL1A1,MMP11,VCAN,MMP14,FAP,COL5A1,PLAU,MFAP2,COL5A2,SERPINH1
926	HHEX	800.3	ARCHS4 Coexpression,1178;Enrichr Queries,731;ReMap ChIP-seq,191;GTEx Coexpression,1101	TOP2A,AHCY,PCNA,TOMM40,FOXE1,SERPINE2,SPINT2,BRCA1,KIF11,MKI67,AURKB,AURKA,LAPTM4B,GNG4,PLAU,PERP,C1QBP,POLR2D,AP1S1,PMAIP1,NEK2,TK1,TOPBP1,SKP2,SLC12A8,SOX4,CCT4,DSP,GPX2,RRM2,SOX12,FANCE,MMP9,CKAP4,MLF2,COX6B1,TPX2,MMP14,VCAN,GORASP2,DNAJA3,TACC3,CENPO
733	HIC1	682.7	ARCHS4 Coexpression,720;Enrichr Queries,550;GTEx Coexpression,778	SERPINE2,WNT5A,THY1,THBS2,AURKB,CKAP4,LOXL2,COL1A1,MMP14,VCAN,COL5A1,TRAF4,PLAU,COL5A2,SERPINH1,PAK6,SPTBN2
99	HIC2	210.7	ARCHS4 Coexpression,22;Enrichr Queries,208;GTEx Coexpression,402	TOP2A,KDM5B,MCM7,CCNF,NCAPG2,SLC2A1,BUB1B,KIF11,MKI67,NOC2L,LMNB2,LMNB1,UBE2L3,CHAF1A,EXO1,CHEK2,STMN1,CHEK1,RCC1,MYBL2,SKP2,POLE,SOX4,PARP1,CAD,SOX12,CKAP5,CDC25A,MLF2,CCNA2,SLC7A5,ESPL1,KIFC1,CCNE1,TIMELESS,MCM4,KIF2C,TTLL12,GART,DTL,DBN1,DNMT1,AHCY,PRKDC,CDCA5,CDCA8,HMMR,PKMYT1,SLC7A1,AURKB,NCAPH,PPM1G,SRM,AURKA,E2F1,RAD54L,PRAME,E2F3,RAE1,BUB1,FANCI,MARCKSL1,STIL,SPAG5,PLK1,HMGA1,PYCR1,SSRP1,…
86	HIF1A	187.6	Literature ChIP-seq,41;ARCHS4 Coexpression,327;Enrichr Queries,377;ReMap ChIP-seq,109;GTEx Coexpression,84	TOP2A,GPI,KDM5B,GOLT1B,SERPINE2,SLC2A1,PLOD2,PLOD1,ENO1,NOC2L,BZW2,LOXL2,SEC61A1,FLAD1,PPME1,AP1S1,CA9,TK1,SKP2,SOX4,PDK1,DSP,TPD52,PARP1,WNT5A,ALG3,KIF23,VRK1,SOX12,PIMREG,PDIA6,CKAP4,TUBA4A,COX6B1,GREM1,SLC7A5,MMP14,VCAN,MTHFD2,ALDOC,KIF20A,ALDOA,GART,LRRC15,RNASEH2A,AHCY,PCNA,CDCA3,CRABP2,PRKDC,SHC1,CDCA4,NXPH4,TMPRSS4,PKMYT1,THBS2,AURKB,PRDX2,SERPINH1,PMAIP1,ECT2,MAPK6,CTHRC1,HOXC6,TFAP2A,GIN…
1147	HIF3A	931.0	ARCHS4 Coexpression,921;Enrichr Queries,1060;GTEx Coexpression,812	RRP1,SLC2A1,HMGA1,SULF1,PRPF19,HNRNPAB,AURKB,LOXL2,COL1A1,VCAN,COL5A1,PLAU,HDGF,PLP2,MAPK6,PAFAH1B3
968	HINFP	821.3	ARCHS4 Coexpression,1613;ReMap ChIP-seq,196;GTEx Coexpression,655	SMARCB1,CDCA3,HDAC1,SLC2A1,SPINT2,ENO2,CENPA,KLK8,AURKA,POLB,ATIC,IRAK1,RSRC1,CHEK1,AP1S1,CYC1,PPFIA4,POLE,JUP,NME4,SOX12,TUBA4A,LSM2,UBE2T,TIMELESS,NCAPD2,KIF2C,FARSA,FKBP4,RNF187
669	HIVEP1	646.3	ARCHS4 Coexpression,482;Enrichr Queries,1076;GTEx Coexpression,381	SF3B3,AHCY,CDCA4,SLC2A1,TTF2,SLC7A1,AURKB,PSMD8,C1QBP,POLD2,PMAIP1,TOPBP1,CYC1,CCT7,SOX4,CCT3,MDH2,NME4,PUS7,MLF2,NME1,COX6B1,SLC7A5,VCAN,ZFP64
1366	HIVEP2	1073.0	ARCHS4 Coexpression,1592;Enrichr Queries,1227;GTEx Coexpression,400	SYT1,SERPINE2,HDAC1,ENO2,AURKB,MLF2,MLLT11,VCAN,RAB15,KIF3C,SOX4,PFN2
959	HIVEP3	816.0	ARCHS4 Coexpression,1323;Enrichr Queries,998;GTEx Coexpression,127	COL17A1,AHCY,CDCA4,DLX5,GPR87,NXPH4,RRP1,SLC2A1,ABCA12,PRPF19,PTPRF,AURKB,LOXL2,PERP,SPP1,PAK6,SPTBN2,DSP,TFAP2A,TFAP2C,MARCKSL1,JUP,SLC7A5,VCAN,COL5A1,COL7A1,SDC1,RAB38
1246	HLF	993.0	ARCHS4 Coexpression,1299;Enrichr Queries,882;GTEx Coexpression,798	COL1A1,VCAN,SYT1,SERPINE2,CHEK2,POLR2D,ILF2,PPFIA4,ETV4,AURKB,MLF2,LOXL2
1555	HLX	1270.0	ARCHS4 Coexpression,1483;Enrichr Queries,901;GTEx Coexpression,1426	COL1A1,MMP14,VCAN,SERPINE2,COL5A1,PLAU,SLC2A1,MMP9,AURKB
859	HMBOX1	764.3	ARCHS4 Coexpression,263;Enrichr Queries,1307;ReMap ChIP-seq,200;GTEx Coexpression,1287	TOP2A,AHCY,NCAPG2,SLC2A1,KIF11,PRPF19,AURKB,LMNB2,LMNB1,STIP1,LAPTM4B,SEC61A1,IRAK1,PLAU,PSMD2,RCC1,AP1S1,E2F3,KNTC1,TK1,CYC1,CCT7,POLE,YKT6,CCT5,SOX4,PPP1R14B,VRK1,LSR,TUBG1,HNRNPAB,PDIA6,TUBA4A,MLF2,TPX2,UCK2,VCAN,CDCP1,MSH2,TRAF4,KIFC1,APEX1,MCM3,HDGF,EZH2,EIF4G1
428	HMG20A	491.0	ARCHS4 Coexpression,106;Enrichr Queries,1075;GTEx Coexpression,292	KDM5B,CNTNAP2,HDAC2,MAGED1,CSE1L,SLC2A1,CDCA7,OLA1,BUB1B,PTPRF,AURKB,RAD54B,UNG,CAND1,PPAT,CHEK2,WASF1,CCT7,BUB1,SOX4,CCT4,FANCI,CCT3,PARP1,JUP,PRMT1,CDC7,CKAP5,ILF2,PAICS,NIPSNAP1,MLF2,MLLT11,MSH6,MSH2,PSAT1,UBE2T,APEX1,MCM3,PLP2,FKBP3,GART,PFN2
392	HMG20B	472.3	ARCHS4 Coexpression,419;Enrichr Queries,117;GTEx Coexpression,881	TOP2A,KDM5B,GMNN,ENO1,NOC2L,PRPF19,PTPRF,LMNB2,CDC20,CHEK2,NUSAP1,AP1S1,MYBL2,SOX4,PARP1,RFC2,MLF2,CCNA2,MTHFD2,EEF1A2,MCM3,BIRC5,ALDOC,KIF20A,TTLL12,FKBP4,ALDOA,DNMT1,SHC1,SLC1A4,PKMYT1,AURKB,PGBD5,IRAK1,POLD2,SERPINH1,EIF4EBP1,E2F1,CYC1,TFAP2A,MARCKSL1,PPP1R14B,JUP,PLK1,HMGA1,MLLT11,CDK4,HDGF,EIF4G1
15	HMGA2	49.33	ARCHS4 Coexpression,63;Enrichr Queries,55;GTEx Coexpression,30	ERCC6L,SERPINE2,KDELR1,BUB1B,PLOD2,PLOD1,MKI67,LOXL2,CDC20,LAPTM4B,PLAU,CHEK2,CHEK1,STMN1,NUSAP1,SOX4,WNT5A,PIMREG,PDIA6,CDC25A,NEIL3,MELK,CCNE2,MTHFD2,KIF20A,RNASEH2A,PRKDC,SHC1,NCAPG,HMMR,SKA1,CCNB2,CCNB1,SERPINH1,PMAIP1,ECT2,UBE2C,PLK1,HMGA1,CDC6,PAICS,NDC80,COL1A1,TPX2,COL5A1,KIF4A,COL5A2,TOP2A,MCM7,NCAPG2,KIF14,SLC2A1,HMGB3,MCM10,KIF11,FOXM1,LMNB2,LMNB1,EXO1,PBK,MYBL2,TK1,CEP55,DLGAP5,MMP1,C…
158	HMGN3	280.5	ARCHS4 Coexpression,341;ENCODE ChIP-seq,88;ReMap ChIP-seq,89;GTEx Coexpression,604	CHPF,RRP1,GMNN,BUB1B,NOC2L,BZW2,PTTG1,FLAD1,FAM162A,SNRPD1,PSMD2,NUSAP1,AP1S1,TMEM14A,ALG3,SOX12,COX6B1,MELK,EEF1A2,TTLL12,FKBP3,RNASEH2A,CDCA4,SHC1,CDCA5,PKMYT1,PRDX2,STIP1,DGUOK,PRDX4,CYC1,HOXC6,FANCI,RPL39L,TFAP2C,SRD5A1,GFPT1,HMGA1,PYCR1,GGH,PAICS,SRPK1,LSM2,GGCT,SLC6A8,CDK4,TCF3,FARSA,RNF187,EIF4G1,KIF14,HMGB3,MCM10,FOXM1,LMNB2,PTPRF,POLB,SEC61A1,NUF2,TOPBP1,CEP55,SSR4,NME4,LSR,CIT,NME1,SLC7…
969	HMX1	822.3	ARCHS4 Coexpression,145;Enrichr Queries,1119;GTEx Coexpression,1203	B4GALT2,FOXE1,DLX5,NXPH4,RRP1,PKMYT1,PRPF19,AURKB,LMNB2,LOXL2,SRM,CHAF1A,IRAK1,POLD2,E2F1,MYBL2,TFAP2A,CCT3,TFAP2C,MARCKSL1,PPP1R14B,PARP1,TMEM132A,PYCR1,SOX12,SSRP1,RANGAP1,NPM3,HNRNPAB,CDC25A,TTLL12,FKBP4,RNF187
185	HMX2	311.0	ARCHS4 Coexpression,55;Enrichr Queries,854;GTEx Coexpression,24	FEN1,ERCC6L,DSCC1,CCNF,HJURP,KIF14,BUB1B,MCM10,ENO1,KIF11,TTF2,MKI67,PRPF19,LMNB2,LMNB1,LOXL2,HOXA10,CHAF1A,EXO1,SNRPD1,PPAT,CHEK1,NUSAP1,RCC1,MYBL2,TOPBP1,DLGAP5,RFC3,RFC4,PARP1,PRMT1,CAD,VRK1,ETV4,CDC25A,MLF2,CCNA2,MSH2,TRAF4,KIFC1,MTHFD2,MCM3,MCM4,MCM5,TTLL12,DTL,ASF1B,MCM2,BLM,PCNA,CHRNA5,DLX5,SHMT2,CDCA5,NCAPG,CDCA8,HMMR,TYMS,PKMYT1,CENPA,NCAPH,SKA1,AURKB,RAD54B,PPM1G,RAD51AP1,E2F1,RAD54L,PM…
219	HMX3	346.3	ARCHS4 Coexpression,158;Enrichr Queries,852;GTEx Coexpression,29	FEN1,ERCC6L,FOXE1,DSCC1,KIF14,BUB1B,MCM10,ENO1,KIF11,TTF2,MKI67,NOC2L,PRPF19,LMNB2,LMNB1,LOXL2,HOXA10,EXO1,SNRPD1,PPAT,CHEK1,NUSAP1,RCC1,MYBL2,TOPBP1,POLE,RFC3,RFC4,PARP1,PRMT1,WNT5A,CAD,VRK1,TRAF4,KIFC1,MCM3,MCM4,MCM5,KIF2C,TTLL12,DTL,ASF1B,MCM2,BLM,PCNA,CHRNA5,DLX5,HDAC1,NCAPG,HMMR,TYMS,PKMYT1,CENPA,NCAPH,SKA1,AURKB,RAD54B,RAD51AP1,RAD54L,PMAIP1,PRAME,BUB1,HOXC6,FANCI,TFAP2A,GINS2,POLQ,STIL,TFA…
1391	HNF1A	1094.0	ARCHS4 Coexpression,1350;Enrichr Queries,499;GTEx Coexpression,1432	DSP,LAD1,GPX2,ITGB4,BRCA1,FOXM1,ETV4,AURKB,MLF2,LOXL2,COL1A1,CHEK2,POLR2D,E2F1,SPC25
565	HNF1B	585.7	ARCHS4 Coexpression,905;Enrichr Queries,608;ReMap ChIP-seq,244	COL17A1,LAD1,GMNN,CALML3,ENO1,SPINT2,PTHLH,AURKB,LOXL2,PLAU,PPAT,CHEK2,POLR2D,SPP1,ECT2,CEP55,SOX4,TFAP2A,DSP,GPX2,JUP,HMGA1,LSR,CDC6,PAICS,ETV4,MLF2,COL1A1,TPX2,CENPF,VCAN,TRAF4,APEX1,ESRP1,DSG2,TNFRSF21
683	HNF4A	651.3	Literature ChIP-seq,102;ARCHS4 Coexpression,1469;ENCODE ChIP-seq,105;Enrichr Queries,717;ReMap ChIP-seq,166;GTEx Coexpression,1349	B4GALT2,LAD1,MCM7,CHPF,GMNN,CBLC,CALML3,PLOD2,PLOD1,BRCA1,TTF2,USP39,PTPRF,LMNB1,FLAD1,SNRPD1,CHEK2,PPAT,NEK2,KNTC1,TK1,TMEM14A,SOX4,PDK1,DSP,GPX2,RFC2,LSR,KIF22,SOX12,ETV4,MMP9,NIPSNAP1,CDC25A,MLF2,NME1,EPN3,SLC7A5,TRAF4,NDUFS6,ITPKA,MED20,MCM5,ALDOA,DTL,ASF1B,DNMT1,RNASEH2A,AHCY,TOMM40,PCNA,SHC1,NOP2,TMPRSS4,PKMYT1,TYMS,AURKB,AURKA,RAD51AP1,PRDX2,CCNB1,CAND1,GNG4,PERP,POLR2D,E2F1,SERPINH1,RAD54…
710	HNF4G	670.6	ARCHS4 Coexpression,1459;ENCODE ChIP-seq,108;Enrichr Queries,806;ReMap ChIP-seq,141;GTEx Coexpression,839	LAD1,MCM7,GMNN,CBLC,CALML3,PLOD2,PLOD1,BRCA1,USP39,CHAF1A,FLAD1,CHEK2,NEK2,TK1,POLE,CCT3,DSP,SOX12,KIF22,ETV4,NIPSNAP1,MLF2,SLC7A5,TRAF4,TMEM106C,DSG2,MCM5,AHCY,TOMM40,SHC1,PKMYT1,AURKB,UNG,AURKA,PRDX2,GNG4,E2F1,RAD54L,CCT7,TFAP2A,TFAP2C,JUP,PYCR1,LSM2,SRPK1,FERMT1,PSAT1,COL7A1,COL5A2,SDC1,ALDH18A1
1043	HOMEZ	864.7	ARCHS4 Coexpression,1353;Enrichr Queries,741;GTEx Coexpression,500	KDM5B,MARCKSL1,NUP155,TMPRSS4,SLC2A1,THY1,TUBG1,AURKB,PPM1G,MLF2,SLC7A5,VCAN,COL5A1,CHEK2,KIF2C,MYBL2,SOX4,CDKN3
45	HOXA1	121.3	ARCHS4 Coexpression,19;Enrichr Queries,246;GTEx Coexpression,99	SMARCB1,SERPINE2,CSE1L,CALML3,NOC2L,LOXL2,UBE2L3,HOXA10,PSMD8,CDC20,CDH3,PLAU,CHEK2,PSMD2,RCC1,SKP2,SOX4,WNT5A,ILF2,PDIA6,CDC25A,MELK,RAB38,TTLL12,CRABP2,CDCA4,SHMT2,SHC1,GPR87,CDCA5,CDCA8,LYPD3,PKMYT1,KLK8,STIP1,CCNB1,RACGAP1,IRAK1,PMAIP1,SFN,FAM83A,HOXC6,TFAP2A,TFAP2C,PLK1,HMGA1,CDC6,ZWINT,COL1A1,TPX2,COL5A1,KIF4A,UBE2T,EIF4G1,LAD1,ITGB4,FOXM1,LMNB2,C1QBP,MYBL2,TK1,CEP55,DSP,CCT3,PRMT1,CAD,TUBG…
344	HOXA11	439.0	ARCHS4 Coexpression,91;Enrichr Queries,252;GTEx Coexpression,974	B4GALT2,SERPINE2,KDELR1,PLOD1,NOC2L,PRPF19,LMNB2,LOXL2,HOXA10,SEC61A1,PLAU,RCC1,MYBL2,SOX4,WNT5A,CAD,RANGAP1,ETV4,MMP9,CDC25A,CKAP4,MLF2,GREM1,VCAN,EEF1A2,BIRC5,TTLL12,MCM2,THBS2,PKMYT1,SLC7A1,AURKB,SRM,IRAK1,POLD2,SERPINH1,E2F1,CCT7,HOXC6,TFAP2A,PPP1R14B,PLK1,PYCR1,SSRP1,HNRNPAB,COL1A1,COL5A1,FAP,HDGF,EIF4G1
207	HOXA13	333.7	ARCHS4 Coexpression,160;Enrichr Queries,314;GTEx Coexpression,527	SF3B3,HDAC1,PRKDC,KIF11,NOC2L,SLC7A1,AURKB,LMNB2,LOXL2,HOXA10,IRAK1,PLAU,EXO1,RCC1,POLE,SOX4,HOXC6,TFAP2A,TFAP2C,GPX2,RRM2,NUP155,WNT5A,ATAD2,CAD,NME4,SSRP1,ETV4,MMP9,CDC25A,MLF2,COL1A1,VCAN,COL5A1,ESPL1,EEF1A2,PI15,DEPDC1,NCAPD2,DSG2,NCAPD3,TTLL12,EIF4G1
695	HOXA2	658.5	Literature ChIP-seq,139;ARCHS4 Coexpression,485;Enrichr Queries,444;GTEx Coexpression,1566	CRABP2,MAGED1,HMMR,THBS2,AURKB,LMNB2,LOXL2,HOXA10,PLAU,YKT6,SOX4,HOXC6,TFAP2A,MARCKSL1,WNT5A,SULF1,MMP9,CKAP5,CKAP4,COL1A1,FERMT1,VCAN,COL5A1,PSMC4,DBN1
896	HOXA3	785.7	ARCHS4 Coexpression,756;Enrichr Queries,537;GTEx Coexpression,1064	TFAP2A,GPX2,KDELR1,WNT5A,NME4,SOX12,THBS2,BZW2,AURKB,MLF2,LOXL2,TARBP1,COL1A1,HOXA10,VCAN,PGBD5,COL5A1,PLAU,HPRT1,SOX4,HOXC6
774	HOXA4	707.0	ARCHS4 Coexpression,339;Enrichr Queries,530;GTEx Coexpression,1252	GPI,CHPF,KDELR1,NXPH4,AURKB,LMNB2,LOXL2,SRM,HOXA10,PSMD8,PLAU,POLR2D,POLD2,RCC1,CA9,SOX4,HOXC6,PPP1R14B,MDH2,TPBG,WNT5A,NME4,MMP9,MLF2,COL1A1,COL5A1,EEF1A2,ALDOA
844	HOXA5	749.7	ARCHS4 Coexpression,1067;Enrichr Queries,207;GTEx Coexpression,975	TOP2A,SERPINE2,AURKB,UNG,CDC20,HOXA10,POLR2D,NUSAP1,PMAIP1,SOX4,HOXC6,TFAP2A,RRM2,PLK1,WNT5A,SOX12,MMP9,MLF2,TARBP1,COL1A1,CCNA2,VCAN,COL5A1,MTHFD2,PPIF,ALDOC,KIF20A
422	HOXA6	488.7	ARCHS4 Coexpression,363;Enrichr Queries,531;GTEx Coexpression,572	SF3B3,SMARCB1,MCM7,CDCA7,THBS2,AURKB,LOXL2,HOXA10,CHAF1A,PLAU,POLD2,RCC1,POLE,SOX4,HOXC6,TFAP2A,PARP1,WNT5A,CAD,MLF2,MMP14,COL5A1,ESPL1,COL5A2,ITPKA,EEF1A2,MCM5,FARSA
393	HOXA7	473.7	ARCHS4 Coexpression,324;Enrichr Queries,361;GTEx Coexpression,736	DNMT1,SMARCB1,PCNA,NUDT1,USP39,AURKB,LOXL2,UNG,HOXA10,PLAU,C1QBP,POLR2D,POLD2,EIF4EBP1,CYC1,SOX4,HOXC6,TFAP2A,MDH2,WNT5A,PPP2R3A,SULF1,MMP9,MLF2,LSM2,COL1A1,VCAN,COL5A1,APEX1,MFAP2,EEF1A2,TACC3,FARSA
126	HOXA9	246.3	ARCHS4 Coexpression,293;Enrichr Queries,315;ReMap ChIP-seq,179;GTEx Coexpression,198	SERPINE2,MCM7,CBLC,PLOD1,ABCA12,CXCL13,LMNB2,LOXL2,HOXA10,LAPTM4B,CHEK2,C1QBP,NUSAP1,RCC1,OIP5,POLE,SOX4,DSP,TPD52,RFC3,PARP1,WNT5A,ILF2,CKAP5,ETV4,MMP9,NME1,MLF2,VCAN,CKS2,KIF2C,MCM5,TTLL12,ALDOA,ASF1B,COL17A1,DLX5,HDAC1,GPR87,CDCA7,TYMS,AURKB,PRDX4,PERP,POLR2D,PMAIP1,CCT7,HOXC6,CCT4,TFAP2A,TFAP2C,STIL,RRM2,JUP,HMGA1,FANCE,HNRNPAB,TARBP1,COL1A1,COL5A1,PSMC4,COL7A1,ZFP64,COL5A2,TACC3,NCAPD2,HDGF,…
209	HOXB1	335.3	ARCHS4 Coexpression,309;Enrichr Queries,609;GTEx Coexpression,88	LAD1,SMARCB1,GMNN,CBLC,CALML3,LOXL2,SOX4,DSP,PRMT1,WNT5A,TUBG1,ETV4,NIPSNAP1,CDCP1,ESPL1,ESRP1,RAB38,TTLL12,DBN1,SPRR3,CRABP2,CDCA4,GPR87,TMPRSS4,LYPD3,KLK8,AURKB,PERP,SERPINH1,SFN,FAM83A,HOXC6,TFAP2A,GINS2,TFAP2C,MARCKSL1,JUP,SRD5A1,ZWINT,MAPK13,COL1A1,COL5A1,PSMC4,APEX1,MFAP2,SDC1,SPRR1A,SPRR1B,MAD2L1
480	HOXB13	532.3	ARCHS4 Coexpression,1317;Enrichr Queries,240;ReMap ChIP-seq,269;GTEx Coexpression,303	PRIM2,HDAC1,KDELR1,PRPF19,MKI67,THBS2,AURKB,LOXL2,HOXA10,SNRPD1,FAM162A,PPME1,CHEK2,POLR2D,MAPK6,SOX4,HOXC6,TPD52,DSP,TFAP2A,TFAP2C,RFC4,RRM2,BIK,WNT5A,NME4,FANCE,TUBG1,ETV4,MMP9,TARBP1,MLF2,COL1A1,GREM1,EPN3,SLC7A5,ASPM,COL7A1,ESRP1,PI15,DEPDC1,BIRC5,CENPN,NCAPD3,MCM2
832	HOXB2	743.3	ARCHS4 Coexpression,828;Enrichr Queries,247;GTEx Coexpression,1155	SERPINE2,PLOD2,AURKB,LOXL2,HOXA10,PLAU,C1QBP,SERPINH1,PMAIP1,PRAME,SOX4,HOXC6,CTHRC1,TFAP2A,TPBG,WNT5A,NME4,SULF1,MMP9,MLF2,COL1A1,GREM1,VCAN,COL5A1,COL5A2
964	HOXB3	820.3	ARCHS4 Coexpression,918;Enrichr Queries,395;GTEx Coexpression,1148	TFAP2A,KDELR1,WNT5A,NME4,SULF1,AURKB,LMNB2,MLF2,LOXL2,COL1A1,HOXA10,MMP14,VCAN,COL5A1,PLAU,CHEK2,COL5A2,POLE,SOX4,RNF187,HOXC6,EIF4G1
356	HOXB4	447.5	Literature ChIP-seq,13;ARCHS4 Coexpression,157;Enrichr Queries,467;GTEx Coexpression,1153	ERCC6L,GOLT1B,SLC35B1,NOC2L,BZW2,LOXL2,UBE2L3,HOXA10,PSMD8,LAPTM4B,FLAD1,PPME1,CHEK2,CHEK1,RCC1,NEK2,SOX4,WNT5A,CDC25A,MSH6,CCNE2,RAB38,ASF1B,BLM,RNASEH2A,PRKDC,HMMR,DGUOK,IRAK1,RACGAP1,HOXC6,TFAP2A,PLK4,HMGA1,CDC6,NDC80,ZWINT,LSM2,COL1A1,TPX2,POLA2,COL5A1,CDK4,COL5A2,SRPRB,TCF3,ALDH18A1,FARSA,EIF4G1,TOP2A,FEN1,NCAPG2,PRPF19,LMNB2,LMNB1,MRPL3,CHAF1A,EXO1,RSRC1,NUF2,POLE,DLGAP5,CCT3,CAD,CKAP2,NME4…
581	HOXB5	594.3	ARCHS4 Coexpression,329;Enrichr Queries,549;GTEx Coexpression,905	SERPINE2,HDAC1,SHC1,KDELR1,AURKB,LOXL2,HOXA10,PLAU,POLR2D,SOX4,HOXC6,CTHRC1,MARCKSL1,WNT5A,SPATS2,CKAP4,MLF2,COL1A1,GREM1,FERMT1,VCAN,TMEM158,COL5A1,COL5A2,TMEM106C,DSG2,DBN1
434	HOXB6	494.7	ARCHS4 Coexpression,237;Enrichr Queries,294;GTEx Coexpression,953	SERPINE2,CRABP2,HDAC1,SHC1,KDELR1,THBS2,NOC2L,FOXM1,PRPF19,SLC7A1,AURKB,LMNB2,LOXL2,HOXA10,SEC61A1,IRAK1,PLAU,POLR2D,SOX4,CEP55,HOXC6,DSP,TFAP2A,RRM2,WNT5A,CAD,LSR,SSRP1,RANGAP1,HNRNPAB,CKAP4,MLF2,COL1A1,VCAN,COL5A1,COL5A2,TMEM106C,DSG2,HDGF,EIF4G1
402	HOXB7	479.0	Literature ChIP-seq,71;ARCHS4 Coexpression,516;Enrichr Queries,175;ReMap ChIP-seq,267;GTEx Coexpression,1366	TOP2A,SERPINE2,CSE1L,MAGEF1,HMGB3,BZW2,LOXL2,UBE2L3,HOXA10,PSMD8,ATIC,PLAU,EXO1,CHEK2,NUF2,PBK,MYBL2,TK1,SOX4,CEP55,DSP,TPD52,WNT5A,TUBG1,PUS7,ETV4,MMP9,CDC25A,MLF2,NME1,MSH6,SLC7A5,VCAN,CDCP1,MTHFD2,ESRP1,ITPKA,TMEM106C,BIRC5,DSG2,ASF1B,PFN2,DNMT1,CDCA3,SHC1,MAGED1,TMPRSS4,CDCA8,AURKB,SKA1,PTHLH,RAD54B,STIP1,GNG4,POLR2D,SERPINH1,E2F3,KIF3C,HOXC6,CTHRC1,FAM83A,TFAP2A,PPP1R14B,TFAP2C,RRM1,RRM2,NUP…
246	HOXB8	367.7	ARCHS4 Coexpression,163;Enrichr Queries,328;GTEx Coexpression,612	B4GALT2,CNTNAP2,SERPINE2,CRABP2,KDELR1,NOC2L,FOXM1,PRPF19,SLC7A1,AURKB,LMNB2,LOXL2,LMNB1,HOXA10,STIP1,IRAK1,PLAU,CHEK2,POLR2D,SPP1,AP1S1,SOX4,HOXC6,TFAP2A,MARCKSL1,WNT5A,CAD,HMGA1,SOX12,SSRP1,ETV4,HNRNPAB,MLF2,COL1A1,VCAN,COL5A1,KIFC1,COL5A2,NCAPD2,HDGF,TCF3,TNFRSF21,DBN1,EIF4G1
129	HOXB9	249.0	ARCHS4 Coexpression,38;Enrichr Queries,152;GTEx Coexpression,557	SERPINE2,MCM7,ITGB4,NCAPG2,PLOD2,MKI67,NOC2L,PRPF19,LMNB2,LOXL2,UBE2L3,LMNB1,HOXA10,CHAF1A,PLAU,EXO1,CHEK2,RCC1,MYBL2,POLE,SOX4,DSP,GPX2,PARP1,WNT5A,CAD,ETV4,CKAP5,CDC25A,MLF2,CCNA2,SLC7A5,VCAN,ESPL1,KIFC1,ESRP1,TMEM106C,MCM4,DSG2,KIF2C,TTLL12,GART,SF3B3,CRABP2,HDAC1,PRKDC,TMPRSS4,SLC1A4,SLC7A1,AURKB,STIP1,IRAK1,PMAIP1,PRAME,CCT7,HOXC6,CTHRC1,TFAP2A,FANCI,RRM2,SPAG5,MDH2,EIF2AK1,PLK1,HMGA1,PYCR1,…
214	HOXC10	338.0	ARCHS4 Coexpression,285;Enrichr Queries,161;GTEx Coexpression,568	LRRC15,SERPINE2,CRABP2,COL11A1,USP39,THBS2,AURKB,LOXL2,FXR1,HOXA10,CHAF1B,PLAU,PSMD2,POLD2,CYC1,CCT5,HOXC6,CTHRC1,DSP,TFAP2A,CCT3,TFAP2C,PPP1R14B,MDH2,WNT5A,SULF1,TUBG1,MMP9,MLF2,NME1,COL1A1,GREM1,SLC7A5,VCAN,COL5A1,PSMC4,MFAP2,EEF1A2,COL5A2,SDC1,HDGF,FKBP4,ALDOA,EIF4G1
82	HOXC11	182.0	ARCHS4 Coexpression,62;Enrichr Queries,242;ReMap ChIP-seq,213;GTEx Coexpression,211	B4GALT2,ABCA12,NOC2L,FOXM1,PRPF19,LMNB2,LOXL2,HOXA10,AP1S1,RCC1,MYBL2,TK1,SOX4,CEP55,CCT3,WNT5A,RANGAP1,ETV4,MMP9,MLF2,GREM1,EPN3,SLC7A5,MMP14,VCAN,ESPL1,KIFC1,TMEM106C,FKBP4,SF3B3,CRABP2,CDCA4,DLX5,COL11A1,NXPH4,TROAP,THBS2,PKMYT1,AURKB,RACGAP1,IRAK1,E2F1,CYC1,CCT5,HOXC6,CTHRC1,TFAP2A,RRM1,TFAP2C,PPP1R14B,JUP,MDH2,ATAD2,TMEM132A,PYCR1,SSRP1,FANCE,HNRNPAB,COL1A1,TPX2,FAP,COL5A1,PRC1,ZFP64,COL5A2,…
121	HOXC12	243.7	ARCHS4 Coexpression,121;Enrichr Queries,389;GTEx Coexpression,221	CNTNAP2,SPINT2,ABCA12,NOC2L,FOXM1,PRPF19,PTPRF,LMNB2,LOXL2,HOXA10,SEC61A1,AP1S1,CEP55,DSP,CCT3,RANGAP1,MMP9,MLF2,EPN3,MMP14,KIFC1,ESRP1,ITPKA,EEF1A2,TTLL12,FKBP4,COL17A1,LRRC15,CDCA4,DLX5,SHC1,NXPH4,AURKB,IRAK1,PERP,PRAME,YKT6,HOXC6,TFAP2A,TFAP2C,JUP,EIF2AK1,PYCR1,FANCE,SULF1,COL1A1,TPX2,PSMC4,HDGF,EIF4G1,RNF187
74	HOXC13	166.0	ARCHS4 Coexpression,39;Enrichr Queries,216;GTEx Coexpression,243	ABCA12,NOC2L,FOXM1,PRPF19,PTPRF,LMNB2,LOXL2,HOXA10,SEC61A1,CHEK2,PSMD2,C1QBP,AP1S1,RCC1,MYBL2,TK1,CEP55,DSP,CCT3,WNT5A,LSR,RANGAP1,ETV4,MMP9,MLF2,EPN3,SLC7A5,KIFC1,EEF1A2,TTLL12,FKBP4,COL17A1,LRRC15,SF3B3,AHCY,CRABP2,DLX5,NXPH4,COL11A1,CDCA5,PKMYT1,AURKB,SRM,STIP1,RACGAP1,IRAK1,PERP,POLR2D,E2F1,CYC1,YKT6,CCT5,HOXC6,TFAP2A,TFAP2C,PPP1R14B,JUP,MDH2,ATAD2,TMEM132A,PYCR1,SSRP1,SULF1,HNRNPAB,COL1A1,TP…
154	HOXC4	273.3	ARCHS4 Coexpression,87;Enrichr Queries,510;GTEx Coexpression,223	B4GALT2,SMARCB1,SERPINE2,KDELR1,NOC2L,FOXM1,PRPF19,LMNB2,LOXL2,LMNB1,HOXA10,CHAF1A,RSRC1,RCC1,MYBL2,SKP2,POLE,SOX4,PARP1,WNT5A,CAD,SOX12,RANGAP1,CDC25A,MLF2,GREM1,MMP14,VCAN,ESPL1,KIFC1,FKBP4,CRABP2,SLC7A1,AURKB,IRAK1,E2F1,YKT6,HOXC6,CTHRC1,TFAP2A,PPP1R14B,SSRP1,HNRNPAB,COL1A1,FAP,COL5A1,MFAP2,COL5A2,NCAPD2,HDGF,TCF3,EIF4G1,RNF187
262	HOXC5	382.0	ARCHS4 Coexpression,44;Enrichr Queries,610;GTEx Coexpression,492	B4GALT2,KDELR1,NOC2L,FOXM1,PRPF19,LMNB2,LOXL2,HOXA10,PSMD8,CDC20,PSMD2,C1QBP,AP1S1,RCC1,MYBL2,TK1,TPD52,CCT3,TSFM,WNT5A,CAD,ALG3,TUBG1,MMP9,MLF2,NME1,MMP14,TTLL12,FKBP4,AHCY,SHC1,TROAP,NXPH4,THBS2,PKMYT1,AURKB,SRM,IRAK1,POLR2D,POLD2,E2F1,CYC1,CCT7,YKT6,HOXC6,CTHRC1,TFAP2A,PPP1R14B,MDH2,PYCR1,SSRP1,NPM3,HNRNPAB,COL1A1,COL5A1,UBE2T,COL5A2,HDGF,EIF4G1,RNF187
300	HOXC8	412.7	ARCHS4 Coexpression,759;Enrichr Queries,199;GTEx Coexpression,280	SERPINE2,CRABP2,COL11A1,TTF2,THBS2,AURKB,LOXL2,HOXA10,PLAU,CHEK2,POLR2D,ECT2,SOX4,HOXC6,CTHRC1,DSP,TFAP2A,WNT5A,ATAD2,SPATS2,WDR12,SULF1,CKAP4,MLF2,COL1A1,GREM1,SLC7A5,ASPM,VCAN,FAP,COL5A1,COL5A2,BIRC5
153	HOXC9	271.8	Literature ChIP-seq,65;ARCHS4 Coexpression,254;Enrichr Queries,295;GTEx Coexpression,473	SERPINE2,GOLT1B,ZWILCH,CSE1L,GMNN,HJURP,BUB1B,USP39,NOC2L,LOXL2,PSMD8,HOXA10,LAPTM4B,MRPL3,CHAF1B,UCHL1,ATIC,PLAU,FLAD1,SNRPD1,C1QBP,NUSAP1,SKP2,POLE,SOX4,DLGAP5,TSFM,RFC3,WNT5A,ACTL6A,ALG3,TUBG1,ETV4,MMP9,MLF2,NME1,COX6B1,GREM1,MMP14,VCAN,NDUFS6,MTHFD2,KIFC1,PAFAH1B3,AHCY,PCNA,NOP2,HMMR,THBS2,PKMYT1,CENPA,AURKB,SRM,FXR1,DGUOK,POLR2D,POLD2,EIF4EBP1,PAK6,RAD54L,CYC1,YKT6,CCT5,HOXC6,TFAP2A,PPP1R14B…
327	HOXD1	428.3	ARCHS4 Coexpression,316;Enrichr Queries,287;GTEx Coexpression,682	KDM5B,PCNA,DLX5,CSE1L,BUB1B,AURKB,NCAPH,LOXL2,HOXA10,UCHL1,CHAF1A,POLR2D,SPP1,RAE1,BUB1,SOX4,HOXC6,CTHRC1,CCT4,DSP,TFAP2A,CCT3,MARCKSL1,TFAP2C,RFC3,WNT5A,VRK1,TUBG1,ILF2,MLF2,COL1A1,GREM1,POLA2,CCNE2,COL5A1,COL5A2,MCM6,TNFRSF21
417	HOXD10	485.7	ARCHS4 Coexpression,99;Enrichr Queries,322;GTEx Coexpression,1036	SF3B3,MCM7,DLX5,PRKDC,COL11A1,NOC2L,FOXM1,SLC7A1,AURKB,LMNB2,LOXL2,HOXA10,CHAF1A,PLAU,EXO1,POLR2D,E2F1,RCC1,MYBL2,POLE,HOXC6,TFAP2A,FANCI,TFAP2C,PARP1,NUP155,WNT5A,CAD,SSRP1,RANGAP1,MMP9,HNRNPAB,CKAP5,CDC25A,MLF2,COL1A1,GREM1,VCAN,KIF18B,COL5A1,ESPL1,PRC1,COL5A2,DEPDC1,MCM4,NCAPD2,NCAPD3,EIF4G1
335	HOXD11	431.7	ARCHS4 Coexpression,48;Enrichr Queries,285;GTEx Coexpression,962	KDELR1,RRP1,NOC2L,FOXM1,PRPF19,LMNB2,LOXL2,HOXA10,CHAF1A,PLAU,EXO1,C1QBP,RCC1,MYBL2,SKP2,POLE,DSP,CCT3,PARP1,WNT5A,CAD,NME4,RANGAP1,MMP9,CDC25A,MLF2,GREM1,VCAN,ESPL1,DEPDC1,MCM4,DTL,SF3B3,CRABP2,DLX5,PRKDC,COL11A1,THBS2,PKMYT1,TYMS,SLC7A1,AURKB,PTHLH,SRM,IRAK1,POLD2,E2F1,RAD54L,CCT7,HOXC6,TFAP2A,FANCI,TFAP2C,SSRP1,NPM3,HNRNPAB,COL1A1,KIF18B,COL5A1,PRC1,NCAPD2,NCAPD3,EIF4G1,RNF187
1032	HOXD12	857.7	ARCHS4 Coexpression,773;Enrichr Queries,850;GTEx Coexpression,950	TFAP2A,TFAP2C,FOXE1,CRABP2,DLX5,SHC1,KDELR1,NXPH4,WNT5A,NME4,AURKB,HOXA10,COL5A1,POLR2D,COL5A2,HOXC6
222	HOXD13	347.3	Literature ChIP-seq,90;ARCHS4 Coexpression,33;Enrichr Queries,348;GTEx Coexpression,918	MCM7,KDELR1,NCAPG2,MCM10,NOC2L,FOXM1,PRPF19,LMNB2,LOXL2,LMNB1,UBE2L3,HOXA10,CHAF1A,EXO1,C1QBP,RCC1,MYBL2,POLE,DSP,CCT3,PARP1,WNT5A,CAD,NME4,RANGAP1,ETV4,CKAP5,CDC25A,MLF2,GREM1,ESPL1,MCM3,DEPDC1,BIRC5,MCM4,TTLL12,FKBP4,DTL,SF3B3,AHCY,PCNA,CRABP2,DLX5,PRKDC,HDAC1,CDCA5,COL11A1,TTK,SLC7A1,AURKB,SRM,STIP1,RACGAP1,IRAK1,POLR2D,E2F1,CCT7,HOXC6,CCT4,TFAP2A,FANCI,GINS1,TFAP2C,PLK1,SSRP1,NPM3,HNRNPAB,COL…
568	HOXD3	588.0	ARCHS4 Coexpression,714;Enrichr Queries,690;GTEx Coexpression,360	TFAP2A,TSFM,MARCKSL1,CRABP2,DLX5,WNT5A,CAD,THBS2,AURKB,MLF2,LOXL2,MSH6,HOXA10,COL1A1,MMP14,COL5A1,CDK4,SOX4,DBN1,HOXC6,FAM83A
256	HOXD4	377.3	ARCHS4 Coexpression,529;Enrichr Queries,289;GTEx Coexpression,314	SERPINE2,CRABP2,SHC1,DLX5,THY1,THBS2,TYMS,AURKB,LMNB2,LOXL2,HOXA10,PSMD8,CHEK2,POLR2D,SERPINH1,EIF4EBP1,HOXC6,TFAP2A,WNT5A,SULF1,TUBG1,MMP9,CKAP4,MLF2,NME1,MSH6,COL1A1,MMP14,VCAN,COL5A1,CDK4,MFAP2,DBN1
655	HOXD8	637.3	ARCHS4 Coexpression,1051;Enrichr Queries,353;GTEx Coexpression,508	TPD52,TFAP2A,SERPINE2,WNT5A,THBS2,AURKB,MLF2,LOXL2,MSH6,HOXA10,COL1A1,GREM1,MMP14,VCAN,COL5A1,POLR2D,COL5A2,SERPINH1,SOX4,HOXC6,CTHRC1,CDKN3
582	HOXD9	595.3	ARCHS4 Coexpression,334;Enrichr Queries,441;GTEx Coexpression,1011	B4GALT2,DLX5,KDELR1,THY1,FOXM1,PRPF19,AURKB,LMNB2,LOXL2,HOXA10,POLR2D,SERPINH1,E2F1,POLE,HOXC6,TFAP2A,TFAP2C,WNT5A,CAD,SOX12,SSRP1,MMP9,HNRNPAB,COL1A1,GREM1,COL5A1,COL5A2,HDGF,DBN1
140	HSF1	257.2	Literature ChIP-seq,24;ARCHS4 Coexpression,303;ENCODE ChIP-seq,43;ReMap ChIP-seq,29;GTEx Coexpression,887	SMARCB1,CHPF,MCM7,RRP1,NUDT1,PLOD2,PLOD1,BRCA1,ENO2,NOC2L,PRPF19,LMNB2,LMNB1,SEC61A1,LAPTM4B,FLAD1,STMN1,AP1S1,KNTC1,TK1,POLE,SLC12A8,TPD52,CCT3,PRMT1,MMP1,TUBG1,RANGAP1,ILF2,ETV4,TUBA4A,MLF2,CIT,NME1,EPN3,SLC7A5,CKS2,MCM5,TTLL12,FKBP4,ALDOA,PAFAH1B3,DBN1,DNMT1,RNASEH2A,CDCA3,SHMT2,SHC1,HDAC1,NXPH4,PKMYT1,THBS2,CENPA,AURKB,PPM1G,PRDX2,STIP1,IRAK1,POLD2,SERPINH1,PMAIP1,SFN,CYC1,CCT7,WNT1,YKT6,CCT5…
374	HSF2	461.7	ARCHS4 Coexpression,533;Enrichr Queries,229;GTEx Coexpression,623	TOP2A,CNTNAP2,KDM5B,HDAC2,SERPINE2,MAGED1,SLC2A1,MKI67,AURKB,LMNB1,FXR1,UCHL1,CAND1,PSMD2,CHEK2,STMN1,POLR2D,E2F3,WASF1,SOX4,RRM2,CKAP2,MSH6,MLLT11,VCAN,PSAT1,EEF1A2,CKS2,MCM6,FKBP3,PAFAH1B3,EZH2,PFN2
1436	HSF4	1137.0	ARCHS4 Coexpression,1157;Enrichr Queries,654;GTEx Coexpression,1601	ITGB4,ENO2,AURKB,MLF2,LOXL2,COL1A1,SLC7A5,CHEK2,COL7A1,EEF1A2,ALDOC,PPFIA4,SOX4,SPTBN2
1403	HSF5	1106.0	ARCHS4 Coexpression,1538;Enrichr Queries,1149;GTEx Coexpression,630	RPL39L,NUP155,CHEK2,PMAIP1,MMP9,AURKB,CDKN3,PPM1G,MLF2,LOXL2
1280	HSFX1	1013.0	ARCHS4 Coexpression,1465;GTEx Coexpression,561	TRAF4,RSRC1,EEF1A2,ITPKA,ILF2,COX6B1
1630	HSFX2	1557.0	ARCHS4 Coexpression,1557
1111	HSFY1	908.5	ARCHS4 Coexpression,1440;GTEx Coexpression,377	TPD52,SPRR3,CRABP2,FAM162A,TMPRSS4,PYCR1,PAFAH1B3,SPRR1A
1493	HSFY2	1198.0	ARCHS4 Coexpression,1505;GTEx Coexpression,891	RAB15,ENO2,PPFIA4
957	IKZF1	815.2	Literature ChIP-seq,145;ARCHS4 Coexpression,1576;ENCODE ChIP-seq,104;Enrichr Queries,1374;ReMap ChIP-seq,234;GTEx Coexpression,1458	MAGEF1,SLC2A1,CBLC,CALML3,ENO2,ABCA12,FOXM1,PRPF19,KIF15,LMNB1,CDC20,FLAD1,PLAU,FAM162A,PPME1,CHEK1,TPD52,RFC2,SPATS2,CKAP2,CASK,LSR,ETV4,MMP9,ILF2,TUBA4A,MLF2,VCAN,MELK,TRAF4,MTHFD2,RAB38,DSG2,KIF2C,KIF20A,ALDOA,CRABP2,SHMT2,SHC1,NXPH4,CDCA7,SLC1A4,TYMS,AURKB,NCAPH,SERPINH1,PMAIP1,WNT1,BUB1,HOXC6,FAM83A,PLK4,FANCI,MARCKSL1,STIL,RRM2,NUP155,ATAD2,NETO2,LSM2,COL1A1,MLLT11,TPX2,UCK2,HDGF,CENPN,PLP2…
837	IKZF2	745.7	ARCHS4 Coexpression,1101;Enrichr Queries,1111;GTEx Coexpression,25	ERCC6L,SERPINE2,CCNF,HJURP,KIF14,BUB1B,MCM10,ENO1,KIF11,TTF2,MKI67,LMNB1,EXO1,SNRPD1,PPAT,CHEK2,CHEK1,NUSAP1,KNTC1,MYBL2,TOPBP1,DLGAP5,SOX4,RFC3,MLF2,CCNA2,ASPM,NEIL3,VCAN,TRAF4,KIFC1,MCM3,MCM4,DTL,MCM2,PCNA,CDCA4,CDCA7,CDCA8,NCAPG,HMMR,TYMS,CENPA,SKA1,AURKB,RAD54B,RAD51AP1,PMAIP1,MAPK6,BUB1,GINS2,POLQ,STIL,RRM2,UBE2C,GINS4,MND1,PAICS,ZWINT,CENPE,KIF18B,CENPI,POLE2,CENPM,NCAPD2,EZH2,MAD2L1,SPC25
1255	IKZF3	999.0	ARCHS4 Coexpression,1579;Enrichr Queries,1347;GTEx Coexpression,71	PCNA,TTF2,MKI67,TYMS,AURKB,RAD54B,LMNB1,RAD51AP1,EXO1,NUSAP1,PMAIP1,MYBL2,TOPBP1,BUB1,POLQ,RFC3,STIL,RRM2,GINS4,MND1,MMP9,KIFC1,MCM3,CENPM,NCAPD2,MCM5,DTL,MCM2,MAD2L1
1170	IKZF4	946.3	ARCHS4 Coexpression,563;Enrichr Queries,817;GTEx Coexpression,1459	HDAC2,MARCKSL1,MAGED1,SLC2A1,MKI67,LRP8,PTPRF,AURKB,CIT,MLF2,LOXL2,MLLT11,SLC7A5,SEC61A1,C1QBP,STMN1,SOX4,PFN2,SPC25,MARK1
1159	IKZF5	936.0	ARCHS4 Coexpression,207;Enrichr Queries,1185;GTEx Coexpression,1416	B4GALT2,SHC1,KDELR1,PLOD1,AURKB,PTPRF,LMNB2,IRAK1,CHEK2,SERPINH1,AP1S1,YKT6,SOX4,PPP1R14B,TMEM132A,NME4,SSRP1,HNRNPAB,CKAP4,MLF2,MTHFD2,KIFC1,HDGF,DBN1,MCM2,EIF4G1,RNF187
1058	INSM1	872.0	ARCHS4 Coexpression,1138;Enrichr Queries,637;GTEx Coexpression,841	TFAP2A,MARCKSL1,RRM2,SYT1,MAGED1,MAGEF1,SOX12,PKMYT1,AURKB,LOXL2,VCAN,UCHL1,GNG4,CHEK2,POLR2D,SOX4
851	INSM2	755.0	ARCHS4 Coexpression,544;Enrichr Queries,1263;GTEx Coexpression,458	CCT3,CNTNAP2,SYT1,CHRNA5,MAGEF1,SOX12,ENO2,AURKB,NIPSNAP1,CIT,MLF2,LOXL2,MLLT11,GREM1,UCHL1,GNG4,EEF1A2,E2F1,KIF3C
868	IRF1	772.8	Literature ChIP-seq,107;ARCHS4 Coexpression,1536;ENCODE ChIP-seq,30;Enrichr Queries,1292;ReMap ChIP-seq,203;GTEx Coexpression,1469	KDELR1,ZWILCH,DSCC1,RRP1,GMNN,NUDT1,CBLC,BUB1B,ENO1,PLOD1,NOC2L,UBE2L3,PSMD8,PTTG1,FLAD1,PLAU,FAM162A,PSMD2,CHEK2,STMN1,NUSAP1,AP1S1,RCC1,SKP2,TMEM14A,PDK1,VRK1,SOX12,PDIA6,COX6B1,MSH6,NEIL3,MELK,MTHFD2,PPIF,TIMELESS,HPRT1,KIF20A,FKBP4,FKBP3,BLM,RNASEH2A,CDCA3,CHRNA5,SHC1,CDCA5,TROAP,NOP2,CDCA8,NCAPG,HMMR,PKMYT1,SKA1,RAD51AP1,PRDX2,DGUOK,CCNB2,IRAK1,EIF4EBP1,PMAIP1,CYC1,TFAP2A,PLK4,STIL,JUP,EIF2A…
1446	IRF2	1145.0	ARCHS4 Coexpression,1560;Enrichr Queries,1390;ReMap ChIP-seq,128;GTEx Coexpression,1502	B4GALT2,RNASEH2A,CRABP2,MCM7,SHC1,KDELR1,CDCA5,SLC2A1,NOC2L,PKMYT1,USP39,AURKB,PRDX2,RACGAP1,FLAD1,PPAT,PPP1R14B,PRMT1,HMGA1,PYCR1,LSR,KIF22,RANGAP1,PAICS,LSM2,TRAF4,MTHFD2,TACC3,CENPN,ALDOA,DBN1,RNF187
626	IRF3	617.8	ARCHS4 Coexpression,1406;ENCODE ChIP-seq,5;Enrichr Queries,423;ReMap ChIP-seq,5;GTEx Coexpression,1250	SMARCB1,GOLT1B,CSE1L,SLC35B1,CCNF,HJURP,ENO1,TTF2,BZW2,CDC20,FLAD1,CHEK2,NUSAP1,OIP5,KNTC1,SOX4,ILF2,PDIA6,TUBA4A,CDC25A,COX6B1,MSH2,MTHFD2,KIF20A,FKBP3,ASF1B,BLM,RNASEH2A,CDCA3,SHC1,TROAP,CDCA8,HMMR,PRDX2,STIP1,CCNB2,CCNB1,IRAK1,RACGAP1,EIF4EBP1,SFN,CYC1,ECT2,STIL,JUP,UBE2C,HMGA1,CDC6,FANCG,ZWINT,GGCT,TPX2,KIF18B,COL5A1,CDK4,UBE2T,TCF3,FARSA,EIF4G1,EZH2,TOP2A,MCM7,KIF14,MCM10,BRCA1,USP39,FOXM1,L…
505	IRF4	554.6	ARCHS4 Coexpression,1243;ENCODE ChIP-seq,112;Enrichr Queries,1283;ReMap ChIP-seq,94;GTEx Coexpression,41	ERCC6L,KDELR1,ZWILCH,HJURP,ENO1,TTF2,MKI67,ENO2,FLAD1,PLAU,PPAT,CHEK2,CHEK1,NUSAP1,RCC1,KNTC1,VRK1,ILF2,MTHFD2,DNMT1,RNASEH2A,SHC1,CDCA5,NOP2,NCAPG,SLC1A4,HMMR,NCAPH,SKA1,RAD51AP1,PRDX2,DGUOK,PMAIP1,SFN,CYC1,STIL,TMEM132A,PAICS,ZWINT,MLLT11,KIF18B,CDK4,TCF3,FARSA,RNF187,FEN1,MCM7,KIF14,MCM10,KIF11,PRPF19,LMNB2,LMNB1,EXO1,NUF2,MYBL2,TOPBP1,TK1,CCT3,TSFM,RFC3,RFC4,PARP1,RFC2,PRMT1,KIF22,MMP9,NME1,S…
1365	IRF5	1073.0	ARCHS4 Coexpression,1475;Enrichr Queries,1400;GTEx Coexpression,344	PLAU,NUSAP1,CENPM,PMAIP1,MCM5,MYBL2,MMP9,AURKB,MCM2,LMNB1
39	IRF6	115.3	ARCHS4 Coexpression,117;Enrichr Queries,136;GTEx Coexpression,93	LAD1,SERPINE2,ITGB4,SLC2A1,CBLC,CALML3,SPINT2,ABCA12,PTPRF,CDH3,CHEK2,SOX4,DSP,TPD52,LSR,TUBA4A,MLF2,EPN3,SLC7A5,MMP14,CDCP1,ESRP1,RAB38,DSG2,ALDOC,TNFRSF21,COL17A1,DLX5,SHC1,GPR87,LYPD3,KLK8,AURKB,PTHLH,PERP,POLR2D,SFN,TFAP2A,TFAP2C,RRM2,JUP,SRD5A1,MAPK13,COL1A1,FERMT1,KRT16,COL7A1,SDC1,SPRR1A,SPRR1B
1594	IRF7	1360.0	ARCHS4 Coexpression,1519;Enrichr Queries,1172;GTEx Coexpression,1388	SLC7A5,MARCKSL1,SLC2A1,PMAIP1,MMP9,AURKB,LMNB1
1218	IRF8	977.0	Literature ChIP-seq,121;ARCHS4 Coexpression,1542;Enrichr Queries,1345;GTEx Coexpression,900	MARCKSL1,ERCC6L,GOLT1B,GINS3,CDCA7,MMP9,AURKB,LMNB1,PLAU,ITPKA,MCM5,MYBL2,WASF1
1428	IRF9	1131.0	ARCHS4 Coexpression,1521;Enrichr Queries,1291;ReMap ChIP-seq,171;GTEx Coexpression,1539	B4GALT2,SHMT2,CDCA5,SLC2A1,PLOD1,BZW2,CENPA,AURKB,EIF4EBP1,AP1S1,PMAIP1,PRAME,FAM83A,PPP1R14B,SOX12,CKAP4,MLLT11,SLC7A5,MMP14,CDCP1,MTHFD2,KIFC1,DNAJA3,KIF2C,HDGF,TCF3,ALDOA,DTL,DBN1,RNF187
640	IRX1	628.7	ARCHS4 Coexpression,917;Enrichr Queries,653;GTEx Coexpression,316	COL17A1,TFAP2A,TFAP2C,MARCKSL1,SERPINE2,WNT5A,MAGEF1,SOX12,SULF1,PTPRF,AURKB,MLF2,LOXL2,COL1A1,GREM1,MMP14,UCHL1,COL5A1,POLR2D,SOX4,DBN1,HOXC6,CTHRC1
337	IRX2	434.7	ARCHS4 Coexpression,827;Enrichr Queries,316;GTEx Coexpression,161	COL17A1,LAD1,SERPINE2,DLX5,GPR87,NXPH4,SLC2A1,CBLC,HMGB3,ABCA12,THBS2,PTPRF,AURKB,LOXL2,PERP,CHEK2,POLR2D,SOX4,DSP,TFAP2A,TFAP2C,MARCKSL1,JUP,SSR4,WNT5A,SOX12,MLF2,COL1A1,VCAN,COL5A1,FAP,ESRP1,COL7A1,COL5A2,SDC1,RAB38,SPC25
201	IRX3	330.0	ARCHS4 Coexpression,457;Enrichr Queries,381;GTEx Coexpression,152	COL17A1,B4GALT2,LAD1,SERPINE2,CRABP2,DLX5,GPR87,SLC2A1,CBLC,LYPD3,ABCA12,THBS2,KLK8,AURKB,PTPRF,PERP,CHEK2,SOX4,HOXC6,DSP,TFAP2A,TFAP2C,JUP,WNT5A,TMEM132A,SOX12,MLF2,COL1A1,EPN3,SLC7A5,VCAN,COL5A1,TRAF4,PSAT1,ESRP1,COL7A1,COL5A2,SDC1,RAB38,HDGF,FKBP4,RNF187
60	IRX4	146.7	ARCHS4 Coexpression,89;Enrichr Queries,251;GTEx Coexpression,100	LAD1,CNTNAP2,SERPINE2,FOXE1,ITGB4,CBLC,CALML3,ABCA12,PTPRF,LOXL2,HOXA10,UCHL1,CDH3,CHEK2,AP1S1,DSP,WNT5A,LSR,ETV4,MLF2,EPN3,SLC7A5,CDCP1,ESRP1,EEF1A2,RAB38,DSG2,TTLL12,FKBP4,COL17A1,CRABP2,DLX5,SHC1,GPR87,LYPD3,KLK8,SLC7A1,AURKB,PTHLH,PERP,SFN,TFAP2A,TFAP2C,PPP1R14B,JUP,SRD5A1,TMEM132A,COL1A1,FERMT1,COL5A1,KRT16,COL7A1,SDC1,SPRR1B,EIF4G1
134	IRX5	253.3	ARCHS4 Coexpression,236;Enrichr Queries,376;GTEx Coexpression,148	COL17A1,B4GALT2,LAD1,SERPINE2,CRABP2,DLX5,GPR87,SLC2A1,CBLC,LYPD3,ABCA12,KLK8,AURKB,PTPRF,LOXL2,PERP,CHEK2,PMAIP1,AP1S1,SOX4,HOXC6,DSP,TFAP2A,TFAP2C,MARCKSL1,JUP,WNT5A,TMEM132A,SOX12,HNRNPAB,MLF2,COL1A1,EPN3,VCAN,COL5A1,TRAF4,ESRP1,COL7A1,EEF1A2,SDC1,RAB38,HDGF,FKBP4,RNF187
921	IRX6	796.3	ARCHS4 Coexpression,1260;Enrichr Queries,863;GTEx Coexpression,266	COL17A1,DSP,TFAP2A,TFAP2C,JUP,DLX5,NXPH4,COL11A1,CALML3,ABCA12,AURKB,LOXL2,COL1A1,VCAN,COL5A1,FLAD1,RAB15,PERP,POLR2D
595	ISL1	605.0	ARCHS4 Coexpression,907;Enrichr Queries,398;GTEx Coexpression,510	SERPINE2,DLX5,COL11A1,SPINT2,AURKB,UCHL1,GNG4,CHEK2,POLR2D,E2F3,CA9,TMEM14A,SOX4,TFAP2A,TPD52,TFAP2C,SYT1,SSR4,WNT5A,NME4,SULF1,EPN3,COL1A1,VCAN,COL5A1,FAP
609	ISL2	611.7	ARCHS4 Coexpression,58;Enrichr Queries,595;GTEx Coexpression,1182	FEN1,MCM7,NOC2L,PRPF19,LMNB2,LMNB1,LOXL2,PSMD8,CDC20,UCHL1,CHAF1A,EXO1,C1QBP,RCC1,MYBL2,SOX4,CCT3,PRMT1,WNT5A,TUBG1,CDC25A,MLF2,NME1,SLC7A5,VCAN,KIF2C,TTLL12,AHCY,SHMT2,HDAC1,CDCA5,TROAP,PKMYT1,TYMS,AURKB,SRM,PRDX4,IRAK1,POLD2,EIF4EBP1,E2F1,PMAIP1,CYC1,CCT7,CCT5,HOXC6,TFAP2A,TFAP2C,MDH2,PYCR1,SSRP1,NPM3,HNRNPAB,POLA2,FARSA
1570	ISX	1309.0	ARCHS4 Coexpression,1492;Enrichr Queries,1117;GTEx Coexpression,1319	DSP,CNTNAP2,GPX2,CHEK2,CBLC,DSG2,SULF1,AURKB,MLF2
528	JAZF1	567.7	ARCHS4 Coexpression,326;Enrichr Queries,970;GTEx Coexpression,407	AHCY,SERPINE2,MCM7,CBLC,TYMS,AURKB,LMNB2,RSRC1,CHEK2,C1QBP,RCC1,SOX4,CCT3,PPP1R14B,MDH2,PRMT1,PYCR1,NME4,LSR,HNRNPAB,PAICS,ZWINT,MLF2,NME1,COL1A1,VCAN,TRAF4,COL5A1,ESRP1,MCM3
1119	JDP2	915.0	ARCHS4 Coexpression,1245;Enrichr Queries,371;GTEx Coexpression,1129	SERPINE2,SLC2A1,SLC1A4,PLOD1,SLC7A1,MMP9,AURKB,MLF2,LOXL2,COL1A1,SLC7A5,MMP14,COL5A1,MTHFD2,PSAT1,PLAU,SERPINH1,EIF4EBP1,PMAIP1,SOX4
509	JRK	556.0	ARCHS4 Coexpression,270;GTEx Coexpression,842	SF3B3,PRKDC,CAD,CCNF,SSRP1,FOXM1,RANGAP1,PRPF19,SLC7A1,FANCG,LMNB2,LMNB1,ESPL1,KIFC1,NCAPD2,HDGF,TCF3,POLE,EIF4G1
1012	JRKL	846.7	ARCHS4 Coexpression,1470;Enrichr Queries,932;GTEx Coexpression,138	TOP2A,HDAC2,BLM,PRKDC,ZWILCH,TMPRSS4,TTK,PLOD2,KIF11,AURKB,KIF15,CCNB2,PLAU,NUF2,CHEK1,PBK,NUSAP1,RCC1,SOX4,PLK4,NUP155,ACTL6A,KIF23,MLF2,FAP,KIF2C,GART
189	JUN	316.3	Literature ChIP-seq,138;ARCHS4 Coexpression,224;ENCODE ChIP-seq,50;Enrichr Queries,551;ReMap ChIP-seq,167;GTEx Coexpression,768	SERPINE2,CHPF,DSCC1,CSE1L,RRP1,HJURP,NUDT1,BUB1B,CBLC,ENO1,NOC2L,UBE2L3,PSMD8,LAPTM4B,FLAD1,PLAU,SNRPD1,FAM162A,CHEK2,STMN1,NUSAP1,AP1S1,NEK2,OIP5,SKP2,SOX4,ALG3,VRK1,SOX12,ILF2,PDIA6,TUBA4A,CDC25A,COX6B1,MSH6,NEIL3,CCNE2,MSH2,MTHFD2,EEF1A2,PPIF,ASF1B,RNASEH2A,SHC1,PRKDC,CDCA5,NOP2,NCAPG,SLC1A4,HMMR,KLK8,SKA1,PRDX2,DGUOK,RACGAP1,IRAK1,SERPINH1,EIF4EBP1,PMAIP1,SFN,FAM83A,PLK4,RPL39L,JUP,NUP155,SYT…
1194	JUNB	962.0	ARCHS4 Coexpression,1393;Enrichr Queries,815;ReMap ChIP-seq,264;GTEx Coexpression,1376	RNASEH2A,SLC2A1,SLC1A4,ENO1,USP39,AURKB,LMNB1,PRDX2,PLAU,AP1S1,PMAIP1,SOX4,PPP1R14B,MARCKSL1,RFC2,HMGA1,PAICS,LSM2,NME1,COL1A1,SLC7A5,TRAF4,HDGF,ALDOA,RNF187,MCM2
261	JUND	380.3	Literature ChIP-seq,126;ARCHS4 Coexpression,878;ENCODE ChIP-seq,33;Enrichr Queries,796;ReMap ChIP-seq,70;GTEx Coexpression,379	GOLT1B,DSCC1,CSE1L,NUDT1,BUB1B,ENO1,PLOD1,ENO2,BZW2,UBE2L3,LOXL2,FLAD1,PLAU,PSMD2,AP1S1,RCC1,OIP5,TMEM14A,PPFIA4,SOX4,PDK1,SOX12,PUS7,TUBA4A,CCNE2,TIMELESS,FKBP3,DNMT1,RNASEH2A,CRABP2,SHC1,PRKDC,DLX5,GPR87,CDCA8,LYPD3,THY1,PKMYT1,NCAPH,PRDX2,CCNB1,PRDX4,RACGAP1,SERPINH1,PMAIP1,SFN,CYC1,KIF3C,JUP,EIF2AK1,HMGA1,PYCR1,FANCE,PAICS,COL1A1,MLLT11,TPX2,COL5A1,CDK4,SDC1,SPRR1B,EZH2,EIF4G1,LAD1,MCM7,SLC2A…
1126	KAT7	921.0	ARCHS4 Coexpression,1399;GTEx Coexpression,443	RPL39L,KDM5B,NUP155,TUBG1,RAE1,PPM1G,SPC25
396	KCMF1	476.0	ARCHS4 Coexpression,337;Enrichr Queries,342;GTEx Coexpression,749	SHC1,SLC2A1,ENO1,USP39,SLC7A1,AURKB,LMNB2,FXR1,CHAF1B,IRAK1,CHEK2,MAPK6,YKT6,CEP55,CCT4,TPD52,PPP1R14B,EIF2AK1,HMGA1,SSRP1,HNRNPAB,TUBA4A,MLF2,SLC7A5,MTHFD2,PSAT1,ESRP1,HDGF,DSG2,ALDOA,MCM2
1008	KCNIP3	844.0	ARCHS4 Coexpression,931;GTEx Coexpression,757	CNTNAP2,ITPKA,KIF3C,THY1,PPFIA4,CIT,SPTBN2
1000	KDM2A	840.5	ARCHS4 Coexpression,1390;GTEx Coexpression,291	KDM5B,RFWD3,PRAME,KNTC1,TCF3,PKMYT1,RAE1,POLE,EZH2,EIF4G1
80	KDM2B	176.0	ARCHS4 Coexpression,277;GTEx Coexpression,75	COL17A1,LAD1,SF3B3,CDCA4,GPR87,CCNF,LYPD3,ABCA12,LMNB2,LMNB1,CHAF1A,PERP,PMAIP1,TOPBP1,MAPK6,POLE,DSP,TFAP2A,TFAP2C,JUP,PARP1,SPATS2,CAD,HMGA1,SSRP1,HNRNPAB,FANCG,CDC25A,MSH6,ESPL1,TRAF4,KIFC1,RFWD3,ZFP64,TACC3,CENPM,MCM4,SDC1,RAB38,NCAPD2,MCM5,TCF3,EZH2,MCM2
85	KDM5B	187.0	Literature ChIP-seq,7;ARCHS4 Coexpression,283;ENCODE ChIP-seq,69;ReMap ChIP-seq,130;GTEx Coexpression,446	SMARCB1,CCNF,ENO1,ENO2,NOC2L,MKI67,FLAD1,SNRPD1,PSMD2,CHEK2,PPAT,STMN1,CHEK1,AP1S1,RCC1,SKP2,SOX4,SLC12A8,PDK1,SOX12,KIF20A,PFN2,ASF1B,CRABP2,SHMT2,MAGED1,CDCA4,CDCA5,CDCA7,CDCA8,NCAPG,NCAPH,FXR1,PRDX2,RACGAP1,HOXC6,RPL39L,PLK4,JUP,PYCR1,CDC7,CDC6,PAICS,ZWINT,SRPK1,MLLT11,FERMT1,TPX2,UCK2,SFXN1,FARSA,EZH2,TOP2A,NCAPG2,KIF14,BRCA1,KIF11,PRPF19,KIF15,ATIC,CHAF1A,C1QBP,NUF2,PBK,DLGAP5,CCT3,PARP1,PRM…
958	KIN	815.3	ARCHS4 Coexpression,867;Enrichr Queries,78;GTEx Coexpression,1501	TOP2A,FEN1,MCM7,CSE1L,HJURP,MCM10,KIF11,PRPF19,LMNB1,SEC61A1,CHAF1A,CHEK2,STMN1,NUF2,RFC3,RFC4,VRK1,KIF23,ILF2,MSH6,CCNA2,MTHFD2,CKS2,MCM3,BIRC5,MCM4,MCM5,MCM6,DTL,MCM2,BLM,DNMT1,HDAC2,PCNA,AURKB,SKA1,AURKA,CCNB1,POLR2D,ECT2,CCT5,RRM2,UBE2C,NDC80,PRC1,TACC3,HDGF,EZH2,MAD2L1,EIF4G1,SPC25
286	KLF1	404.8	Literature ChIP-seq,6;ARCHS4 Coexpression,423;Enrichr Queries,182;ReMap ChIP-seq,40;GTEx Coexpression,1373	SERPINE2,GOLT1B,KDELR1,RRP1,HJURP,NUDT1,ENO1,MKI67,LOXL2,CDC20,FLAD1,SNRPD1,PPAT,STMN1,NUSAP1,AP1S1,RCC1,PDK1,ILF2,TUBA4A,MSH2,MTHFD2,CCNE1,TTLL12,FKBP4,RNASEH2A,CDCA3,SHC1,SHMT2,CDCA5,NOP2,CDCA7,PRDX2,CCNB2,CCNB1,EIF4EBP1,CYC1,UBE2C,EIF2AK1,HMGA1,PYCR1,FANCG,LSM2,SRPK1,CDK4,SFXN1,ALDH18A1,FARSA,EIF4G1,RNF187,EZH2,B4GALT2,TOP2A,FEN1,MCM7,SLC2A1,HMGB3,MCM10,USP39,LMNB1,MRPL3,SEC61A1,ATIC,CHAF1A,C1…
546	KLF10	577.0	ARCHS4 Coexpression,356;Enrichr Queries,424;GTEx Coexpression,951	SERPINE2,SLC2A1,USP39,MKI67,AURKB,LMNB1,UCHL1,CHAF1A,PLAU,PMAIP1,KIF3C,TMEM14A,SOX4,SPTBN2,MARCKSL1,RRM2,SSR4,PARP1,SOX12,PAICS,CKAP5,TUBA4A,NIPSNAP1,MLF2,CIT,COL1A1,SLC7A5,MTHFD2,ALDOA,DBN1,EIF4G1,MCM2,RNF187
755	KLF11	697.3	ARCHS4 Coexpression,1217;Enrichr Queries,545;GTEx Coexpression,330	DNMT1,RRM2,SERPINE2,PRMT1,TMEM132A,NETO2,AURKB,CIT,MLF2,NME1,SLC7A5,VCAN,MTHFD2,PSAT1,CHEK2,POLR2D,PMAIP1,SFXN1,PAFAH1B3,SOX4,RNF187,PFN2,MCM2
955	KLF12	815.0	ARCHS4 Coexpression,729;Enrichr Queries,1357;GTEx Coexpression,359	LAD1,AHCY,MDH2,CBLC,PTPRF,AURKB,MAPK13,NME1,MLLT11,VCAN,CDCP1,RSRC1,ESRP1,PPIF,CYC1,ALDOA,SOX4
1211	KLF13	972.0	ARCHS4 Coexpression,1580;Enrichr Queries,1264;ReMap ChIP-seq,133;GTEx Coexpression,911	B4GALT2,RNASEH2A,CHPF,MCM7,SHC1,RRP1,SLC2A1,ENO2,PKMYT1,AURKB,PRDX2,STIP1,FLAD1,STMN1,SERPINH1,RCC1,CYC1,PPFIA4,SOX4,PPP1R14B,PRMT1,HMGA1,PYCR1,NME4,SOX12,LSM2,MLF2,MLLT11,SLC7A5,TRAF4,KIFC1,DNAJA3,ITPKA,HDGF,FARSA,ALDOA,PAFAH1B3,DBN1,RNF187
1297	KLF14	1021.0	ARCHS4 Coexpression,1333;Enrichr Queries,709	TFAP2A,TFAP2C,FOXE1,PLOD1,MMP9,AURKB,MLF2,LOXL2,HOXA10,GREM1,POLR2D,SOX4,HOXC6
1164	KLF15	940.7	ARCHS4 Coexpression,1100;Enrichr Queries,976;GTEx Coexpression,746	SERPINE2,SPATS2,SLC2A1,CDC7,MKI67,AURKB,MAPK13,MLF2,COL1A1,PSAT1,CHEK2,POLR2D,HPRT1,EIF4G1,MCM2
206	KLF16	333.3	ARCHS4 Coexpression,487;Enrichr Queries,192;GTEx Coexpression,321	TOMM40,MCM7,SLC2A1,THY1,ENO1,PKMYT1,PRPF19,AURKB,LMNB2,IRAK1,EIF4EBP1,E2F1,AP1S1,RCC1,MYBL2,WNT1,YKT6,MARCKSL1,PPP1R14B,RRM2,PRMT1,HMGA1,NETO2,SOX12,CDC6,RANGAP1,HNRNPAB,TUBA4A,CIT,MLF2,SLC7A5,TMEM158,TRAF4,MTHFD2,ITPKA,MCM5,HDGF,TTLL12,TCF3,ALDOA,EIF4G1,RNF187
1054	KLF17	870.7	ARCHS4 Coexpression,709;Enrichr Queries,321;GTEx Coexpression,1582	CDCA7,MKI67,CENPA,AURKB,LOXL2,CDC20,CCNB1,STMN1,POLR2D,DSP,TIMM8A,BIK,UBE2C,GINS3,ETV4,MMP9,MLF2,COL1A1,CENPF,COL5A1,CCNE1,UBE2T,DEPDC1,BIRC5,KIF2C,SPC25
1015	KLF2	848.3	Literature ChIP-seq,149;ARCHS4 Coexpression,1610;Enrichr Queries,825;GTEx Coexpression,809	TPD52,KDM5B,SERPINE2,OLA1,SLC2A1,AURKB,MLF2,COL1A1,VCAN,PPME1,PLAU,SERPINH1,PMAIP1,SOX4,HOXC6
570	KLF3	588.8	ARCHS4 Coexpression,884;Enrichr Queries,1184;ReMap ChIP-seq,175;GTEx Coexpression,112	LAD1,MCM7,ZWILCH,RRP1,SLC2A1,CBLC,ABCA12,NOC2L,PTPRF,HOXA10,LAPTM4B,PPME1,SOX4,DSP,CCT3,PRMT1,WNT5A,ETV4,NME1,MLF2,CDCP1,ESRP1,MCM4,RAB38,KIF2C,MCM2,COL17A1,BLM,SF3B3,PCNA,CDCA3,DLX5,PRKDC,GPR87,CDCA5,CDCA7,LYPD3,SLC1A4,KLK8,AURKB,PERP,PMAIP1,SFN,CCT7,HOXC6,CCT4,TFAP2A,TFAP2C,JUP,SRD5A1,EIF2AK1,MAPK13,ZFP64,TACC3,SDC1,TCF3
264	KLF4	383.6	Literature ChIP-seq,11;ARCHS4 Coexpression,1001;Enrichr Queries,728;ReMap ChIP-seq,18;GTEx Coexpression,160	ERCC6L,CHPF,SERPINE2,CCNF,CBLC,ENO1,PLOD1,TTF2,ABCA12,NOC2L,CDC20,CDH3,FLAD1,PLAU,PSMD2,STMN1,AP1S1,NEK2,KNTC1,SKP2,SOX4,SLC12A8,PDK1,SOX12,PUS7,TUBA4A,MSH6,NEIL3,MSH2,CCNE1,PPIF,RAB38,FKBP4,FKBP3,COL17A1,RNASEH2A,CRABP2,DLX5,SHC1,CDCA4,GPR87,NXPH4,NOP2,LYPD3,PKMYT1,KLK8,NCAPH,PRDX2,STIP1,DGUOK,PGBD5,PMAIP1,SFN,TFAP2A,TFAP2C,JUP,SYT1,UBE2C,HMGA1,CDC6,PAICS,FANCG,SRPK1,COL1A1,MLLT11,POLA2,COL5A1,C…
62	KLF5	148.4	Literature ChIP-seq,105;ARCHS4 Coexpression,251;Enrichr Queries,165;ReMap ChIP-seq,127;GTEx Coexpression,94	SERPINE2,CBLC,SPINT2,ENO1,TTF2,ABCA12,MKI67,LOXL2,CDC20,LAPTM4B,CDH3,FLAD1,PLAU,CHEK2,AP1S1,KNTC1,SOX4,TPD52,SOX12,TUBA4A,RAB38,TTLL12,COL17A1,RNASEH2A,SHC1,GPR87,LYPD3,SLC1A4,PKMYT1,KLK8,FXR1,PRDX2,STIP1,DGUOK,PMAIP1,SFN,ECT2,HOXC6,TFAP2A,TFAP2C,JUP,SYT1,SRD5A1,UBE2C,HMGA1,FANCG,COL1A1,FERMT1,TPX2,CDK4,SDC1,SRPRB,TCF3,FARSA,RNF187,TOP2A,LAD1,MCM7,FOXE1,ITGB4,SLC2A1,PTPRF,LMNB2,LMNB1,MRPL3,SEC61A…
634	KLF6	621.5	ARCHS4 Coexpression,202;Enrichr Queries,801;ReMap ChIP-seq,22;GTEx Coexpression,1461	B4GALT2,LAD1,FEN1,SERPINE2,ITGB4,CSE1L,RRP1,SLC2A1,OLA1,CBLC,ENO1,FLAD1,PLAU,STMN1,AP1S1,CEP55,SOX4,CCT3,PARP1,RANGAP1,CKAP5,CDC25A,NIPSNAP1,NME1,CCNA2,SLC7A5,MMP14,VCAN,TRAF4,MSH2,ITPKA,EEF1A2,DSG2,KIF2C,DBN1,MCM2,PFN2,COL17A1,RNASEH2A,AHCY,CRABP2,CDCA4,SHC1,TMPRSS4,NCAPG,HMMR,PKMYT1,KLK8,AURKB,PTHLH,PRDX2,PMAIP1,CCT7,CCT5,FAM83A,CCT4,TFAP2A,PPP1R14B,JUP,BIK,HMGA1,PYCR1,CDC6,SSRP1,PAICS,COL1A1,T…
765	KLF7	702.7	ARCHS4 Coexpression,241;Enrichr Queries,1086;GTEx Coexpression,781	CNTNAP2,KDM5B,FEN1,AHCY,SERPINE2,HDAC1,MAGED1,SLC2A1,ENO2,AURKB,UCHL1,FAM162A,C1QBP,STMN1,PAK6,RCC1,TK1,CYC1,KIF3C,SOX4,ZWINT,MLLT11,SLC7A5,VCAN,COL5A1,MCM3,MCM5,FARSA,PFN2
555	KLF8	581.7	ARCHS4 Coexpression,973;Enrichr Queries,626;GTEx Coexpression,146	COL17A1,LAD1,SERPINE2,DLX5,GPR87,LYPD3,ABCA12,PRPF19,KLK8,AURKB,LOXL2,SEC61A1,UCHL1,PERP,CHEK2,POLR2D,PMAIP1,SFN,YKT6,DSP,TFAP2A,TFAP2C,JUP,SRD5A1,MLF2,COL1A1,VCAN,PSAT1,ESRP1,COL7A1,SDC1,RAB38,HDGF
713	KLF9	671.3	ARCHS4 Coexpression,849;Enrichr Queries,1079;ReMap ChIP-seq,28;GTEx Coexpression,729	B4GALT2,CHPF,MCM7,SERPINE2,SLC2A1,SPINT2,NOC2L,LMNB2,FLAD1,AP1S1,RCC1,PPFIA4,SOX4,SSR4,PRMT1,ALG3,SOX12,ILF2,TUBA4A,MLF2,TRAF4,EEF1A2,PAFAH1B3,DBN1,HDAC2,RNASEH2A,CDCA3,CRABP2,SHMT2,SHC1,NXPH4,NOP2,PKMYT1,LRP8,AURKB,PRDX2,STIP1,SERPINH1,E2F1,CYC1,PPP1R14B,JUP,PYCR1,PAICS,COL1A1,SLC6A8,CDK4,TACC3,SFXN1,PLP2,RNF187
1116	KMT2A	913.0	ARCHS4 Coexpression,1250;ReMap ChIP-seq,219;GTEx Coexpression,1270	MCM7,PRKDC,KIF11,NCAPH,SRM,LMNB1,HOXA10,PTTG1,RSRC1,NUSAP1,OIP5,CCT7,PPFIA4,POLE,SOX4,SYT1,MND1,KIF23,RANGAP1,TARBP1,CIT,MLLT11,UCK2,CCNE2,POLE2,MED20,MCM4,CDKN3
302	KMT2B	415.5	ARCHS4 Coexpression,797;ReMap ChIP-seq,34	DNMT1,FEN1,SF3B3,PCNA,MCM7,GOLT1B,HDAC1,ZWILCH,CDCA5,SLC35B1,CDCA8,BRCA1,USP39,PRPF19,LMNB2,KIF15,IRAK1,SNRPD1,FAM162A,PPAT,C1QBP,KNTC1,CYC1,SKP2,POLE,BUB1,CCT4,TSFM,RFC3,RFC4,CAD,KIF22,NPM3,ILF2,HNRNPAB,PAICS,FANCG,NDC80,CCNA2,CENPE,CDK4,APEX1,HDGF,KIF20A,TCF3,EIF4G1
1502	L3MBTL1	1215.0	ARCHS4 Coexpression,1081;GTEx Coexpression,1348	SEC61A1,SRD5A1,HDGF,ENO2,EIF4G1
1200	L3MBTL3	963.5	ARCHS4 Coexpression,344;GTEx Coexpression,1583	CNTNAP2,RFC4,VRK1,PAICS,MLF2,SEC61A1,MSH2,PPAT,AP1S1,KNTC1,CYC1,FKBP3,SOX4,RNF187,PDK1
411	L3MBTL4	482.5	ARCHS4 Coexpression,783;GTEx Coexpression,182	COL17A1,DSP,TFAP2A,KDM5B,TFAP2C,JUP,DLX5,GPR87,SSRP1,ABCA12,RANGAP1,WDR12,PRPF19,HNRNPAB,UBE2L3,SEC61A1,PERP,SDC1,RAB38,HDGF,YKT6,SPTBN2
1229	LBX1	982.0	ARCHS4 Coexpression,1345;Enrichr Queries,763;GTEx Coexpression,838	TFAP2A,TFAP2C,FOXE1,WNT5A,PPP2R3A,AURKB,MLF2,LOXL2,FXR1,HOXA10,CHAF1B,EEF1A2,FKBP3,HOXC6
1503	LBX2	1215.0	ARCHS4 Coexpression,1340;Enrichr Queries,823;GTEx Coexpression,1482	COL1A1,HOXA10,CRABP2,COL5A1,IRAK1,PLAU,SKP2,ETV4,SOX4,AURKB,HOXC6,LOXL2
1138	LCOR	926.3	ARCHS4 Coexpression,640;Enrichr Queries,1322;GTEx Coexpression,817	CNTNAP2,PPP1R14B,LSR,MKI67,PRPF19,AURKB,MLLT11,CHEK2,STMN1,DSG2,ALDH18A1,CYC1,YKT6,SOX4,PDK1
524	LCORL	566.0	ARCHS4 Coexpression,467;Enrichr Queries,1199;GTEx Coexpression,32	FEN1,DSCC1,NCAPG2,CCNF,HJURP,KIF14,MCM10,KIF11,TTF2,MKI67,PRPF19,KIF15,CHAF1A,EXO1,PPAT,CHEK2,CHEK1,STMN1,NUSAP1,OIP5,TOPBP1,DLGAP5,SOX4,RFC3,RFC4,CKAP2,CCNA2,ASPM,NEIL3,VCAN,MELK,KIFC1,MCM6,PAFAH1B3,MCM2,PFN2,HDAC2,RNASEH2A,CDCA7,NCAPG,HMMR,TYMS,CENPA,SKA1,AURKB,RAD51AP1,IRAK1,ECT2,MAPK6,POLQ,STIL,RRM1,UBE2C,GINS4,MND1,PAICS,MLLT11,CENPE,TPX2,UCK2,PRC1,POLE2,CENPM,NCAPD2,EZH2,MAD2L1
901	LEF1	786.5	ARCHS4 Coexpression,1413;Enrichr Queries,243;ReMap ChIP-seq,224;GTEx Coexpression,1266	TOP2A,SERPINE2,HDAC1,NOP2,SLC2A1,THY1,PKMYT1,TYMS,MKI67,AURKB,HOXA10,SNRPD1,CHEK2,PMAIP1,WNT1,SOX4,CTHRC1,TFAP2A,RRM2,CAD,WNT5A,PYCR1,NPM3,SULF1,ETV4,MMP9,COL1A1,SLC7A5,VCAN,CENPF,COL5A1,MED20,MFAP2,COL5A2,TACC3,MCM3,CENPN,CDKN3,EZH2
615	LEUTX	614.7	ARCHS4 Coexpression,662;Enrichr Queries,1154;GTEx Coexpression,28	FEN1,ERCC6L,FOXE1,DSCC1,HJURP,KIF14,MCM10,KIF11,TTF2,MKI67,LMNB1,LOXL2,EXO1,SNRPD1,PPAT,CHEK1,NUSAP1,MYBL2,TOPBP1,DLGAP5,RFC3,RFC4,VRK1,NEIL3,KIFC1,CCNE1,MCM3,MCM5,MCM6,DTL,ASF1B,MCM2,BLM,DNMT1,PCNA,CHRNA5,DLX5,NCAPG,HMMR,TYMS,CENPA,NCAPH,SKA1,AURKB,RAD54B,RAD51AP1,CCNB1,PGBD5,PMAIP1,PAK6,BUB1,GINS2,POLQ,TIMM8A,STIL,RRM2,UBE2C,BIK,GINS3,GINS4,MND1,PAICS,NDC80,ZWINT,POLE2,CENPM,NCAPD2,SPRR1B,MAD2L…
530	LHX1	569.5	ARCHS4 Coexpression,540;Enrichr Queries,599	TFAP2A,CNTNAP2,HDAC2,MARCKSL1,SERPINE2,DLX5,WNT5A,SOX12,ENO2,AURKB,MLF2,LOXL2,COL1A1,MLLT11,LAPTM4B,VCAN,UCHL1,RAB15,STMN1,PMAIP1,KIF3C,SOX4
389	LHX2	471.8	ARCHS4 Coexpression,724;Enrichr Queries,292;ReMap ChIP-seq,268;GTEx Coexpression,603	COL17A1,CNTNAP2,SERPINE2,COL11A1,GPR87,NXPH4,MAGEF1,SLC2A1,PLOD2,BZW2,ENO2,PTHLH,AURKB,LOXL2,UCHL1,PLAU,PPME1,GNG4,CHEK2,POLR2D,AP1S1,RCC1,ECT2,RAE1,SOX4,TFAP2A,MARCKSL1,TFAP2C,RRM2,TMEM132A,WNT5A,HMGA1,SOX12,SULF1,NIPSNAP1,CIT,MLF2,COL1A1,ASPM,VCAN,FAP,COL5A1,PSAT1,ITPKA,COL5A2,ALDOC
660	LHX3	640.0	ARCHS4 Coexpression,338;Enrichr Queries,944;GTEx Coexpression,638	PCNA,MAGED1,MAGEF1,SPINT2,PRPF19,LRP8,AURKB,LOXL2,LMNB1,HOXA10,E2F1,PAK6,MYBL2,SOX4,SPTBN2,MARK1,TFAP2A,TFAP2C,MARCKSL1,RRM2,SSR4,PARP1,TPX2,CCNE2,MTHFD2,KIFC1,ITPKA,EEF1A2
1298	LHX4	1022.0	ARCHS4 Coexpression,300;Enrichr Queries,1300;GTEx Coexpression,1465	TFAP2A,KDM5B,TFAP2C,SF3B3,PARP1,NUP155,PRKDC,NCAPG2,CAD,TTF2,LRP8,PAICS,CKAP5,AURKB,CDC25A,MLF2,ASPM,ESPL1,EXO1,TOPBP1,POLE
1303	LHX5	1024.0	ARCHS4 Coexpression,835;Enrichr Queries,1130;GTEx Coexpression,1108	TFAP2A,CNTNAP2,TFAP2C,MARCKSL1,DLX5,SLC2A1,SOX12,ENO2,AURKB,NIPSNAP1,LOXL2,MLLT11,UCHL1,PPFIA4
1072	LHX6	879.7	ARCHS4 Coexpression,380;Enrichr Queries,694;GTEx Coexpression,1565	KDM5B,HDAC2,DLX5,MAGED1,OLA1,THBS2,ENO2,AURKB,LOXL2,CHEK2,POLR2D,STMN1,KIF3C,WASF1,SOX4,SYT1,SULF1,MLF2,COL1A1,MLLT11,VCAN,COL5A1,PAFAH1B3,DBN1,PFN2
668	LHX8	646.3	ARCHS4 Coexpression,397;Enrichr Queries,539;GTEx Coexpression,1003	KDM5B,HDAC2,SMARCB1,DLX5,MAGED1,COL11A1,ENO2,AURKB,LOXL2,POLB,POLR2D,STMN1,WASF1,SOX4,TFAP2C,WNT5A,NETO2,SULF1,MMP9,NIPSNAP1,COL1A1,GREM1,MLLT11,VCAN,TMEM158,COL5A1,PAFAH1B3,DBN1
835	LHX9	745.0	ARCHS4 Coexpression,666;Enrichr Queries,556;GTEx Coexpression,1013	DSP,TFAP2A,CNTNAP2,HDAC2,MARCKSL1,DLX5,COL11A1,WNT5A,SULF1,ENO2,AURKB,NIPSNAP1,MLF2,LOXL2,MSH6,COL1A1,GREM1,MLLT11,VCAN,UCHL1,COL5A1,STMN1,SOX4
720	LIN28A	678.0	ARCHS4 Coexpression,70;GTEx Coexpression,1286	KDM5B,AHCY,PRKDC,CSE1L,DSCC1,NCAPG2,BUB1B,HMGB3,LMNB2,PPM1G,UNG,LMNB1,LAPTM4B,CHAF1A,PPAT,CHEK1,BUB1,DLGAP5,RPL39L,GINS1,PARP1,PRMT1,CAD,HMGA1,CDC6,SSRP1,HNRNPAB,PAICS,CDC25A,NIPSNAP1,MSH6,MSH2,PSAT1,ESRP1,MCM3,MCM4,DSG2,MCM5,TCF3,DBN1
179	LIN28B	303.7	ARCHS4 Coexpression,26;Enrichr Queries,93;GTEx Coexpression,792	TOP2A,KDM5B,CNTNAP2,ERCC6L,ZWILCH,CSE1L,DSCC1,GMNN,KIF14,BUB1B,HMGB3,MCM10,KIF11,MKI67,LOXL2,LMNB1,LAPTM4B,MRPL3,CHAF1A,EXO1,SNRPD1,CHEK2,PPAT,CHEK1,MYBL2,SKP2,DLGAP5,SOX4,DSP,RFC3,PARP1,WNT5A,VRK1,ETV4,ILF2,CKAP5,CDC25A,NIPSNAP1,CCNA2,MSH6,VCAN,MSH2,MCM3,DEPDC1,BIRC5,MCM4,DTL,BLM,HDAC2,AHCY,CRABP2,PRKDC,CDCA7,NCAPG,TTK,HMMR,AURKB,PPM1G,UNG,RAD51AP1,CCNB1,GNG4,PMAIP1,MAPK6,BUB1,CCT4,RPL39L,GINS1,…
218	LIN54	341.5	ARCHS4 Coexpression,394;GTEx Coexpression,289	POLQ,BLM,STIL,NUP155,RFC2,CCNF,ATAD2,KIF23,KIF11,TTF2,TUBA4A,SKA1,SRPK1,LMNB1,MLF2,NEIL3,CHAF1A,CCNE2,CENPI,NUSAP1,E2F3,MAPK6,ECT2
1182	LMX1A	952.7	ARCHS4 Coexpression,830;Enrichr Queries,966;GTEx Coexpression,1062	TFAP2A,CNTNAP2,MARCKSL1,MAGED1,TPBG,WNT5A,SPINT2,SULF1,AURKB,LOXL2,COL1A1,COL5A1,STMN1,CKS2,SOX4,SPC25
796	LMX1B	717.7	ARCHS4 Coexpression,1103;Enrichr Queries,777;GTEx Coexpression,273	COL17A1,DSP,TFAP2A,CNTNAP2,TFAP2C,MARCKSL1,JUP,DLX5,WNT5A,TMEM132A,SOX12,ABCA12,AURKB,MLF2,LOXL2,COL1A1,EPN3,COL5A1,PERP,COL7A1,PI15
1601	LTF	1401.0	ARCHS4 Coexpression,1545;GTEx Coexpression,1257	BIK
1131	LYL1	922.4	Literature ChIP-seq,99;ARCHS4 Coexpression,1504;Enrichr Queries,1375;ReMap ChIP-seq,287;GTEx Coexpression,1347	PRIM2,TMPRSS4,HJURP,BRCA1,USP39,CENPA,AURKB,SRM,RACGAP1,CHEK2,NEK2,KIF3C,DSP,JUP,RFC2,EIF2AK1,PPP2R3A,HNRNPAB,MMP9,TUBA4A,COL1A1,MSH6,GGCT,MSH2,COL5A1,MTHFD2,APEX1,MED20,MCM3,PPIF,CENPN,RAB38,HDGF,PLP2,FARSA,DBN1
602	MAF	609.0	ARCHS4 Coexpression,1269;Enrichr Queries,783;ReMap ChIP-seq,240;GTEx Coexpression,144	LAD1,SERPINE2,ITGB4,CBLC,ENO1,ABCA12,ENO2,PTPRF,FLAD1,PLAU,SOX4,DSP,PRMT1,WNT5A,SOX12,KIF22,MLF2,VCAN,TRAF4,PPIF,RAB38,ALDOA,DBN1,COL17A1,AHCY,CDCA3,DLX5,SHC1,GPR87,LYPD3,THBS2,AURKB,PRDX2,PERP,E2F1,CYC1,TFAP2A,TFAP2C,PPP1R14B,JUP,PYCR1,COL1A1,COL5A1,CDK4,COL7A1,TACC3,SDC1,CENPM,RNF187
1038	MAFA	861.0	ARCHS4 Coexpression,1008;Enrichr Queries,720;GTEx Coexpression,855	TFAP2A,TPD52,TFAP2C,SSR4,AURKB,MLF2,LOXL2,MAPK13,FXR1,COL1A1,CHAF1B,COL5A1,GNG4,APEX1,POLR2D,EEF1A2,FKBP3,ASF1B
682	MAFB	650.0	ARCHS4 Coexpression,1246;Enrichr Queries,906;ReMap ChIP-seq,273;GTEx Coexpression,175	COL17A1,LAD1,PCNA,SERPINE2,CDCA4,DLX5,GPR87,CDCA5,SLC35B1,SLC2A1,LYPD3,ABCA12,ENO2,KLK8,AURKB,PLAU,PERP,SPP1,PMAIP1,SFN,KIF3C,SOX4,DSP,TFAP2A,TFAP2C,JUP,SRD5A1,MMP9,TUBA4A,COL1A1,VCAN,COL5A1,KRT16,PPIF,SDC1,RAB38,DSG2,TNFRSF21,PFN2
778	MAFF	708.4	ARCHS4 Coexpression,1041;ENCODE ChIP-seq,38;Enrichr Queries,818;ReMap ChIP-seq,64;GTEx Coexpression,1581	SERPINE2,CSE1L,HJURP,BUB1B,ENO1,TTF2,BZW2,UBE2L3,CDC20,PSMD8,FLAD1,PLAU,PPAT,RCC1,SKP2,PPFIA4,SOX4,ALG3,ILF2,TUBA4A,COX6B1,MTHFD2,PPIF,FKBP3,DNMT1,RNASEH2A,SHC1,NOP2,CDCA7,NCAPG,HMMR,PKMYT1,RAD51AP1,PRDX2,DGUOK,CCNB2,PMAIP1,HOXC6,FANCI,STIL,EIF2AK1,PYCR1,PAICS,NDC80,LSM2,SRPK1,TPX2,POLA2,KIF18B,KIF4A,UBE2T,FARSA,MCM7,NCAPG2,SLC2A1,BRCA1,PRPF19,USP39,LMNB2,LMNB1,SEC61A1,CHAF1A,RSRC1,NUF2,CCT3,GPX2…
573	MAFG	590.8	ARCHS4 Coexpression,613;Enrichr Queries,804;ReMap ChIP-seq,263;GTEx Coexpression,683	SHC1,SLC2A1,PRPF19,SLC7A1,AURKB,LMNB2,AURKA,FXR1,CAND1,RACGAP1,IRAK1,FLAD1,PPAT,RCC1,PMAIP1,E2F3,YKT6,SOX4,STIL,HMGA1,RANGAP1,PAICS,TUBA4A,NME1,MAPK13,MLF2,ASPM,SLC7A5,UCK2,MMP14,CDCP1,MTHFD2,EEF1A2,PPIF,HDGF,ALDOA,EIF4G1
504	MAFK	553.8	ARCHS4 Coexpression,885;ENCODE ChIP-seq,39;Enrichr Queries,999;ReMap ChIP-seq,160;GTEx Coexpression,686	SMARCB1,KDELR1,RRP1,NUDT1,BUB1B,ENO1,PLOD1,UBE2L3,PTTG1,FLAD1,PLAU,CHEK2,NUSAP1,AP1S1,NEK2,KNTC1,SKP2,TMEM14A,SOX4,WNT5A,TUBA4A,COX6B1,MSH2,PPIF,SHC1,CDCA5,TROAP,PKMYT1,SKA1,PRDX4,IRAK1,PMAIP1,KIF3C,HOXC6,STIL,JUP,EIF2AK1,HMGA1,PYCR1,CDC6,FANCE,FANCG,COL1A1,KIF18B,KIF4A,SDC1,EIF4G1,FEN1,MCM7,SLC2A1,OLA1,BRCA1,PRPF19,USP39,SEC61A1,UCHL1,ATIC,EXO1,RSRC1,C1QBP,NUF2,PBK,CA9,TK1,PARP1,RFC2,KIF23,KIF22…
685	MAX	651.4	ARCHS4 Coexpression,1156;ENCODE ChIP-seq,12;Enrichr Queries,578;ReMap ChIP-seq,31;GTEx Coexpression,1480	GOLT1B,DSCC1,RRP1,ENO1,TTF2,ENO2,NOC2L,CDC20,LAPTM4B,FLAD1,CHEK2,STMN1,AP1S1,OIP5,SKP2,ALG3,VRK1,SOX12,PUS7,ILF2,PDIA6,TUBA4A,MSH6,CCNE2,PPIF,TTLL12,FKBP3,BLM,RNASEH2A,CDCA3,CRABP2,SHMT2,SHC1,CDCA4,NXPH4,CDCA5,TROAP,PKMYT1,RAD51AP1,PRDX2,RACGAP1,CYC1,WNT1,ECT2,FANCI,NUP155,EIF2AK1,TMEM132A,HMGA1,PYCR1,CDC6,PAICS,NDC80,SRPK1,GGCT,TPX2,POLA2,CDK4,SFXN1,ALDH18A1,FARSA,EZH2,EIF4G1,B4GALT2,TOP2A,MCM7,…
186	MAZ	312.0	ARCHS4 Coexpression,90;ENCODE ChIP-seq,48;Enrichr Queries,71;ReMap ChIP-seq,41;GTEx Coexpression,1310	CHPF,GOLT1B,ZWILCH,NUDT1,BUB1B,ENO1,ENO2,NOC2L,MKI67,UBE2L3,CDC20,FLAD1,FAM162A,PSMD2,STMN1,AP1S1,RCC1,NEK2,OIP5,TMEM14A,SOX4,PDK1,VRK1,SOX12,TUBA4A,CDC25A,COX6B1,CCNE1,TTLL12,FKBP4,DNMT1,RNASEH2A,CDCA3,CRABP2,SHMT2,SHC1,NXPH4,CDCA5,NCAPG,LYPD3,PKMYT1,SKA1,PRDX2,STIP1,IRAK1,SERPINH1,CYC1,HOXC6,MARK1,JUP,NUP155,UBE2C,SRD5A1,PLK1,HMGA1,PYCR1,GGH,PAICS,LSM2,SRPK1,COL1A1,KIF18B,CDK4,UBE2T,SDC1,TCF3,E…
1144	MBD1	930.0	ARCHS4 Coexpression,1591;Enrichr Queries,508;GTEx Coexpression,691	RPL39L,KDM5B,RRM2,NUP155,NOP2,HMGA1,SLC2A1,MKI67,PTPRF,AURKB,PPM1G,MLF2,CHEK2,POLR2D,ALDOA,EZH2,EIF4G1,MCM2
857	MBD2	760.0	ARCHS4 Coexpression,1602;Enrichr Queries,470;ReMap ChIP-seq,289;GTEx Coexpression,679	TOP2A,DNMT1,HDAC2,SF3B3,CDCA4,TROAP,SLC2A1,SPINT2,ENO1,NOC2L,MKI67,LMNB2,AURKB,LMNB1,PSMD8,HOXA10,PGBD5,CHEK2,STMN1,CYC1,WNT1,SOX4,TFAP2C,SSR4,HMGA1,NPM3,HNRNPAB,MLF2,ITPKA,EEF1A2,TCF3,ALDOA,PFN2
166	MBD3	289.0	ARCHS4 Coexpression,166;Enrichr Queries,101;ReMap ChIP-seq,33;GTEx Coexpression,856	B4GALT2,TOP2A,LAD1,CHPF,MCM7,ITGB4,KDELR1,CBLC,CALML3,ENO1,NOC2L,PRPF19,FOXM1,LMNB2,LMNB1,HOXA10,CDC20,CHAF1A,FLAD1,STMN1,AP1S1,MYBL2,POLE,CCT3,TSFM,PARP1,PRMT1,CAD,NME4,KIF22,SOX12,RANGAP1,MLF2,EPN3,TRAF4,KIFC1,ESRP1,EEF1A2,MCM3,BIRC5,MCM4,MCM5,MCM6,TTLL12,ALDOA,FKBP4,PAFAH1B3,DBN1,DNMT1,HDAC2,RNASEH2A,PCNA,TOMM40,CRABP2,SHMT2,SHC1,TROAP,NXPH4,PKMYT1,AURKB,PRDX2,STIP1,IRAK1,POLD2,E2F1,CYC1,YKT6,…
420	MBD4	487.2	ARCHS4 Coexpression,528;ENCODE ChIP-seq,61;Enrichr Queries,45;ReMap ChIP-seq,278;GTEx Coexpression,1524	CHPF,ZWILCH,CSE1L,GMNN,BUB1B,PLOD2,ENO1,PLOD1,MKI67,CDC20,PTTG1,SNRPD1,FAM162A,CHEK2,NUSAP1,AP1S1,RCC1,KNTC1,SKP2,TMEM14A,SOX4,PDK1,VRK1,MSH6,MELK,MSH2,CCNE2,MTHFD2,TIMELESS,KIF20A,FKBP3,DNMT1,CDCA7,NCAPG,HMMR,RAD51AP1,CCNB2,DGUOK,CCNB1,RACGAP1,SERPINH1,ECT2,SPTBN2,FANCI,PLK4,EIF2AK1,PLK1,TMEM132A,CDC6,NDC80,TPX2,KIF18B,CDK4,UBE2T,SDC1,SRPRB,EZH2,TOP2A,B4GALT2,FEN1,MCM7,OLA1,BRCA1,KIF11,USP39,PTP…
1477	MBD6	1177.0	ARCHS4 Coexpression,1594;GTEx Coexpression,760	FOXE1,SPINT2,SLC12A8
948	MBNL2	810.3	ARCHS4 Coexpression,1117;Enrichr Queries,1061;GTEx Coexpression,253	SERPINE2,SYT1,CDCA4,PRMT1,TROAP,SLC2A1,PLOD2,KIF22,AURKB,SRPK1,MAPK13,MLF2,CHAF1A,RFWD3,TACC3,SERPINH1,MCM5,PPFIA4,SOX4,ASF1B,EZH2
638	MECOM	627.3	Literature ChIP-seq,122;ARCHS4 Coexpression,1341;GTEx Coexpression,419	BLM,TOMM40,KDELR1,SHMT2,TMPRSS4,HMGB3,SLC1A4,THY1,BZW2,CENPA,LRP8,STIP1,FLAD1,EIF4EBP1,RAD54L,CA9,MYBL2,TOPBP1,SKP2,CCT7,ECT2,CCT3,GPX2,PPP1R14B,RRM2,NUP155,EIF2AK1,GFPT1,ATAD2,LSR,KIF23,KIF22,EPN3,MLLT11,GGCT,UCK2,VCAN,PSAT1,DNAJA3,CKS2,PPIF,TIMELESS,DSG2,CENPN,MCM6,TNFRSF21
923	MECP2	797.7	ARCHS4 Coexpression,945;Enrichr Queries,1267;GTEx Coexpression,181	DNMT1,AHCY,CBLC,AURKB,UNG,MRPL3,PRDX4,C1QBP,RCC1,PPFIA4,CCT5,PPP1R14B,ACTL6A,HMGA1,ALG3,GGH,ILF2,PDIA6,MAPK13,MLF2,NME1,GGCT,MCM4,ALDOA,EZH2
625	MEF2A	617.7	Literature ChIP-seq,110;ARCHS4 Coexpression,880;ENCODE ChIP-seq,109;Enrichr Queries,1252;ReMap ChIP-seq,256;GTEx Coexpression,1099	KDM5B,SERPINE2,LMNB1,LAPTM4B,CHAF1A,PLAU,SNRPD1,NUF2,RCC1,SOX4,RFC4,PARP1,RFC2,MMP1,CAD,ILF2,TUBA4A,NME1,MLF2,ASPM,VCAN,TRAF4,MTHFD2,TMEM106C,KIF2C,PAFAH1B3,PRIM2,RNASEH2A,TOMM40,SLC1A4,SLC7A1,AURKB,PRDX2,PGBD5,PMAIP1,E2F3,KIF3C,GINS2,MARCKSL1,PPP1R14B,SPAG5,MDH2,ATAD2,HMGA1,PPP2R3A,PAICS,LSM2,COL1A1,TACC3,TCF3,EZH2
447	MEF2B	505.5	ARCHS4 Coexpression,413;Enrichr Queries,173;ReMap ChIP-seq,249;GTEx Coexpression,1187	TOP2A,SMARCB1,BUB1B,FOXM1,MKI67,PRPF19,LMNB1,LOXL2,CHEK2,MYBL2,TK1,PARP1,RFC2,TUBA4A,MLF2,MSH6,SLC7A5,TRAF4,NDUFS6,MTHFD2,KIFC1,MED20,CKS2,BIRC5,KIF2C,ALDOC,MCM5,ASF1B,DNMT1,SF3B3,TOMM40,SHMT2,HDAC1,THY1,AURKB,RAD51AP1,STIP1,CCNB1,SERPINH1,E2F1,PMAIP1,RAE1,MARCKSL1,RRM2,PLK1,HMGA1,PYCR1,MND1,MAPK13,COL1A1,PSAT1,TACC3,NCAPD2,TCF3,CDKN3,RNF187
617	MEF2C	615.2	ARCHS4 Coexpression,1295;ENCODE ChIP-seq,117;Enrichr Queries,867;ReMap ChIP-seq,284;GTEx Coexpression,513	DNMT1,SERPINE2,SLC1A4,LMNB2,AURKB,LMNB1,FXR1,CHAF1A,STMN1,E2F3,PPFIA4,SOX4,PARP1,SYT1,HMGA1,CKAP2,PPP2R3A,TUBA4A,NME1,MLF2,COL1A1,VCAN,TRAF4,GORASP2,EEF1A2,COL5A2,CKS2,KIF2C,FKBP3,PFN2,EZH2
1509	MEF2D	1219.0	ARCHS4 Coexpression,1601;Enrichr Queries,747;GTEx Coexpression,1308	KDM5B,JUP,HMGA1,SLC2A1,ENO1,PTPRF,AURKB,MLF2,HOXA10,SLC7A5,ALDOA,SOX4
646	MEIS1	634.0	Literature ChIP-seq,112;ARCHS4 Coexpression,889;Enrichr Queries,775;ReMap ChIP-seq,253;GTEx Coexpression,1141	KDM5B,SERPINE2,GOLT1B,HJURP,CBLC,PLOD2,PLOD1,PRPF19,USP39,LMNB1,PSMD8,POLB,LAPTM4B,CHEK2,NUSAP1,OIP5,SOX4,PDK1,TPD52,RFC3,RFC2,WNT5A,NME4,MMP9,CKAP4,MSH6,SLC7A5,VCAN,KIFC1,MED20,MCM5,ALDOA,PAFAH1B3,TNFRSF21,LRRC15,PKMYT1,AURKB,RAD51AP1,STIP1,DGUOK,RACGAP1,IRAK1,PMAIP1,CCT7,YKT6,CCT5,RRM1,SPAG5,SULF1,FANCE,HNRNPAB,MAPK13,COL1A1,MLLT11,COL5A1,CDK4,APEX1,COL5A2,CENPM,HDGF,SFXN1,CENPN,NCAPD3,TCF3,EIF…
711	MEIS2	670.8	ARCHS4 Coexpression,1093;Enrichr Queries,803;ReMap ChIP-seq,170;GTEx Coexpression,617	PCNA,CHPF,MCM7,SERPINE2,MAGED1,NCAPG2,SLC2A1,ENO1,PKMYT1,NCAPH,AURKB,LAPTM4B,STMN1,PMAIP1,E2F3,SOX4,FAM83A,MARK1,MARCKSL1,WNT5A,NME4,KIF22,TUBG1,SULF1,TUBA4A,MLF2,LSM2,MAPK13,CCNA2,COL1A1,MLLT11,NEIL3,VCAN,TMEM158,CDCP1,COL5A1,MTHFD2,KIFC1,MED20,COL5A2,HDGF,PLP2,GART,DBN1,RNF187
301	MEIS3	413.3	ARCHS4 Coexpression,574;Enrichr Queries,255;GTEx Coexpression,411	SERPINE2,CRABP2,MAGED1,THY1,ENO2,AURKB,LOXL2,UCHL1,PGBD5,PLAU,POLR2D,KIF3C,SOX4,SPTBN2,MARCKSL1,SYT1,TMEM132A,WNT5A,SOX12,SULF1,MLF2,MLLT11,COL1A1,VCAN,COL5A1,COL7A1,MFAP2,EEF1A2,COL5A2,DBN1,PFN2
1472	MEOX1	1173.0	ARCHS4 Coexpression,1628;Enrichr Queries,349;GTEx Coexpression,1543	SERPINE2,COL11A1,THY1,SULF1,THBS2,MMP9,AURKB,MLF2,LOXL2,COL1A1,VCAN,FAP,COL5A1,POLR2D,MFAP2,COL5A2,CTHRC1
1296	MEOX2	1020.0	ARCHS4 Coexpression,845;Enrichr Queries,684;GTEx Coexpression,1531	SERPINE2,SHC1,COL11A1,THY1,SULF1,THBS2,AURKB,COL1A1,VCAN,FAP,COL5A1,POLR2D,COL5A2,SERPINH1,HOXC6
608	MESP1	611.3	ARCHS4 Coexpression,731;Enrichr Queries,290;GTEx Coexpression,813	SERPINE2,CRABP2,ENO2,AURKB,LOXL2,SRM,UCHL1,CHEK2,POLR2D,SOX4,HOXC6,TFAP2C,PPP1R14B,WNT5A,MND1,ETV4,MLF2,TARBP1,COL1A1,EPN3,CENPF,VCAN,TMEM158,UBE2T,EEF1A2,ITPKA,FKBP3,PFN2,RNF187
707	MESP2	668.3	ARCHS4 Coexpression,1287;Enrichr Queries,513;GTEx Coexpression,205	CNTNAP2,SERPINE2,CRABP2,ITGB4,THY1,AURKB,SKA1,LOXL2,UCHL1,CHEK2,PERP,POLR2D,AP1S1,KIF3C,TMEM14A,DSP,GINS3,TMEM132A,NETO2,ETV4,CIT,NME1,MLF2,SLC7A5,CDCP1,ITPKA,BIRC5,PAFAH1B3,RNF187
826	MGA	735.7	ARCHS4 Coexpression,634;Enrichr Queries,1159;GTEx Coexpression,414	TOP2A,KDM5B,POLQ,NUP155,PRKDC,CSE1L,MKI67,CKAP5,AURKB,MLF2,MSH6,ASPM,PRAME,KNTC1,POLE,MCM2,FAM83A
803	MITF	722.6	Literature ChIP-seq,114;ARCHS4 Coexpression,1163;Enrichr Queries,1048;ReMap ChIP-seq,138;GTEx Coexpression,1150	CSE1L,RRP1,GMNN,NUDT1,ENO1,PLOD1,ENO2,BZW2,CXCL13,UBE2L3,HOXA10,PSMD8,CDH3,FLAD1,PLAU,FAM162A,CHEK2,PPAT,STMN1,AP1S1,RCC1,SOX4,SLC12A8,ALG3,CASK,SOX12,PIMREG,PDIA6,TUBA4A,MSH6,MSH2,MTHFD2,PPIF,RAB38,TTLL12,ASF1B,PFN2,BLM,SHC1,CDCA4,SHMT2,SLC1A4,LYPD3,NCAPH,STIP1,CCNB1,PRDX4,PGBD5,EIF4EBP1,PMAIP1,SFN,KIF3C,CYC1,TFAP2A,RPL39L,PLK1,GFPT1,HMGA1,PYCR1,PAICS,LSM2,COL1A1,GGCT,UCK2,SLC6A8,CDK4,ZFP64,FARS…
456	MIXL1	511.3	ARCHS4 Coexpression,1136;Enrichr Queries,354;GTEx Coexpression,44	FEN1,SERPINE2,DSCC1,CCNF,HJURP,KIF14,MKI67,PRPF19,LMNB1,LOXL2,SEC61A1,EXO1,PPAT,CHEK2,NUSAP1,MYBL2,TOPBP1,DSP,RFC3,RFC4,PARP1,VRK1,ETV4,MLF2,KIFC1,EEF1A2,MCM3,MCM5,DTL,MCM2,BLM,DNMT1,PCNA,CRABP2,NCAPG,CDCA8,TYMS,CENPA,NCAPH,SKA1,AURKB,RAD54B,RAD51AP1,POLR2D,RAD54L,BUB1,GINS2,POLQ,STIL,TFAP2C,RRM2,GINS4,CDC7,MND1,FANCG,ZWINT,COL1A1,KIF18B,COL5A1,UBE2T,CENPM,NCAPD2,HDGF,MAD2L1,SPC25,EIF4G1
477	MKX	528.7	ARCHS4 Coexpression,351;Enrichr Queries,490;GTEx Coexpression,745	B4GALT2,LRRC15,SERPINE2,COL11A1,THY1,PLOD1,THBS2,AURKB,LOXL2,SEC61A1,CHEK2,SERPINH1,CTHRC1,TFAP2A,WNT5A,NME4,SULF1,CKAP4,MLF2,COL1A1,GREM1,VCAN,COL5A1,MFAP2,COL5A2
512	MLX	559.0	ARCHS4 Coexpression,910;Enrichr Queries,343;GTEx Coexpression,424	DNMT1,SLC35B1,ENO1,BRCA1,USP39,AURKB,UBE2L3,PSMD8,STIP1,FLAD1,CYC1,KIF3C,SOX4,SPTBN2,MDH2,PRMT1,PLK1,HMGA1,ALG3,TUBG1,HNRNPAB,TUBA4A,MLF2,MED20,PPIF,PLP2,FKBP4,ALDOA
1554	MLXIP	1269.0	ARCHS4 Coexpression,1385;Enrichr Queries,1104;GTEx Coexpression,1318	HOXA10,SLC7A5,MARCKSL1,JUP,SLC7A1,ILF2,SOX4,PTPRF,AURKB
1585	MLXIPL	1337.0	ARCHS4 Coexpression,1569;Enrichr Queries,975;GTEx Coexpression,1466	COL1A1,SERPINE2,PSAT1,CHEK2,POLR2D,ALDOC,AURKB,MLF2
1004	MNT	841.5	ARCHS4 Coexpression,1020;Enrichr Queries,1009;ReMap ChIP-seq,20;GTEx Coexpression,1317	KDM5B,CHPF,MCM7,ITGB4,SLC2A1,CALML3,ENO2,NOC2L,USP39,CHAF1A,FLAD1,AP1S1,SOX4,CCT3,SOX12,KIF22,ILF2,PDIA6,SLC7A5,TRAF4,ALDOA,RNASEH2A,CDCA3,SHMT2,SHC1,CDCA5,PKMYT1,CENPA,AURKB,PRDX2,E2F1,SFN,CYC1,KIF3C,CCT7,SPTBN2,CCT4,GINS2,PPP1R14B,MARCKSL1,JUP,BIK,HMGA1,PYCR1,LSM2,MLLT11,CDK4,DNAJA3,TACC3,SDC1,HDGF,PLP2,FARSA,EIF4G1
71	MNX1	162.8	Literature ChIP-seq,43;ARCHS4 Coexpression,126;Enrichr Queries,185;GTEx Coexpression,297	SMARCB1,SERPINE2,KDELR1,CSE1L,GMNN,BUB1B,SPINT2,MKI67,NOC2L,LOXL2,HOXA10,CHEK2,SOX4,SLC12A8,TPD52,WNT5A,ALG3,CDC25A,MTHFD2,EEF1A2,PPIF,TTLL12,FKBP4,PFN2,DLX5,NXPH4,PKMYT1,PRDX4,IRAK1,EIF4EBP1,HOXC6,MARK1,TFAP2A,PLK4,TFAP2C,JUP,SYT1,PLK1,HMGA1,PYCR1,CDC6,FANCE,COL1A1,UCK2,UBE2T,SRPRB,ALDH18A1,SPRR1A,EIF4G1,RNF187,CNTNAP2,KDM5B,FOXE1,ITGB4,KIF14,SLC2A1,FOXM1,PRPF19,LMNB2,SEC61A1,MYBL2,POLE,DSP,GPX2…
812	MSANTD1	727.0	ARCHS4 Coexpression,620;GTEx Coexpression,834	SEC61A1,CDCP1,KDELR1,DNAJA3,SLC35B1,ITPKA,HDGF,NETO2,WASF1,SKP2,PRPF19,EIF4G1
865	MSANTD3	768.5	ARCHS4 Coexpression,1280;GTEx Coexpression,257	MRPL3,TIMM8A,UCK2,TMEM158,FAP,GOLT1B,EIF2AK1,MED20,PLOD2,PLOD1,WDR12,LOXL2
795	MSANTD4	717.5	ARCHS4 Coexpression,682;GTEx Coexpression,753	MLLT11,HDAC2,MAGED1,STMN1,OLA1,ENO2,WASF1,TMEM14A,UBE2L3,PFN2,MARK1
580	MSC	594.3	ARCHS4 Coexpression,1239;Enrichr Queries,303;GTEx Coexpression,241	SERPINE2,DSCC1,TTF2,THY1,TYMS,THBS2,AURKB,RAD54B,LOXL2,SNRPD1,PLAU,SERPINH1,PMAIP1,RFC3,WNT5A,SULF1,MMP9,COL1A1,GREM1,SLC7A5,VCAN,MMP14,FAP,COL5A1,MTHFD2,COL5A2,MCM3,PPIF
649	MSGN1	634.7	ARCHS4 Coexpression,514;Enrichr Queries,1254;GTEx Coexpression,136	LAD1,SPRR3,CRABP2,GPR87,TMPRSS4,GMNN,HMGB3,LYPD3,CALML3,SLC7A1,KLK8,AURKB,SKA1,LOXL2,PRDX4,SFN,FAM83A,SRD5A1,WNT5A,ETV4,MLF2,CCNA2,CENPE,CDCP1,ESPL1,PSMC4,ESRP1,CKS2,DEPDC1,TTLL12,SPRR1A,SPRR1B,MAD2L1
645	MSX1	633.7	ARCHS4 Coexpression,1139;Enrichr Queries,269;GTEx Coexpression,493	SERPINE2,CRABP2,SHC1,SLC2A1,THBS2,AURKB,LOXL2,PLAU,SNRPD1,RSRC1,POLR2D,SERPINH1,PMAIP1,SOX4,CTHRC1,DSP,TFAP2A,TPBG,WNT5A,SULF1,COX6B1,COL1A1,VCAN,COL5A1,CDK4,MFAP2,COL5A2,DBN1
235	MSX2	358.7	ARCHS4 Coexpression,107;Enrichr Queries,336;GTEx Coexpression,633	SERPINE2,KDELR1,SLC2A1,HMGB3,SPINT2,PTPRF,LMNB2,LOXL2,LAPTM4B,AP1S1,MYBL2,SKP2,SOX4,DSP,WNT5A,LSR,MLF2,GREM1,EPN3,VCAN,CCNE1,ESRP1,DSG2,FKBP4,LRRC15,CRABP2,DLX5,CDCA4,NXPH4,THBS2,AURKB,CCNB1,RACGAP1,SERPINH1,PMAIP1,HOXC6,TFAP2A,TFAP2C,JUP,TPBG,TMEM132A,FANCE,SULF1,HNRNPAB,COL1A1,COL5A1,RAB15,HDGF,EIF4G1
597	MTERF1	607.0	ARCHS4 Coexpression,1145;GTEx Coexpression,69	FEN1,ERCC6L,PCNA,CHRNA5,SHMT2,DSCC1,PRPF19,CENPA,RAD54B,RAD51AP1,MRPL3,ATIC,EXO1,SNRPD1,PPAT,C1QBP,CHEK1,NUSAP1,SKP2,TIMM8A,RFC3,RFC4,WDR12,PAICS,NEIL3,CENPI,POLE2,MED20,GART,MAD2L1,RNF187
1333	MTERF2	1050.0	ARCHS4 Coexpression,519;GTEx Coexpression,1580	MLLT11,IRAK1,HDGF,RANGAP1,PRPF19,YKT6,HNRNPAB,TMEM14A,LMNB2,EIF4G1,PFN2
183	MTERF3	306.5	ARCHS4 Coexpression,130;GTEx Coexpression,483	HDAC2,PCNA,CSE1L,DSCC1,GMNN,MRPL3,CCNB1,PRDX4,SNRPD1,CHEK1,OIP5,CCT5,TSFM,TIMM8A,GINS2,MDH2,ACTL6A,GGH,VRK1,MND1,WDR12,ILF2,PAICS,ZWINT,NME1,GGCT,MSH2,DNAJA3,UBE2T,MED20,CENPN,FKBP3,CDKN3,MAD2L1
1201	MTERF4	964.0	ARCHS4 Coexpression,920;GTEx Coexpression,1008	POLQ,PGBD5,C1QBP,SERPINH1,PLOD1,PPFIA4,TARBP1,EIF4G1
1513	MTF1	1222.0	ARCHS4 Coexpression,1337;GTEx Coexpression,1106	TACC3,PPIF,MMP9,SRPK1
55	MTF2	142.0	Literature ChIP-seq,157;ARCHS4 Coexpression,204;GTEx Coexpression,65	LAD1,SERPINE2,FOXE1,ITGB4,GMNN,BUB1B,HMGB3,KIF15,UBE2L3,HOXA10,SEC61A1,CDH3,SNRPD1,RSRC1,NUF2,STMN1,CHEK1,KNTC1,MYBL2,TOPBP1,SOX4,DSP,SPATS2,WNT5A,ALG3,VRK1,ILF2,ETV4,CDC25A,GREM1,MMP14,VCAN,MSH2,ITPKA,CKS2,DTL,FKBP3,TNFRSF21,ASF1B,MCM2,DNMT1,HDAC2,AHCY,CDCA3,CHRNA5,SHMT2,DLX5,CDCA5,NXPH4,CDCA8,SLC7A1,LRP8,NCAPH,PTHLH,RAD51AP1,IRAK1,PGBD5,GNG4,PERP,RAD54L,PMAIP1,WNT1,BUB1,YKT6,HOXC6,MARK1,PLK4,FA…
1574	MXD1	1315.0	ARCHS4 Coexpression,1593;Enrichr Queries,994;GTEx Coexpression,1358	SLC7A5,MARCKSL1,VCAN,MTHFD2,SLC2A1,PMAIP1,MMP9,AURKB,SRPK1
492	MXD3	540.3	ARCHS4 Coexpression,135;Enrichr Queries,10;GTEx Coexpression,1476	ERCC6L,ZWILCH,DSCC1,GMNN,CCNF,HJURP,NUDT1,BUB1B,MKI67,CDC20,PTTG1,PLAU,SNRPD1,CHEK2,STMN1,CHEK1,NUSAP1,NEK2,OIP5,KNTC1,SOX4,PIMREG,CDC25A,NEIL3,MELK,CCNE2,MTHFD2,CCNE1,TIMELESS,KIF20A,ASF1B,BLM,DNMT1,CDCA3,CDCA4,CDCA5,TROAP,CDCA7,CDCA8,NCAPG,HMMR,PKMYT1,NCAPH,SKA1,RAD51AP1,CCNB2,CCNB1,RACGAP1,ECT2,PLK4,FANCI,STIL,UBE2C,PLK1,CDC7,CDC6,NDC80,ZWINT,TPX2,POLA2,KIF18B,KIF4A,UBE2T,EZH2,TOP2A,FEN1,MCM7,…
1352	MXD4	1065.0	ARCHS4 Coexpression,1367;Enrichr Queries,729;GTEx Coexpression,1098	KDM5B,MARCKSL1,SERPINE2,JUP,SLC2A1,ENO2,AURKB,MLF2,COL1A1,SLC7A5,COL5A1,PPFIA4,SOX4,RNF187
413	MXI1	484.4	ARCHS4 Coexpression,894;ENCODE ChIP-seq,26;Enrichr Queries,454;ReMap ChIP-seq,63;GTEx Coexpression,985	ERCC6L,CHPF,SERPINE2,SLC35B1,DSCC1,BUB1B,PLOD2,ENO1,PLOD1,ENO2,FLAD1,FAM162A,SNRPD1,AP1S1,NEK2,OIP5,SKP2,SOX4,SLC12A8,SOX12,PIMREG,ILF2,TUBA4A,MELK,MSH2,TIMELESS,BLM,RNASEH2A,CDCA3,CRABP2,SHC1,CDCA5,TROAP,NOP2,PKMYT1,SKA1,PRDX2,STIP1,IRAK1,PMAIP1,CYC1,FANCI,STIL,JUP,EIF2AK1,PLK1,GFPT1,HMGA1,PYCR1,FANCG,NDC80,LSM2,GGCT,TPX2,CDK4,UBE2T,FARSA,EIF4G1,B4GALT2,FEN1,MCM7,NCAPG2,SLC2A1,OLA1,MCM10,BRCA1,U…
46	MYB	122.0	Literature ChIP-seq,124;ARCHS4 Coexpression,198;ENCODE ChIP-seq,75;Enrichr Queries,22;ReMap ChIP-seq,180;GTEx Coexpression,133	SERPINE2,SLC35B1,GMNN,CCNF,HJURP,CBLC,BUB1B,TTF2,ENO1,SPINT2,MKI67,ENO2,CDC20,HOXA10,PTTG1,FLAD1,CHEK2,STMN1,CHEK1,NUSAP1,RCC1,NEK2,SOX4,PDK1,VRK1,CDC25A,MSH6,MELK,CCNE2,MTHFD2,CCNE1,KIF20A,ASF1B,PFN2,BLM,DNMT1,RNASEH2A,CDCA3,SHMT2,SHC1,PRKDC,CDCA4,CDCA5,CDCA7,CDCA8,NCAPG,HMMR,NCAPH,RAD51AP1,FXR1,PRDX2,CCNB2,CCNB1,RACGAP1,PMAIP1,CYC1,ECT2,PLK4,FANCI,STIL,UBE2C,PLK1,HMGA1,CDC7,CDC6,FANCE,NDC80,LSM…
269	MYBL1	390.3	Literature ChIP-seq,25;ARCHS4 Coexpression,80;Enrichr Queries,12;GTEx Coexpression,1444	ERCC6L,SERPINE2,ZWILCH,DSCC1,GMNN,CCNF,HJURP,BUB1B,MKI67,LOXL2,CDC20,PTTG1,PLAU,CHEK2,STMN1,CHEK1,NUSAP1,NEK2,OIP5,KNTC1,SKP2,VRK1,PIMREG,CDC25A,NEIL3,MELK,CCNE2,TIMELESS,KIF20A,ASF1B,BLM,CDCA3,PRKDC,CDCA5,TROAP,CDCA7,CDCA8,NCAPG,HMMR,PKMYT1,NCAPH,SKA1,RAD51AP1,CCNB2,CCNB1,RACGAP1,IRAK1,PMAIP1,ECT2,PLK4,FANCI,STIL,UBE2C,PLK1,CDC7,CDC6,NDC80,ZWINT,TPX2,KIF18B,KIF4A,UBE2T,EZH2,EIF4G1,TOP2A,FEN1,MCM…
23	MYC	74.67	Literature ChIP-seq,3;ARCHS4 Coexpression,53;ENCODE ChIP-seq,9;Enrichr Queries,89;ReMap ChIP-seq,62;GTEx Coexpression,232	KDELR1,RRP1,CCNF,NUDT1,CBLC,ENO1,SPINT2,ABCA12,NOC2L,MKI67,UBE2L3,CDC20,FLAD1,SNRPD1,CHEK2,PSMD2,PPAT,STMN1,CHEK1,AP1S1,RCC1,SOX4,SLC12A8,PDK1,ALG3,SOX12,MTHFD2,KIF20A,TTLL12,HPRT1,CDCA3,CRABP2,CDCA4,SHMT2,PRKDC,CDCA5,CDCA7,CDCA8,NCAPG,NCAPH,SKA1,FXR1,PRDX2,DGUOK,PRDX4,RACGAP1,PLK4,JUP,EIF2AK1,PLK1,PYCR1,CDC7,CDC6,NETO2,PAICS,ZWINT,COL1A1,MLLT11,TPX2,UCK2,POLA2,SDC1,SFXN1,ALDH18A1,FARSA,EZH2,TOP2…
540	MYCL	574.0	ARCHS4 Coexpression,1016;GTEx Coexpression,132	COL17A1,DSP,TFAP2A,LAD1,KDM5B,TFAP2C,MARCKSL1,JUP,DLX5,GPR87,CBLC,LYPD3,ABCA12,KLK8,NIPSNAP1,MAPK13,TRAF4,ESRP1,PERP,COL7A1,SDC1,RAB38,TCF3
138	MYCN	256.6	Literature ChIP-seq,10;ARCHS4 Coexpression,35;Enrichr Queries,102;ReMap ChIP-seq,46;GTEx Coexpression,1090	CHPF,SERPINE2,ZWILCH,SLC35B1,CCNF,BUB1B,PLOD1,ENO1,ENO2,NOC2L,MKI67,LOXL2,CDC20,LAPTM4B,FLAD1,CHEK2,STMN1,AP1S1,NEK2,KNTC1,SKP2,SOX4,SLC12A8,WNT5A,ALG3,SOX12,PIMREG,PUS7,ILF2,CDC25A,MSH6,MSH2,CCNE2,CCNE1,EEF1A2,PPIF,KIF20A,TTLL12,FKBP3,RNASEH2A,CDCA3,CRABP2,SHC1,PRKDC,CDCA5,NOP2,CDCA7,NCAPG,SLC1A4,PKMYT1,RAD51AP1,PRDX2,STIP1,CCNB2,CCNB1,PRDX4,CYC1,ECT2,SPTBN2,STIL,UBE2C,GFPT1,TMEM132A,HMGA1,PYCR1…
1101	MYF5	901.3	ARCHS4 Coexpression,753;Enrichr Queries,881;GTEx Coexpression,1070	DLX5,COL11A1,WNT5A,MKI67,MMP9,AURKB,SKA1,ZWINT,FXR1,COL1A1,HOXA10,MELK,CDK4,POLR2D,COL5A2,BIRC5,SRPRB,FKBP3
1540	MYF6	1252.0	ARCHS4 Coexpression,1338;Enrichr Queries,1143;GTEx Coexpression,1276	FXR1,COL1A1,POLR2D,EEF1A2,COL5A2,PPP2R3A,TUBA4A,AURKB
1294	MYNN	1019.0	ARCHS4 Coexpression,1277;Enrichr Queries,1332;ReMap ChIP-seq,88;GTEx Coexpression,1378	FEN1,RNASEH2A,CHPF,MCM7,SHC1,RRP1,SLC2A1,ENO1,USP39,PKMYT1,TYMS,PRPF19,AURKB,FXR1,PRDX2,FLAD1,E2F1,RCC1,CYC1,ECT2,GINS2,MARCKSL1,PPP1R14B,SSR4,PRMT1,HMGA1,PYCR1,NME4,KIF22,FANCE,FANCG,TRAF4,TACC3,CENPM,HDGF,PLP2,ALDOA,DBN1,RNF187,MCM2
513	MYOD1	559.6	ARCHS4 Coexpression,737;ENCODE ChIP-seq,76;Enrichr Queries,951;ReMap ChIP-seq,190;GTEx Coexpression,844	LAD1,CHPF,CBLC,BRCA1,FOXM1,LMNB2,LOXL2,CHAF1B,PLAU,TK1,SKP2,PPFIA4,CEP55,TPD52,RFC2,PRMT1,CKAP2,ALG3,KIF23,SOX12,TUBA4A,NME1,MSH6,MMP11,EEF1A2,ALDOA,FKBP3,DBN1,ASF1B,RNASEH2A,CRABP2,CDCA4,SHMT2,CENPA,AURKB,AURKA,FXR1,RAD51AP1,PRDX2,STIP1,GNG4,POLD2,E2F1,SPP1,E2F3,WNT1,ECT2,YKT6,HOXC6,CTHRC1,TFAP2A,PPP1R14B,TFAP2C,JUP,HMGA1,PYCR1,CDC6,SULF1,COL1A1,COL5A1,PSAT1,CDK4,COL7A1,COL5A2,SPRR1A
1074	MYOG	882.5	ARCHS4 Coexpression,1489;ENCODE ChIP-seq,84;Enrichr Queries,805;GTEx Coexpression,1152	B4GALT2,KDM5B,SMARCB1,CSE1L,SLC35B1,RRP1,OLA1,PLOD2,CALML3,BZW2,LOXL2,LAPTM4B,SEC61A1,ATIC,SNRPD1,FAM162A,PPME1,PSMD2,PPAT,C1QBP,NUSAP1,MYBL2,PPFIA4,PDK1,TSFM,RFC4,PARP1,PRMT1,CAD,ALG3,NME4,SOX12,PUS7,NME1,MSH6,MMP11,ESPL1,KIFC1,NDUFS6,EEF1A2,TMEM106C,PPIF,BIRC5,ALDOA,FKBP3,DBN1,PRIM2,CDCA4,MAGED1,CDCA5,NOP2,AURKB,PTHLH,RAD54B,FXR1,RAD51AP1,CCNB2,CAND1,RACGAP1,POLR2D,POLD2,SERPINH1,EIF4EBP1,KIF3C…
692	MYPOP	656.0	ARCHS4 Coexpression,948;GTEx Coexpression,364	MLLT11,B4GALT2,PGBD5,IRAK1,ITPKA,EEF1A2,KIF3C,PRPF19,RNF187,PFN2
1225	MYRF	980.0	ARCHS4 Coexpression,1198;GTEx Coexpression,762	MARCKSL1,SLC6A8,CA9,PPFIA4,TNFRSF21,SPTBN2
1529	MYRFL	1237.0	ARCHS4 Coexpression,1429;GTEx Coexpression,1045	TMEM106C,CBLC,ALDH18A1
1533	MYSM1	1243.0	ARCHS4 Coexpression,1199;Enrichr Queries,1385;GTEx Coexpression,1146	PRKDC,TOPBP1,AURKB,UBE2L3,MLF2,MCM2,TARBP1
1193	MYT1	960.7	ARCHS4 Coexpression,891;Enrichr Queries,1112;GTEx Coexpression,879	CNTNAP2,MARCKSL1,SYT1,ENO2,AURKB,POLB,MLLT11,VCAN,UCHL1,GNG4,EEF1A2,KIF3C,PPFIA4,SOX4
1237	MYT1L	986.7	ARCHS4 Coexpression,1107;Enrichr Queries,1367;GTEx Coexpression,486	MLLT11,CNTNAP2,KDM5B,PGBD5,SYT1,KIF3C,WASF1,ENO2,CIT
1514	MZF1	1222.0	ARCHS4 Coexpression,1600;Enrichr Queries,461;GTEx Coexpression,1606	TFAP2A,KDM5B,JUP,TMEM132A,HMGA1,SLC2A1,ETV4,AURKB,MLF2,SLC7A5,COL5A1,CHEK2,E2F1,MYBL2,SOX4
1478	NACC2	1177.0	ARCHS4 Coexpression,1155;GTEx Coexpression,1199	TMEM132A,ALDOC,THY1,SPTBN2
1576	NAIF1	1317.0	ARCHS4 Coexpression,1497;GTEx Coexpression,1137	TACC3,ETV4,SRPK1
223	NANOG	347.3	Literature ChIP-seq,34;ARCHS4 Coexpression,407;ENCODE ChIP-seq,115;Enrichr Queries,166;ReMap ChIP-seq,120;GTEx Coexpression,1242	TOP2A,KDM5B,CHPF,HMGB3,ENO1,BRCA1,FOXM1,LMNB2,LMNB1,PSMD8,HOXA10,LAPTM4B,SEC61A1,UCHL1,CHAF1A,CDH3,FLAD1,SNRPD1,CHEK2,CHEK1,STMN1,AP1S1,MYBL2,PDK1,PARP1,WNT5A,ACTL6A,SOX12,ETV4,MMP9,MLF2,COX6B1,MSH6,VCAN,TRAF4,MSH2,CCNE1,ESRP1,PPIF,CKS2,MCM3,BIRC5,DSG2,RAB38,DTL,DBN1,ASF1B,RNASEH2A,CRABP2,SHMT2,DLX5,SHC1,NXPH4,CDCA5,THY1,PKMYT1,THBS2,AURKB,SKA1,AURKA,PRDX2,CCNB1,POLR2D,E2F1,PMAIP1,E2F3,CYC1,HOXC6…
807	NANOGNB	723.0	ARCHS4 Coexpression,1012;GTEx Coexpression,434	KDM5B,CHAF1B,GINS3,PRAME,HDGF,TCF3,PKMYT1,PRPF19,RAE1,PPM1G,EIF4G1
869	NANOGP8	773.0	ARCHS4 Coexpression,84;GTEx Coexpression,1462	ERCC6L,ZWILCH,CSE1L,DSCC1,BUB1B,HMGB3,HMMR,UNG,MRPL3,CCNB1,ATIC,PPAT,CHEK1,MAPK6,BUB1,DLGAP5,RPL39L,GINS1,RFC3,CDC6,ILF2,PAICS,ETV4,CDC25A,MSH6,GGCT,MSH2,MTHFD2,PSAT1,RAB15,APEX1,ESRP1,MFAP2,MCM3,DTL,MAD2L1
487	NCOA1	536.8	ARCHS4 Coexpression,169;Enrichr Queries,1373;ReMap ChIP-seq,235;GTEx Coexpression,370	FEN1,CHPF,MCM7,KDELR1,SLC2A1,CALML3,ENO1,NOC2L,PSMD8,SEC61A1,LAPTM4B,FLAD1,CHEK2,PSMD2,C1QBP,AP1S1,RCC1,KNTC1,TK1,SOX4,CCT3,PRMT1,ALG3,PUS7,PDIA6,ILF2,NME1,TRAF4,DTL,RNASEH2A,AHCY,SHMT2,HDAC1,SHC1,AURKB,PRDX2,STIP1,PRDX4,POLD2,EIF4EBP1,MAPK6,CCT7,CCT5,FAM83A,PPP1R14B,TFAP2C,JUP,MDH2,PYCR1,PAICS,MLLT11,UBE2T,HDGF,ALDH18A1
1070	NCOA2	879.3	ARCHS4 Coexpression,1583;Enrichr Queries,1393;ReMap ChIP-seq,149;GTEx Coexpression,392	B4GALT2,SPRR3,DNMT1,RNASEH2A,TOMM40,PRKDC,TMPRSS4,CBLC,CALML3,TTF2,USP39,CENPA,AURKB,SRM,PRDX2,LAPTM4B,PLAU,AP1S1,MYBL2,KIF3C,MAPK6,YKT6,RAE1,FAM83A,DSP,GINS2,TFAP2C,JUP,SRD5A1,PUS7,NME1,MLLT11,EPN3,ESPL1,TRAF4,ESRP1,SDC1,ALDOA
165	NCOA3	288.3	ARCHS4 Coexpression,531;Enrichr Queries,198;ReMap ChIP-seq,220;GTEx Coexpression,204	TOP2A,KDM5B,SERPINE2,NCAPG2,SLC2A1,CBLC,TTF2,ENO1,MKI67,ABCA12,PTPRF,LMNB1,LAPTM4B,CDH3,CHEK2,NUSAP1,AP1S1,MYBL2,TOPBP1,SOX4,DSP,RFC3,PARP1,PUS7,PDIA6,MLF2,CIT,CCNA2,EPN3,SLC7A5,VCAN,ESPL1,CCNE2,MTHFD2,ESRP1,EEF1A2,MCM3,MCM5,ALDOA,FKBP4,MCM2,SF3B3,AURKB,STIP1,CAND1,PMAIP1,KIF3C,MAPK6,RAE1,CTHRC1,FAM83A,POLQ,TFAP2C,MARCKSL1,RRM2,JUP,ATAD2,MLLT11,COL1A1,POLA2,PSAT1,NCAPD2,CENPN,EIF4G1
766	NEUROD1	702.8	ARCHS4 Coexpression,923;Enrichr Queries,883;ReMap ChIP-seq,129;GTEx Coexpression,876	B4GALT2,CNTNAP2,RNASEH2A,TOMM40,MCM7,SHMT2,SHC1,NXPH4,SLC2A1,PLOD1,SPINT2,ENO2,NOC2L,PKMYT1,AURKB,POLB,PSMD8,PRDX2,UCHL1,FLAD1,GNG4,CHEK2,POLR2D,SERPINH1,E2F1,AP1S1,CYC1,PPFIA4,TMEM14A,SOX4,HOXC6,TPD52,PPP1R14B,SYT1,SSR4,PRMT1,HMGA1,PYCR1,NME4,SOX12,TRAF4,FAP,KIFC1,PLP2,PAFAH1B3,DBN1
925	NEUROD2	800.0	Literature ChIP-seq,146;ARCHS4 Coexpression,1361;Enrichr Queries,978;GTEx Coexpression,715	SHMT2,CSE1L,DSCC1,ENO2,PKMYT1,NCAPH,LMNB1,POLB,SEC61A1,PGBD5,GNG4,PLAU,PBK,KIF3C,CCT7,PPFIA4,SOX4,SLC12A8,CCT5,PDK1,GINS1,TSFM,POLQ,RFC4,SYT1,SPAG5,PLK1,SPATS2,ALG3,MND1,CDC6,TUBA4A,MLF2,LSM2,NME1,COL5A1,RAB15,MTHFD2,COL7A1,ITPKA,EEF1A2,TIMELESS,DBN1,EIF4G1,SPC25
1180	NEUROD4	952.0	ARCHS4 Coexpression,954;Enrichr Queries,1244;GTEx Coexpression,658	KDM5B,SSR4,SYT1,MAGED1,COL11A1,MAGEF1,SPINT2,PKMYT1,LRP8,AURKB,STMN1,BIRC5,SOX4,DBN1
819	NEUROD6	730.0	ARCHS4 Coexpression,535;Enrichr Queries,1302;GTEx Coexpression,353	CNTNAP2,KDM5B,SYT1,ENO2,LRP8,MLLT11,UCHL1,PGBD5,ITPKA,POLR2D,STMN1,KIF3C,WASF1,PAFAH1B3,SOX4,PFN2,MARK1
1050	NEUROG1	868.7	ARCHS4 Coexpression,1091;Enrichr Queries,859;GTEx Coexpression,656	TFAP2A,TFAP2C,MARCKSL1,MDH2,DLX5,WNT5A,TMEM132A,PKMYT1,AURKB,COX6B1,LOXL2,NDUFS6,POLR2D,CYC1,WNT1,DBN1,SPTBN2
268	NEUROG2	389.3	ARCHS4 Coexpression,440;Enrichr Queries,673;GTEx Coexpression,55	FEN1,CCNF,BUB1B,ENO1,TTF2,PLOD1,MKI67,LOXL2,SEC61A1,EXO1,PPAT,STMN1,NUSAP1,COL10A1,MYBL2,TOPBP1,SOX4,RFC3,RFC4,PARP1,WNT5A,VRK1,CKAP4,MLF2,TRAF4,KIFC1,DTL,DBN1,MCM2,PCNA,DLX5,MAGED1,NXPH4,NCAPG,TYMS,PKMYT1,SKA1,AURKB,RAD54B,RAD51AP1,RAD54L,PMAIP1,BUB1,YKT6,TFAP2A,GINS2,POLQ,STIL,TFAP2C,MARCKSL1,RRM2,GINS4,TMEM132A,MND1,PAICS,COL1A1,MLLT11,TMEM158,CENPM,NCAPD2,MAD2L1
772	NEUROG3	705.7	ARCHS4 Coexpression,664;Enrichr Queries,958;GTEx Coexpression,495	TPD52,DSP,TFAP2A,TFAP2C,MARCKSL1,PPP1R14B,SSR4,BIK,CDCA7,HMGB3,LSR,FANCE,AURKB,NIPSNAP1,MLF2,LOXL2,PRDX2,PGBD5,ITPKA,WASF1,SOX4,PFN2
1526	NFAT5	1236.0	ARCHS4 Coexpression,1097;Enrichr Queries,1353;GTEx Coexpression,1258	PSMD8,VCAN,CAND1,MDH2,SOX4,AURKB,LSM2,COX6B1
735	NFATC1	683.2	ARCHS4 Coexpression,1566;ENCODE ChIP-seq,86;Enrichr Queries,799;ReMap ChIP-seq,265;GTEx Coexpression,700	MCM7,SERPINE2,SLC35B1,SLC2A1,BRCA1,USP39,LOXL2,LMNB1,MRPL3,FLAD1,PLAU,PPME1,PPAT,NUF2,NUSAP1,RCC1,OIP5,KNTC1,TMEM14A,SOX4,TPD52,TSFM,RFC3,RFC4,PRMT1,RFC2,CAD,ILF2,MLF2,NME1,VCAN,TRAF4,DNMT1,HDAC2,SF3B3,SHC1,CDCA5,NOP2,SLC1A4,TYMS,AURKB,FXR1,DGUOK,CAND1,PMAIP1,CCT7,CCT5,CCT4,PLK4,PPP1R14B,RRM1,PLK1,CDC6,HNRNPAB,PAICS,FANCG,MLLT11,COL1A1,GGCT,POLA2,COL5A1,TACC3,TCF3,CENPO,FARSA,EIF4G1,MAD2L1
1423	NFATC2	1126.0	ARCHS4 Coexpression,1418;Enrichr Queries,555;GTEx Coexpression,1405	SERPINE2,SLC2A1,MKI67,AURKB,MLF2,LOXL2,SLC7A5,VCAN,COL5A1,PLAU,CHEK2,PMAIP1,SOX4,PFN2
784	NFATC3	713.0	ARCHS4 Coexpression,1060;Enrichr Queries,656;GTEx Coexpression,423	KDM5B,PRIM2,DNMT1,PARP1,SHC1,MAGED1,SLC1A4,USP39,AURKB,FXR1,MSH6,CCNA2,CHAF1B,UCHL1,PSMD2,CHEK2,POLR2D,OIP5,MYBL2,EZH2,EIF4G1,PFN2
297	NFATC4	410.7	ARCHS4 Coexpression,247;Enrichr Queries,304;GTEx Coexpression,681	B4GALT2,SERPINE2,CHPF,SHC1,SLC1A4,THY1,PLOD1,THBS2,PTPRF,AURKB,LOXL2,SERPINH1,PMAIP1,MYBL2,SOX4,WNT5A,NME4,SULF1,CKAP4,COL1A1,GREM1,MMP14,VCAN,COL5A1,MFAP2,COL5A2,ALDOC,TCF3,FARSA,DBN1
870	NFE2	773.4	ARCHS4 Coexpression,1451;ENCODE ChIP-seq,62;Enrichr Queries,838;ReMap ChIP-seq,43;GTEx Coexpression,1473	CHPF,SERPINE2,RRP1,GMNN,ENO1,BZW2,MKI67,LAPTM4B,FLAD1,CHEK2,STMN1,NUSAP1,RCC1,OIP5,SOX12,TUBA4A,CDC25A,MSH2,MTHFD2,TIMELESS,KIF20A,BLM,RNASEH2A,CDCA3,SHC1,PRKDC,NOP2,RAD51AP1,PRDX2,CCNB1,SERPINH1,CYC1,FAM83A,SRD5A1,UBE2C,EIF2AK1,HMGA1,PYCR1,FANCG,MLLT11,UCK2,CDK4,FARSA,EIF4G1,B4GALT2,TOP2A,FEN1,MCM7,SLC2A1,FOXM1,PRPF19,LMNB1,ATIC,CHAF1A,TOPBP1,CAD,NME4,TUBG1,MMP9,CKAP5,NME1,SLC7A5,ASPM,VCAN,TRAF4…
572	NFE2L1	589.3	ARCHS4 Coexpression,538;Enrichr Queries,501;ReMap ChIP-seq,252;GTEx Coexpression,1066	GPI,SERPINE2,CHPF,NCAPG2,SLC2A1,ENO1,PLOD1,PRPF19,LRP8,SLC7A1,PTPRF,AURKB,FXR1,LAPTM4B,SEC61A1,CHAF1B,PPME1,NUF2,SERPINH1,YKT6,SLC12A8,SOX4,MDH2,SPATS2,HMGA1,PYCR1,MLF2,SLC7A5,UCK2,MMP14,PSMC4,MTHFD2,PSAT1,APEX1,MED20,EEF1A2,MCM5,KIF2C,HDGF,CENPO,ALDOA,GART,EIF4G1
188	NFE2L2	316.0	Literature ChIP-seq,93;ARCHS4 Coexpression,452;Enrichr Queries,886;ReMap ChIP-seq,51;GTEx Coexpression,98	LAD1,FEN1,MCM7,SERPINE2,KDELR1,SLC2A1,HMGB3,CALML3,ENO1,USP39,UCHL1,CHAF1B,FLAD1,STMN1,AP1S1,RCC1,SOX4,DLGAP5,SLC12A8,PARP1,PRMT1,SPATS2,SOX12,KIF22,CDC25A,MLF2,EPN3,SLC7A5,CDCP1,TRAF4,MSH2,MTHFD2,GORASP2,ESRP1,PPIF,RAB38,KIF2C,TTLL12,ALDOA,DBN1,SPRR3,RNASEH2A,TOMM40,CRABP2,CDCA3,SHC1,GPR87,TMPRSS4,LYPD3,KLK8,AURKB,PRDX2,IRAK1,PERP,SERPINH1,E2F1,PMAIP1,SFN,CYC1,KIF3C,FAM83A,TFAP2C,PPP1R14B,MARCKS…
98	NFE2L3	209.7	ARCHS4 Coexpression,83;Enrichr Queries,105;GTEx Coexpression,441	TOP2A,SERPINE2,CSE1L,DSCC1,NCAPG2,SLC2A1,CBLC,BUB1B,KIF11,ABCA12,MKI67,LMNB2,LOXL2,LMNB1,CHAF1A,PLAU,CHEK2,MYBL2,CEP55,DLGAP5,SOX4,DSP,WNT5A,CAD,ETV4,MMP9,CDC25A,MLF2,CCNA2,MSH6,SLC7A5,ASPM,VCAN,MELK,MSH2,MTHFD2,KIFC1,CCNE1,ESRP1,CKS2,MCM3,DSG2,MCM5,KIF20A,DTL,AHCY,CDCA4,PRKDC,CDCA5,CDCA7,HMMR,LRP8,AURKB,PMAIP1,ECT2,BUB1,MARK1,CCT4,MARCKSL1,RRM2,HMGA1,NETO2,CDC6,SSRP1,HNRNPAB,PAICS,SRPK1,COL1A1,T…
1624	NFE4	1491.0	GTEx Coexpression,1491
888	NFIA	782.0	ARCHS4 Coexpression,892;Enrichr Queries,1225;GTEx Coexpression,229	CNTNAP2,RNASEH2A,SERPINE2,RFC2,NPM3,ILF2,AURKB,SRPK1,MLF2,MLLT11,VCAN,CHAF1A,IRAK1,STMN1,TACC3,RCC1,FARSA,SOX4,EZH2,MARK1,PFN2
289	NFIB	407.0	Literature ChIP-seq,129;ARCHS4 Coexpression,888;Enrichr Queries,453;GTEx Coexpression,158	TOP2A,CNTNAP2,FEN1,HDAC2,SERPINE2,NUDT1,PLOD2,MKI67,LRP8,PTPRF,AURKB,LMNB1,RACGAP1,GNG4,POLR2D,STMN1,E2F1,SERPINH1,RAD54L,SOX4,MARK1,HMGA1,VRK1,CDC7,SOX12,SULF1,CDC25A,MLF2,TARBP1,COL1A1,MLLT11,VCAN,UCK2,COL5A1,CCNE1,PSAT1,UBE2T,COL5A2,CKS2,TACC3,HPRT1,TTLL12,FARSA,GART,ASF1B
736	NFIC	683.4	ARCHS4 Coexpression,933;ENCODE ChIP-seq,41;Enrichr Queries,700;ReMap ChIP-seq,215;GTEx Coexpression,1528	TOP2A,B4GALT2,FEN1,GOLT1B,CHPF,GMNN,SLC2A1,HJURP,CBLC,BUB1B,PLOD1,BRCA1,KIF11,USP39,LMNB2,PTPRF,KIF15,MRPL3,FLAD1,PLAU,PBK,AP1S1,RCC1,TK1,SKP2,CEP55,SOX4,CCT3,RFC3,ALG3,LSR,CKAP5,MLF2,CCNA2,SLC7A5,ASPM,TRAF4,MED20,EEF1A2,BIRC5,MCM4,KIF20A,ALDOA,GART,DNMT1,RNASEH2A,SF3B3,CDCA4,SHC1,PRKDC,CDCA5,NCAPG,AURKB,PRDX2,RACGAP1,POLR2D,E2F1,SERPINH1,PMAIP1,RAD54L,SFN,E2F3,YKT6,BUB1,CCT5,GINS1,POLQ,PPP1R14B,…
1363	NFIL3	1072.0	ARCHS4 Coexpression,1528;Enrichr Queries,571;GTEx Coexpression,1116	TPD52,TOP2A,RRM2,SERPINE2,MAGEF1,SLC2A1,AURKB,COL1A1,SLC7A5,VCAN,MTHFD2,PSAT1,PLAU,PMAIP1,SOX4
821	NFIX	732.0	ARCHS4 Coexpression,930;Enrichr Queries,544;GTEx Coexpression,722	SERPINE2,JUP,HDAC1,THY1,ENO2,PTPRF,AURKB,MLF2,LOXL2,POLB,COL1A1,SLC7A5,VCAN,COL5A1,COL5A2,EEF1A2,SERPINH1,PPFIA4,SOX4,RNF187,SPTBN2
759	NFKB1	698.8	ARCHS4 Coexpression,1491;Enrichr Queries,1094;ReMap ChIP-seq,14;GTEx Coexpression,196	MCM7,KDELR1,SLC35B1,SLC2A1,CBLC,TTF2,MKI67,ENO2,LMNB2,LMNB1,FLAD1,PLAU,NUSAP1,AP1S1,TOPBP1,RFC3,PARP1,RFC2,PRMT1,SOX12,KIF22,MMP9,EPN3,SLC7A5,TRAF4,EEF1A2,MCM3,PPIF,MCM5,ALDOC,PAFAH1B3,MCM2,DNMT1,RNASEH2A,CDCA3,SHMT2,SHC1,CDCA5,NXPH4,THY1,PKMYT1,LRP8,AURKB,PRDX2,IRAK1,PMAIP1,HOXC6,GINS2,MARCKSL1,PPP1R14B,HMGA1,CDC6,SULF1,HNRNPAB,LSM2,TARBP1,CDK4,APEX1,NCAPD2,HDGF,PLP2,TCF3,FARSA
1115	NFKB2	912.8	ARCHS4 Coexpression,1348;Enrichr Queries,811;ReMap ChIP-seq,45;GTEx Coexpression,1447	DNMT1,RNASEH2A,SHMT2,SHC1,SLC35B1,NXPH4,KIF14,SLC2A1,CBLC,PLOD2,THY1,ENO2,NCAPH,LMNB2,AURKB,PRDX2,DGUOK,CHAF1A,IRAK1,FLAD1,PLAU,AP1S1,PMAIP1,WNT1,SOX4,HOXC6,MARCKSL1,PPP1R14B,HMGA1,CDC6,SULF1,MMP9,TARBP1,EPN3,COL1A1,TPX2,SLC7A5,MMP14,MTHFD2,EEF1A2,PPIF,ALDOC,HDGF,CENPO,PLP2,TCF3
1346	NFX1	1060.0	ARCHS4 Coexpression,1387;Enrichr Queries,1337;GTEx Coexpression,455	RRM1,SF3B3,SRD5A1,SSRP1,NOC2L,PUS7,DLGAP5,AURKB,EIF4G1,MCM2,MLF2
117	NFXL1	240.3	ARCHS4 Coexpression,484;Enrichr Queries,129;GTEx Coexpression,108	TOP2A,KDM5B,MCM7,ZWILCH,CSE1L,NCAPG2,NUDT1,BRCA1,MKI67,LMNB1,MRPL3,CHEK2,CHEK1,RCC1,TOPBP1,DLGAP5,CCT3,ACTL6A,PUS7,ILF2,CDC25A,MLF2,MSH6,SLC7A5,VCAN,MSH2,MTHFD2,ESRP1,CKS2,MCM4,MCM6,GART,TNFRSF21,RNASEH2A,PRKDC,SHMT2,NCAPG,TTK,SLC1A4,SLC7A1,AURKB,CCNB2,PRDX4,POLR2D,PMAIP1,ECT2,RAE1,CCT4,FANCI,MARCKSL1,RRM2,ATAD2,GFPT1,NETO2,SRPK1,CENPE,PSAT1,RFWD3,TACC3,EZH2
119	NFYA	242.6	ARCHS4 Coexpression,551;ENCODE ChIP-seq,8;Enrichr Queries,253;ReMap ChIP-seq,105;GTEx Coexpression,296	ERCC6L,GOLT1B,GMNN,CCNF,HJURP,TTF2,ENO2,CDC20,FLAD1,PPME1,CHEK2,NUSAP1,NEK2,OIP5,SOX4,VRK1,PIMREG,ILF2,PDIA6,CDC25A,COX6B1,MSH6,MSH2,MTHFD2,KIF20A,FKBP3,ASF1B,DNMT1,BLM,CDCA3,SHC1,PRKDC,TROAP,CDCA8,HMMR,PKMYT1,RAD51AP1,STIP1,CCNB2,CCNB1,CYC1,PLK4,STIL,NUP155,JUP,UBE2C,GFPT1,HMGA1,PYCR1,CDC6,FANCG,ZWINT,GGCT,KIF18B,UBE2T,FARSA,EZH2,EIF4G1,B4GALT2,TOP2A,KDM5B,MCM7,SLC2A1,KIF14,HMGB3,MCM10,BRCA1,USP…
124	NFYB	245.8	ARCHS4 Coexpression,100;ENCODE ChIP-seq,10;Enrichr Queries,69;ReMap ChIP-seq,73;GTEx Coexpression,977	ERCC6L,ZWILCH,CSE1L,GMNN,HJURP,BUB1B,ENO2,CDC20,FLAD1,SNRPD1,CHEK2,PPAT,STMN1,NUSAP1,NEK2,OIP5,SKP2,SOX4,ALG3,VRK1,PIMREG,PDIA6,ILF2,COX6B1,MSH6,MSH2,MTHFD2,PPIF,KIF20A,FKBP4,FKBP3,DNMT1,BLM,RNASEH2A,CDCA3,CDCA4,SHC1,TROAP,CDCA8,NCAPG,PKMYT1,RAD51AP1,CCNB2,CCNB1,RACGAP1,ECT2,HOXC6,RPL39L,STIL,UBE2C,PLK1,GFPT1,HMGA1,PYCR1,CDC7,CDC6,PAICS,FANCG,ZWINT,NDC80,GGCT,TPX2,UCK2,KIF18B,CDK4,UBE2T,KIF4A,FAR…
1106	NFYC	907.3	ARCHS4 Coexpression,1330;Enrichr Queries,209;GTEx Coexpression,1183	DNMT1,SMARCB1,PCNA,MCM7,HDAC1,SLC2A1,ENO1,AURKB,CDC20,STIP1,FLAD1,CHEK2,STMN1,POLR2D,RRM2,PARP1,PRMT1,HMGA1,TUBA4A,MLF2,MCM3,PPIF,HDGF,ALDOA
1262	NHLH1	1001.0	ARCHS4 Coexpression,812;Enrichr Queries,788;GTEx Coexpression,1404	TFAP2A,MARCKSL1,CRABP2,SOX12,PKMYT1,ETV4,TUBA4A,AURKB,NIPSNAP1,MLLT11,CENPF,VCAN,UCHL1,RAB15,POLR2D,E2F1,DBN1
1135	NHLH2	924.0	ARCHS4 Coexpression,680;Enrichr Queries,1218;GTEx Coexpression,874	TFAP2A,CNTNAP2,HDAC2,MARCKSL1,ENO2,PKMYT1,AURKB,LOXL2,POLB,MLLT11,UCHL1,GNG4,STMN1,KIF3C,PPFIA4,SOX4
41	NKRF	117.3	ARCHS4 Coexpression,25;Enrichr Queries,80;GTEx Coexpression,247	TOP2A,CNTNAP2,MCM7,CSE1L,NCAPG2,OLA1,SLC2A1,HMGB3,KIF11,TTF2,BZW2,MKI67,PRPF19,NOC2L,LMNB2,LMNB1,UCHL1,EXO1,CHEK2,C1QBP,RCC1,MYBL2,TOPBP1,POLE,SOX4,CEP55,CCT3,PARP1,CAD,PUS7,ILF2,CKAP5,TUBA4A,CDC25A,CIT,MLF2,MSH6,CCNA2,SLC7A5,ESPL1,MTHFD2,KIFC1,MCM3,DEPDC1,MCM4,KIF2C,HPRT1,MCM6,FKBP4,GART,DTL,PFN2,BLM,AHCY,PCNA,SF3B3,PRKDC,CDCA5,NOP2,NCAPG,HMMR,SLC7A1,AURKB,PPM1G,STIP1,CAND1,RACGAP1,POLR2D,KIF3C,…
1591	NKX11	1352.0	ARCHS4 Coexpression,1408;GTEx Coexpression,1295	WNT1,PPM1G
20	NKX12	66.0	ARCHS4 Coexpression,45;GTEx Coexpression,87	LAD1,ZWILCH,CSE1L,DSCC1,GMNN,BUB1B,HMGB3,CALML3,LAPTM4B,MRPL3,ATIC,CHAF1A,CDH3,PPAT,CHEK1,AP1S1,OIP5,DLGAP5,RFC3,PARP1,VRK1,ILF2,ETV4,CDC25A,MSH6,CCNA2,CDCP1,ESPL1,MSH2,ESRP1,MCM3,RAB38,DSG2,TTLL12,FKBP3,DTL,SPRR3,AHCY,CRABP2,GPR87,CDCA5,LYPD3,HMMR,SLC7A1,KLK8,UNG,RAD51AP1,CCNB1,PAK6,SFN,MAPK6,BUB1,CCT5,FAM83A,RPL39L,GINS1,JUP,SRD5A1,HMGA1,CDC6,NPM3,HNRNPAB,PAICS,PSAT1,RAB15,SDC1,SPRR1A,SPRR1B,MA…
836	NKX21	745.5	ARCHS4 Coexpression,537;GTEx Coexpression,954	HDAC2,FOXE1,CRABP2,DLX5,MAGED1,HMGB3,LRP8,MLLT11,STMN1,PAFAH1B3,SLC12A8,SOX4,PFN2
1313	NKX22	1032.0	ARCHS4 Coexpression,1026;GTEx Coexpression,1038	TPD52,CNTNAP2,MARCKSL1,SSR4,FAP,GNG4,TMEM14A
1354	NKX23	1066.0	ARCHS4 Coexpression,1273;GTEx Coexpression,859	HOXA10,HDAC1,NME4,CXCL13
708	NKX24	670.0	ARCHS4 Coexpression,312;GTEx Coexpression,1028	KDM5B,PARP1,NUP155,CCNF,NOC2L,RANGAP1,CDC25A,LMNB2,HOXA10,CHAF1A,ESPL1,IRAK1,EXO1,PRC1,E2F1,BIRC5,PRAME,MYBL2,POLE
486	NKX25	536.0	ARCHS4 Coexpression,573;GTEx Coexpression,499	GPI,BZW2,PRPF19,COX6B1,SRM,LAPTM4B,IRAK1,NDUFS6,EEF1A2,POLD2,E2F1,MYBL2,CYC1,PPFIA4,PDK1
653	NKX26	636.0	ARCHS4 Coexpression,435;GTEx Coexpression,837	LRRC15,CHPF,PLOD1,CKAP4,COX6B1,LOXL2,COL1A1,GREM1,LAPTM4B,MMP14,COL5A1,NDUFS6,SERPINH1,PPFIA4,DBN1,PDK1
146	NKX28	265.5	ARCHS4 Coexpression,67;GTEx Coexpression,464	B4GALT2,KDM5B,AHCY,CRABP2,ITGB4,KDELR1,TROAP,NXPH4,PKMYT1,NOC2L,FOXM1,PRPF19,LMNB2,SRM,PSMD8,CDC20,STIP1,CDH3,IRAK1,C1QBP,POLD2,AP1S1,PRAME,TK1,CYC1,CCT7,CCT3,MARCKSL1,PPP1R14B,PRMT1,PLK1,HMGA1,PYCR1,LSR,SSRP1,RANGAP1,NPM3,HNRNPAB,MLF2,SLC7A5,EEF1A2,HDGF,TTLL12,FKBP4,EIF4G1
732	NKX31	682.5	ARCHS4 Coexpression,1007;GTEx Coexpression,358	TPD52,EPN3,PRIM2,BIK,COL7A1,CENPN,NME4,NCAPD3,HOXC6,SPTBN2
810	NKX32	723.5	ARCHS4 Coexpression,115;GTEx Coexpression,1332	B4GALT2,CHRNA5,KDELR1,THY1,PLOD1,NOC2L,FOXM1,PRPF19,LMNB2,IRAK1,SERPINH1,E2F1,AP1S1,MYBL2,HOXC6,PPP1R14B,CAD,PYCR1,NME4,SOX12,SSRP1,RANGAP1,HNRNPAB,KIF18B,KIFC1,NCAPD2,HDGF,FKBP4,DBN1,EIF4G1,RNF187
1271	NKX61	1009.0	ARCHS4 Coexpression,687;GTEx Coexpression,1331	TPD52,MARCKSL1,SSR4,GNG4,TPBG,STMN1,TNFRSF21,ASF1B,PFN2,MARK1
1444	NKX62	1144.0	ARCHS4 Coexpression,1058;GTEx Coexpression,1230	MARCKSL1,PGBD5,ALDOC,THY1,KIF3C
890	NKX63	782.5	ARCHS4 Coexpression,618;GTEx Coexpression,947	POLB,TPD52,DSP,CHPF,RAB15,TMEM132A,EEF1A2,E2F1,CASK,ENO2,PPFIA4,SLC7A1
54	NME2	133.7	ARCHS4 Coexpression,41;ReMap ChIP-seq,270;GTEx Coexpression,90	FEN1,KDELR1,PLOD2,MCM10,PRPF19,NOC2L,UBE2L3,PSMD8,CDC20,MRPL3,SEC61A1,ATIC,SNRPD1,PSMD2,C1QBP,NUF2,COL10A1,AP1S1,RCC1,MYBL2,TK1,CCT3,PRMT1,ALG3,NME4,TUBG1,PDIA6,ILF2,NME1,COX6B1,GORASP2,FKBP4,GART,COL17A1,SF3B3,AHCY,SHMT2,COL11A1,CDCA5,CDCA8,PKMYT1,PTHLH,SRM,STIP1,PRDX4,IRAK1,POLD2,EIF4EBP1,E2F1,SFN,CYC1,CCT7,CCT5,CCT4,PPP1R14B,MDH2,PLK1,TMEM132A,PYCR1,SSRP1,CDC6,NPM3,SULF1,HNRNPAB,ZWINT,LSM2,TPX…
1041	NOBOX	863.0	ARCHS4 Coexpression,913;Enrichr Queries,1215;GTEx Coexpression,461	KDM5B,DNMT1,COL11A1,PKMYT1,CXCL13,FOXM1,AURKB,LOXL2,AURKA,MSH6,PTTG1,ESRP1,TACC3,PRAME,TCF3,RAE1,DLGAP5
1247	NOTO	993.3	ARCHS4 Coexpression,1254;Enrichr Queries,1120;GTEx Coexpression,606	TFAP2A,GPX2,TFAP2C,FOXE1,DLX5,CASK,ENO2,PRPF19,LOXL2,CA9,HDGF,WNT1,EIF4G1
112	NPAS1	232.0	ARCHS4 Coexpression,69;Enrichr Queries,320;GTEx Coexpression,307	B4GALT2,SMARCB1,SERPINE2,CHPF,KDELR1,RRP1,SLC2A1,ABCA12,ENO2,NOC2L,PRPF19,LMNB2,LOXL2,PSMD8,CHAF1A,PPME1,PLAU,CHEK2,C1QBP,AP1S1,MYBL2,PRMT1,CAD,NME4,SOX12,RANGAP1,ETV4,CDC25A,NME1,MLF2,SLC7A5,ITPKA,EEF1A2,ALDOC,TTLL12,FKBP4,DBN1,AHCY,DLX5,PKMYT1,AURKB,SRM,STIP1,IRAK1,GNG4,POLR2D,POLD2,SERPINH1,EIF4EBP1,E2F1,PAK6,CCT7,SPTBN2,PPP1R14B,HMGA1,PYCR1,NPM3,HNRNPAB,COL1A1,COL5A1,FARSA,RNF187
319	NPAS2	425.0	ARCHS4 Coexpression,768;Enrichr Queries,394;GTEx Coexpression,113	LAD1,SPRR3,SERPINE2,CHPF,SHC1,GPR87,CBLC,LYPD3,CALML3,PLOD2,PLOD1,MKI67,THBS2,SLC7A1,KLK8,AURKB,LOXL2,IRAK1,FAM162A,PLAU,CHEK2,POLR2D,PAK6,SFN,SOX4,FAM83A,JUP,SRD5A1,WNT5A,SULF1,CKAP4,MLF2,EPN3,COL1A1,VCAN,CDCP1,COL5A1,ESRP1,COL5A2,SDC1,TTLL12,SPRR1A,TNFRSF21
1510	NPAS3	1219.0	ARCHS4 Coexpression,1352;Enrichr Queries,1306;GTEx Coexpression,1000	CNTNAP2,VCAN,MARCKSL1,SYT1,TMEM132A,ALDOC,AURKB,PFN2
1421	NPAS4	1123.0	ARCHS4 Coexpression,1253;Enrichr Queries,979;GTEx Coexpression,1136	SLC2A1,AURKB,LOXL2,POLB,COL1A1,COL5A1,FAP,GNG4,ITPKA,POLR2D,PAK6,PPFIA4,TNFRSF21
387	NR0B1	471.0	Literature ChIP-seq,28;ARCHS4 Coexpression,1002;Enrichr Queries,260;GTEx Coexpression,594	CNTNAP2,KDM5B,SERPINE2,GMNN,SLC2A1,SPINT2,ENO1,BZW2,FOXM1,UCHL1,CDH3,CHEK2,STMN1,AP1S1,MYBL2,NEK2,TK1,PDK1,TPD52,SSR4,PARP1,WNT5A,CKAP5,ETV4,MMP9,CDC25A,MSH6,MMP11,ASPM,VCAN,MMP14,KIFC1,CCNE1,ESRP1,EEF1A2,ITPKA,PPIF,CKS2,RAB38,PAFAH1B3,RNASEH2A,CDCA3,CRABP2,COL11A1,TTK,HMMR,THBS2,AURKB,UNG,PRDX2,GNG4,POLR2D,SPP1,PRAME,ECT2,CCT4,TFAP2C,PPP1R14B,UBE2C,HMGA1,CDC7,SULF1,PAICS,COL1A1,MLLT11,CENPF,UCK2…
642	NR1D1	631.7	ARCHS4 Coexpression,1153;Enrichr Queries,547;GTEx Coexpression,195	COL17A1,SERPINE2,DLX5,GPR87,NXPH4,SLC2A1,ABCA12,AURKB,PERP,CHEK2,POLR2D,PPFIA4,SOX4,DSP,TFAP2A,TFAP2C,RRM2,JUP,FANCE,TUBA4A,MLF2,COL1A1,SLC7A5,MMP14,COL7A1,EEF1A2,SDC1,RAB38
1295	NR1D2	1019.0	ARCHS4 Coexpression,1357;Enrichr Queries,964;GTEx Coexpression,737	SERPINE2,SLC2A1,ALG3,ENO2,TUBA4A,AURKB,MLF2,SLC7A5,CHEK2,EEF1A2,TACC3,PPFIA4,PAFAH1B3,SOX4
984	NR1H2	829.3	ARCHS4 Coexpression,1578;Enrichr Queries,929;ReMap ChIP-seq,134;GTEx Coexpression,676	RNASEH2A,MCM7,CHPF,SHMT2,SHC1,ITGB4,NXPH4,SLC2A1,CBLC,CALML3,ENO1,USP39,PKMYT1,AURKB,CDC20,HOXA10,PRDX2,CAND1,FLAD1,RCC1,HOXC6,PPP1R14B,JUP,PRMT1,HMGA1,PYCR1,SOX12,CDC6,HNRNPAB,TARBP1,MLF2,TPX2,MSH2,TRAF4,ITPKA,EEF1A2,PLP2,ALDOA,DBN1
801	NR1H3	722.2	Literature ChIP-seq,20;ARCHS4 Coexpression,1226;Enrichr Queries,1187;ReMap ChIP-seq,157;GTEx Coexpression,1021	TOP2A,SERPINE2,CSE1L,OLA1,SLC2A1,ENO1,PLOD1,SPINT2,BZW2,PTPRF,UCHL1,ATIC,PTTG1,PPME1,PLAU,CHEK2,TOPBP1,TK1,PDK1,PARP1,MMP1,NME4,ILF2,MMP9,MMP11,MMP14,MELK,KIFC1,EEF1A2,PPIF,CKS2,MCM3,MCM4,ALDOC,MCM6,ALDOA,TNFRSF21,MCM2,HDAC2,PCNA,TOMM40,AURKB,UNG,PERP,POLD2,POLR2D,SPP1,MAPK6,YKT6,CCT4,GINS4,GFPT1,CDC6,FANCE,MAPK13,MLLT11,SLC6A8,TMEM158,PSAT1,PSMC4,COL7A1,CENPO,ALDH18A1
1604	NR1H4	1412.0	ARCHS4 Coexpression,1476;Enrichr Queries,1299;GTEx Coexpression,1460	COL1A1,SERPINE2,POLR2D,EIF4EBP1,AURKB
1382	NR1I2	1087.0	Literature ChIP-seq,140;ARCHS4 Coexpression,1568;Enrichr Queries,1166;GTEx Coexpression,1472	DSP,SRD5A1,KIF14,CBLC,BRCA1,ENO2,AURKB,PTPRF,LSM2,MAPK13,POLB,CHAF1B,CDCP1,PSMC4,RSRC1,CHEK2,DNAJA3,POLR2D,E2F1,SKP2,DTL
1610	NR1I3	1430.0	ARCHS4 Coexpression,1481;Enrichr Queries,1386;GTEx Coexpression,1423	POLR2D,AURKB,EIF4G1
1345	NR2C1	1058.0	ARCHS4 Coexpression,705;Enrichr Queries,1001;GTEx Coexpression,1467	KDM5B,SLC2A1,BRCA1,PRPF19,AURKB,MLF2,SEC61A1,IRAK1,CHEK2,AP1S1,HDGF,YKT6,SOX4,MCM2,EIF4G1,RNF187
788	NR2C2	715.6	ARCHS4 Coexpression,1219;ENCODE ChIP-seq,102;Enrichr Queries,1391;ReMap ChIP-seq,152;GTEx Coexpression,714	B4GALT2,USP39,CHAF1B,FLAD1,RSRC1,PPAT,C1QBP,PSMD2,NEK2,POLE,DLGAP5,PRMT1,WNT5A,NME1,COX6B1,NDUFS6,KIF20A,TTLL12,PCNA,TOMM40,CDCA3,SHC1,PRKDC,CDCA5,CENPA,AURKB,SKA1,AURKA,FXR1,PRDX2,CAND1,POLR2D,SERPINH1,RAD54L,CYC1,CCT7,YKT6,CCT5,PPP1R14B,EIF2AK1,GINS3,PYCR1,WDR12,PAICS,FANCG,UBE2T,KIF4A,TACC3,HDGF,FARSA
1152	NR2E1	933.0	ARCHS4 Coexpression,1259;Enrichr Queries,1038;GTEx Coexpression,502	TFAP2A,TFAP2C,DLX5,MAGED1,TMEM132A,WNT5A,SLC1A4,SULF1,AURKB,CIT,MLF2,ITPKA,ALDOC,PFN2
1341	NR2E3	1056.0	ARCHS4 Coexpression,1147;Enrichr Queries,965	TFAP2A,PRIM2,SRD5A1,CHEK2,WNT5A,GGH,ETV4,SOX4,AURKB,MLF2,LOXL2
473	NR2F1	523.5	ARCHS4 Coexpression,650;Enrichr Queries,452;ReMap ChIP-seq,192;GTEx Coexpression,800	FEN1,CHPF,SERPINE2,ITGB4,RRP1,CALML3,NOC2L,LOXL2,UCHL1,FLAD1,SOX4,SSR4,PRMT1,WNT5A,NME4,SOX12,MLF2,SLC7A5,VCAN,EEF1A2,ALDOA,PAFAH1B3,DBN1,PFN2,CRABP2,SHC1,MAGED1,NXPH4,COL11A1,PKMYT1,AURKB,POLR2D,SERPINH1,CYC1,KIF3C,HOXC6,PPP1R14B,MARCKSL1,TPBG,TMEM132A,PYCR1,SULF1,COL1A1,COL5A1,CDK4,COL7A1,COL5A2,TACC3,TCF3
463	NR2F2	517.8	ARCHS4 Coexpression,434;ENCODE ChIP-seq,64;Enrichr Queries,485;ReMap ChIP-seq,48;GTEx Coexpression,1558	CHPF,SERPINE2,KDELR1,RRP1,CALML3,PLOD2,ENO1,PLOD1,NOC2L,LOXL2,FLAD1,PLAU,PPME1,STMN1,AP1S1,RCC1,SOX4,WNT5A,ALG3,SOX12,CDC25A,KIF20A,DNMT1,RNASEH2A,CRABP2,SHC1,CDCA5,NCAPG,PKMYT1,PRDX2,SERPINH1,PMAIP1,CYC1,HOXC6,FAM83A,TFAP2A,PLK4,FANCI,STIL,JUP,HMGA1,PYCR1,CDC6,LSM2,COL1A1,TPX2,POLA2,COL5A1,UBE2T,COL5A2,B4GALT2,KDM5B,MCM7,SLC2A1,BRCA1,USP39,PTPRF,KIF15,POLB,CHAF1A,NUF2,TK1,TSFM,RFC4,PRMT1,RFC2,KI…
97	NR2F6	209.0	ARCHS4 Coexpression,75;Enrichr Queries,103;ReMap ChIP-seq,189;GTEx Coexpression,469	TOP2A,B4GALT2,SMARCB1,MCM7,CHPF,KDELR1,SLC2A1,CBLC,CALML3,ENO1,SPINT2,USP39,NOC2L,PRPF19,PTPRF,LMNB2,CDC20,FAM162A,FLAD1,CHEK2,STMN1,AP1S1,MYBL2,SOX4,CCT3,GPX2,RFC2,PRMT1,LSR,NME4,SOX12,RANGAP1,ETV4,NIPSNAP1,TUBA4A,MLF2,EPN3,CCNA2,MMP11,SLC7A5,MMP14,TRAF4,BIRC5,MCM5,TTLL12,FKBP4,ALDOA,DNMT1,AHCY,PCNA,TOMM40,SHC1,PKMYT1,AURKB,SRM,CCNB2,CCNB1,IRAK1,GNG4,E2F1,SERPINH1,EIF4EBP1,CYC1,YKT6,PPP1R14B,MAR…
541	NR3C1	574.7	Literature ChIP-seq,119;ARCHS4 Coexpression,743;ENCODE ChIP-seq,103;Enrichr Queries,1057;ReMap ChIP-seq,165;GTEx Coexpression,1261	MCM7,SERPINE2,ITGB4,DSCC1,SLC2A1,CBLC,HMGB3,ENO1,ENO2,USP39,LMNB2,KIF15,ATIC,FLAD1,PLAU,RSRC1,CHEK2,STMN1,AP1S1,CA9,TK1,SOX4,TPD52,RFC3,ILF2,PDIA6,TUBA4A,NIPSNAP1,MLF2,SLC7A5,VCAN,TRAF4,KIF2C,MCM6,PAFAH1B3,HDAC2,RNASEH2A,SHC1,PRKDC,KLK8,AURKB,AURKA,PRDX2,CAND1,PMAIP1,CYC1,RPL39L,RRM1,MARCKSL1,JUP,MDH2,PPP2R3A,PAICS,NDC80,ZWINT,SRPK1,COL1A1,TPX2,UCK2,CENPF,CDK4,PSAT1,UBE2T,COL5A2,ALDH18A1,FARSA,CD…
1251	NR3C2	996.3	ARCHS4 Coexpression,1509;Enrichr Queries,1213;GTEx Coexpression,267	SYT1,CDCA4,RFC2,RRP1,NUDT1,NPM3,CKAP4,AURKB,MLF2,COL1A1,IRAK1,RFWD3,CHEK2,DSG2,PLP2
818	NR4A1	729.5	ARCHS4 Coexpression,881;Enrichr Queries,564;ReMap ChIP-seq,258;GTEx Coexpression,1215	PCNA,GOLT1B,SERPINE2,SHC1,CSE1L,RRP1,SLC2A1,OLA1,NCAPG,USP39,MKI67,AURKB,AURKA,HOXA10,STIP1,FLAD1,POLR2D,SERPINH1,SPP1,RCC1,PMAIP1,CYC1,YKT6,SOX4,CCT4,RFC4,RFC2,HMGA1,SOX12,PAICS,TUBA4A,COL1A1,SLC7A5,VCAN,COL7A1,KIF2C,HDGF,FARSA,MCM2
489	NR4A2	537.8	Literature ChIP-seq,150;ARCHS4 Coexpression,818;Enrichr Queries,647;GTEx Coexpression,536	AHCY,SERPINE2,SLC2A1,AURKB,PSMD8,PGBD5,SPP1,PMAIP1,KIF3C,CCT7,SOX4,CCT4,CCT3,MARCKSL1,TMEM132A,SSRP1,TUBA4A,ZWINT,CIT,MLF2,COL1A1,SLC7A5,VCAN,PSAT1,ALDOC,HDGF,MCM2
1569	NR4A3	1307.0	ARCHS4 Coexpression,1449;Enrichr Queries,983;GTEx Coexpression,1488	COL1A1,SLC7A5,VCAN,SERPINE2,PLAU,SLC2A1,SPP1,PMAIP1,AURKB
760	NR5A1	699.3	ARCHS4 Coexpression,1172;Enrichr Queries,159;GTEx Coexpression,767	TOP2A,DNMT1,MCM7,SLC2A1,ENO1,BRCA1,CXCL13,FOXM1,AURKB,UNG,STIP1,CHEK2,POLR2D,SERPINH1,EIF4EBP1,E2F1,MYBL2,CYC1,RRM2,JUP,PARP1,PRMT1,HMGA1,PDIA6,ETV4,MLF2,COL1A1,SLC7A5,SLC6A8,PPIF,FKBP4,ALDOA,EIF4G1
699	NR5A2	662.3	ARCHS4 Coexpression,1209;Enrichr Queries,880;ReMap ChIP-seq,226;GTEx Coexpression,334	CRABP2,SERPINE2,ZWILCH,GMNN,CALML3,ENO1,ABCA12,PRPF19,CENPA,NCAPH,AURKB,SEC61A1,PRDX4,CAND1,PLAU,CHEK2,POLR2D,EIF4EBP1,SFN,SOX4,SPTBN2,FAM83A,TFAP2A,TSFM,TFAP2C,SSR4,JUP,BIK,WNT5A,HMGA1,PYCR1,LSR,CDC6,SSRP1,FANCE,MLF2,MLLT11,POLA2,TRAF4,SRPRB,HDGF,TCF3,ALDOA
418	NR6A1	486.7	ARCHS4 Coexpression,57;Enrichr Queries,884;GTEx Coexpression,519	KDM5B,ZWILCH,CSE1L,GMNN,SLC2A1,BUB1B,HMGB3,ATIC,SNRPD1,CHEK2,PPAT,CHEK1,MYBL2,OIP5,SOX4,DLGAP5,RFC3,VRK1,PIMREG,ILF2,MSH6,SLC7A5,MSH2,ESRP1,MCM3,BIRC5,FKBP3,DTL,BLM,HDAC2,TTK,PKMYT1,SLC7A1,AURKB,SKA1,PPM1G,RAD54B,RAD51AP1,CCNB2,CCNB1,PMAIP1,PRAME,RAE1,BUB1,RPL39L,GINS1,GINS2,HMGA1,CDC7,CDC6,WDR12,PAICS,GGCT,PSAT1,APEX1,MFAP2,MAD2L1
585	NRF1	599.4	ARCHS4 Coexpression,1296;ENCODE ChIP-seq,22;Enrichr Queries,115;ReMap ChIP-seq,61;GTEx Coexpression,1503	ERCC6L,SMARCB1,CHPF,CSE1L,RRP1,GMNN,ENO1,ENO2,PSMD8,CDC20,FLAD1,PPME1,CHEK2,NUSAP1,AP1S1,RCC1,OIP5,SKP2,TMEM14A,SOX4,SOX12,MSH6,MSH2,CCNE2,TIMELESS,ASF1B,DNMT1,RNASEH2A,CDCA3,SHMT2,SHC1,NOP2,CDCA8,NCAPG,PKMYT1,SKA1,RAD51AP1,PRDX2,CCNB1,RACGAP1,CYC1,WNT1,ECT2,PLK4,TFAP2A,STIL,JUP,SRD5A1,EIF2AK1,GFPT1,HMGA1,PYCR1,CDC7,CDC6,PAICS,ZWINT,SRPK1,TPX2,POLA2,CDK4,KIF4A,UBE2T,FARSA,EZH2,EIF4G1,RNF187,TOP2A…
1290	NRL	1018.0	ARCHS4 Coexpression,1286;Enrichr Queries,945;GTEx Coexpression,822	TSFM,ENO2,AURKB,MLF2,LOXL2,COL1A1,LAPTM4B,DNAJA3,CHEK2,POLR2D,MYBL2,FKBP3,SOX4
1222	OLIG1	978.7	ARCHS4 Coexpression,926;Enrichr Queries,779;GTEx Coexpression,1231	MARCKSL1,VCAN,SERPINE2,SYT1,PSAT1,POLR2D,ALDOC,THY1,KIF3C,AURKB,MLF2
1085	OLIG2	890.5	Literature ChIP-seq,109;ARCHS4 Coexpression,1266;Enrichr Queries,949;GTEx Coexpression,1238	SMARCB1,SERPINE2,MCM7,KIF14,PTPRF,LMNB1,UCHL1,PLAU,OIP5,TK1,SLC12A8,DSP,ACTL6A,WNT5A,LSR,ETV4,MLF2,CIT,CCNA2,SLC7A5,VCAN,TRAF4,MTHFD2,CKS2,TIMELESS,BIRC5,DBN1,AURKB,SKA1,STIP1,RACGAP1,GNG4,SERPINH1,EIF4EBP1,E2F1,PMAIP1,ECT2,WNT1,RAE1,TFAP2A,MARCKSL1,TFAP2C,SPAG5,BIK,PPP2R3A,PAICS,COL1A1,MFAP2,COL5A2,HDGF
561	OLIG3	584.3	ARCHS4 Coexpression,552;Enrichr Queries,1033;GTEx Coexpression,168	LAD1,CNTNAP2,HDAC2,DLX5,GPR87,GMNN,MAGEF1,CBLC,HMGB3,LYPD3,CALML3,SLC7A1,AURKB,HOXA10,EIF4EBP1,SOX4,MARK1,TFAP2A,PPP1R14B,TFAP2C,MARCKSL1,SRD5A1,TPBG,WNT5A,NIPSNAP1,MAPK13,VCAN,CDCP1,ESRP1,SDC1,SRPRB,RAB38,TCF3,DBN1
1151	ONECUT1	932.8	ARCHS4 Coexpression,1233;Enrichr Queries,1045;ReMap ChIP-seq,294;GTEx Coexpression,1159	DSP,TFAP2A,TFAP2C,RFC2,NXPH4,PLOD2,AURKB,NIPSNAP1,LOXL2,MMP14,UCHL1,PRDX4,PSAT1,GNG4,COL5A2,POLR2D,SRPRB,CENPN,CEP55
917	ONECUT2	793.7	ARCHS4 Coexpression,757;Enrichr Queries,492;GTEx Coexpression,1132	TFAP2A,CNTNAP2,MARCKSL1,SYT1,WNT5A,CASK,MKI67,NIPSNAP1,AURKB,MLF2,COL1A1,MLLT11,VCAN,UCHL1,GNG4,CHEK2,POLR2D,STMN1,PMAIP1,SFXN1,KIF3C,SOX4
1238	ONECUT3	986.7	ARCHS4 Coexpression,1422;Enrichr Queries,959;GTEx Coexpression,579	RPL39L,TFAP2A,KDM5B,TFAP2C,PKMYT1,TUBG1,AURKB,PPM1G,MLF2,LOXL2,SEC61A1,COL5A1,PMAIP1,SOX4
639	OSR1	627.5	ARCHS4 Coexpression,429;GTEx Coexpression,826	SHC1,THY1,PLOD1,SULF1,THBS2,CKAP4,LOXL2,COL1A1,GREM1,VCAN,MMP14,COL5A1,MFAP2,COL5A2,SERPINH1,CTHRC1
315	OSR2	423.7	ARCHS4 Coexpression,539;Enrichr Queries,241;GTEx Coexpression,491	TOP2A,SERPINE2,CRABP2,THY1,THBS2,AURKB,LOXL2,HOXA10,PLAU,CHEK2,PBK,SERPINH1,PMAIP1,HOXC6,DSP,TFAP2A,RRM2,WNT5A,SULF1,CKAP4,MLF2,MSH6,COL1A1,GREM1,MMP14,VCAN,COL5A1,MFAP2
1142	OTP	929.7	ARCHS4 Coexpression,1004;Enrichr Queries,1126;GTEx Coexpression,659	TFAP2A,TFAP2C,MARCKSL1,AURKB,MLF2,LOXL2,MLLT11,UCHL1,GNG4,STMN1,TMEM14A,SOX4,HOXC6
162	OTX1	287.3	ARCHS4 Coexpression,220;Enrichr Queries,390;GTEx Coexpression,252	COL17A1,CNTNAP2,RNASEH2A,SERPINE2,DLX5,MAGED1,GPR87,SLC2A1,CDCA8,ABCA12,AURKB,KIF15,PRDX2,CCNB2,PERP,CHEK2,STMN1,PBK,NUSAP1,SOX4,DSP,TFAP2A,GINS2,TFAP2C,MARCKSL1,JUP,TPBG,WNT5A,MND1,SOX12,PIMREG,ETV4,NIPSNAP1,MLF2,COX6B1,COL1A1,CENPF,VCAN,COL7A1,KIF4A,UBE2T,EEF1A2,SDC1,BIRC5
431	OTX2	492.3	ARCHS4 Coexpression,196;Enrichr Queries,525;ReMap ChIP-seq,290;GTEx Coexpression,958	CNTNAP2,SERPINE2,KIF14,HMGB3,ENO2,BZW2,LOXL2,POLB,LAPTM4B,PTTG1,CHEK2,CHEK1,TOPBP1,SKP2,PPFIA4,SOX4,DLGAP5,WNT5A,KIF23,ETV4,CCNA2,ASPM,ESRP1,CKS2,FKBP3,DNMT1,HDAC2,PCNA,CRABP2,COL11A1,GPR87,AURKB,AURKA,CCNB2,CCNB1,PMAIP1,ECT2,RAE1,TFAP2A,GINS2,TFAP2C,TPBG,CDC6,SULF1,TARBP1,COL1A1,KIF4A,MFAP2,PI15,MAD2L1
56	OVOL1	142.0	ARCHS4 Coexpression,199;Enrichr Queries,122;GTEx Coexpression,105	COL17A1,LAD1,CRABP2,CDCA4,ITGB4,GPR87,TMPRSS4,SLC2A1,CBLC,LYPD3,CALML3,SPINT2,ABCA12,KLK8,AURKB,LOXL2,CDH3,PLAU,PERP,CHEK2,PMAIP1,SFN,SOX4,DSP,TFAP2A,TFAP2C,GPX2,JUP,LSR,MMP9,TUBA4A,MAPK13,MLF2,COL1A1,EPN3,SLC7A5,CDCP1,KRT16,CCNE1,ESRP1,SDC1,RAB38,TTLL12,SPRR1A,SPRR1B
139	OVOL2	257.0	ARCHS4 Coexpression,450;Enrichr Queries,160;ReMap ChIP-seq,295;GTEx Coexpression,123	COL17A1,LAD1,CNTNAP2,SERPINE2,ITGB4,ZWILCH,GPR87,TMPRSS4,CBLC,LYPD3,SPINT2,KLK8,PTPRF,AURKB,PLAU,PERP,CHEK2,POLR2D,PAK6,PPFIA4,DSP,TFAP2A,TPD52,GINS2,TFAP2C,JUP,BIK,CAD,LSR,MAPK13,MLF2,EPN3,COL1A1,FERMT1,CDCP1,CCNE1,ESRP1,EEF1A2,SDC1,DSG2
907	OVOL3	789.0	ARCHS4 Coexpression,1177;GTEx Coexpression,401	RPL39L,KDM5B,VCAN,CHRNA5,PRAME,PKMYT1,TUBG1,RAE1,PPM1G,MLF2
8	PA2G4	11.0	ARCHS4 Coexpression,5;GTEx Coexpression,17	ERCC6L,CSE1L,DSCC1,RRP1,CCNF,GMNN,HJURP,BUB1B,TTF2,ENO1,NOC2L,MKI67,UBE2L3,CDC20,SNRPD1,CHEK1,NUSAP1,RCC1,PUS7,ILF2,CDC25A,NEIL3,MELK,MTHFD2,TIMELESS,TTLL12,FKBP4,RNASEH2A,CDCA4,PRKDC,SHMT2,CDCA5,CDCA7,NCAPG,CDCA8,HMMR,PKMYT1,SKA1,NCAPH,RAD51AP1,STIP1,CCNB1,RACGAP1,FANCI,STIL,UBE2C,PLK1,HMGA1,PYCR1,CDC6,PAICS,ZWINT,TPX2,UCK2,KIF18B,KIF4A,UBE2T,FARSA,EZH2,EIF4G1,FEN1,MCM7,NCAPG2,OLA1,MCM10,KIF11,F…
260	PATZ1	379.3	ARCHS4 Coexpression,216;Enrichr Queries,171;GTEx Coexpression,751	TOP2A,KDM5B,DNMT1,SMARCB1,FOXE1,MCM7,SLC2A1,BRCA1,MKI67,PRPF19,PTPRF,AURKB,LMNB2,LMNB1,CHAF1A,CHEK2,STMN1,SLC12A8,SOX4,MARCKSL1,RRM2,JUP,PARP1,PLK1,CAD,HMGA1,SOX12,SSRP1,ETV4,HNRNPAB,PAICS,CDC25A,NIPSNAP1,MLF2,MSH6,SLC7A5,TRAF4,TIMELESS,NCAPD2,HDGF,TCF3,FKBP4,DBN1
847	PAX1	753.7	ARCHS4 Coexpression,975;Enrichr Queries,590;GTEx Coexpression,696	TFAP2A,TFAP2C,CRABP2,FOXE1,DLX5,WNT5A,CALML3,SULF1,AURKB,PTHLH,LOXL2,EPN3,HOXA10,GREM1,LAPTM4B,DSG2,ALDOA,EIF4G1,HOXC6
1580	PAX2	1321.0	ARCHS4 Coexpression,1488;Enrichr Queries,1131;GTEx Coexpression,1344	COL1A1,TFAP2A,CNTNAP2,SPP1,AURKB,HOXC6,LOXL2
662	PAX3	641.0	ARCHS4 Coexpression,541;Enrichr Queries,798;GTEx Coexpression,584	KDM5B,HDAC2,MAGED1,MAGEF1,ENO1,THBS2,AURKB,LOXL2,FXR1,CHAF1B,HOXC6,TFAP2A,TFAP2C,MARCKSL1,TPBG,WNT5A,FANCE,PUS7,SULF1,NIPSNAP1,COL1A1,GREM1,COL5A2,DBN1,PFN2
1311	PAX4	1031.0	ARCHS4 Coexpression,1288;Enrichr Queries,1081;GTEx Coexpression,724	HDAC1,LSR,PKMYT1,FOXM1,PRPF19,AURKB,LOXL2,GNG4,APEX1,CHEK2,TMEM106C,DSG2,HDGF
469	PAX5	522.6	ARCHS4 Coexpression,1235;ENCODE ChIP-seq,54;Enrichr Queries,1082;ReMap ChIP-seq,181;GTEx Coexpression,61	DSCC1,RRP1,NUDT1,BUB1B,ENO1,TTF2,MKI67,ENO2,NOC2L,UBE2L3,CDC20,PTTG1,SNRPD1,FAM162A,CHEK2,NUSAP1,KNTC1,SOX4,VRK1,SOX12,COX6B1,MTHFD2,PPIF,DNMT1,BLM,RNASEH2A,CDCA4,PRKDC,CDCA5,NOP2,SLC1A4,PKMYT1,RAD51AP1,PRDX2,STIP1,DGUOK,CCNB1,PMAIP1,CYC1,STIL,TMEM132A,HMGA1,PYCR1,PAICS,NDC80,LSM2,COL1A1,MLLT11,CDK4,SDC1,TCF3,FARSA,TOP2A,CNTNAP2,FEN1,MCM7,NCAPG2,USP39,LMNB2,LMNB1,KIF15,MRPL3,SEC61A1,ATIC,EXO1,RSR…
520	PAX6	562.8	Literature ChIP-seq,49;ARCHS4 Coexpression,904;Enrichr Queries,687;ReMap ChIP-seq,214;GTEx Coexpression,960	GOLT1B,ZWILCH,SLC35B1,RRP1,SLC2A1,ENO1,ENO2,POLB,PSMD8,UCHL1,RSRC1,PLAU,FLAD1,CHEK2,NUF2,NUSAP1,AP1S1,RCC1,CA9,OIP5,PPFIA4,TMEM14A,SOX4,TPD52,SSR4,WNT5A,ILF2,MMP9,MLF2,MMP11,VCAN,NEIL3,TRAF4,TMEM106C,DEPDC1,KIF2C,MCM5,ALDOA,DBN1,TNFRSF21,PFN2,CDCA3,SHC1,NOP2,TMPRSS4,CDCA8,HMMR,AURKB,PPM1G,GNG4,ECT2,YKT6,CCT5,TFAP2A,PPP1R14B,TFAP2C,STIL,SYT1,HMGA1,CDC6,FANCE,FANCG,COL1A1,FAP,CENPI,PSMC4,APEX1,SFXN…
1214	PAX7	974.0	ARCHS4 Coexpression,1034;Enrichr Queries,1039;GTEx Coexpression,849	TFAP2A,TFAP2C,DLX5,WNT5A,MAGEF1,SOX12,PPP2R3A,AURKB,NIPSNAP1,LOXL2,FXR1,EEF1A2,MFAP2,WNT1,FKBP3
757	PAX8	698.0	ARCHS4 Coexpression,1291;Enrichr Queries,344;ReMap ChIP-seq,237;GTEx Coexpression,920	KDM5B,SF3B3,RNASEH2A,FOXE1,SLC2A1,ENO1,SPINT2,LRP8,PTPRF,AURKB,LOXL2,PSMD8,PRDX2,LAPTM4B,PTTG1,SNRPD1,PLAU,CHEK2,POLR2D,RCC1,PMAIP1,TK1,SLC12A8,SOX4,DSP,TFAP2A,STIL,JUP,ATAD2,PDIA6,ETV4,MMP9,MLLT11,COL1A1,SLC7A5,VCAN,COL5A1,ESRP1,EEF1A2,DEPDC1,KIF2C,FARSA,RNF187
184	PAX9	310.7	ARCHS4 Coexpression,492;Enrichr Queries,266;GTEx Coexpression,174	LAD1,SPRR3,CRABP2,DLX5,GPR87,TMPRSS4,LYPD3,CALML3,THBS2,SLC7A1,AURKB,PTPRF,LOXL2,HOXA10,CDH3,PERP,SFN,FAM83A,HOXC6,DSP,TFAP2A,TFAP2C,JUP,WNT5A,MMP9,MLF2,COL1A1,GREM1,EPN3,SLC7A5,VCAN,CDCP1,ESPL1,COL5A1,ESRP1,TTLL12,SPRR1A,SPRR1B
479	PBX1	531.5	Literature ChIP-seq,80;ARCHS4 Coexpression,751;Enrichr Queries,488;GTEx Coexpression,807	TOP2A,CNTNAP2,SERPINE2,FOXE1,SLC35B1,PLOD2,SPINT2,BZW2,PRPF19,PTPRF,HOXA10,LAPTM4B,CHAF1B,CHAF1A,EXO1,FLAD1,CHEK2,STMN1,COL10A1,TOPBP1,PPFIA4,SOX4,DLGAP5,CCT3,GPX2,WNT5A,CAD,CKAP2,CASK,NME4,KIF22,PDIA6,NIPSNAP1,CKAP4,MLF2,COX6B1,ASPM,VCAN,PPIF,FKBP3,LRRC15,SPRR3,CDCA3,SHMT2,GPR87,CENPA,KLK8,AURKB,SRM,STIP1,CCNB2,CAND1,PGBD5,E2F1,PMAIP1,KIF3C,BUB1,MARK1,SPTBN2,MARCKSL1,JUP,SYT1,SULF1,HNRNPAB,COL1A…
1096	PBX2	899.8	ARCHS4 Coexpression,1458;Enrichr Queries,579;ReMap ChIP-seq,49;GTEx Coexpression,1513	RNASEH2A,CRABP2,CHPF,MCM7,SHMT2,SHC1,NXPH4,SLC2A1,NOC2L,PKMYT1,USP39,MKI67,AURKB,LMNB1,PRDX2,STIP1,FLAD1,PLAU,CHEK2,STMN1,SERPINH1,AP1S1,CYC1,SOX4,HOXC6,FAM83A,PPP1R14B,MARCKSL1,RRM2,JUP,PRMT1,HMGA1,PYCR1,SSRP1,LSM2,MLF2,EPN3,MMP14,TRAF4,KIFC1,CDK4,PLP2,FARSA,ALDOA,DBN1,ASF1B,RNF187
362	PBX3	455.8	ARCHS4 Coexpression,495;ENCODE ChIP-seq,52;Enrichr Queries,400;ReMap ChIP-seq,44;GTEx Coexpression,1288	SERPINE2,GOLT1B,ZWILCH,RRP1,HJURP,PLOD2,ENO1,ENO2,NOC2L,MKI67,PSMD8,LAPTM4B,FLAD1,SNRPD1,CHEK2,STMN1,AP1S1,RCC1,SOX4,CASK,SOX12,PIMREG,PDIA6,CDC25A,COX6B1,MSH2,MTHFD2,FKBP3,ASF1B,PFN2,RNASEH2A,CDCA3,CDCA4,SHC1,MAGED1,NOP2,PKMYT1,RAD51AP1,PRDX2,STIP1,EIF4EBP1,PMAIP1,CYC1,KIF3C,STIL,JUP,UBE2C,PLK1,GFPT1,HMGA1,PYCR1,NETO2,LSM2,COL1A1,MLLT11,KIF18B,COL5A1,CDK4,COL5A2,EZH2,TOP2A,KDM5B,MCM7,NCAPG2,SLC2…
1006	PBX4	843.0	ARCHS4 Coexpression,1493;Enrichr Queries,309;GTEx Coexpression,727	MARCKSL1,FOXE1,SERPINE2,KIF22,SPINT2,ENO2,MKI67,LRP8,MMP9,AURKB,TUBA4A,MLF2,LOXL2,COL1A1,SLC7A5,CENPF,VCAN,PTTG1,COL5A1,CHEK2,PMAIP1,MYBL2,SLC12A8,SOX4
104	PCGF2	221.5	ARCHS4 Coexpression,171;ReMap ChIP-seq,272	B4GALT2,FOXE1,GOLT1B,CHRNA5,DLX5,KDELR1,TROAP,NXPH4,MAGEF1,FOXM1,PTHLH,PTPRF,LMNB2,HOXA10,UCHL1,RSRC1,GNG4,SERPINH1,AP1S1,WNT1,RAE1,HOXC6,MARCKSL1,PPP1R14B,RFC4,BIK,TMEM132A,HMGA1,NME4,SOX12,SSRP1,NPM3,HNRNPAB,NIPSNAP1,VCAN,SLC6A8,TRAF4,ESRP1,HDGF,TCF3,DBN1,RNF187
304	PCGF6	416.3	ARCHS4 Coexpression,60;Enrichr Queries,19;GTEx Coexpression,1170	ZWILCH,CSE1L,DSCC1,GMNN,CCNF,HJURP,BUB1B,MKI67,CDC20,CHEK2,PPAT,STMN1,CHEK1,RCC1,OIP5,SKP2,VRK1,PUS7,ILF2,CDC25A,MSH6,MELK,MSH2,CCNE2,MTHFD2,CCNE1,BLM,DNMT1,SHMT2,CDCA5,NOP2,CDCA7,CDCA8,NCAPG,HMMR,NCAPH,SKA1,RAD51AP1,CCNB1,RACGAP1,ECT2,PLK4,FANCI,UBE2C,PLK1,HMGA1,CDC7,CDC6,NETO2,PAICS,NDC80,ZWINT,TPX2,UCK2,UBE2T,EZH2,TOP2A,FEN1,MCM7,NCAPG2,SLC2A1,MCM10,BRCA1,KIF11,USP39,FOXM1,KIF15,LMNB1,MRPL3,CH…
257	PDX1	377.6	Literature ChIP-seq,23;ARCHS4 Coexpression,740;Enrichr Queries,523;ReMap ChIP-seq,266;GTEx Coexpression,336	MCM7,SLC35B1,GMNN,ENO1,SPINT2,USP39,FOXM1,BZW2,LOXL2,HOXA10,SEC61A1,FLAD1,CHEK2,NUF2,NUSAP1,SOX4,DSP,TPD52,CCT3,GPX2,SSR4,PRMT1,WNT5A,ALG3,CKAP4,ESRP1,MCM3,MCM4,KIF20A,GART,TNFRSF21,PFN2,ASF1B,AHCY,PCNA,TOMM40,SHC1,PRKDC,AURKB,SRM,STIP1,PRDX4,CAND1,GNG4,POLR2D,EIF4EBP1,WASF1,YKT6,MARK1,TFAP2A,GINS2,POLQ,TFAP2C,SYT1,TPBG,GFPT1,PYCR1,CDC6,PAICS,NDC80,ZWINT,COL1A1,TPX2,RAB15,PSMC4,KIF4A,TACC3,SRPRB
1292	PEG3	1019.0	ARCHS4 Coexpression,1183;GTEx Coexpression,854	UCHL1,SYT1,GNG4,KIF3C,TMEM14A,SPTBN2
215	PGR	340.0	ARCHS4 Coexpression,401;Enrichr Queries,448;ReMap ChIP-seq,93;GTEx Coexpression,418	TOP2A,LAD1,CNTNAP2,ITGB4,SLC2A1,CALML3,BRCA1,PRPF19,USP39,ABCA12,LOXL2,HOXA10,FLAD1,CHEK2,CA9,TK1,SOX4,DSP,TPD52,SSR4,WNT5A,KIF23,MLF2,MSH6,EPN3,MMP11,SLC7A5,VCAN,ESPL1,ESRP1,TMEM106C,BIRC5,ALDOA,FKBP4,CRABP2,CDCA4,SHC1,THBS2,AURKB,PRDX2,RACGAP1,POLR2D,CYC1,ECT2,HOXC6,SPTBN2,FAM83A,TFAP2A,GINS2,PPP1R14B,TFAP2C,JUP,SYT1,TMEM132A,SULF1,GGCT,COL1A1,TPX2,COL5A1,FAP,MFAP2,TACC3,SDC1,HDGF,EIF4G1
1631	PHF1	1566.0	ARCHS4 Coexpression,1584;GTEx Coexpression,1547
1071	PHF20	879.7	ARCHS4 Coexpression,627;Enrichr Queries,1338;GTEx Coexpression,674	KDM5B,CHPF,KDELR1,USP39,PRPF19,AURKB,SRPK1,FXR1,SEC61A1,CHAF1B,IRAK1,POLR2D,AP1S1,HDGF,MCM6,YKT6,EIF4G1
1606	PHF21A	1415.0	ARCHS4 Coexpression,1553;Enrichr Queries,1271;GTEx Coexpression,1421	KDM5B,VCAN,JUP,SOX4,AURKB
444	PHOX2A	503.3	ARCHS4 Coexpression,335;Enrichr Queries,674;GTEx Coexpression,501	GPI,CHRNA5,SHC1,DLX5,FOXM1,AURKB,LOXL2,PPM1G,GNG4,CHEK2,E2F1,HOXC6,TFAP2A,CCT3,TFAP2C,MARCKSL1,WNT5A,TMEM132A,PYCR1,NME4,SOX12,SSRP1,MLF2,COL1A1,KIFC1,EEF1A2,PPIF,HDGF,TCF3,DBN1
1078	PHOX2B	884.3	ARCHS4 Coexpression,420;Enrichr Queries,1136;GTEx Coexpression,1097	TFAP2A,CCT3,MARCKSL1,CHRNA5,SYT1,DLX5,WNT5A,TMEM132A,NME4,SOX12,SSRP1,AURKB,COL1A1,MLLT11,UCHL1,GNG4,EEF1A2,E2F1,TCF3,DBN1,SPTBN2
382	PIN1	467.5	ARCHS4 Coexpression,667;GTEx Coexpression,268	CNTNAP2,SMARCB1,CIT,MLF2,COX6B1,MLLT11,PSMD8,UCHL1,PGBD5,C1QBP,STMN1,ITPKA,POLD2,EIF4EBP1,KIF3C,CYC1,WASF1
66	PITX1	152.7	ARCHS4 Coexpression,214;Enrichr Queries,67;GTEx Coexpression,177	TOP2A,B4GALT2,LAD1,SERPINE2,SLC2A1,CALML3,FOXM1,MKI67,NOC2L,LMNB2,LOXL2,LMNB1,CDC20,HOXA10,PTTG1,PLAU,RSRC1,CHEK2,PBK,NUSAP1,MYBL2,TK1,DLGAP5,SOX4,DSP,WNT5A,MMP9,MLF2,EPN3,SLC7A5,VCAN,CDCP1,MELK,ESPL1,ITPKA,EEF1A2,BIRC5,TTLL12,DBN1,SPRR3,CRABP2,GPR87,TMPRSS4,LYPD3,PKMYT1,SLC7A1,AURKB,CCNB2,IRAK1,PERP,POLR2D,SFN,FAM83A,HOXC6,CTHRC1,TFAP2A,GINS2,TFAP2C,PPP1R14B,RRM2,JUP,UBE2C,PLK1,HMGA1,PYCR1,COL1A…
696	PITX2	660.0	ARCHS4 Coexpression,686;Enrichr Queries,335;GTEx Coexpression,959	SERPINE2,PLOD2,AURKB,LOXL2,FXR1,LAPTM4B,CHAF1B,PRDX4,CHEK2,POLR2D,SERPINH1,SKP2,SOX4,DSP,TFAP2A,TFAP2C,WNT5A,PPP2R3A,SULF1,MLF2,COL1A1,GREM1,VCAN,COL5A1,COL5A2,MFAP2,FKBP3
1316	PITX3	1034.0	ARCHS4 Coexpression,1432;Enrichr Queries,678;GTEx Coexpression,992	TFAP2A,TFAP2C,DLX5,MMP9,AURKB,MLF2,LOXL2,FXR1,COL1A1,ITPKA,POLR2D,EEF1A2,FKBP3,SOX4
808	PKNOX1	723.3	ARCHS4 Coexpression,1140;Enrichr Queries,651;ReMap ChIP-seq,146;GTEx Coexpression,956	RNASEH2A,FOXE1,MCM7,SHC1,NCAPG2,SLC2A1,LYPD3,ENO1,BRCA1,PKMYT1,PRPF19,LRP8,AURKB,LMNB1,POLB,PSMD8,PRDX2,CHAF1B,FLAD1,CHEK2,STMN1,E2F3,CYC1,SOX4,HOXC6,PPP1R14B,RRM2,HMGA1,KIF22,TUBA4A,LSM2,COX6B1,MLF2,MLLT11,SLC7A5,TRAF4,MTHFD2,PRC1,MED20,HDGF,PLP2,FARSA,ALDOA,DBN1,EZH2,EIF4G1
972	PKNOX2	823.3	ARCHS4 Coexpression,1480;Enrichr Queries,685;GTEx Coexpression,305	CNTNAP2,SYT1,SERPINE2,ACTL6A,WNT5A,SULF1,THBS2,AURKB,MLF2,LOXL2,CIT,MLLT11,COL1A1,VCAN,PGBD5,COL5A1,RAB15,EEF1A2,KIF3C,PFN2
1029	PLAG1	856.3	ARCHS4 Coexpression,1204;Enrichr Queries,778;GTEx Coexpression,587	SERPINE2,WNT5A,HMGA1,AURKB,LOXL2,SEC61A1,VCAN,FAP,COL5A1,CHEK2,MFAP2,PMAIP1,SKP2,SOX4,HOXC6,EIF4G1
591	PLAGL1	603.0	ARCHS4 Coexpression,604;Enrichr Queries,404;GTEx Coexpression,801	SERPINE2,KDELR1,MAGED1,SLC2A1,PLOD2,MKI67,AURKB,LOXL2,SERPINH1,AP1S1,SOX4,TPD52,PPP1R14B,SSR4,WNT5A,SULF1,MLF2,COL1A1,VCAN,COL5A1,FAP,GORASP2,PSAT1,MFAP2,COL5A2,HDGF,FKBP4,RNF187
70	PLAGL2	162.3	ARCHS4 Coexpression,172;Enrichr Queries,234;GTEx Coexpression,81	KDM5B,SLC2A1,KIF11,MKI67,PRPF19,LMNB2,KIF15,LMNB1,CHAF1A,PTTG1,CHEK2,PBK,RCC1,NEK2,MYBL2,POLE,SOX4,CAD,TUBG1,CDC25A,SLC7A5,VCAN,ESPL1,MTHFD2,KIFC1,PPIF,KIF2C,ASF1B,DNMT1,SF3B3,PCNA,CDCA5,TROAP,TTK,PKMYT1,SLC7A1,AURKB,PPM1G,CCNB2,E2F1,PMAIP1,E2F3,MAPK6,RAE1,FANCI,GINS1,MARCKSL1,RRM2,SPAG5,NUP155,PLK1,HMGA1,SSRP1,HNRNPAB,RFWD3,TACC3,NCAPD2,HDGF,TCF3,EZH2,CDKN3,EIF4G1
1623	PLSCR1	1489.0	ARCHS4 Coexpression,1550;GTEx Coexpression,1428
502	POGK	550.3	ARCHS4 Coexpression,227;Enrichr Queries,187;GTEx Coexpression,1237	TOP2A,KDM5B,SF3B3,SERPINE2,PRKDC,SLC2A1,ENO1,PRPF19,SLC7A1,LRP8,PTPRF,AURKB,LMNB2,LMNB1,ATIC,CAND1,RACGAP1,E2F1,TOPBP1,SOX4,MARCKSL1,RRM2,PARP1,CAD,NETO2,SSRP1,HNRNPAB,CKAP5,MLF2,MSH6,SLC7A5,UCK2,CENPF,VCAN,TRAF4,MTHFD2,KIFC1,MCM3,NCAPD2,HDGF,MCM6,FKBP4,EIF4G1
1304	POU1F1	1025.0	ARCHS4 Coexpression,1623;Enrichr Queries,795;GTEx Coexpression,657	TFAP2A,TFAP2C,SSR4,MAGED1,DLX5,COL11A1,MAGEF1,SPINT2,BRCA1,CXCL13,FOXM1,AURKB,LOXL2,E2F1
822	POU2AF1	732.5	ARCHS4 Coexpression,1414;GTEx Coexpression,51	FEN1,PCNA,KDELR1,NCAPG,ENO1,TTF2,MKI67,TYMS,CENPA,SKA1,AURKB,RAD54B,LMNB1,RAD51AP1,EXO1,NUSAP1,PMAIP1,KNTC1,MYBL2,TOPBP1,BUB1,GINS2,POLQ,RFC3,STIL,RFC4,RRM2,PARP1,GINS4,VRK1,MND1,ZWINT,KIFC1,MCM3,CENPM,NCAPD2,MCM5,DTL,MCM2,MAD2L1
518	POU2F1	562.0	ARCHS4 Coexpression,497;Enrichr Queries,748;ReMap ChIP-seq,121;GTEx Coexpression,882	KDM5B,DSCC1,HMGB3,BRCA1,ENO2,MKI67,LMNB1,PSMD8,SEC61A1,FAM162A,PPME1,CHEK2,STMN1,CHEK1,PPFIA4,SOX4,PARP1,PRMT1,CKAP2,ILF2,CKAP5,CDC25A,MSH6,MSH2,GORASP2,CKS2,KIF2C,DTL,BLM,HDAC2,CHRNA5,PRKDC,AURKB,CCNB2,E2F3,CCT5,CCT4,GINS1,PPP1R14B,STIL,SRD5A1,HMGA1,FANCE,PAICS,TARBP1,POLA2,CENPF,PRC1,PSAT1,APEX1,UBE2T,TACC3,HDGF,PLP2,EZH2
775	POU2F2	707.4	ARCHS4 Coexpression,1534;ENCODE ChIP-seq,36;Enrichr Queries,1195;ReMap ChIP-seq,82;GTEx Coexpression,690	KDM5B,MCM7,ZWILCH,DSCC1,RRP1,BUB1B,ENO1,KIF11,ENO2,PRPF19,USP39,LMNB2,LMNB1,KIF15,CDC20,MRPL3,ATIC,FLAD1,PLAU,SNRPD1,RSRC1,C1QBP,NUF2,PBK,NUSAP1,MYBL2,OIP5,TK1,DLGAP5,TSFM,PARP1,RFC2,PRMT1,ACTL6A,NME4,VRK1,KIF22,MMP9,TUBA4A,COX6B1,VCAN,TRAF4,MED20,BIRC5,MCM5,ALDOC,ALDOA,PAFAH1B3,DBN1,MCM2,DNMT1,RNASEH2A,SHC1,CDCA5,NOP2,AURKB,PRDX2,PMAIP1,RAD54L,PRAME,CYC1,MAPK6,CCT4,RPL39L,POLQ,MARCKSL1,PPP1R14B,…
571	POU2F3	589.0	ARCHS4 Coexpression,1279;Enrichr Queries,300;GTEx Coexpression,188	COL17A1,LAD1,CRABP2,DLX5,GPR87,NXPH4,TMPRSS4,CBLC,ABCA12,AURKB,LOXL2,SEC61A1,RSRC1,PERP,CHEK2,POLR2D,DSP,TFAP2A,TFAP2C,GPX2,JUP,ETV4,COL1A1,SLC7A5,CDCP1,COL5A1,COL7A1,ESRP1,SDC1,RAB38
241	POU3F1	362.3	Literature ChIP-seq,143;ARCHS4 Coexpression,559;Enrichr Queries,597;GTEx Coexpression,150	LAD1,CHPF,ITGB4,SLC2A1,NUDT1,CBLC,HMGB3,ABCA12,LOXL2,MRPL3,UCHL1,CHAF1A,CDH3,RSRC1,PLAU,CHEK2,STMN1,NUF2,PBK,SOX4,DSP,TSFM,PARP1,RFC2,SOX12,ETV4,ILF2,NIPSNAP1,MLF2,COX6B1,SLC7A5,TRAF4,RAB38,KIF2C,FKBP3,COL17A1,PRIM2,HDAC2,AHCY,DLX5,GPR87,COL11A1,TROAP,LYPD3,AURKB,FXR1,PERP,EIF4EBP1,E2F1,PMAIP1,MAPK6,TFAP2A,GINS2,TFAP2C,MARCKSL1,PPP1R14B,JUP,HMGA1,COL1A1,MLLT11,UCK2,COL5A1,COL7A1,ZFP64,SDC1,TCF3,S…
583	POU3F2	598.8	Literature ChIP-seq,130;ARCHS4 Coexpression,612;Enrichr Queries,686;GTEx Coexpression,967	CNTNAP2,SERPINE2,GOLT1B,NCAPG2,GMNN,BZW2,SEC61A1,CHEK2,STMN1,CHEK1,COL10A1,SOX4,WNT5A,KIF23,SOX12,CCNA2,VCAN,CCNE2,CKS2,ALDOC,PFN2,HDAC2,DLX5,COL11A1,NCAPG,LRP8,SLC7A1,AURKB,RAD54B,CCNB2,CAND1,PERP,SPP1,KIF3C,WASF1,ECT2,MARK1,TFAP2A,FANCI,TFAP2C,MARCKSL1,SYT1,TMEM132A,MND1,NETO2,SULF1,MLLT11,UCK2,FAP,COL5A2,MAD2L1
853	POU3F3	755.3	ARCHS4 Coexpression,726;Enrichr Queries,768;GTEx Coexpression,772	TFAP2A,CNTNAP2,TFAP2C,MARCKSL1,SERPINE2,SYT1,TMEM132A,WNT5A,SOX12,ENO2,AURKB,MLF2,MLLT11,VCAN,UCHL1,POLR2D,STMN1,ALDOC,KIF3C,SOX4,PFN2
529	POU3F4	568.3	ARCHS4 Coexpression,600;Enrichr Queries,574;GTEx Coexpression,531	HDAC2,DLX5,MAGED1,COL11A1,PKMYT1,MKI67,AURKB,LOXL2,CHEK2,POLR2D,STMN1,AP1S1,WASF1,WNT1,SOX4,MARCKSL1,SYT1,TPBG,WNT5A,NETO2,SULF1,MLLT11,VCAN,TMEM158,PAFAH1B3,PFN2,SPC25
276	POU4F1	397.0	ARCHS4 Coexpression,598;Enrichr Queries,533;GTEx Coexpression,60	CNTNAP2,FEN1,BUB1B,TTF2,MKI67,LOXL2,CHAF1B,UCHL1,CHAF1A,SNRPD1,PPAT,CHEK2,STMN1,NUSAP1,OIP5,MYBL2,SOX4,PARP1,VRK1,SOX12,CKAP5,CDC25A,VCAN,DTL,DBN1,ASF1B,MCM2,HDAC2,DLX5,CDCA5,CDCA8,NCAPH,AURKB,RAD51AP1,FXR1,GNG4,POLR2D,RAD54L,KIF3C,BUB1,PLK4,FANCI,TFAP2A,GINS2,POLQ,STIL,TFAP2C,MARCKSL1,ATAD2,MND1,NETO2,MLLT11,UBE2T,NCAPD2,EZH2
884	POU4F2	778.5	ARCHS4 Coexpression,810;Enrichr Queries,1034;ReMap ChIP-seq,91;GTEx Coexpression,1179	TOP2A,MCM7,KDELR1,RRP1,MAGEF1,KIF11,BZW2,LOXL2,UCHL1,PTTG1,FAM162A,STMN1,NEK2,SOX4,TSFM,PRMT1,WNT5A,SOX12,KIF22,ILF2,VCAN,MTHFD2,MED20,PAFAH1B3,DTL,ASF1B,PCNA,DLX5,NXPH4,CDCA8,TYMS,AURKB,PPM1G,E2F3,KIF3C,MARK1,RPL39L,PLK4,TFAP2A,TFAP2C,MARCKSL1,GGH,FANCG,COL1A1,MLLT11,CDK4,UBE2T,HDGF,RNF187
1160	POU4F3	938.3	ARCHS4 Coexpression,683;Enrichr Queries,1122;GTEx Coexpression,1010	TFAP2A,CNTNAP2,MARCKSL1,FOXE1,PARP1,DLX5,AURKB,LOXL2,LMNB1,TPX2,CCNE2,MTHFD2,RSRC1,E2F1,PAK6,MYBL2,SPTBN2
65	POU5F1	152.2	Literature ChIP-seq,18;ARCHS4 Coexpression,64;Enrichr Queries,95;ReMap ChIP-seq,66;GTEx Coexpression,518	CHPF,CSE1L,DSCC1,GMNN,NUDT1,BUB1B,SPINT2,ENO1,PLOD1,ENO2,NOC2L,HOXA10,LAPTM4B,CDH3,FLAD1,PLAU,CHEK2,CHEK1,AP1S1,RCC1,NEK2,SKP2,SOX4,SLC12A8,PDK1,TPD52,WNT5A,VRK1,SOX12,PDIA6,CDC25A,TUBA4A,MSH6,MSH2,CCNE2,RAB38,TTLL12,FKBP4,BLM,DNMT1,RNASEH2A,CRABP2,CHRNA5,SHMT2,DLX5,SHC1,CDCA4,PRKDC,NXPH4,CDCA5,CDCA7,LYPD3,SLC1A4,THY1,PKMYT1,NCAPH,PRDX2,CCNB1,PRDX4,RACGAP1,SERPINH1,PMAIP1,SFN,CYC1,WNT1,ECT2,HOXC6…
902	POU5F1B	786.5	ARCHS4 Coexpression,542;GTEx Coexpression,1031	RPL39L,HMGB3,MND1,CDC25A,COX6B1,RAD51AP1,TRAF4,SNRPD1,MFAP2,CKS2,FKBP3,PFN2,MARK1
1277	POU5F2	1012.0	ARCHS4 Coexpression,971;GTEx Coexpression,1052	RPL39L,SRD5A1,HDGF,PRPF19,YKT6,PPM1G,EIF4G1
1315	POU6F1	1033.0	ARCHS4 Coexpression,1057;Enrichr Queries,920;GTEx Coexpression,1123	COL1A1,SERPINE2,COL5A1,PGBD5,CHEK2,KIF3C,ENO2,PPFIA4,SOX4,PTPRF,AURKB,MLF2
1013	POU6F2	847.3	ARCHS4 Coexpression,906;Enrichr Queries,1282;GTEx Coexpression,354	CNTNAP2,SYT1,COL11A1,SULF1,PRPF19,LMNB2,MLF2,MLLT11,SEC61A1,PGBD5,HDGF,KIF3C,TMEM14A,YKT6,PFN2,EIF4G1
1445	PPARA	1145.0	ARCHS4 Coexpression,1302;Enrichr Queries,1068;GTEx Coexpression,1065	COL1A1,SERPINE2,MDH2,RSRC1,DNAJA3,CHEK2,POLR2D,SLC2A1,CCT7,AURKB,MLF2
475	PPARD	524.0	Literature ChIP-seq,78;ARCHS4 Coexpression,1311;Enrichr Queries,462;GTEx Coexpression,245	LAD1,SPRR3,LRRC15,CRABP2,FOXE1,SHC1,RRP1,SLC2A1,LYPD3,THY1,PLOD1,THBS2,SLC7A1,PTPRF,AURKB,PLAU,CHEK2,SFN,YKT6,SOX4,FAM83A,JUP,ATAD2,HMGA1,COL1A1,GGCT,SLC7A5,MMP14,CDCP1,TRAF4,MFAP2,SDC1,SPRR1A,TNFRSF21
679	PPARG	649.2	Literature ChIP-seq,82;ARCHS4 Coexpression,1372;Enrichr Queries,337;ReMap ChIP-seq,246;GTEx Coexpression,1209	TOP2A,RNASEH2A,PCNA,SERPINE2,SHC1,CDCA4,RRP1,SLC2A1,ENO2,PTPRF,AURKB,UNG,CDC20,PRDX2,FLAD1,PLAU,CHEK2,POLR2D,AP1S1,PMAIP1,KIF3C,PDK1,RRM2,PLK1,HMGA1,CDC6,MMP9,CKAP4,NME1,MLF2,GGCT,COL1A1,CCNA2,TPX2,FAP,COL5A1,DNAJA3,MED20,BIRC5,MCM5,HDGF,SFXN1,ALDOA,TNFRSF21,MCM2,MAD2L1
433	PRDM1	493.8	ARCHS4 Coexpression,1498;ENCODE ChIP-seq,98;Enrichr Queries,451;ReMap ChIP-seq,291;GTEx Coexpression,131	LAD1,SERPINE2,SLC2A1,CALML3,PLOD2,ENO1,MKI67,LOXL2,CDH3,PLAU,PPME1,CHEK2,C1QBP,AP1S1,KNTC1,CA9,TMEM14A,SOX4,SSR4,PRMT1,WNT5A,MMP9,CDC25A,MLF2,CIT,SLC7A5,VCAN,CDCP1,ESPL1,CCNE2,ESRP1,CKS2,RAB38,TTLL12,DTL,SPRR3,LRRC15,BLM,AHCY,CRABP2,SHC1,GPR87,TMPRSS4,NOP2,LYPD3,HMMR,TYMS,KLK8,AURKB,DGUOK,STIP1,CAND1,E2F1,PMAIP1,SFN,ECT2,FAM83A,HOXC6,TFAP2A,TMEM132A,CDC6,ZWINT,MAPK13,COL1A1,GGCT,COL5A1,PSAT1,RFWD…
990	PRDM10	833.0	ARCHS4 Coexpression,654;Enrichr Queries,1101;GTEx Coexpression,744	DNMT1,PCNA,MKI67,LRP8,CKAP5,TUBA4A,AURKB,CIT,MLF2,AURKA,POLB,CHAF1B,CHAF1A,PTTG1,CHEK2,ESRP1,TACC3,ECT2,PPFIA4,DLGAP5
578	PRDM12	593.3	ARCHS4 Coexpression,608;Enrichr Queries,616;GTEx Coexpression,556	DSP,TFAP2A,TFAP2C,FOXE1,DLX5,SHMT2,NXPH4,SOX12,PKMYT1,AURKB,LOXL2,MLLT11,GREM1,UCHL1,PGBD5,COL5A1,TRAF4,CDK4,KIF3C,WNT1,SKP2,RNF187,HOXC6
334	PRDM13	431.7	ARCHS4 Coexpression,212;Enrichr Queries,1050;GTEx Coexpression,33	B4GALT2,FEN1,FOXE1,MCM7,ZWILCH,CCNF,RRP1,HJURP,KIF14,BUB1B,ENO1,KIF11,TTF2,MKI67,PRPF19,LMNB1,PSMD8,CHAF1A,EXO1,SNRPD1,PPAT,C1QBP,CHEK1,NUSAP1,MYBL2,TOPBP1,DLGAP5,CCT3,RFC3,RFC4,PARP1,WNT5A,CAD,VRK1,CDC25A,KIFC1,TTLL12,DTL,ASF1B,MCM2,BLM,PCNA,DLX5,CDCA8,NCAPG,HMMR,TYMS,CENPA,NCAPH,SKA1,AURKB,RAD54B,SRM,RAD51AP1,POLD2,E2F1,RAD54L,PMAIP1,CCT7,BUB1,HOXC6,TFAP2A,GINS2,POLQ,STIL,TFAP2C,MARCKSL1,RRM2,G…
175	PRDM14	300.8	Literature ChIP-seq,85;ARCHS4 Coexpression,119;Enrichr Queries,677;ReMap ChIP-seq,80;GTEx Coexpression,543	CHPF,CSE1L,RRP1,BUB1B,PLOD1,ENO2,NOC2L,HOXA10,CDC20,LAPTM4B,FLAD1,CHEK2,PPAT,CHEK1,STMN1,SOX4,PDK1,TPD52,ALG3,SOX12,ILF2,CDC25A,MSH6,MSH2,CCNE1,EEF1A2,RNASEH2A,CDCA3,CRABP2,SHMT2,SHC1,NXPH4,NOP2,CDCA7,SLC1A4,PKMYT1,NCAPH,PMAIP1,SFN,WNT1,HOXC6,TFAP2A,RPL39L,TFAP2C,JUP,NUP155,HMGA1,PYCR1,CDC6,NETO2,PAICS,UCK2,ZFP64,ALDH18A1,B4GALT2,KDM5B,LAD1,ITGB4,SLC2A1,HMGB3,KIF11,PTPRF,CHAF1A,MYBL2,TK1,DLGAP5,C…
879	PRDM15	776.3	ARCHS4 Coexpression,1188;Enrichr Queries,935;GTEx Coexpression,206	CNTNAP2,DNMT1,NOP2,RRP1,TTF2,NOC2L,MKI67,LRP8,PTPRF,AURKB,CIT,CHAF1B,CHAF1A,COL5A1,FLAD1,CHEK2,TIMELESS,MCM5,KNTC1,TOPBP1,TMEM14A,POLE,EZH2,MCM2
1081	PRDM16	888.0	Literature ChIP-seq,152;ARCHS4 Coexpression,1354;Enrichr Queries,1051;GTEx Coexpression,995	CNTNAP2,MCM10,SULF1,THBS2,PTPRF,AURKB,NIPSNAP1,MLF2,KIF15,COL1A1,VCAN,COL5A1,EIF4G1
886	PRDM2	778.7	ARCHS4 Coexpression,416;Enrichr Queries,1365;GTEx Coexpression,555	CCT3,KDM5B,PPP1R14B,AHCY,SSR4,MDH2,PRMT1,ALG3,PYCR1,PDIA6,AURKB,NME1,PSMD8,SEC61A1,PRDX4,C1QBP,SRPRB,CYC1,CCT7,CCT5,MCM2
744	PRDM4	689.0	ARCHS4 Coexpression,698;Enrichr Queries,915;GTEx Coexpression,454	RRM2,SF3B3,PRKDC,HMGA1,SLC2A1,PUS7,PRPF19,SLC7A1,AURKB,MLF2,SLC7A5,SEC61A1,UCK2,MMP14,IRAK1,E2F3,HDGF,MAPK6,FKBP4,HOXC6,EIF4G1
455	PRDM5	509.5	Literature ChIP-seq,60;ARCHS4 Coexpression,860;Enrichr Queries,602;GTEx Coexpression,516	SERPINE2,MCM7,DSCC1,GMNN,HMGB3,PLOD2,PRPF19,BZW2,POLB,SEC61A1,CHEK2,PBK,TMEM14A,DSP,SSR4,RFC2,WNT5A,CASK,MLF2,VCAN,MELK,ESRP1,MED20,CKS2,PRKDC,MAGED1,TTK,AURKB,PRDX4,IRAK1,POLD2,PAK6,E2F3,CYC1,MAPK6,YKT6,SPTBN2,SRD5A1,EIF2AK1,GGH,SULF1,SRPK1,MAPK13,COL1A1,GGCT,COL5A1,PSAT1,KIF4A,COL5A2,HDGF,FARSA,EIF4G1,EZH2
1336	PRDM6	1051.0	ARCHS4 Coexpression,1620;Enrichr Queries,689;GTEx Coexpression,843	COL1A1,TFAP2A,VCAN,COL5A1,WNT5A,COL5A2,SULF1,THBS2,AURKB,MLF2,LOXL2
1128	PRDM8	922.0	ARCHS4 Coexpression,1381;Enrichr Queries,793;GTEx Coexpression,592	CNTNAP2,SERPINE2,NME4,AURKB,MLF2,LOXL2,COL1A1,VCAN,TMEM158,COL5A1,PLAU,KIF3C,DBN1,SOX4
522	PRDM9	564.7	ARCHS4 Coexpression,59;Enrichr Queries,1103;GTEx Coexpression,532	KDM5B,NCAPG2,PLOD2,MCM10,BRCA1,KIF11,MKI67,LMNB2,LOXL2,LMNB1,HOXA10,CHAF1A,EXO1,CHEK2,RCC1,MYBL2,POLE,PARP1,CKAP2,CKAP5,CDC25A,ESPL1,MTHFD2,MCM3,DEPDC1,MCM4,MCM6,GART,DTL,SF3B3,PRKDC,HDAC1,CDCA5,NCAPG,PKMYT1,SLC7A1,AURKB,PPM1G,RAD54L,PRAME,CCT4,RPL39L,FANCI,GINS1,CDC7,SSRP1,KIF18B,COL5A1,PSAT1,PRC1,SFXN1,NCAPD2,NCAPD3
88	PREB	191.3	ARCHS4 Coexpression,103;Enrichr Queries,74;GTEx Coexpression,397	TOP2A,FEN1,SMARCB1,MCM7,SLC35B1,ENO1,PRPF19,NOC2L,PSMD8,CDC20,SEC61A1,PSMD2,C1QBP,MYBL2,CCT3,SSR4,PRMT1,ALG3,RANGAP1,TUBG1,PDIA6,TUBA4A,MLF2,COX6B1,MCM3,PPIF,MCM4,MCM5,MCM6,TTLL12,ALDOA,AHCY,PCNA,SHMT2,AURKB,SRM,STIP1,PRDX4,IRAK1,POLR2D,POLD2,SERPINH1,EIF4EBP1,E2F1,CYC1,CCT7,YKT6,CCT5,CCT4,PPP1R14B,RRM2,MDH2,HMGA1,PYCR1,NPM3,HNRNPAB,PSMC4,CDK4,DNAJA3,SRPRB,FARSA
30	PRMT3	96.0	ARCHS4 Coexpression,7;Enrichr Queries,18;GTEx Coexpression,263	ZWILCH,CSE1L,DSCC1,GMNN,BUB1B,TTF2,ENO1,BZW2,MKI67,CDC20,PTTG1,SNRPD1,PPAT,CHEK2,CHEK1,NUSAP1,RCC1,KNTC1,OIP5,VRK1,PUS7,ILF2,CDC25A,MSH6,MELK,MSH2,MTHFD2,PPIF,HPRT1,KIF20A,FKBP4,BLM,DNMT1,PRKDC,CDCA5,NOP2,CDCA7,CDCA8,NCAPG,HMMR,NCAPH,RAD51AP1,STIP1,CCNB1,RACGAP1,ECT2,FANCI,PLK4,STIL,NUP155,UBE2C,PLK1,HMGA1,CDC7,CDC6,PAICS,NDC80,ZWINT,SRPK1,GGCT,TPX2,UCK2,CDK4,UBE2T,KIF4A,EZH2,TOP2A,FEN1,MCM7,NCAP…
1464	PROP1	1167.0	ARCHS4 Coexpression,1574;Enrichr Queries,1125;GTEx Coexpression,803	DSP,COL5A1,MAGED1,MAGEF1,POLR2D,SPINT2,AURKB,MLF2,LOXL2
1248	PROX1	994.3	ARCHS4 Coexpression,1503;Enrichr Queries,792;ReMap ChIP-seq,227;GTEx Coexpression,1455	LAD1,SERPINE2,SHC1,ITGB4,SLC2A1,CBLC,CALML3,SLC1A4,PKMYT1,THBS2,AURKB,HOXA10,FLAD1,PERP,AP1S1,PMAIP1,SFN,CEP55,SOX4,DSP,JUP,SYT1,BIK,RFC2,WNT5A,SULF1,TPX2,VCAN,COL5A1,ITPKA,DSG2,KIF2C
954	PROX2	814.3	ARCHS4 Coexpression,989;Enrichr Queries,1010;GTEx Coexpression,444	SF3B3,CAD,TTF2,MKI67,PRPF19,LRP8,AURKB,RAD54B,MLF2,LOXL2,SEC61A1,PPAT,CHEK2,POLR2D,AP1S1,HDGF,SKP2,SOX4,EIF4G1
1183	PRR12	952.7	ARCHS4 Coexpression,972;Enrichr Queries,831;GTEx Coexpression,1055	TFAP2A,MARCKSL1,JUP,NXPH4,HMGA1,SOX12,MKI67,PRPF19,PTPRF,AURKB,LMNB2,MLF2,HDGF,TCF3,SOX4,DBN1,EIF4G1
176	PRRX1	301.7	ARCHS4 Coexpression,291;Enrichr Queries,265;GTEx Coexpression,349	LRRC15,SERPINE2,SHC1,COL11A1,PLOD2,THY1,PLOD1,THBS2,AURKB,LOXL2,SEC61A1,PLAU,SERPINH1,HOXC6,CTHRC1,WNT5A,SULF1,CKAP4,COL1A1,GREM1,MMP14,VCAN,FAP,COL5A1,MFAP2,COL5A2
106	PRRX2	222.3	ARCHS4 Coexpression,192;Enrichr Queries,250;GTEx Coexpression,225	B4GALT2,LRRC15,SERPINE2,CRABP2,CHPF,SHC1,KDELR1,COL11A1,PLOD2,THY1,PLOD1,THBS2,AURKB,LOXL2,SEC61A1,PLAU,SERPINH1,HOXC6,CTHRC1,PPP1R14B,WNT5A,SULF1,ETV4,CKAP4,MLF2,COL1A1,GREM1,MMP14,VCAN,FAP,COL5A1,MFAP2,COL5A2
1240	PTF1A	989.0	ARCHS4 Coexpression,1419;Enrichr Queries,1208;GTEx Coexpression,340	TFAP2A,TFAP2C,SSR4,FOXE1,GMNN,PYCR1,AURKB,SRM,LOXL2,SEC61A1,PRDX4,EIF4EBP1,SRPRB
1599	PURA	1385.0	ARCHS4 Coexpression,1425;GTEx Coexpression,1345	SYT1,RSRC1
1186	PURB	955.5	ARCHS4 Coexpression,746;GTEx Coexpression,1165	IRAK1,PRKDC,HDGF,ENO2,PRPF19,PPFIA4,SLC7A1,YKT6,EIF4G1,LMNB1
806	PURG	723.0	ARCHS4 Coexpression,517;GTEx Coexpression,929	MARCKSL1,SYT1,TMEM132A,ENO2,LRP8,MLLT11,UCHL1,STMN1,ALDOC,KIF3C,WASF1,PFN2,MARK1
379	RAG1	464.7	ARCHS4 Coexpression,267;Enrichr Queries,384;GTEx Coexpression,743	TOP2A,PCNA,FOXE1,KDELR1,CDCA7,TTK,KIF11,CXCL13,MKI67,TYMS,AURKB,LMNB1,PLAU,CHEK2,E2F1,TOPBP1,BUB1,POLE,SOX4,PLK4,ATAD2,PDIA6,MMP9,COL1A1,MSH6,CENPE,ASPM,CENPF,VCAN,NEIL3,COL5A1,KIFC1,BIRC5,NCAPD2,MCM5,MCM6,TCF3
960	RARA	818.8	Literature ChIP-seq,68;ARCHS4 Coexpression,1532;Enrichr Queries,898;ReMap ChIP-seq,139;GTEx Coexpression,1457	KDM5B,MCM7,SERPINE2,SLC2A1,NOC2L,USP39,LMNB2,PTPRF,HOXA10,PSMD8,CHAF1B,FLAD1,PSMD2,AP1S1,CA9,TOPBP1,SOX4,ALG3,SOX12,RANGAP1,TUBG1,ETV4,SLC7A5,MMP14,TRAF4,KIFC1,TIMELESS,BIRC5,TTLL12,PAFAH1B3,DBN1,RNASEH2A,CRABP2,CHRNA5,PRKDC,GPR87,NOP2,PKMYT1,AURKB,PRDX2,STIP1,DGUOK,E2F1,PMAIP1,PAK6,CYC1,WNT1,BUB1,CCT5,HOXC6,CCT4,POLQ,PPP1R14B,MARCKSL1,JUP,SYT1,UBE2C,HMGA1,PYCR1,GGH,CDC6,FANCG,NDC80,LSM2,SRPK1,CO…
559	RARB	583.5	Literature ChIP-seq,64;ARCHS4 Coexpression,966;Enrichr Queries,680;GTEx Coexpression,624	SERPINE2,ITGB4,PLOD2,MCM10,KIF11,KIF15,LAPTM4B,MRPL3,SEC61A1,CHAF1B,PSMD2,RCC1,SOX4,RFC2,WNT5A,ALG3,SOX12,RANGAP1,ETV4,MMP9,TUBA4A,MLF2,CCNA2,VCAN,CDCP1,MSH2,ESPL1,TRAF4,TIMELESS,MCM4,KIF2C,DBN1,LRRC15,PRIM2,GPR87,CDCA7,AURKB,DGUOK,SPP1,PAK6,WNT1,MARCKSL1,SYT1,SPAG5,TPBG,TMEM132A,PYCR1,CDC6,NETO2,SULF1,FANCG,SRPK1,LSM2,COL1A1,COL5A1,PSMC4,DNAJA3,COL5A2,MFAP2,CENPO,TCF3,EZH2,EIF4G1
69	RARG	158.0	Literature ChIP-seq,95;ARCHS4 Coexpression,150;Enrichr Queries,301;GTEx Coexpression,86	LAD1,SERPINE2,CHPF,ITGB4,SLC2A1,CBLC,CALML3,ABCA12,PRPF19,PTPRF,LMNB2,LOXL2,HOXA10,SEC61A1,CDH3,PLAU,CHEK2,AP1S1,NEK2,SOX4,DSP,LSR,ETV4,MLF2,SLC7A5,MMP14,CDCP1,ESRP1,RAB38,TTLL12,COL17A1,CRABP2,CDCA4,SHC1,GPR87,LYPD3,KLK8,SLC7A1,AURKB,IRAK1,PERP,SERPINH1,SFN,WNT1,YKT6,TFAP2A,TFAP2C,PPP1R14B,JUP,SRD5A1,UBE2C,HMGA1,SULF1,MAPK13,COL1A1,COL5A1,COL7A1,SDC1,HDGF,EIF4G1
1275	RAX	1010.0	ARCHS4 Coexpression,864;Enrichr Queries,849;GTEx Coexpression,1316	TFAP2A,TFAP2C,FOXE1,MAGED1,DLX5,TPBG,SOX12,PIMREG,ETV4,AURKB,NIPSNAP1,LOXL2,GREM1,SLC6A8,POLR2D,TCF3
903	RAX2	786.7	ARCHS4 Coexpression,1033;Enrichr Queries,534;GTEx Coexpression,793	SSR4,JUP,CHRNA5,MAGED1,MAGEF1,HMGA1,SLC2A1,LYPD3,ENO1,PRPF19,TUBA4A,AURKB,MLF2,SRPK1,STIP1,EEF1A2,ALDOC,HDGF,YKT6,SOX4,EIF4G1
1233	RBAK	982.7	ARCHS4 Coexpression,468;Enrichr Queries,1359;GTEx Coexpression,1121	NUP155,PRKDC,CSE1L,ATAD2,HMMR,SSRP1,CKAP5,AURKB,MLF2,LMNB1,MSH6,MTHFD2,EXO1,PPAT,TOPBP1,SKP2,MAPK6
1632	RBCK1	1590.0	ARCHS4 Coexpression,1575;GTEx Coexpression,1605
208	RBPJ	334.2	Literature ChIP-seq,96;ARCHS4 Coexpression,432;Enrichr Queries,573;ReMap ChIP-seq,154;GTEx Coexpression,416	TOP2A,GPI,FEN1,SMARCB1,MCM7,KDELR1,CSE1L,DSCC1,RRP1,SLC2A1,ENO1,ENO2,MKI67,PRPF19,USP39,LMNB2,LMNB1,POLB,SEC61A1,PTTG1,FLAD1,SNRPD1,PPME1,STMN1,AP1S1,CA9,SOX4,TSFM,PARP1,RFC2,PRMT1,LSR,SOX12,TUBG1,TUBA4A,CIT,SLC7A5,VCAN,TRAF4,MSH2,ESPL1,NDUFS6,MTHFD2,EEF1A2,CKS2,PPIF,KIF2C,RAB38,ALDOA,TNFRSF21,LRRC15,DNMT1,HDAC2,RNASEH2A,PCNA,CDCA3,SHC1,TMPRSS4,NOP2,SLC7A1,AURKB,NCAPH,UNG,PRDX2,IRAK1,SPP1,PMAIP1,…
928	RBPJL	800.7	ARCHS4 Coexpression,1205;Enrichr Queries,869;GTEx Coexpression,328	SSR4,GMNN,PYCR1,MMP9,AURKB,SRM,MLF2,LOXL2,COL1A1,SEC61A1,VCAN,PRDX4,COL5A1,CHEK2,EIF4EBP1,SRPRB,SDC1
1589	RBSN	1343.0	ARCHS4 Coexpression,1468;GTEx Coexpression,1217	UCK2,PFN2
1353	REL	1065.0	ARCHS4 Coexpression,1312;Enrichr Queries,1017;GTEx Coexpression,866	SLC7A5,VCAN,AHCY,RFC2,PLAU,SRD5A1,SLC2A1,PMAIP1,SOX4,AURKB,LMNB1,MCM2
394	RELA	474.7	Literature ChIP-seq,100;ARCHS4 Coexpression,955;ENCODE ChIP-seq,55;Enrichr Queries,738;ReMap ChIP-seq,60;GTEx Coexpression,940	GOLT1B,SERPINE2,RRP1,HJURP,CBLC,ENO1,ENO2,NOC2L,FLAD1,PLAU,PSMD2,STMN1,AP1S1,SKP2,PDK1,TPD52,VRK1,TUBA4A,MTHFD2,PPIF,FKBP3,DNMT1,BLM,RNASEH2A,SHC1,CDCA4,CDCA5,TROAP,NOP2,CDCA8,HMMR,PKMYT1,SKA1,RAD51AP1,PRDX2,PGBD5,IRAK1,SERPINH1,PMAIP1,CYC1,WNT1,ECT2,JUP,SYT1,UBE2C,TMEM132A,PLK1,GFPT1,HMGA1,FANCG,SRPK1,MLLT11,FARSA,EIF4G1,FEN1,MCM7,SLC2A1,OLA1,BRCA1,KIF11,USP39,PRPF19,LMNB2,KIF15,POLB,SEC61A1,NUF…
1132	RELB	922.5	ARCHS4 Coexpression,1454;Enrichr Queries,732;ReMap ChIP-seq,107;GTEx Coexpression,1397	DNMT1,RNASEH2A,PCNA,SHC1,SLC2A1,CBLC,ENO2,LMNB2,AURKB,PRDX2,FLAD1,PLAU,PMAIP1,WNT1,SOX4,HOXC6,PPP1R14B,MARCKSL1,SYT1,RFC2,PRMT1,PYCR1,CDC6,SSRP1,MMP9,TARBP1,EPN3,COL1A1,TPX2,SLC7A5,MMP14,ESPL1,TRAF4,CCNE1,MTHFD2,MCM3,PPIF,ALDOC,HDGF,TCF3,FARSA
336	REPIN1	433.0	ARCHS4 Coexpression,364;Enrichr Queries,298;GTEx Coexpression,637	MCM7,SHMT2,SLC2A1,ENO1,NOC2L,PRPF19,AURKB,LMNB2,LMNB1,LAPTM4B,IRAK1,CHEK2,EIF4EBP1,CYC1,SOX4,TSFM,MARCKSL1,RRM2,JUP,MDH2,CAD,HMGA1,SSRP1,HNRNPAB,TUBA4A,MLF2,SLC7A5,TRAF4,KIFC1,DNAJA3,PPIF,HDGF,TTLL12,TCF3,ALDOA,EIF4G1,RNF187
343	REST	437.3	Literature ChIP-seq,94;ARCHS4 Coexpression,619;ENCODE ChIP-seq,17;Enrichr Queries,800;ReMap ChIP-seq,164;GTEx Coexpression,930	SMARCB1,CHPF,GOLT1B,ZWILCH,SLC35B1,CSE1L,CCNF,ENO1,MKI67,ENO2,BZW2,CDC20,FLAD1,FAM162A,PPME1,PSMD2,STMN1,AP1S1,SKP2,SOX4,PDK1,ALG3,PUS7,PDIA6,TUBA4A,MSH6,MSH2,EEF1A2,PPIF,KIF20A,HPRT1,FKBP3,BLM,RNASEH2A,CRABP2,CHRNA5,SHC1,MAGED1,NOP2,SLC1A4,PKMYT1,FXR1,PRDX2,DGUOK,CCNB2,PGBD5,EIF4EBP1,KIF3C,CYC1,NUP155,UBE2C,GFPT1,TMEM132A,PYCR1,PAICS,ZWINT,LSM2,SRPK1,MLLT11,POLA2,COL5A1,CDK4,UBE2T,TCF3,FARSA,SPR…
37	REXO4	115.0	ARCHS4 Coexpression,46;GTEx Coexpression,184	RRP1,NOC2L,PRPF19,LMNB2,LMNB1,CHAF1B,CHAF1A,PSMD2,C1QBP,AP1S1,RCC1,OIP5,MYBL2,CCT3,PARP1,PRMT1,CAD,RANGAP1,CDC25A,ESPL1,KIFC1,MED20,MCM5,TTLL12,FKBP4,AHCY,SHMT2,CDCA5,NOP2,PKMYT1,PPM1G,SRM,FXR1,STIP1,IRAK1,POLR2D,POLD2,E2F1,CYC1,CCT7,YKT6,CCT5,PPP1R14B,MDH2,PYCR1,SSRP1,WDR12,NPM3,HNRNPAB,DNAJA3,NCAPD2,HDGF,TCF3,FARSA,EIF4G1
1267	RFX1	1008.0	ARCHS4 Coexpression,1523;Enrichr Queries,1005;ReMap ChIP-seq,229;GTEx Coexpression,1273	DNMT1,RNASEH2A,MCM7,KIF14,BRCA1,ENO2,FOXM1,AURKB,PPM1G,PRDX2,CCNB1,AP1S1,KNTC1,SOX4,FANCI,GPX2,PPP1R14B,JUP,RFC2,HMGA1,PYCR1,SOX12,SSRP1,FANCG,CKAP4,LSM2,MLF2,SLC7A5,KIF18B,HDGF,DBN1
769	RFX2	704.0	ARCHS4 Coexpression,1003;Enrichr Queries,569;ReMap ChIP-seq,262;GTEx Coexpression,982	MCM7,SERPINE2,SHMT2,ITGB4,KIF14,SLC2A1,BRCA1,MKI67,PRPF19,AURKB,LMNB2,PPM1G,LOXL2,DGUOK,CHEK2,STMN1,SPP1,AP1S1,NEK2,MYBL2,SPTBN2,RPL39L,FANCI,RFC2,UBE2C,KIF23,SSRP1,HNRNPAB,MLF2,COL1A1,SLC7A5,VCAN,COL5A1,HDGF,FKBP4,ALDOA,DBN1,EIF4G1
1459	RFX3	1161.0	ARCHS4 Coexpression,1013;Enrichr Queries,1366;GTEx Coexpression,1105	MLLT11,VCAN,MAGED1,STMN1,ALG3,WASF1,SOX4,AURKB,PFN2,MARK1
1486	RFX4	1191.0	ARCHS4 Coexpression,1212;Enrichr Queries,1216;GTEx Coexpression,1145	RPL39L,CNTNAP2,VCAN,MARCKSL1,SYT1,MAGED1,AURKB,PPM1G,MLF2,PFN2
67	RFX5	156.0	ARCHS4 Coexpression,257;ENCODE ChIP-seq,28;Enrichr Queries,147;ReMap ChIP-seq,131;GTEx Coexpression,217	SMARCB1,GOLT1B,RRP1,TTF2,MKI67,NOC2L,UBE2L3,CDC20,PSMD8,PTTG1,FLAD1,SNRPD1,CHEK2,STMN1,NUSAP1,AP1S1,RCC1,OIP5,SKP2,SOX4,SOX12,ILF2,COX6B1,MTHFD2,PPIF,ASF1B,DNMT1,BLM,RNASEH2A,SHMT2,SHC1,NXPH4,CDCA5,TROAP,PKMYT1,PRDX2,CCNB2,STIP1,CCNB1,RACGAP1,IRAK1,PMAIP1,FAM83A,PLK4,JUP,PLK1,HMGA1,PYCR1,CDC6,FANCG,NDC80,LSM2,GGCT,TPX2,POLA2,CDK4,TCF3,RNF187,EZH2,EIF4G1,TOP2A,KDM5B,MCM7,NCAPG2,SLC2A1,MCM10,USP39,…
496	RFX6	544.7	ARCHS4 Coexpression,909;Enrichr Queries,414;GTEx Coexpression,311	CNTNAP2,TMPRSS4,SPINT2,CXCL13,AURKB,SEC61A1,PRDX4,GNG4,POLR2D,CA9,TMEM14A,TPD52,DSP,SSR4,PYCR1,LSR,SULF1,MMP9,MLF2,EPN3,COL1A1,VCAN,FAP,ESRP1,EEF1A2,COL5A2,SRPRB
861	RFX7	766.3	ARCHS4 Coexpression,688;Enrichr Queries,1360;GTEx Coexpression,251	KDM5B,RRM1,SSR4,CDCA4,PRKDC,NOC2L,FANCE,PUS7,PAICS,CKAP5,AURKB,LMNB1,MSH6,CHAF1B,VCAN,CHAF1A,CAND1,OIP5,TOPBP1,MAPK6,EIF4G1
144	RFX8	264.0	ARCHS4 Coexpression,493;GTEx Coexpression,35	ERCC6L,NCAPG2,KIF14,PLOD2,PLOD1,KIF11,FOXM1,LMNB2,LOXL2,EXO1,CHEK1,TK1,CEP55,DLGAP5,WNT5A,CKAP2,KIF23,LSR,PIMREG,CKAP4,CCNA2,GREM1,ASPM,MMP14,NEIL3,MELK,NDUFS6,DEPDC1,BIRC5,KIF20A,LRRC15,RNASEH2A,PRKDC,NCAPG,HMMR,THBS2,CENPA,CCNB1,ECT2,HOXC6,CTHRC1,GINS4,HMGA1,NDC80,TARBP1,COL1A1,CENPE,TPX2,CENPF,TMEM158,FAP,CENPI,PRC1,KIF4A,POLE2,COL5A2,CENPO,SPC25
1139	RHOXF1	927.0	ARCHS4 Coexpression,1487;Enrichr Queries,586;GTEx Coexpression,708	CNTNAP2,MMP1,TMPRSS4,ENO2,CXCL13,MMP9,MLF2,POLB,COL1A1,VCAN,MFAP2,EEF1A2,PI15,PRAME,HPRT1,PPFIA4,POLE,CTHRC1
266	RHOXF2	388.7	ARCHS4 Coexpression,221;Enrichr Queries,500;GTEx Coexpression,445	KDM5B,NCAPG2,GMNN,BUB1B,CDCA8,THY1,HMMR,PKMYT1,NOC2L,TYMS,AURKB,PPM1G,LOXL2,UBE2L3,EXO1,CHEK2,STMN1,SERPINH1,E2F1,RCC1,RAD54L,PRAME,RAE1,BUB1,RPL39L,TFAP2A,STIL,MDH2,PYCR1,MND1,ETV4,MLF2,COL1A1,CCNA2,TPX2,SLC6A8,KIF2C,GART
1092	RHOXF2B	896.0	ARCHS4 Coexpression,1021;Enrichr Queries,1023;GTEx Coexpression,644	KDM5B,BIK,PKMYT1,ETV4,AURKB,PPM1G,LOXL2,UBE2L3,SEC61A1,SLC6A8,SNRPD1,RSRC1,CHEK2,PRAME,HOXC6
1143	RLF	930.0	ARCHS4 Coexpression,927;Enrichr Queries,936;GTEx Coexpression,927	KDM5B,SLC2A1,ENO1,PTPRF,AURKB,SRPK1,SRM,COX6B1,SLC7A5,PMAIP1,MAPK6,YKT6,PDK1,MCM2
584	RORA	599.3	ARCHS4 Coexpression,357;Enrichr Queries,1229;GTEx Coexpression,212	COL17A1,AHCY,SERPINE2,DLX5,GPR87,LYPD3,ABCA12,AURKB,LMNB2,PERP,SOX4,CCT5,DSP,TFAP2A,CCT3,TFAP2C,JUP,PYCR1,NME4,SSRP1,HNRNPAB,PAICS,MLF2,NME1,TPX2,VCAN,COL7A1,SDC1,RAB38,ALDOC,HDGF
970	RORB	822.3	ARCHS4 Coexpression,1242;Enrichr Queries,816;GTEx Coexpression,409	CNTNAP2,SYT1,SERPINE2,SULF1,THBS2,ENO2,AURKB,CIT,MLF2,LOXL2,VCAN,CHEK2,ITPKA,KIF3C,PFN2
1489	RORC	1193.0	ARCHS4 Coexpression,1572;Enrichr Queries,826;GTEx Coexpression,1181	MMP9,AURKB,MLF2,LOXL2,FXR1,COL1A1,PLAU,DNAJA3,CHEK2,POLR2D,ALDOC,SOX4
815	RREB1	728.0	ARCHS4 Coexpression,675;Enrichr Queries,1312;GTEx Coexpression,197	LAD1,GPR87,CBLC,LYPD3,MKI67,ENO2,PTPRF,AURKB,UCHL1,SFN,KIF3C,POLE,SOX4,MARCKSL1,JUP,MAPK13,MLF2,NME1,VCAN,CDCP1,ESRP1,SDC1,RAB38,TTLL12,PAFAH1B3,EIF4G1,PFN2
210	RUNX1	335.4	Literature ChIP-seq,48;ARCHS4 Coexpression,747;Enrichr Queries,402;ReMap ChIP-seq,182;GTEx Coexpression,298	SERPINE2,SLC35B1,SLC2A1,PLOD2,BRCA1,ENO2,USP39,LOXL2,HOXA10,UCHL1,ATIC,CHAF1A,PLAU,FLAD1,SOX4,DLGAP5,TPD52,RFC2,LSR,MMP9,CKAP4,NIPSNAP1,TUBA4A,COX6B1,NME1,MSH6,SLC7A5,ASPM,MMP14,VCAN,TRAF4,MED20,PPIF,CKS2,BIRC5,RAB38,HPRT1,FKBP3,DBN1,PFN2,RNASEH2A,SHC1,CDCA5,NOP2,THBS2,LRP8,AURKB,SRM,PRDX2,STIP1,IRAK1,SERPINH1,PMAIP1,CYC1,CTHRC1,MARCKSL1,PPP1R14B,NUP155,HMGA1,PYCR1,PPP2R3A,SSRP1,COL1A1,GGCT,UCK2,…
317	RUNX2	424.4	Literature ChIP-seq,74;ARCHS4 Coexpression,1141;Enrichr Queries,456;ReMap ChIP-seq,248;GTEx Coexpression,203	KDM5B,FEN1,SERPINE2,MCM7,SLC35B1,SLC2A1,HJURP,PLOD1,ENO1,SPINT2,ABCA12,LOXL2,HOXA10,CDH3,FLAD1,PLAU,RSRC1,CHEK2,CA9,CEP55,SOX4,PDK1,RFC4,WNT5A,NME4,MMP9,CKAP4,NIPSNAP1,CIT,GREM1,SLC7A5,MMP14,VCAN,CDCP1,TRAF4,MED20,CKS2,MCM3,BIRC5,KIF2C,DBN1,PFN2,COL17A1,PRIM2,RNASEH2A,PCNA,CRABP2,SHC1,GPR87,TROAP,CDCA7,THBS2,LRP8,AURKB,PPM1G,RAD51AP1,PRDX2,DGUOK,POLD2,SERPINH1,SPP1,PMAIP1,ECT2,HOXC6,CTHRC1,FAM83A…
913	RUNX3	793.2	ARCHS4 Coexpression,1485;ENCODE ChIP-seq,51;Enrichr Queries,842;ReMap ChIP-seq,216;GTEx Coexpression,1372	KDM5B,SMARCB1,KDELR1,RRP1,SLC2A1,OLA1,KIF11,MKI67,NOC2L,USP39,LMNB1,LOXL2,UBE2L3,CDC20,CHAF1B,FLAD1,PLAU,PPAT,NUF2,PBK,NUSAP1,KNTC1,TK1,POLE,SOX4,CCT3,PARP1,RFC2,CAD,VRK1,MMP9,NME1,COX6B1,MSH6,SLC7A5,VCAN,TRAF4,MTHFD2,BIRC5,MCM5,HPRT1,ALDOA,PAFAH1B3,DBN1,TNFRSF21,DNMT1,RNASEH2A,PCNA,SHC1,CDCA5,NCAPG,AURKB,SKA1,PRDX2,DGUOK,CCNB1,PMAIP1,RAD54L,PRAME,YKT6,CCT5,POLQ,MARCKSL1,RRM1,UBE2C,TMEM132A,GGH,S…
457	RXRA	511.5	Literature ChIP-seq,47;ARCHS4 Coexpression,1513;ENCODE ChIP-seq,77;Enrichr Queries,836;ReMap ChIP-seq,81;GTEx Coexpression,515	DSCC1,CBLC,ENO1,ABCA12,ENO2,FLAD1,FAM162A,CHEK2,PSMD2,NEK2,SKP2,PPFIA4,SOX4,ALG3,SOX12,TUBA4A,CCNE2,PPIF,TIMELESS,TTLL12,COL17A1,DNMT1,RNASEH2A,CRABP2,CDCA4,SHC1,PRKDC,GPR87,NOP2,CDCA7,NCAPG,LYPD3,SLC1A4,PRDX2,CCNB2,JUP,SYT1,HMGA1,PYCR1,CDC6,FANCE,TPX2,POLA2,COL5A1,UBE2T,SDC1,TCF3,EZH2,EIF4G1,KDM5B,MCM7,NCAPG2,SLC2A1,USP39,LMNB2,PTPRF,CHAF1B,CHAF1A,CEP55,DLGAP5,PARP1,RFC2,PRMT1,SPATS2,KIF22,RANGA…
1326	RXRB	1042.0	ARCHS4 Coexpression,1407;Enrichr Queries,512;GTEx Coexpression,1208	MCM7,PARP1,SHC1,HDAC1,HMGA1,SLC2A1,ENO1,RANGAP1,PRPF19,AURKB,MLF2,STIP1,CDK4,E2F3,ALDOA,CCT5
1199	RXRG	963.3	ARCHS4 Coexpression,1344;Enrichr Queries,629;GTEx Coexpression,917	TPD52,SERPINE2,COL11A1,PPP2R3A,SULF1,AURKB,LOXL2,FXR1,COL1A1,VCAN,COL5A1,GNG4,CHEK2,EEF1A2,POLR2D,COL5A2,FKBP3
272	SAFB	393.0	ARCHS4 Coexpression,102;GTEx Coexpression,684	SMARCB1,MCM7,HDAC1,NOC2L,PRPF19,LMNB2,PPM1G,LMNB1,STIP1,CHAF1A,E2F1,RCC1,MYBL2,CCT7,POLE,PARP1,PRMT1,CAD,HMGA1,SSRP1,FANCE,RANGAP1,HNRNPAB,FANCG,KIFC1,TACC3,MCM4,NCAPD2,MCM5,HDGF,TTLL12,TCF3,FKBP4,DBN1,EIF4G1
1571	SAFB2	1310.0	ARCHS4 Coexpression,1398;GTEx Coexpression,1222	SOX12,POLE
366	SALL1	458.0	Literature ChIP-seq,79;ARCHS4 Coexpression,425;Enrichr Queries,450;GTEx Coexpression,878	FOXE1,SERPINE2,MAGED1,CDCA7,HMGB3,MKI67,THBS2,AURKB,LOXL2,LAPTM4B,POLR2D,ECT2,BUB1,SLC12A8,SOX4,MARCKSL1,RRM2,PARP1,WNT5A,SULF1,PIMREG,PAICS,CKAP5,ZWINT,MLF2,COL1A1,MSH6,VCAN,COL5A1,PSAT1,ZFP64,TIMELESS,PLP2,DBN1,PFN2
294	SALL2	409.7	ARCHS4 Coexpression,112;Enrichr Queries,249;GTEx Coexpression,868	KDM5B,SERPINE2,SLC2A1,BUB1B,HMGB3,ENO2,PTPRF,LMNB1,LAPTM4B,UCHL1,CHAF1A,CHEK2,SOX4,PARP1,PRMT1,WNT5A,SOX12,PIMREG,ETV4,CDC25A,NIPSNAP1,MSH6,VCAN,MSH2,MCM3,TIMELESS,ALDOC,DBN1,HDAC2,CDCA7,AURKB,UNG,SERPINH1,BUB1,RPL39L,GINS1,MARCKSL1,TMEM132A,HMGA1,SULF1,HNRNPAB,PAICS,COL1A1,COL5A1,PSAT1,COL5A2,MFAP2,PLP2,TCF3
721	SALL3	678.3	ARCHS4 Coexpression,152;Enrichr Queries,878;GTEx Coexpression,1005	CNTNAP2,BLM,HDAC2,HMGB3,AURKB,KIF15,RAD54B,RAD51AP1,CHEK2,CHEK1,NUSAP1,PMAIP1,SOX4,TFAP2A,PLK4,RPL39L,GINS1,GINS2,TFAP2C,MARCKSL1,TMEM132A,PIMREG,PAICS,CENPE,VCAN,CENPF,MSH2,PSAT1,CKS2,ALDOC,PLP2,FKBP3,PFN2,MAD2L1
130	SALL4	249.5	Literature ChIP-seq,42;ARCHS4 Coexpression,92;Enrichr Queries,49;GTEx Coexpression,815	ZWILCH,CSE1L,GMNN,BUB1B,SPINT2,ENO1,MKI67,CDC20,LAPTM4B,SNRPD1,CHEK2,PPAT,CHEK1,STMN1,OIP5,SLC12A8,SOX4,PDK1,TPD52,WNT5A,VRK1,SOX12,PIMREG,ILF2,CDC25A,MSH6,MSH2,CCNE2,EEF1A2,RAB38,KIF20A,FKBP3,CRABP2,CDCA7,HMMR,CCNB1,PMAIP1,ECT2,MARK1,RPL39L,TFAP2C,UBE2C,PLK1,HMGA1,CDC7,CDC6,PAICS,ZWINT,SRPK1,COL1A1,TPX2,UCK2,COL5A1,COL5A2,ZFP64,SFXN1,TCF3,EZH2,TOP2A,CNTNAP2,FOXE1,MCM7,KIF14,SLC2A1,HMGB3,MCM10,KI…
400	SATB1	479.0	ARCHS4 Coexpression,453;Enrichr Queries,928;ReMap ChIP-seq,259;GTEx Coexpression,276	CNTNAP2,SERPINE2,KDELR1,PLOD1,MKI67,SEC61A1,CHEK2,PSMD2,AP1S1,SOX4,TPD52,CCT3,ACTL6A,ILF2,PDIA6,CKAP4,MLF2,VCAN,EEF1A2,TIMELESS,MCM5,FKBP3,PFN2,DNMT1,AHCY,CDCA4,SLC1A4,THY1,THBS2,AURKB,DGUOK,PRDX4,PERP,SERPINH1,PMAIP1,WASF1,CCT4,TIMM8A,PPP1R14B,SYT1,GINS4,PYCR1,GGCT,CENPE,RFWD3,COL5A2,NCAPD2,CENPO,EZH2
1172	SATB2	947.3	ARCHS4 Coexpression,1073;Enrichr Queries,607;GTEx Coexpression,1162	TFAP2A,SERPINE2,SYT1,WNT5A,NETO2,AURKB,MLF2,VCAN,COL5A1,CHEK2,COL5A2,STMN1,DSG2,ALDH18A1,KIF3C,TNFRSF21,SOX4,MARK1
1518	SCMH1	1226.0	ARCHS4 Coexpression,1225;GTEx Coexpression,1226	B4GALT2,NME4,POLE,EIF4G1
1595	SCML4	1360.0	ARCHS4 Coexpression,1297;Enrichr Queries,1336;GTEx Coexpression,1448	VCAN,AHCY,HDGF,MKI67,AURKB,LOXL2
1411	SCRT1	1113.0	ARCHS4 Coexpression,944;Enrichr Queries,1281	SYT1,GNG4,RAB15,EEF1A2,KIF3C,ENO2,PKMYT1,PPFIA4,SPTBN2
1252	SCRT2	996.7	ARCHS4 Coexpression,712;Enrichr Queries,1388;GTEx Coexpression,890	MLLT11,MARCKSL1,UCHL1,RAB15,SOX12,KIF3C,ENO2,PKMYT1,PPFIA4,PAFAH1B3,SOX4
904	SCX	787.0	ARCHS4 Coexpression,787	PPP1R14B,UCHL1,FOXE1,NXPH4,TMEM132A,LSR,RNF187
1409	SEBOX	1111.0	ARCHS4 Coexpression,1389;Enrichr Queries,833	COL1A1,CCNB2,JUP,CHEK2,POLR2D,TMPRSS4,SLC2A1,ALDOC,AURKB,MLF2,LOXL2
1474	SETBP1	1174.0	ARCHS4 Coexpression,678;Enrichr Queries,1259;GTEx Coexpression,1586	CNTNAP2,HDAC2,MAGED1,SULF1,AURKB,MLLT11,VCAN,COL5A1,STMN1,WASF1,SOX4,PFN2,MARK1
145	SETDB1	265.2	Literature ChIP-seq,58;ARCHS4 Coexpression,498;ENCODE ChIP-seq,13;Enrichr Queries,111;ReMap ChIP-seq,257;GTEx Coexpression,654	ERCC6L,GOLT1B,CHPF,ZWILCH,KDELR1,SLC35B1,RRP1,GMNN,HJURP,NUDT1,PLOD2,ENO1,NOC2L,MKI67,PSMD8,CDC20,LAPTM4B,CDH3,FLAD1,SNRPD1,CHEK2,PPAT,STMN1,NUSAP1,OIP5,TMEM14A,SOX4,SLC12A8,PDK1,TPD52,ILF2,MSH6,MSH2,CCNE2,MTHFD2,TIMELESS,RAB38,KIF20A,FKBP4,ASF1B,PFN2,DNMT1,RNASEH2A,SHC1,MAGED1,PRKDC,DLX5,NXPH4,CDCA7,NCAPG,SLC1A4,HMMR,PKMYT1,NCAPH,RAD51AP1,DGUOK,CCNB2,CCNB1,RACGAP1,PGBD5,CYC1,TFAP2A,RPL39L,STIL,N…
623	SETDB2	617.0	ARCHS4 Coexpression,228;Enrichr Queries,1024;GTEx Coexpression,599	B4GALT2,AHCY,SLC1A4,MKI67,PRPF19,AURKB,PTPRF,LMNB2,STIP1,SEC61A1,CHEK2,PSMD2,SERPINH1,AP1S1,KNTC1,YKT6,CCT3,PPP1R14B,RRM2,PYCR1,SSRP1,HNRNPAB,TARBP1,MSH6,SLC7A5,VCAN,TRAF4,PSAT1,HDGF,TCF3,EIF4G1
1261	SGSM2	1001.0	ARCHS4 Coexpression,1268;GTEx Coexpression,733	UCHL1,GNG4,MAGEF1,TMEM132A,MLF2,SPTBN2
885	SHOX	778.7	ARCHS4 Coexpression,1195;Enrichr Queries,703;GTEx Coexpression,438	TFAP2A,TFAP2C,FOXE1,DLX5,MMP1,COL11A1,PUS7,USP39,AURKB,LOXL2,PSMD8,HOXA10,GREM1,SLC7A5,SEC61A1,RSRC1,CHEK2,HOXC6,EIF4G1
192	SHOX2	321.3	ARCHS4 Coexpression,411;Enrichr Queries,196;GTEx Coexpression,357	SERPINE2,CRABP2,COL11A1,THY1,PLOD1,THBS2,AURKB,LMNB2,LOXL2,HOXA10,RSRC1,CHEK2,POLR2D,SERPINH1,SOX4,HOXC6,CTHRC1,TFAP2A,WNT5A,SULF1,MLF2,COL1A1,GREM1,MMP14,VCAN,FAP,COL5A1,KIFC1,MFAP2,COL5A2,DBN1,EIF4G1
1027	SIM1	854.7	ARCHS4 Coexpression,1126;Enrichr Queries,1214;GTEx Coexpression,224	TFAP2A,TPD52,SSR4,SHC1,WNT5A,PLOD2,AURKB,LOXL2,COL1A1,GREM1,MMP14,VCAN,FAP,COL5A2,SKP2,TMEM14A,HOXC6,CTHRC1
614	SIM2	614.3	ARCHS4 Coexpression,1404;Enrichr Queries,272;GTEx Coexpression,167	LAD1,SPRR3,CRABP2,COL11A1,TMPRSS4,LYPD3,CALML3,MKI67,THBS2,SLC7A1,AURKB,LOXL2,CHAF1B,POLR2D,SFN,SOX4,FAM83A,HOXC6,CTHRC1,DSP,TFAP2A,TFAP2C,SRD5A1,WNT5A,SULF1,MMP9,MLF2,EPN3,COL1A1,GREM1,VCAN,CDCP1,ESPL1,COL5A1,TTLL12,SPRR1A,SPRR1B
1063	SIX1	874.0	ARCHS4 Coexpression,1227;Enrichr Queries,228;GTEx Coexpression,1167	SERPINE2,CRABP2,THBS2,AURKB,LOXL2,FXR1,HOXA10,PLAU,POLR2D,PMAIP1,SOX4,CTHRC1,DSP,TFAP2A,RRM2,WNT5A,PPP2R3A,SULF1,MLF2,COL1A1,GREM1,VCAN,COL5A1,PSAT1,COL5A2,FKBP3
439	SIX2	498.0	ARCHS4 Coexpression,325;Enrichr Queries,325;ReMap ChIP-seq,293;GTEx Coexpression,1049	B4GALT2,CRABP2,SERPINE2,CHPF,SHC1,KDELR1,DSCC1,COL11A1,MAGEF1,THBS2,AURKB,LMNB2,LOXL2,FXR1,HOXA10,SEC61A1,CHAF1B,CHEK2,PBK,SERPINH1,SOX4,HOXC6,DSP,TFAP2A,TFAP2C,PPP1R14B,PARP1,SYT1,WNT5A,SSRP1,SOX12,SULF1,ETV4,MLF2,EPN3,COL1A1,GREM1,VCAN,COL5A1,RAB15,COL5A2,HDGF,DBN1,RNF187
714	SIX3	674.0	ARCHS4 Coexpression,774;Enrichr Queries,603;GTEx Coexpression,645	TFAP2A,SYT1,DLX5,UBE2C,WNT5A,OLA1,ALG3,NETO2,CENPA,AURKB,LOXL2,GREM1,VCAN,TMEM158,GNG4,UBE2T,POLR2D,AP1S1,PMAIP1,SOX4,HOXC6
605	SIX4	609.0	ARCHS4 Coexpression,605;Enrichr Queries,140;GTEx Coexpression,1082	TOP2A,SERPINE2,CRABP2,PRKDC,CSE1L,SLC2A1,PLOD2,MKI67,THBS2,LRP8,AURKB,LOXL2,FXR1,CHAF1B,PLAU,CHEK2,SERPINH1,PMAIP1,ECT2,SOX4,CTHRC1,RRM2,NUP155,WNT5A,KIF23,PPP2R3A,SULF1,ETV4,PAICS,MLF2,COL1A1,CCNA2,SLC7A5,ASPM,CENPF,VCAN,COL5A1,ESRP1,COL5A2,DEPDC1,DSG2
242	SIX5	363.0	ARCHS4 Coexpression,139;ENCODE ChIP-seq,72;Enrichr Queries,297;ReMap ChIP-seq,78;GTEx Coexpression,1229	SERPINE2,CHPF,KDELR1,ZWILCH,NUDT1,BUB1B,SPINT2,PLOD1,LOXL2,PSMD8,FLAD1,SNRPD1,CHEK2,STMN1,RCC1,AP1S1,SKP2,SOX4,VRK1,SOX12,TUBA4A,COX6B1,KIF20A,FKBP3,DNMT1,RNASEH2A,CDCA3,CRABP2,SHMT2,SHC1,CDCA5,NOP2,CDCA8,PKMYT1,RAD51AP1,PRDX2,DGUOK,IRAK1,SERPINH1,CYC1,KIF3C,FANCI,JUP,NUP155,TMEM132A,HMGA1,PYCR1,FANCG,NDC80,COL1A1,TPX2,COL5A1,CDK4,TCF3,FARSA,EIF4G1,B4GALT2,FEN1,MCM7,ITGB4,PRPF19,USP39,LMNB2,PTPRF…
588	SIX6	601.3	ARCHS4 Coexpression,280;Enrichr Queries,858;GTEx Coexpression,666	HDAC2,FOXE1,MAGED1,DLX5,MAGEF1,HMGB3,SPINT2,ENO2,AURKB,LOXL2,HOXA10,UCHL1,PPAT,STMN1,CCT4,TFAP2A,TFAP2C,MARCKSL1,SSR4,WNT5A,PAICS,MLLT11,MSH2,PSAT1,ESRP1,MFAP2,PAFAH1B3,FKBP3,MAD2L1
1484	SKI	1184.0	ARCHS4 Coexpression,1275;GTEx Coexpression,1092	ENO2,PRPF19,PPFIA4,EIF4G1
305	SKIL	416.7	ARCHS4 Coexpression,349;Enrichr Queries,646;GTEx Coexpression,255	GPI,HDAC2,SERPINE2,CSE1L,SLC2A1,PLOD2,PRPF19,AURKB,CHEK2,PPAT,PMAIP1,MAPK6,SOX4,SPTBN2,RPL39L,MARCKSL1,NUP155,SULF1,PAICS,MLF2,COL1A1,GGCT,SLC7A5,VCAN,MSH2,MTHFD2,PSAT1,ESRP1,FARSA,PAFAH1B3,RNF187,MCM2,MAD2L1
1009	SKOR1	845.0	ARCHS4 Coexpression,766;GTEx Coexpression,924	POLB,EPN3,DNMT1,PCNA,PTTG1,ALDOC,KIF3C,ENO2,PPFIA4,DLGAP5,AURKA
278	SKOR2	399.0	ARCHS4 Coexpression,333;GTEx Coexpression,465	CCNF,HMGB3,SOX12,ENO2,RANGAP1,CDC25A,LMNB2,POLB,CHAF1A,IRAK1,E2F1,PRAME,ALDOC,HDGF,TTLL12,KIF3C,TCF3,PPFIA4,POLE,DBN1,SPTBN2,RNF187
548	SLC2A4RG	578.3	ARCHS4 Coexpression,361;Enrichr Queries,91;GTEx Coexpression,1283	B4GALT2,FEN1,MCM7,CHPF,ENO1,KIF11,PRPF19,PTPRF,LMNB2,CDC20,PTTG1,PLAU,NUSAP1,AP1S1,OIP5,MYBL2,TK1,SOX4,LSR,CDC25A,EEF1A2,TMEM106C,PPIF,MCM4,MCM5,MCM6,ALDOA,DBN1,ASF1B,BLM,DNMT1,RNASEH2A,CDCA5,TYMS,AURKB,STIP1,IRAK1,SERPINH1,EIF4EBP1,E2F1,YKT6,GINS2,PPP1R14B,RRM2,JUP,UBE2C,PLK1,TMEM132A,HMGA1,NETO2,CENPM,HDGF,EIF4G1
627	SMAD1	618.6	Literature ChIP-seq,46;ARCHS4 Coexpression,962;Enrichr Queries,891;ReMap ChIP-seq,21;GTEx Coexpression,1173	B4GALT2,FEN1,CHPF,MCM7,SERPINE2,KDELR1,SLC2A1,ENO1,NOC2L,PRPF19,FLAD1,CHEK2,STMN1,RCC1,MYBL2,TK1,SOX4,TPD52,PRMT1,NME4,SOX12,PUS7,MMP9,CKAP4,MLF2,MSH6,VCAN,TRAF4,MED20,ITPKA,MCM3,ALDOA,FKBP4,DBN1,DNMT1,RNASEH2A,TOMM40,CDCA3,CRABP2,SHMT2,SHC1,HDAC1,MAGED1,CDCA5,NXPH4,PKMYT1,THBS2,AURKB,PRDX2,IRAK1,SERPINH1,E2F1,SPP1,EIF4EBP1,PRAME,CYC1,PPP1R14B,JUP,HMGA1,PYCR1,MND1,HNRNPAB,FANCG,MLLT11,PSAT1,TACC3…
258	SMAD3	377.6	Literature ChIP-seq,50;ARCHS4 Coexpression,575;Enrichr Queries,554;ReMap ChIP-seq,17;GTEx Coexpression,692	SERPINE2,ZWILCH,CBLC,PLOD2,ENO1,NOC2L,LOXL2,HOXA10,CDH3,FLAD1,PLAU,PSMD2,CHEK2,STMN1,NUSAP1,AP1S1,RCC1,OIP5,SOX4,SLC12A8,TPD52,ALG3,SOX12,PUS7,ILF2,TUBA4A,PPIF,RAB38,COL17A1,RNASEH2A,CRABP2,SHC1,CDCA4,GPR87,LYPD3,PRDX2,CCNB2,IRAK1,SERPINH1,PMAIP1,SFN,CYC1,FAM83A,HOXC6,TFAP2A,TFAP2C,JUP,HMGA1,CDC6,COL1A1,TPX2,COL5A1,EIF4G1,LAD1,KDM5B,MCM7,SLC2A1,BRCA1,LMNB2,PTPRF,SEC61A1,C1QBP,DSP,PARP1,RFC2,KIF22…
656	SMAD4	637.6	Literature ChIP-seq,75;ARCHS4 Coexpression,1319;Enrichr Queries,475;ReMap ChIP-seq,143;GTEx Coexpression,1176	KDM5B,GMNN,ENO1,SPINT2,BRCA1,NOC2L,USP39,LMNB2,LAPTM4B,ATIC,RSRC1,FAM162A,EXO1,CHEK2,AP1S1,TMEM14A,SOX4,TPD52,PARP1,LSR,SOX12,MMP9,TUBA4A,COX6B1,MSH6,SLC7A5,VCAN,MSH2,ESRP1,PPIF,RAB38,DSG2,HDAC2,PCNA,TOMM40,PRKDC,HDAC1,GPR87,SLC7A1,AURKB,PTHLH,PERP,E2F1,E2F3,SFN,ECT2,TFAP2A,TPBG,ATAD2,HMGA1,CDC6,NPM3,COL1A1,MLLT11,CDK4,COL7A1,TACC3,HDGF,SPRR1B,RNF187,EZH2
781	SMAD5	711.8	ARCHS4 Coexpression,510;Enrichr Queries,1223;ReMap ChIP-seq,53;GTEx Coexpression,1061	FEN1,MCM7,ZWILCH,CSE1L,HJURP,ENO1,KIF11,CHAF1A,FLAD1,CHEK2,RCC1,TK1,SOX4,RFC3,PRMT1,CKAP5,MLF2,ASPM,MMP14,TRAF4,DEPDC1,MCM5,KIF2C,ALDOA,DBN1,SHC1,PRKDC,NOP2,PKMYT1,AURKB,STIP1,CAND1,IRAK1,E2F3,CYC1,ECT2,HOXC6,GINS2,MARCKSL1,PPP1R14B,RRM2,NUP155,MDH2,HMGA1,HNRNPAB,PAICS,LSM2,MLLT11,APEX1,RFWD3,TACC3,PLP2,FARSA,EIF4G1
1161	SMAD9	938.7	ARCHS4 Coexpression,974;Enrichr Queries,481;GTEx Coexpression,1361	FOXE1,SERPINE2,WNT5A,PLOD2,SULF1,THBS2,PRPF19,AURKB,MLF2,LOXL2,COL1A1,VCAN,COL5A1,CHEK2,POLR2D,COL5A2,STMN1,HDGF,YKT6,SOX4
159	SMYD3	284.0	ARCHS4 Coexpression,360;GTEx Coexpression,208	MAGED1,GMNN,OLA1,THY1,UBE2L3,DGUOK,PRDX4,RSRC1,PPME1,EIF4EBP1,PRAME,OIP5,KIF3C,GINS2,SYT1,MDH2,VRK1,NETO2,ILF2,LSM2,NME1,MLLT11,MSH2,UBE2T,CENPN,HPRT1,RNF187,PFN2
526	SNAI1	567.7	ARCHS4 Coexpression,672;Enrichr Queries,221;GTEx Coexpression,810	SERPINE2,CRABP2,SHC1,SLC2A1,PLOD1,THBS2,AURKB,LOXL2,PLAU,SERPINH1,PMAIP1,SOX4,TPD52,RRM2,UBE2C,WNT5A,HMGA1,ETV4,MMP9,COL1A1,SLC7A5,MMP14,VCAN,COL5A1,CCNE1,COL5A2,CKS2,PPIF,SDC1
72	SNAI2	164.3	ARCHS4 Coexpression,177;Enrichr Queries,262;ReMap ChIP-seq,35;GTEx Coexpression,183	SERPINE2,CHPF,ITGB4,RRP1,SLC2A1,CBLC,CALML3,PLOD2,SPINT2,PLOD1,NOC2L,LOXL2,PSMD8,SEC61A1,FLAD1,PLAU,AP1S1,SOX4,WNT5A,SOX12,RANGAP1,MMP9,CKAP4,MLF2,GREM1,MMP14,VCAN,CDCP1,TRAF4,ITPKA,EEF1A2,PAFAH1B3,DBN1,COL17A1,PRIM2,LRRC15,RNASEH2A,PRKDC,SHC1,CDCA4,SHMT2,NXPH4,THY1,PKMYT1,THBS2,AURKB,PRDX2,STIP1,PERP,SERPINH1,PMAIP1,CYC1,HOXC6,CTHRC1,TFAP2A,GINS2,PPP1R14B,JUP,BIK,PYCR1,SULF1,COL1A1,FAP,COL5A1,CD…
1587	SNAI3	1337.0	ARCHS4 Coexpression,1502;Enrichr Queries,1085;GTEx Coexpression,1425	COL1A1,SLC7A5,MMP9,TUBA4A,AURKB,MLF2,LOXL2
312	SNAPC2	423.0	ARCHS4 Coexpression,186;GTEx Coexpression,660	SMARCB1,CHPF,PLOD1,NOC2L,PRPF19,SRM,PSMD8,SEC61A1,IRAK1,PSMD2,POLD2,AP1S1,CYC1,YKT6,PPP1R14B,PRMT1,TPBG,HMGA1,PYCR1,NME4,RANGAP1,NPM3,MLF2,COL5A1,PLP2,ALDOA,DBN1
275	SNAPC4	396.8	ARCHS4 Coexpression,288;Enrichr Queries,222;ReMap ChIP-seq,188;GTEx Coexpression,889	FEN1,MCM7,SLC2A1,CBLC,PLOD1,KIF11,CXCL13,PRPF19,NOC2L,LMNB2,LMNB1,CDH3,STMN1,CA9,MYBL2,POLE,SOX4,RFC4,PARP1,CAD,PUS7,RANGAP1,CKAP5,NIPSNAP1,CDC25A,MLF2,SLC7A5,TRAF4,KIFC1,EEF1A2,KIF2C,TTLL12,FKBP4,PAFAH1B3,DTL,GART,DBN1,DNMT1,PCNA,NOP2,PKMYT1,SLC7A1,AURKB,STIP1,IRAK1,E2F3,RAE1,SPAG5,SRD5A1,UBE2C,EIF2AK1,ATAD2,PLK1,TMEM132A,SSRP1,HNRNPAB,MLLT11,CENPF,PSMC4,UBE2T,SFXN1,HDGF,TCF3,RNF187,EZH2,EIF4G1
1192	SNAPC5	960.5	ARCHS4 Coexpression,915;GTEx Coexpression,1006	DGUOK,SNRPD1,EEF1A2,CENPN,FKBP3,UBE2L3,NME1,COX6B1
521	SOHLH1	563.0	ARCHS4 Coexpression,991;Enrichr Queries,383;GTEx Coexpression,315	CNTNAP2,CDCA8,BRCA1,AURKB,LOXL2,UCHL1,PGBD5,CHEK2,STMN1,POLR2D,KIF3C,WASF1,SPTBN2,FANCI,SYT1,ETV4,CIT,MLF2,COL5A1,UBE2T,COL7A1,ITPKA,EEF1A2,HPRT1,DTL,CDKN3
811	SOHLH2	723.7	ARCHS4 Coexpression,518;Enrichr Queries,419;GTEx Coexpression,1234	CNTNAP2,DNMT1,PCNA,SERPINE2,AURKB,PPM1G,LOXL2,AURKA,POLB,UCHL1,CCNB1,PTTG1,CHEK2,CHEK1,PMAIP1,MYBL2,SKP2,DLGAP5,CTHRC1,RPL39L,TFAP2C,SULF1,ETV4,MLF2,GREM1,COL5A1,ESRP1,KIF4A
1521	SON	1227.0	ARCHS4 Coexpression,1229;GTEx Coexpression,1224	PRKDC,POLE,RNF187,MLF2
897	SOX1	785.7	ARCHS4 Coexpression,829;Enrichr Queries,851;GTEx Coexpression,677	TFAP2A,TFAP2C,MARCKSL1,DLX5,MAGED1,TMEM132A,WNT5A,MAGEF1,SOX12,AURKB,NIPSNAP1,LOXL2,UCHL1,GNG4,CHEK2,STMN1,KIF3C,SOX4,PFN2
549	SOX10	578.5	ARCHS4 Coexpression,637;Enrichr Queries,487;ReMap ChIP-seq,201;GTEx Coexpression,989	KDM5B,FEN1,SERPINE2,CHPF,ITGB4,CSE1L,COL11A1,SLC2A1,SLC1A4,PLOD1,TYMS,ENO2,AURKB,CHAF1B,ATIC,STMN1,SERPINH1,SPP1,KIF3C,CTHRC1,TFAP2A,POLQ,MARCKSL1,TFAP2C,BIK,ACTL6A,KIF23,SULF1,ETV4,CIT,NME1,COL1A1,SLC7A5,VCAN,SLC6A8,TRAF4,COL5A1,RAB15,EEF1A2,PI15,CENPN,ALDOC,RAB38
255	SOX11	377.0	Literature ChIP-seq,61;ARCHS4 Coexpression,438;Enrichr Queries,113;ReMap ChIP-seq,68;GTEx Coexpression,1205	TOP2A,CNTNAP2,KDM5B,FEN1,SERPINE2,MCM7,GOLT1B,ZWILCH,NCAPG2,MAGEF1,HJURP,KIF14,OLA1,MCM10,MKI67,LOXL2,LMNB1,CDC20,UCHL1,ATIC,FLAD1,STMN1,PBK,TK1,SOX4,TPD52,TSFM,SPATS2,WNT5A,KIF22,ILF2,ETV4,NIPSNAP1,NME1,CCNA2,ASPM,VCAN,CDCP1,ESPL1,GORASP2,MED20,TMEM106C,CKS2,BIRC5,PAFAH1B3,DBN1,ASF1B,PFN2,HDAC2,PCNA,CHRNA5,CRABP2,DLX5,MAGED1,GPR87,TROAP,COL11A1,NOP2,CDCA7,HMMR,CENPA,AURKB,SRM,CCNB2,STIP1,CAND1,G…
310	SOX13	419.3	ARCHS4 Coexpression,602;Enrichr Queries,415;ReMap ChIP-seq,230;GTEx Coexpression,430	GPI,AHCY,TOMM40,MCM7,SERPINE2,ITGB4,TMPRSS4,OLA1,SLC2A1,ENO1,PLOD1,AURKB,PTPRF,LOXL2,CDH3,PPME1,RSRC1,CHEK2,SERPINH1,AP1S1,NEK2,SOX4,DSP,CCT3,MARCKSL1,JUP,TMEM132A,HMGA1,NME4,LSR,SOX12,ETV4,CKAP4,LSM2,MLF2,COL1A1,EPN3,SLC7A5,TPX2,VCAN,TRAF4,COL5A1,ESRP1,MCM5,DSG2,HPRT1,FARSA,PAFAH1B3
937	SOX14	804.7	ARCHS4 Coexpression,745;Enrichr Queries,1124;GTEx Coexpression,545	TFAP2A,POLQ,TFAP2C,MARCKSL1,FOXE1,DLX5,GINS4,AURKB,MLLT11,GREM1,UCHL1,GNG4,CENPI,STMN1,NCAPD3,TMEM14A,SPC25
29	SOX15	92.0	ARCHS4 Coexpression,85;Enrichr Queries,109;GTEx Coexpression,82	TOP2A,LAD1,SERPINE2,ITGB4,SLC2A1,HJURP,CBLC,CALML3,SPINT2,ENO2,MKI67,LOXL2,CDC20,CDH3,PLAU,CHEK2,MYBL2,OIP5,SOX4,DSP,WNT5A,ETV4,TUBA4A,MLF2,SLC7A5,VCAN,CDCP1,CCNE1,ESRP1,BIRC5,RAB38,ALDOC,TTLL12,COL17A1,SPRR3,DNMT1,PCNA,CRABP2,GPR87,LYPD3,THY1,PKMYT1,KLK8,CENPA,AURKB,PTHLH,UNG,SRM,AURKA,CCNB1,PERP,PMAIP1,SFN,FAM83A,TFAP2A,TFAP2C,RRM2,JUP,SRD5A1,BIK,UBE2C,GINS3,PLK1,HMGA1,MAPK13,COL1A1,FERMT1,CENP…
809	SOX17	723.3	Literature ChIP-seq,15;ARCHS4 Coexpression,702;Enrichr Queries,643;GTEx Coexpression,1533	CNTNAP2,FEN1,SERPINE2,SLC2A1,BUB1B,PLOD1,ENO1,BZW2,LOXL2,LMNB1,PSMD8,CDC20,LAPTM4B,FLAD1,PPME1,NUF2,AP1S1,MYBL2,OIP5,KNTC1,GPX2,RFC4,WNT5A,ALG3,CASK,VRK1,KIF23,RANGAP1,TUBG1,ETV4,MLF2,NME1,MSH6,CCNA2,SLC7A5,MSH2,MCM3,DEPDC1,TIMELESS,FKBP4,TNFRSF21,SF3B3,TOMM40,CHRNA5,CDCA7,TTK,AURKB,NCAPH,POLR2D,SERPINH1,RAD54L,E2F3,WASF1,CCT7,ECT2,TFAP2C,MARCKSL1,STIL,RRM1,RRM2,NETO2,CDC6,SULF1,PAICS,COL1A1,TPX2…
1530	SOX18	1237.0	ARCHS4 Coexpression,1363;Enrichr Queries,827;GTEx Coexpression,1522	COL1A1,B4GALT2,SERPINE2,COL5A1,POLR2D,COL5A2,SERPINH1,THY1,AURKB,MLF2,LOXL2
338	SOX2	435.8	Literature ChIP-seq,14;ARCHS4 Coexpression,837;Enrichr Queries,153;ReMap ChIP-seq,206;GTEx Coexpression,969	SERPINE2,NUDT1,ENO1,PLOD1,ENO2,BZW2,CDC20,PSMD8,LAPTM4B,CDH3,PTTG1,FLAD1,PPME1,SNRPD1,CHEK2,STMN1,NUSAP1,KNTC1,OIP5,SKP2,SOX4,SLC12A8,PDK1,TPD52,WNT5A,CASK,SOX12,PIMREG,PDIA6,CDC25A,MSH6,MSH2,RAB38,KIF20A,FKBP4,FKBP3,COL17A1,RNASEH2A,CDCA3,SHC1,CDCA4,MAGED1,CDCA5,NXPH4,NCAPG,CDCA8,LYPD3,SLC1A4,HMMR,PKMYT1,PRDX2,RACGAP1,SERPINH1,PMAIP1,ECT2,MARK1,HOXC6,TFAP2A,TFAP2C,JUP,SYT1,TMEM132A,PLK1,HMGA1,ZW…
501	SOX21	550.3	ARCHS4 Coexpression,1028;Enrichr Queries,493;GTEx Coexpression,130	COL17A1,LAD1,CNTNAP2,SERPINE2,CRABP2,DLX5,MAGED1,GPR87,CBLC,HMGB3,LYPD3,ABCA12,KLK8,AURKB,LOXL2,PERP,CHEK2,PAK6,SOX4,DSP,TFAP2A,TFAP2C,MARCKSL1,JUP,SRD5A1,WNT5A,SOX12,ETV4,MLF2,VCAN,ESRP1,SDC1,RAB38,TCF3
829	SOX3	740.0	ARCHS4 Coexpression,831;Enrichr Queries,628;GTEx Coexpression,761	CNTNAP2,TFAP2C,HDAC2,MARCKSL1,WNT5A,MAGEF1,NME4,SOX12,PIMREG,ETV4,AURKB,NIPSNAP1,LOXL2,COL1A1,UCHL1,CENPF,VCAN,GNG4,CHEK2,STMN1,EEF1A2,EZH2
1536	SOX30	1246.0	ARCHS4 Coexpression,1549;Enrichr Queries,1209;GTEx Coexpression,980	DLX5,CHEK2,MMP9,AURKB,CDKN3,PPM1G,LOXL2
1310	SOX5	1030.0	ARCHS4 Coexpression,992;Enrichr Queries,903;GTEx Coexpression,1196	RPL39L,CNTNAP2,SERPINE2,SYT1,WNT5A,SULF1,AURKB,MLF2,MLLT11,VCAN,COL5A1,STMN1,SOX4,MARK1
745	SOX6	689.3	ARCHS4 Coexpression,655;Enrichr Queries,913;ReMap ChIP-seq,185;GTEx Coexpression,1004	RNASEH2A,MCM7,SERPINE2,SHC1,DLX5,HDAC1,MAGED1,COL11A1,SLC2A1,ENO1,PRPF19,AURKB,FXR1,PRDX2,LAPTM4B,IRAK1,FLAD1,PLAU,E2F1,RCC1,E2F3,SOX4,FAM83A,SYT1,SPATS2,WNT5A,HMGA1,SOX12,SULF1,HNRNPAB,LSM2,MLF2,MLLT11,TPX2,VCAN,TRAF4,KIFC1,HDGF,ALDOA,FKBP3,DTL,ASF1B,RNF187,PFN2
943	SOX7	807.0	ARCHS4 Coexpression,1585;Enrichr Queries,708;GTEx Coexpression,128	LAD1,SPRR3,CRABP2,SERPINE2,GPR87,LYPD3,CALML3,KLK8,AURKB,LOXL2,PLAU,PERP,POLR2D,SFN,FAM83A,TFAP2C,RRM2,JUP,WNT5A,MLF2,COL1A1,VCAN,CDCP1,COL5A1,ESRP1,SDC1,RAB38,SPRR1A,SPRR1B
1243	SOX8	992.7	ARCHS4 Coexpression,1258;Enrichr Queries,509;GTEx Coexpression,1211	MARCKSL1,SERPINE2,AURKB,MLF2,LOXL2,COL1A1,SLC7A5,VCAN,TMEM158,COL5A1,PSAT1,EEF1A2,ALDOC,SOX4
245	SOX9	366.8	Literature ChIP-seq,56;ARCHS4 Coexpression,896;Enrichr Queries,202;ReMap ChIP-seq,54;GTEx Coexpression,626	SERPINE2,CHPF,KDELR1,RRP1,CCNF,NUDT1,CBLC,CALML3,PLOD2,ENO2,NOC2L,MKI67,LOXL2,HOXA10,FLAD1,PLAU,AP1S1,SOX4,WNT5A,CASK,SOX12,PUS7,PPIF,FKBP3,DNMT1,RNASEH2A,CDCA3,CRABP2,SHC1,PRKDC,DLX5,CDCA5,NXPH4,SLC1A4,PKMYT1,KLK8,PRDX2,PGBD5,RACGAP1,SERPINH1,PMAIP1,CYC1,KIF3C,JUP,SYT1,TMEM132A,HMGA1,PYCR1,PAICS,FANCG,COL1A1,TPX2,COL5A1,COL5A2,SDC1,TCF3,FARSA,TOP2A,B4GALT2,CNTNAP2,MCM7,FOXE1,ITGB4,SLC2A1,PTPRF,S…
375	SP1	462.2	ARCHS4 Coexpression,1116;ENCODE ChIP-seq,11;Enrichr Queries,425;ReMap ChIP-seq,50;GTEx Coexpression,709	GOLT1B,KDELR1,HJURP,CBLC,BUB1B,ENO2,NOC2L,ABCA12,BZW2,PTTG1,FLAD1,CHEK2,AP1S1,SOX4,VRK1,SOX12,ILF2,TUBA4A,CDC25A,COX6B1,FKBP3,PFN2,ASF1B,DNMT1,RNASEH2A,CDCA3,SHC1,PRKDC,CDCA5,GPR87,TROAP,PKMYT1,PRDX2,STIP1,CCNB1,PGBD5,SFN,HOXC6,TFAP2A,STIL,JUP,UBE2C,HMGA1,PYCR1,CDC6,ZWINT,LSM2,GGCT,TPX2,CDK4,UBE2T,TCF3,FARSA,EZH2,EIF4G1,TOP2A,MCM7,SLC2A1,KIF14,MCM10,BRCA1,USP39,LMNB2,LMNB1,CHAF1A,POLE,DLGAP5,RFC3…
1317	SP100	1034.0	ARCHS4 Coexpression,328;Enrichr Queries,1358;GTEx Coexpression,1417	CCT3,MARCKSL1,AHCY,MDH2,CSE1L,PYCR1,HMGB3,SSRP1,PAICS,CKAP5,AURKB,NIPSNAP1,LAPTM4B,PLAU,PMAIP1,FKBP4,CCT7,PFN2,CCT4
1616	SP110	1454.0	ARCHS4 Coexpression,1596;Enrichr Queries,1341;GTEx Coexpression,1424	VCAN,PMAIP1,AURKB
1567	SP140	1295.0	ARCHS4 Coexpression,1606;Enrichr Queries,1377;GTEx Coexpression,902	PMAIP1,MCM5,MYBL2,MMP9,AURKB,LMNB1
1495	SP140L	1200.0	ARCHS4 Coexpression,840;GTEx Coexpression,1559	B4GALT2,MARCKSL1,AHCY,SSRP1,FKBP4,CKAP5,LMNB2
912	SP2	793.2	ARCHS4 Coexpression,1537;ENCODE ChIP-seq,18;Enrichr Queries,985;ReMap ChIP-seq,23;GTEx Coexpression,1403	CSE1L,GMNN,CCNF,HJURP,ENO1,TTF2,PSMD8,CDC20,FLAD1,SNRPD1,CHEK2,CHEK1,ILF2,PDIA6,CDC25A,COX6B1,MSH2,MTHFD2,FKBP3,ASF1B,DNMT1,BLM,CDCA3,SHC1,TROAP,CDCA8,HMMR,PKMYT1,PRDX2,STIP1,CCNB2,CYC1,FANCI,STIL,JUP,GFPT1,HMGA1,PYCR1,FANCG,ZWINT,GGCT,TPX2,CDK4,FARSA,TOP2A,MCM7,SLC2A1,KIF14,OLA1,MCM10,BRCA1,USP39,CHAF1A,NUF2,TK1,DLGAP5,CCT3,TSFM,SSR4,PRMT1,ACTL6A,KIF22,NIPSNAP1,MLF2,CIT,SLC7A5,ASPM,MED20,MCM3,MC…
1234	SP3	983.0	ARCHS4 Coexpression,1072;Enrichr Queries,1354;GTEx Coexpression,523	PRDX2,GPI,MMP14,PGBD5,PRKDC,TOPBP1,SOX4,AURKB,MLF2,MCM2,COX6B1,LMNB1
507	SP4	555.6	ARCHS4 Coexpression,409;ENCODE ChIP-seq,31;Enrichr Queries,917;ReMap ChIP-seq,47;GTEx Coexpression,1374	CHPF,KDELR1,RRP1,SPINT2,PLOD1,ENO2,MKI67,NOC2L,PSMD8,PTTG1,FLAD1,FAM162A,CHEK2,STMN1,AP1S1,RCC1,SOX4,SOX12,PDIA6,TUBA4A,COX6B1,MSH6,MSH2,BLM,RNASEH2A,CDCA3,CRABP2,SHMT2,SHC1,CDCA5,NXPH4,NCAPG,PKMYT1,RAD51AP1,PRDX2,DGUOK,IRAK1,SERPINH1,CYC1,TFAP2A,JUP,TMEM132A,HMGA1,FANCE,FANCG,LSM2,MLLT11,CDK4,UBE2T,ALDH18A1,FARSA,EZH2,EIF4G1,TOP2A,KDM5B,FEN1,MCM7,SLC2A1,LMNB2,LMNB1,KIF15,POLB,SEC61A1,CHAF1B,NUF2…
228	SP5	351.0	ARCHS4 Coexpression,447;Enrichr Queries,412;GTEx Coexpression,194	COL17A1,AHCY,SERPINE2,CHPF,DLX5,KDELR1,CDCA7,SLC2A1,CBLC,ABCA12,PTPRF,AURKB,LMNB2,LOXL2,LAPTM4B,PERP,SOX4,DSP,TFAP2A,TFAP2C,RRM2,JUP,WNT5A,PYCR1,SOX12,SULF1,ETV4,PAICS,PDIA6,NIPSNAP1,MLF2,EPN3,COL1A1,MMP14,CENPF,VCAN,SLC6A8,COL7A1,ITPKA,SDC1
64	SP6	150.7	ARCHS4 Coexpression,129;Enrichr Queries,174;GTEx Coexpression,149	LAD1,SERPINE2,ITGB4,SLC2A1,CBLC,SPINT2,ABCA12,PTPRF,LMNB2,LOXL2,CDH3,PLAU,CHEK2,AP1S1,MYBL2,DSP,WNT5A,LSR,ETV4,MMP9,MLF2,EPN3,SLC7A5,CDCP1,TRAF4,KIFC1,CCNE1,ESRP1,RAB38,DSG2,TNFRSF21,COL17A1,CRABP2,DLX5,GPR87,LYPD3,KLK8,AURKB,PERP,PMAIP1,YKT6,CTHRC1,TFAP2A,TFAP2C,JUP,HNRNPAB,COL1A1,COL5A1,COL7A1,SDC1,HDGF,EIF4G1
527	SP7	567.7	ARCHS4 Coexpression,295;Enrichr Queries,364;GTEx Coexpression,1044	TOP2A,LRRC15,SERPINE2,CRABP2,CHPF,DLX5,COL11A1,SLC2A1,PLOD2,PLOD1,THBS2,AURKB,LOXL2,STMN1,POLR2D,SERPINH1,COL10A1,CTHRC1,MARCKSL1,PYCR1,MMP9,MLF2,COL1A1,MMP11,VCAN,MMP14,COL5A1,CCNE1,COL5A2
150	SP8	270.3	ARCHS4 Coexpression,287;Enrichr Queries,317;GTEx Coexpression,207	COL17A1,CNTNAP2,KDM5B,HDAC2,SERPINE2,CRABP2,DLX5,GPR87,CBLC,HMGB3,ABCA12,AURKB,LMNB2,LOXL2,PERP,STMN1,PAK6,SOX4,DSP,TFAP2A,TFAP2C,MARCKSL1,JUP,SYT1,TPBG,WNT5A,SOX12,SULF1,RANGAP1,ETV4,CDC25A,NIPSNAP1,MLF2,COL1A1,GREM1,VCAN,COL7A1,MFAP2,SDC1,PLP2,TCF3,DBN1,RNF187,PFN2
274	SP9	396.0	ARCHS4 Coexpression,426;GTEx Coexpression,366	KDM5B,HDAC2,MARCKSL1,DLX5,MAGED1,OLA1,THY1,CIT,MLF2,MLLT11,TMEM158,ITPKA,STMN1,AP1S1,KIF3C,WASF1,PAFAH1B3,SOX4,DBN1,PFN2
133	SPDEF	251.3	ARCHS4 Coexpression,272;Enrichr Queries,119;GTEx Coexpression,363	TOP2A,KDM5B,LAD1,ITGB4,KIF14,SPINT2,PTPRF,CDC20,CHEK2,NUSAP1,AP1S1,MYBL2,SOX4,TPD52,DSP,LSR,MLF2,CCNA2,EPN3,SLC7A5,MELK,TRAF4,MTHFD2,ESRP1,EEF1A2,BIRC5,KIF20A,FKBP4,PRIM2,CRABP2,TMPRSS4,SLC1A4,AURKB,CCNB2,PMAIP1,SPTBN2,TFAP2A,TFAP2C,RRM2,JUP,BIK,UBE2C,PLK1,TMEM132A,PYCR1,MAPK13,COL1A1,CENPE,PI15,HDGF,NCAPD3,EIF4G1
1023	SPEN	852.5	ARCHS4 Coexpression,400;GTEx Coexpression,1305	SF3B3,PARP1,PRKDC,CAD,SSRP1,SLC7A1,CKAP5,CDC25A,LMNB2,COX6B1,LMNB1,ESPL1,NCAPD3,POLE,EIF4G1
895	SPI1	785.3	Literature ChIP-seq,54;ARCHS4 Coexpression,1540;ENCODE ChIP-seq,95;Enrichr Queries,1376;ReMap ChIP-seq,233;GTEx Coexpression,1414	FEN1,SMARCB1,ZWILCH,SLC35B1,GMNN,SLC2A1,HJURP,ENO2,PRPF19,USP39,MKI67,PSMD8,MRPL3,SEC61A1,ATIC,FLAD1,PLAU,CHEK2,NEK2,SKP2,CEP55,RFC2,ALG3,LSR,VRK1,KIF23,RANGAP1,MMP9,CDC25A,MLF2,NME1,MSH6,MMP14,VCAN,GORASP2,KIFC1,TIMELESS,CKS2,BIRC5,KIF2C,MCM5,ALDOA,DTL,DBN1,PRIM2,DNMT1,HDAC2,SF3B3,PCNA,SHC1,CDCA4,HDAC1,NOP2,CDCA7,NCAPG,CENPA,AURKB,RAD54B,DGUOK,CCNB2,IRAK1,SPP1,PMAIP1,PRAME,WNT1,CCT7,RAE1,CCT5,FA…
872	SPIB	773.8	ARCHS4 Coexpression,1588;Enrichr Queries,1116;ReMap ChIP-seq,277;GTEx Coexpression,114	PCNA,KIF14,SLC2A1,TTF2,MKI67,TYMS,USP39,CXCL13,AURKB,RAD54B,LMNB1,RAD51AP1,DGUOK,NUSAP1,SERPINH1,PMAIP1,MYBL2,WNT1,GINS2,POLQ,STIL,PPP1R14B,RRM2,BIK,RFC2,MMP9,MLF2,TRAF4,MTHFD2,APEX1,MCM3,CENPM,BIRC5,NCAPD2,MCM5,KIF2C,MCM2
1578	SPIC	1320.0	ARCHS4 Coexpression,1256;Enrichr Queries,1324;GTEx Coexpression,1380	MMP14,RAB15,CHEK2,GINS3,MYBL2,CXCL13,MMP9,AURKB
1627	SPZ1	1506.0	ARCHS4 Coexpression,1443;GTEx Coexpression,1568	TMPRSS4
[truncated: 759 more rows]

## Sheet: GRN19804
Regulator	Target		Regulator
[truncated: 1,115 more rows]

[truncated: 1 more sheets: GRN108055]
