# Supplementary material for: Global transcriptomic network analysis of the crosstalk between microbiota and cancer-related cells in the oral-gut-lung axis
Source: Front Cell Infect Microbiol. 2024 Aug 20;14:1425388. doi: 10.3389/fcimb.2024.1425388 (PMC11368877; doi:10.3389/fcimb.2024.1425388)
Supplement: Supplementary Table 2 — Colon cancer common DEGs selection, annotation, and gene regulatory networks. [file Table2.xlsx]

## Sheet: TFs
Gene ID	Mapped IDs	Gene Name	PANTHER Family/Subfamily	PANTHER Protein Class
HUMAN|HGNC=18806|UniProtKB=Q9Y6Y1	CAMTA1	Calmodulin-binding transcription activator 1	CALMODULIN-BINDING TRANSCRIPTION ACTIVATOR 1 (PTHR23335:SF11)	DNA-binding transcription factor
HUMAN|HGNC=1539|UniProtKB=Q13951	CBFB	Core-binding factor subunit beta	CORE-BINDING FACTOR SUBUNIT BETA (PTHR10276:SF3)	DNA-binding transcription factor
HUMAN|HGNC=1834|UniProtKB=P17676	CEBPB	CCAAT_enhancer-binding protein beta	CCAAT_ENHANCER-BINDING PROTEIN BETA (PTHR23334:SF21)	basic leucine zipper transcription factor
HUMAN|HGNC=3494|UniProtKB=P41161	ETV5	ETS translocation variant 5	ETS TRANSLOCATION VARIANT 5 (PTHR11849:SF160)	winged helix/forkhead transcription factor
HUMAN|HGNC=5004|UniProtKB=O15347	HMGB3	High mobility group protein B3	HIGH MOBILITY GROUP PROTEIN B3 (PTHR48112:SF14)	HMG box transcription factor
HUMAN|HGNC=7783|UniProtKB=Q9Y4A8	NFE2L3	Nuclear factor erythroid 2-related factor 3	NUCLEAR FACTOR ERYTHROID 2-RELATED FACTOR 3 (PTHR24411:SF8)	basic leucine zipper transcription factor
HUMAN|HGNC=11200|UniProtKB=Q06945	SOX4	Transcription factor SOX-4	TRANSCRIPTION FACTOR SOX-4 (PTHR10270:SF27)	HMG box transcription factor
HUMAN|HGNC=11204|UniProtKB=P48436	SOX9	Transcription factor SOX-9	TRANSCRIPTION FACTOR SOX-9 (PTHR45803:SF1)	HMG box transcription factor
HUMAN|HGNC=11633|UniProtKB=P15923	TCF3	Transcription factor E2-alpha	TRANSCRIPTION FACTOR E2-ALPHA (PTHR11793:SF7)	basic helix-loop-helix transcription factor
HUMAN|HGNC=11717|UniProtKB=Q15561	TEAD4	Transcriptional enhancer factor TEF-3	TRANSCRIPTIONAL ENHANCER FACTOR TEF-3 (PTHR11834:SF2)	winged helix/forkhead transcription factor
HUMAN|HGNC=20250|UniProtKB=Q96IF1	AJUBA	LIM domain-containing protein ajuba	LIM DOMAIN-CONTAINING PROTEIN AJUBA (PTHR24219:SF7)	transcription cofactor
HUMAN|HGNC=739|UniProtKB=Q99929	ASCL2	Achaete-scute homolog 2	ACHAETE-SCUTE HOMOLOG 2 (PTHR13935:SF62)	basic helix-loop-helix transcription factor
HUMAN|HGNC=14422|UniProtKB=Q8WY36	BBX	HMG box transcription factor BBX	HMG BOX TRANSCRIPTION FACTOR BBX (PTHR13059:SF10)	HMG box transcription factor
HUMAN|HGNC=18984|UniProtKB=Q8WYA1	BMAL2	Aryl hydrocarbon receptor nuclear translocator-like protein 2	ARYL HYDROCARBON RECEPTOR NUCLEAR TRANSLOCATOR-LIKE PROTEIN 2 (PTHR23042:SF48)	basic helix-loop-helix transcription factor
HUMAN|HGNC=3321|UniProtKB=P19419	ELK1	ETS domain-containing protein Elk-1	ETS DOMAIN-CONTAINING PROTEIN ELK-1 (PTHR11849:SF178)	winged helix/forkhead transcription factor
HUMAN|HGNC=3493|UniProtKB=P43268	ETV4	ETS translocation variant 4	ETS TRANSLOCATION VARIANT 4 (PTHR11849:SF181)	winged helix/forkhead transcription factor
HUMAN|HGNC=3818|UniProtKB=Q08050	FOXM1	Forkhead box protein M1	FORKHEAD BOX PROTEIN M1 (PTHR46878:SF1)	winged helix/forkhead transcription factor
HUMAN|HGNC=20951|UniProtKB=Q9C009	FOXQ1	Forkhead box protein Q1	FORKHEAD BOX PROTEIN Q1 (PTHR11829:SF206)	winged helix/forkhead transcription factor
HUMAN|HGNC=4662|UniProtKB=Q92664	GTF3A	Transcription factor IIIA	TRANSCRIPTION FACTOR IIIA (PTHR46179:SF1)	C2H2 zinc finger transcription factor
HUMAN|HGNC=18254|UniProtKB=Q96HZ4	HES6	Transcription cofactor HES-6	TRANSCRIPTION COFACTOR HES-6 (PTHR10985:SF11)	basic helix-loop-helix transcription factor
HUMAN|HGNC=5010|UniProtKB=P17096	HMGA1	High mobility group protein HMG-I_HMG-Y	HIGH MOBILITY GROUP PROTEIN HMG-I_HMG-Y (PTHR23341:SF1)	HMG box transcription factor
HUMAN|HGNC=22982|UniProtKB=Q92613	JADE3	Protein Jade-3	PROTEIN JADE-3 (PTHR13793:SF27)	zinc finger transcription factor
HUMAN|HGNC=6204|UniProtKB=P05412	JUN	Transcription factor Jun	TRANSCRIPTION FACTOR JUN (PTHR11462:SF8)	basic leucine zipper transcription factor
HUMAN|HGNC=6350|UniProtKB=O75840	KLF7	Krueppel-like factor 7	KRUEPPEL-LIKE FACTOR 7 (PTHR23235:SF77)	C2H2 zinc finger transcription factor
HUMAN|HGNC=6914|UniProtKB=P56270	MAZ	Myc-associated zinc finger protein	MYC-ASSOCIATED ZINC FINGER PROTEIN (PTHR24390:SF122)	C2H2 zinc finger transcription factor
HUMAN|HGNC=7553|UniProtKB=P01106	MYC	Myc proto-oncogene protein	MYC PROTO-ONCOGENE PROTEIN (PTHR45851:SF1)	basic helix-loop-helix transcription factor
HUMAN|HGNC=7981|UniProtKB=P43354	NR4A2	Nuclear receptor subfamily 4 group A member 2	NUCLEAR RECEPTOR SUBFAMILY 4 GROUP A MEMBER 2 (PTHR24085:SF0)	C4 zinc finger nuclear receptor
HUMAN|HGNC=24566|UniProtKB=Q5T6S3	PHF19	PHD finger protein 19	PHD FINGER PROTEIN 19 (PTHR12628:SF6)	homeodomain transcription factor
HUMAN|HGNC=9004|UniProtKB=P78337	PITX1	Pituitary homeobox 1	PITUITARY HOMEOBOX 1 (PTHR45882:SF1)	homeodomain transcription factor
HUMAN|HGNC=11646|UniProtKB=Q9UL49	TCFL5	Transcription factor-like 5 protein	TRANSCRIPTION FACTOR-LIKE 5 PROTEIN (PTHR15402:SF3)	DNA-binding transcription factor
HUMAN|HGNC=15764|UniProtKB=Q9GZN2	TGIF2	Homeobox protein TGIF2	HOMEOBOX PROTEIN TGIF2 (PTHR11850:SF68)	homeodomain transcription factor
HUMAN|HGNC=3806|UniProtKB=O00358	TTF2	Forkhead box protein E1	FORKHEAD BOX PROTEIN E1 (PTHR11829:SF368)	winged helix/forkhead transcription factor
HUMAN|HGNC=30917|UniProtKB=O95785	WIZ	Protein Wiz	PROTEIN WIZ (PTHR24396:SF22)	C2H2 zinc finger transcription factor
HUMAN|HGNC=11642|UniProtKB=P37275	ZEB1	Zinc finger E-box-binding homeobox 1	ZINC FINGER E-BOX-BINDING HOMEOBOX 1 (PTHR24391:SF17)	C2H2 zinc finger transcription factor
HUMAN|HGNC=13089|UniProtKB=P17036	ZNF3	Zinc finger protein 3	ZINC FINGER PROTEIN 3 (PTHR24381:SF410)	C2H2 zinc finger transcription factor
HUMAN|HGNC=25872|UniProtKB=Q9H7X3	ZNF696	Zinc finger protein 696	ZINC FINGER PROTEIN 696 (PTHR24379:SF77)	C2H2 zinc finger transcription factor
HUMAN|HGNC=13144|UniProtKB=Q16587	ZNF74	Zinc finger protein 74	ZINC FINGER PROTEIN 74 (PTHR24377:SF336)	C2H2 zinc finger transcription factor
HUMAN|HGNC=21767|UniProtKB=P0CG23	ZNF853	Zinc finger protein 853	ZINC FINGER PROTEIN 853 (PTHR23226:SF192)	C2H2 zinc finger transcription factor

## Sheet: CCUPS
ALL COMMONS UPS	DATASETS		ABCE1		GENE	Gene Name			Category	Term	Count	%	P-Value	Benjamini		Phosphoprotein	GENE NAME		Acetylation	GENE NAME		Ubl conjugation	GENE NAME		RNA binding	GENE NAME		Extracellular exosome	GENE NAME		DNA-binding	GENE NAME		Positive regulation of transcription from RNA polymerase II promoter	GENE NAME		Negative regulation of transcription from RNA polymerase II promoter	GENE NAME		Methylation	GENE NAME		Cell division	GENE NAME		Positive regulation of transcription, DNA-templated	GENE NAME		Host-virus interaction
CALD1	5		ABI2		ABCE1	ATP binding cassette subfamily E member 1(ABCE1)			GOTERM_MF_DIRECT	protein binding	380	80.5	7.8e-16	5.9e-13		OAS3	2'-5'-oligoadenylate synthetase 3(OAS3)		OAS3	2'-5'-oligoadenylate synthetase 3(OAS3)		AHNAK2	AHNAK nucleoprotein 2(AHNAK2)		ALYREF	Aly/REF export factor(ALYREF)		ATIC	5-aminoimidazole-4-carboxamide ribonucleotide formyltransferase/IMP cyclohydrolase(ATIC)		AEBP1	AE binding protein 1(AEBP1)		ASXL1	ASXL transcriptional regulator 1(ASXL1)		AEBP1	AE binding protein 1(AEBP1)		ALYREF	Aly/REF export factor(ALYREF)		BUB1	BUB1 mitotic checkpoint serine/threonine kinase(BUB1)		ATAD2	ATPase family AAA domain containing 2(ATAD2)		ABCE1
COL1A1	5		ABLIM2		ABI2	abl interactor 2(ABI2)			UP_SEQ_FEATURE	REGION:Disordered	338	71.6	0.00074	0.2		HACD3	3-hydroxyacyl-CoA dehydratase 3(HACD3)		HACD3	3-hydroxyacyl-CoA dehydratase 3(HACD3)		ASXL1	ASXL transcriptional regulator 1(ASXL1)		BUD23	BUD23 rRNA methyltransferase and ribosome maturation factor(BUD23)		AEBP1	AE binding protein 1(AEBP1)		BBX	BBX high mobility group box domain containing(BBX)		ATAD2	ATPase family AAA domain containing 2(ATAD2)		CEBPB	CCAAT enhancer binding protein beta(CEBPB)		CEBPB	CCAAT enhancer binding protein beta(CEBPB)		BUB3	BUB3 mitotic checkpoint protein(BUB3)		CEBPB	CCAAT enhancer binding protein beta(CEBPB)		ALYREF
CXCL8	5		ACLY		ABLIM2	actin binding LIM protein family member 2(ABLIM2)			UP_KW_PTM	Phosphoprotein	303	64.2	3e-10	8.4e-09		AHNAK2	AHNAK nucleoprotein 2(AHNAK2)		NT5C3B	5'-nucleotidase, cytosolic IIIB(NT5C3B)		ABCE1	ATP binding cassette subfamily E member 1(ABCE1)		TOP2A	DNA topoisomerase II alpha(TOP2A)		ACLY	ATP citrate lyase(ACLY)		CEBPB	CCAAT enhancer binding protein beta(CEBPB)		CXCL10	C-X-C motif chemokine ligand 10(CXCL10)		CXXC5	CXXC finger protein 5(CXXC5)		DLGAP4	DLG associated protein 4(DLGAP4)		CKS1B	CDC28 protein kinase regulatory subunit 1B(CKS1B)		ELK1	ETS transcription factor ELK1(ELK1)		BUB1
EDNRA	5		ACTN1		ACLY	ATP citrate lyase(ACLY)			UP_KW_CELLULAR_COMPONENT	Nucleus	205	43.4	4.2e-10	1.8e-08		AMMECR1	AMMECR nuclear protein 1(AMMECR1)		ATIC	5-aminoimidazole-4-carboxamide ribonucleotide formyltransferase/IMP cyclohydrolase(ATIC)		ACLY	ATP citrate lyase(ACLY)		JUN	Jun proto-oncogene, AP-1 transcription factor subunit(JUN)		ATAD2	ATPase family AAA domain containing 2(ATAD2)		CXXC5	CXXC finger protein 5(CXXC5)		CEBPB	CCAAT enhancer binding protein beta(CEBPB)		ETV5	ETS variant transcription factor 5(ETV5)		POLB	DNA polymerase beta(POLB)		GPSM2	G protein signaling modulator 2(GPSM2)		ETV4	ETS variant transcription factor 4(ETV4)		CD81
GUCY1A3	5		ADAMTS1		ACTN1	actinin alpha 1(ACTN1)			GOTERM_CC_DIRECT	nucleus	196	41.5	1.8e-09	3.3e-07		ANTXR1	ANTXR cell adhesion molecule 1(ANTXR1)		AHNAK2	AHNAK nucleoprotein 2(AHNAK2)		ATAD2	ATPase family AAA domain containing 2(ATAD2)		LSM5	LSM5 homolog, U6 small nuclear RNA and mRNA degradation associated(LSM5)		ALYREF	Aly/REF export factor(ALYREF)		DDX11	DEAD/H-box helicase 11(DDX11)		CD81	CD81 molecule(CD81)		GTF2IRD1	GTF2I repeat domain containing 1(GTF2IRD1)		LARP1	La ribonucleoprotein 1, translational regulator(LARP1)		HAUS6	HAUS augmin like complex subunit 6(HAUS6)		JUN	Jun proto-oncogene, AP-1 transcription factor subunit(JUN)		DDX11
IFITM3	5		ADGRG1		ADAMTS1	ADAM metallopeptidase with thrombospondin type 1 motif 1(ADAMTS1)			GOTERM_CC_DIRECT	cytosol	194	41.1	3.6e-12	1e-09		ASXL1	ASXL transcriptional regulator 1(ASXL1)		ACLY	ATP citrate lyase(ACLY)		BBX	BBX high mobility group box domain containing(BBX)		LARP1	La ribonucleoprotein 1, translational regulator(LARP1)		BAIAP2	BAR/IMD domain containing adaptor protein 2(BAIAP2)		POLB	DNA polymerase beta(POLB)		TOP2A	DNA topoisomerase II alpha(TOP2A)		JUN	Jun proto-oncogene, AP-1 transcription factor subunit(JUN)		SMARCC1	SWI/SNF related, matrix associated, actin dependent regulator of chromatin subfamily c member 1(SMARCC1)		RUVBL1	RuvB like AAA ATPase 1(RUVBL1)		MAZ	MYC associated zinc finger protein(MAZ)		H2AX
LOXL2	5		ADNP		ADGRG1	adhesion G protein-coupled receptor G1(ADGRG1)			GOTERM_CC_DIRECT	cytoplasm	184	39	1.7e-08	2.4e-06		ABCE1	ATP binding cassette subfamily E member 1(ABCE1)		ALYREF	Aly/REF export factor(ALYREF)		BID	BH3 interacting domain death agonist(BID)		LARP6	La ribonucleoprotein 6, translational regulator(LARP6)		CD44	CD44 molecule (Indian blood group)(CD44)		TOP2A	DNA topoisomerase II alpha(TOP2A)		ELK1	ETS transcription factor ELK1(ELK1)		KLF7	KLF transcription factor 7(KLF7)		WDR74	WD repeat domain 74(WDR74)		TPX2	TPX2 microtubule nucleation factor(TPX2)		MYC	MYC proto-oncogene, bHLH transcription factor(MYC)		SKP2
MCM10	5		AEBP1		ADNP	activity dependent neuroprotector homeobox(ADNP)			UP_KW_CELLULAR_COMPONENT	Cytoplasm	182	38.6	2e-05	0.00022		ACLY	ATP citrate lyase(ACLY)		BID	BH3 interacting domain death agonist(BID)		BRAT1	BRCA1 associated ATM activator 1(BRAT1)		LYAR	Ly1 antibody reactive(LYAR)		CD47	CD47 molecule(CD47)		ELK1	ETS transcription factor ELK1(ELK1)		ETV4	ETS variant transcription factor 4(ETV4)		LYAR	Ly1 antibody reactive(LYAR)		WIZ	WIZ zinc finger(WIZ)		ANLN	anillin, actin binding protein(ANLN)		NAA15	N-alpha-acetyltransferase 15, NatA auxiliary subunit(NAA15)		TYRO3
MMP11	5		AGAP3		AEBP1	AE binding protein 1(AEBP1)			UP_SEQ_FEATURE	COMPBIAS:Polar residues	182	38.6	0.004	0.79		ATAD2	ATPase family AAA domain containing 2(ATAD2)		BUB3	BUB3 mitotic checkpoint protein(BUB3)		BUB1	BUB1 mitotic checkpoint serine/threonine kinase(BUB1)		MRTO4	MRT4 homolog, ribosome maturation factor(MRTO4)		CD81	CD81 molecule(CD81)		ETV4	ETS variant transcription factor 4(ETV4)		ETV5	ETS variant transcription factor 5(ETV5)		MAZ	MYC associated zinc finger protein(MAZ)		ADNP	activity dependent neuroprotector homeobox(ADNP)		AURKA	aurora kinase A(AURKA)		RBPMS	RNA binding protein, mRNA processing factor(RBPMS)		ABI2
PARVB	5		AHCY		AGAP3	ArfGAP with GTPase domain, ankyrin repeat and PH domain 3(AGAP3)			GOTERM_CC_DIRECT	nucleoplasm	168	35.6	2.1e-17	1.2e-14		ATP11A	ATPase phospholipid transporting 11A(ATP11A)		CEBPB	CCAAT enhancer binding protein beta(CEBPB)		BUB3	BUB3 mitotic checkpoint protein(BUB3)		MAZ	MYC associated zinc finger protein(MAZ)		DDX11	DEAD/H-box helicase 11(DDX11)		ETV5	ETS variant transcription factor 5(ETV5)		JUN	Jun proto-oncogene, AP-1 transcription factor subunit(JUN)		MYC	MYC proto-oncogene, bHLH transcription factor(MYC)		BYSL	bystin like(BYSL)		BIRC5	baculoviral IAP repeat containing 5(BIRC5)		RUVBL1	RuvB like AAA ATPase 1(RUVBL1)		AP1M1
PHLDA1	5		AHNAK2		AHCY	adenosylhomocysteinase(AHCY)			UP_SEQ_FEATURE	COMPBIAS:Basic and acidic residues	162	34.3	0.00017	0.067		ALYREF	Aly/REF export factor(ALYREF)		CKS1B	CDC28 protein kinase regulatory subunit 1B(CKS1B)		BUD23	BUD23 rRNA methyltransferase and ribosome maturation factor(BUD23)		NAA15	N-alpha-acetyltransferase 15, NatA auxiliary subunit(NAA15)		FCGR3B	Fc gamma receptor IIIb(FCGR3B)		FANCI	FA complementation group I(FANCI)		KLF7	KLF transcription factor 7(KLF7)		NFE2L3	NFE2 like bZIP transcription factor 3(NFE2L3)		CHD7	chromodomain helicase DNA binding protein 7(CHD7)		CDC25B	cell division cycle 25B(CDC25B)		SOX4	SRY-box transcription factor 4(SOX4)		ANO6
PLS3	5		AJUBA		AHNAK2	AHNAK nucleoprotein 2(AHNAK2)			UP_KW_PTM	Acetylation	155	32.8	2.7e-09	3.7e-08		AGAP3	ArfGAP with GTPase domain, ankyrin repeat and PH domain 3(AGAP3)		CTPS1	CTP synthase 1(CTPS1)		CEBPB	CCAAT enhancer binding protein beta(CEBPB)		NOC3L	NOC3 like DNA replication regulator(NOC3L)		GFUS	GDP-L-fucose synthase(GFUS)		GTF2IRD1	GTF2I repeat domain containing 1(GTF2IRD1)		MET	MET proto-oncogene, receptor tyrosine kinase(MET)		PHF19	PHD finger protein 19(PHF19)		DNM1	dynamin 1(DNM1)		CDC6	cell division cycle 6(CDC6)		SOX9	SRY-box transcription factor 9(SOX9)		BIRC5
RBPMS	5		ALG5		AJUBA	ajuba LIM protein(AJUBA)			UP_KW_PTM	Ubl conjugation	125	26.5	1.1e-08	1e-07		BAIAP2	BAR/IMD domain containing adaptor protein 2(BAIAP2)		POLB	DNA polymerase beta(POLB)		POLB	DNA polymerase beta(POLB)		NOP16	NOP16 nucleolar protein(NOP16)		GNAS	GNAS complex locus(GNAS)		H2AX	H2A.X variant histone(H2AX)		MACC1	MET transcriptional regulator MACC1(MACC1)		SOX4	SRY-box transcription factor 4(SOX4)		HNRNPDL	heterogeneous nuclear ribonucleoprotein D like(HNRNPDL)		CDCA3	cell division cycle associated 3(CDCA3)		SMARCC1	SWI/SNF related, matrix associated, actin dependent regulator of chromatin subfamily c member 1(SMARCC1)		CHD6
RHOB	5		ALYREF		ALG5	ALG5 dolichyl-phosphate beta-glucosyltransferase(ALG5)			UP_KW_DOMAIN	Repeat	123	26.1	0.025	0.34		BBX	BBX high mobility group box domain containing(BBX)		TOP2A	DNA topoisomerase II alpha(TOP2A)		TOP2A	DNA topoisomerase II alpha(TOP2A)		RBM28	RNA binding motif protein 28(RBM28)		H2AX	H2A.X variant histone(H2AX)		JUN	Jun proto-oncogene, AP-1 transcription factor subunit(JUN)		MYC	MYC proto-oncogene, bHLH transcription factor(MYC)		SOX9	SRY-box transcription factor 9(SOX9)		HMGA1	high mobility group AT-hook 1(HMGA1)		CDT1	chromatin licensing and DNA replication factor 1(CDT1)		SMARCA4	SWI/SNF related, matrix associated, actin dependent regulator of chromatin, subfamily a, member 4(SMARCA4)		CLDN1
SCD	5		AMMECR1		ALYREF	Aly/REF export factor(ALYREF)			GOTERM_CC_DIRECT	membrane	119	25.2	1.2e-05	0.00081		BID	BH3 interacting domain death agonist(BID)		H2AX	H2A.X variant histone(H2AX)		EPHB2	EPH receptor B2(EPHB2)		RBMS1	RNA binding motif single stranded interacting protein 1(RBMS1)		NQO2	N-ribosyldihydronicotinamide:quinone dehydrogenase 2(NQO2)		KLF7	KLF transcription factor 7(KLF7)		SOX4	SRY-box transcription factor 4(SOX4)		SMARCA4	SWI/SNF related, matrix associated, actin dependent regulator of chromatin, subfamily a, member 4(SMARCA4)		HABP4	hyaluronan binding protein 4(HABP4)		CCNA2	cyclin A2(CCNA2)		ACTN1	actinin alpha 1(ACTN1)		CCNA2
SPARC	5		ANKRD16		AMMECR1	AMMECR nuclear protein 1(AMMECR1)			UP_KW_PTM	Isopeptide bond	94	19.9	5.1e-08	3.5e-07		BRAT1	BRCA1 associated ATM activator 1(BRAT1)		JUN	Jun proto-oncogene, AP-1 transcription factor subunit(JUN)		EPHB3	EPH receptor B3(EPHB3)		RBPMS	RNA binding protein, mRNA processing factor(RBPMS)		RUVBL1	RuvB like AAA ATPase 1(RUVBL1)		LYAR	Ly1 antibody reactive(LYAR)		SOX9	SRY-box transcription factor 9(SOX9)		TGIF2	TGFB induced factor homeobox 2(TGIF2)		ILF3	interleukin enhancer binding factor 3(ILF3)		CCNB1	cyclin B1(CCNB1)		BMAL2	basic helix-loop-helix ARNT like 2(BMAL2)		CDK1
STC1	5		ANLN		ANKRD16	ankyrin repeat domain 16(ANKRD16)			GOTERM_MF_DIRECT	RNA binding	75	15.9	1e-09	3.9e-07		BUB1	BUB1 mitotic checkpoint serine/threonine kinase(BUB1)		LSM5	LSM5 homolog, U6 small nuclear RNA and mRNA degradation associated(LSM5)		ELK1	ETS transcription factor ELK1(ELK1)		POLR1G	RNA polymerase I subunit G(POLR1G)		S100A11	S100 calcium binding protein A11(S100A11)		MAZ	MYC associated zinc finger protein(MAZ)		SMARCC1	SWI/SNF related, matrix associated, actin dependent regulator of chromatin subfamily c member 1(SMARCC1)		ASCL2	achaete-scute family bHLH transcription factor 2(ASCL2)		LMNB2	lamin B2(LMNB2)		CCND1	cyclin D1(CCND1)		BMP7	bone morphogenetic protein 7(BMP7)		EIF2S2
SULF1	5		ANO6		ANLN	anillin, actin binding protein(ANLN)			UP_KW_LIGAND	Nucleotide-binding	75	15.9	1.3e-05	0.0004		BUB3	BUB3 mitotic checkpoint protein(BUB3)		LARP1	La ribonucleoprotein 1, translational regulator(LARP1)		ETV4	ETS variant transcription factor 4(ETV4)		RANGAP1	Ran GTPase activating protein 1(RANGAP1)		THY1	Thy-1 cell surface antigen(THY1)		MYC	MYC proto-oncogene, bHLH transcription factor(MYC)		SMARCA4	SWI/SNF related, matrix associated, actin dependent regulator of chromatin, subfamily a, member 4(SMARCA4)		AJUBA	ajuba LIM protein(AJUBA)		NEBL	nebulette(NEBL)		CCNF	cyclin F(CCNF)		COL1A1	collagen type I alpha 1 chain(COL1A1)		IPO5
ACLY	4		ANTXR1		ANO6	anoctamin 6(ANO6)			GOTERM_CC_DIRECT	extracellular exosome	74	15.7	0.00053	0.015		BUD23	BUD23 rRNA methyltransferase and ribosome maturation factor(BUD23)		LARP6	La ribonucleoprotein 6, translational regulator(LARP6)		ETV5	ETS variant transcription factor 5(ETV5)		SMARCA4	SWI/SNF related, matrix associated, actin dependent regulator of chromatin, subfamily a, member 4(SMARCA4)		WIZ	WIZ zinc finger(WIZ)		NFE2L3	NFE2 like bZIP transcription factor 3(NFE2L3)		TEAD4	TEA domain transcription factor 4(TEAD4)		CBFB	core-binding factor subunit beta(CBFB)		NONO	non-POU domain containing octamer binding(NONO)		CDK1	cyclin dependent kinase 1(CDK1)		CCNA2	cyclin A2(CCNA2)		IPO7
ADGRG1	4		ANXA9		ANTXR1	ANTXR cell adhesion molecule 1(ANTXR1)			UP_SEQ_FEATURE	CROSSLNK:Glycyl lysine isopeptide (Lys-Gly) (interchain with G-Cter in SUMO2)	69	14.6	1.6e-11	3.9e-08		CEBPB	CCAAT enhancer binding protein beta(CEBPB)		MORC2	MORC family CW-type zinc finger 2(MORC2)		FANCI	FA complementation group I(FANCI)		TRAP1	TNF receptor associated protein 1(TRAP1)		ACTN1	actinin alpha 1(ACTN1)		RBMS1	RNA binding motif single stranded interacting protein 1(RBMS1)		WNT2	Wnt family member 2(WNT2)		CCND1	cyclin D1(CCND1)		NCOR2	nuclear receptor corepressor 2(NCOR2)		CDK4	cyclin dependent kinase 4(CDK4)		FOXM1	forkhead box M1(FOXM1)		ICAM1
ADNP	4		AP1M1		ANXA9	annexin A9(ANXA9)			GOTERM_CC_DIRECT	extracellular region	69	14.6	0.0035	0.07		CD44	CD44 molecule (Indian blood group)(CD44)		MYC	MYC proto-oncogene, bHLH transcription factor(MYC)		GNAS	GNAS complex locus(GNAS)		TSR1	TSR1 ribosome maturation factor(TSR1)		AP1M1	adaptor related protein complex 1 subunit mu 1(AP1M1)		SOX4	SRY-box transcription factor 4(SOX4)		ASCL2	achaete-scute family bHLH transcription factor 2(ASCL2)		CDK6	cyclin dependent kinase 6(CDK6)		NOLC1	nucleolar and coiled-body phosphoprotein 1(NOLC1)		CDK6	cyclin dependent kinase 6(CDK6)		HMGA1	high mobility group AT-hook 1(HMGA1)		MSH6
AHCY	4		AP1S2		AP1M1	adaptor related protein complex 1 subunit mu 1(AP1M1)			UP_SEQ_FEATURE	COMPBIAS:Pro residues	66	14	0.0026	0.61		CD47	CD47 molecule(CD47)		NAA15	N-alpha-acetyltransferase 15, NatA auxiliary subunit(NAA15)		GTF2IRD1	GTF2I repeat domain containing 1(GTF2IRD1)		UTP25	UTP25 small subunit processome component(UTP25)		AHCY	adenosylhomocysteinase(AHCY)		SOX9	SRY-box transcription factor 9(SOX9)		BMAL2	basic helix-loop-helix ARNT like 2(BMAL2)		FOXM1	forkhead box M1(FOXM1)		NIFK	nucleolar protein interacting with the FHA domain of MKI67(NIFK)		CKAP5	cytoskeleton associated protein 5(CKAP5)		INHBA	inhibin subunit beta A(INHBA)		NRP2
AHNAK2	4		AP1S3		AP1S2	adaptor related protein complex 1 subunit sigma 2(AP1S2)			UP_KW_MOLECULAR_FUNCTION	DNA-binding	63	13.3	0.09	0.71		CTPS1	CTP synthase 1(CTPS1)		NOP16	NOP16 nucleolar protein(NOP16)		H2AX	H2A.X variant histone(H2AX)		WDR3	WD repeat domain 3(WDR3)		ADGRG1	adhesion G protein-coupled receptor G1(ADGRG1)		TAF1D	TATA-box binding protein associated factor, RNA polymerase I subunit D(TAF1D)		BMP7	bone morphogenetic protein 7(BMP7)		FOXQ1	forkhead box Q1(FOXQ1)		NAP1L1	nucleosome assembly protein 1 like 1(NAP1L1)		ECT2	epithelial cell transforming 2(ECT2)		ILF3	interleukin enhancer binding factor 3(ILF3)		NBN
ASIC1	4		ASB9		AP1S3	adaptor related protein complex 1 subunit sigma 3(AP1S3)			GOTERM_MF_DIRECT	ATP binding	62	13.1	7e-05	0.0088		CXXC5	CXXC finger protein 5(CXXC5)		RBM28	RNA binding motif protein 28(RBM28)		JUN	Jun proto-oncogene, AP-1 transcription factor subunit(JUN)		WDR43	WD repeat domain 43(WDR43)		ANO6	anoctamin 6(ANO6)		TEAD4	TEA domain transcription factor 4(TEAD4)		CAMTA1	calmodulin binding transcription activator 1(CAMTA1)		HES6	hes family bHLH transcription factor 6(HES6)		PRRC2A	proline rich coiled-coil 2A(PRRC2A)		EPB41L2	erythrocyte membrane protein band 4.1 like 2(EPB41L2)		MED1	mediator complex subunit 1(MED1)		NPM1
ATAD2	4		ASCL2		ASB9	ankyrin repeat and SOCS box containing 9(ASB9)			UP_KW_LIGAND	ATP-binding	60	12.7	6.5e-05	0.00097		DBF4	DBF4-CDC7 kinase regulatory subunit(DBF4)		RBPMS	RNA binding protein, mRNA processing factor(RBPMS)		LARP1	La ribonucleoprotein 1, translational regulator(LARP1)		YTHDF1	YTH N6-methyladenosine RNA binding protein F1(YTHDF1)		BGN	biglycan(BGN)		TGIF2	TGFB induced factor homeobox 2(TGIF2)		CCN1	cellular communication network factor 1(CCN1)		LOXL2	lysyl oxidase like 2(LOXL2)		PRKAR1B	protein kinase cAMP-dependent type I regulatory subunit beta(PRKAR1B)		INTS13	integrator complex subunit 13(INTS13)		MTDH	metadherin(MTDH)		PSMA7
AURKA	4		ASIC1		ASCL2	achaete-scute family bHLH transcription factor 2(ASCL2)			GOTERM_MF_DIRECT	identical protein binding	58	12.3	0.0093	0.28		DDX11	DEAD/H-box helicase 11(DDX11)		POLR1D	RNA polymerase I and III subunit D(POLR1D)		LYAR	Ly1 antibody reactive(LYAR)		BYSL	bystin like(BYSL)		CDH11	cadherin 11(CDH11)		ASCL2	achaete-scute family bHLH transcription factor 2(ASCL2)		CHD6	chromodomain helicase DNA binding protein 6(CHD6)		MMP12	matrix metallopeptidase 12(MMP12)		PPM1H	protein phosphatase, Mg2+/Mn2+ dependent 1H(PPM1H)		KATNAL1	katanin catalytic subunit A1 like 1(KATNAL1)		NOLC1	nucleolar and coiled-body phosphoprotein 1(NOLC1)		RAE1
BUB1	4		ASXL1		ASIC1	acid sensing ion channel subunit 1(ASIC1)			UP_KW_CELLULAR_COMPONENT	Cytoskeleton	57	12.1	0.00021	0.0018		DLGAP4	DLG associated protein 4(DLGAP4)		POLR1G	RNA polymerase I subunit G(POLR1G)		MET	MET proto-oncogene, receptor tyrosine kinase(MET)		DUSP14	dual specificity phosphatase 14(DUSP14)		CCT2	chaperonin containing TCP1 subunit 2(CCT2)		ADNP	activity dependent neuroprotector homeobox(ADNP)		CHD7	chromodomain helicase DNA binding protein 7(CHD7)		MED1	mediator complex subunit 1(MED1)		PTP4A3	protein tyrosine phosphatase 4A3(PTP4A3)		KIF18B	kinesin family member 18B(KIF18B)		NPM1	nucleophosmin 1(NPM1)		RRP1B
BYSL	4		ATAD2		ASXL1	ASXL transcriptional regulator 1(ASXL1)			GOTERM_CC_DIRECT	extracellular space	56	11.9	0.054	0.48		POLA2	DNA polymerase alpha 2, accessory subunit(POLA2)		RANGAP1	Ran GTPase activating protein 1(RANGAP1)		MORC2	MORC family CW-type zinc finger 2(MORC2)		DNM1	dynamin 1(DNM1)		CHI3L1	chitinase 3 like 1(CHI3L1)		AUNIP	aurora kinase A and ninein interacting protein(AUNIP)		CBFB	core-binding factor subunit beta(CBFB)		MTDH	metadherin(MTDH)		RHOB	ras homolog family member B(RHOB)		PLK1	polo like kinase 1(PLK1)		SPP1	secreted phosphoprotein 1(SPP1)		SND1
CAMTA1	4		ATIC		ATAD2	ATPase family AAA domain containing 2(ATAD2)			GOTERM_CC_DIRECT	nucleolus	55	11.7	7.9e-05	0.0028		TOP2A	DNA topoisomerase II alpha(TOP2A)		RUVBL1	RuvB like AAA ATPase 1(RUVBL1)		MYC	MYC proto-oncogene, bHLH transcription factor(MYC)		DKC1	dyskerin pseudouridine synthase 1(DKC1)		CSE1L	chromosome segregation 1 like(CSE1L)		BMAL2	basic helix-loop-helix ARNT like 2(BMAL2)		CKAP2	cytoskeleton associated protein 2(CKAP2)		NCOR2	nuclear receptor corepressor 2(NCOR2)		RHOQ	ras homolog family member Q(RHOQ)		RAE1	ribonucleic acid export 1(RAE1)		SF3B3	splicing factor 3b subunit 3(SF3B3)		SYNCRIP
CBFB	4		ATP11A		ATIC	5-aminoimidazole-4-carboxamide ribonucleotide formyltransferase/IMP cyclohydrolase(ATIC)			GOTERM_MF_DIRECT	DNA binding	53	11.2	0.00039	0.033		EHBP1	EH domain binding protein 1(EHBP1)		SKP2	S-phase kinase associated protein 2(SKP2)		NOC3L	NOC3 like DNA replication regulator(NOC3L)		EIF2S2	eukaryotic translation initiation factor 2 subunit beta(EIF2S2)		COL1A2	collagen type I alpha 2 chain(COL1A2)		CHD6	chromodomain helicase DNA binding protein 6(CHD6)		FOXM1	forkhead box M1(FOXM1)		NR4A2	nuclear receptor subfamily 4 group A member 2(NR4A2)		RTKN	rhotekin(RTKN)		SGO2	shugoshin 2(SGO2)		TCF3	transcription factor 3(TCF3)		UBE2I
CCNB1	4		AUNIP		ATP11A	ATPase phospholipid transporting 11A(ATP11A)			UP_KW_BIOLOGICAL_PROCESS	Cell cycle	52	11	1.1e-10	1.1e-08		EPHB2	EPH receptor B2(EPHB2)		S100A11	S100 calcium binding protein A11(S100A11)		NOP16	NOP16 nucleolar protein(NOP16)		EIF3B	eukaryotic translation initiation factor 3 subunit B(EIF3B)		C2	complement C2(C2)		CHD7	chromodomain helicase DNA binding protein 7(CHD7)		HMGA1	high mobility group AT-hook 1(HMGA1)		PLK1	polo like kinase 1(PLK1)		RRP9	ribosomal RNA processing 9, U3 small nucleolar RNA binding protein(RRP9)		SKA3	spindle and kinetochore associated complex subunit 3(SKA3)		TRRAP	transformation/transcription domain associated protein(TRRAP)		ZYX
CCND1	4		AURKA		AUNIP	aurora kinase A and ninein interacting protein(AUNIP)			GOTERM_CC_DIRECT	chromatin	47	10	3.9e-05	0.0019		EPHB3	EPH receptor B3(EPHB3)		SOX4	SRY-box transcription factor 4(SOX4)		RBM28	RNA binding motif protein 28(RBM28)		EXOSC5	exosome component 5(EXOSC5)		CFB	complement factor B(CFB)		EXOSC5	exosome component 5(EXOSC5)		INHBA	inhibin subunit beta A(INHBA)		RIF1	replication timing regulatory factor 1(RIF1)		SAA1	serum amyloid A1(SAA1)		SMC3	structural maintenance of chromosomes 3(SMC3)
CD3EAP	4		AXIN2		AURKA	aurora kinase A(AURKA)			GOTERM_BP_DIRECT	positive regulation of transcription from RNA polymerase II promoter	45	9.5	0.0034	0.2		ELK1	ETS transcription factor ELK1(ELK1)		SOX9	SRY-box transcription factor 9(SOX9)		POLR1G	RNA polymerase I subunit G(POLR1G)		HNRNPDL	heterogeneous nuclear ribonucleoprotein D like(HNRNPDL)		CDK1	cyclin dependent kinase 1(CDK1)		FOXM1	forkhead box M1(FOXM1)		MMP12	matrix metallopeptidase 12(MMP12)		STRAP	serine/threonine kinase receptor associated protein(STRAP)		SAA2	serum amyloid A2(SAA2)		TACC3	transforming acidic coiled-coil containing protein 3(TACC3)
CD44	4		B3GALT6		AXIN2	axin 2(AXIN2)			GOTERM_BP_DIRECT	negative regulation of transcription from RNA polymerase II promoter	44	9.3	0.00013	0.03		ETV4	ETS variant transcription factor 4(ETV4)		SMARCC1	SWI/SNF related, matrix associated, actin dependent regulator of chromatin subfamily c member 1(SMARCC1)		RANGAP1	Ran GTPase activating protein 1(RANGAP1)		HMGA1	high mobility group AT-hook 1(HMGA1)		DNM1	dynamin 1(DNM1)		FOXQ1	forkhead box Q1(FOXQ1)		MED1	mediator complex subunit 1(MED1)		TCF3	transcription factor 3(TCF3)		SAMD4A	sterile alpha motif domain containing 4A(SAMD4A)		TPR	translocated promoter region, nuclear basket protein(TPR)
CDC25B	4		BAIAP2		B3GALT6	beta-1,3-galactosyltransferase 6(B3GALT6)			UP_KW_PTM	Methylation	42	8.9	0.029	0.16		ETV5	ETS variant transcription factor 5(ETV5)		SMARCA4	SWI/SNF related, matrix associated, actin dependent regulator of chromatin, subfamily a, member 4(SMARCA4)		RUVBL1	RuvB like AAA ATPase 1(RUVBL1)		HMGB3	high mobility group box 3(HMGB3)		EPB41L2	erythrocyte membrane protein band 4.1 like 2(EPB41L2)		GTF3A	general transcription factor IIIA(GTF3A)		NUFIP1	nuclear FMR1 interacting protein 1(NUFIP1)		TCFL5	transcription factor like 5(TCFL5)		SYNCRIP	synaptotagmin binding cytoplasmic RNA interacting protein(SYNCRIP)		UBE2C	ubiquitin conjugating enzyme E2 C(UBE2C)
CDH11	4		BBLN		BAIAP2	BAR/IMD domain containing adaptor protein 2(BAIAP2)			UP_KW_CELLULAR_COMPONENT	Chromosome	39	8.3	1.6e-07	3.5e-06		FANCI	FA complementation group I(FANCI)		TRAP1	TNF receptor associated protein 1(TRAP1)		SKP2	S-phase kinase associated protein 2(SKP2)		HABP4	hyaluronan binding protein 4(HABP4)		EIF3B	eukaryotic translation initiation factor 3 subunit B(EIF3B)		HNRNPDL	heterogeneous nuclear ribonucleoprotein D like(HNRNPDL)		NR4A2	nuclear receptor subfamily 4 group A member 2(NR4A2)		TPR	translocated promoter region, nuclear basket protein(TPR)		TMPO	thymopoietin(TMPO)		UBE2I	ubiquitin conjugating enzyme E2 I(UBE2I)
CDH3	4		BBX		BBLN	bublin coiled coil protein(BBLN)			GOTERM_CC_DIRECT	endoplasmic reticulum	38	8.1	0.021	0.28		FERMT1	FERM domain containing kindlin 1(FERMT1)		TPX2	TPX2 microtubule nucleation factor(TPX2)		SOX9	SRY-box transcription factor 9(SOX9)		IPO5	importin 5(IPO5)		GEMIN4	gem nuclear organelle associated protein 4(GEMIN4)		HMGA1	high mobility group AT-hook 1(HMGA1)		NPM1	nucleophosmin 1(NPM1)		TRIB3	tribbles pseudokinase 3(TRIB3)		TCF3	transcription factor 3(TCF3)		UBE2S	ubiquitin conjugating enzyme E2 S(UBE2S)
CDH6	4		BCAT1		BBX	BBX high mobility group box domain containing(BBX)			UP_KW_BIOLOGICAL_PROCESS	Cell division	37	7.8	1.6e-09	7.6e-08		GPSM2	G protein signaling modulator 2(GPSM2)		TTK	TTK protein kinase(TTK)		SMARCC1	SWI/SNF related, matrix associated, actin dependent regulator of chromatin subfamily c member 1(SMARCC1)		IGF2BP3	insulin like growth factor 2 mRNA binding protein 3(IGF2BP3)		GARS1	glycyl-tRNA synthetase 1(GARS1)		HMGB3	high mobility group box 3(HMGB3)		PITX1	paired like homeodomain 1(PITX1)		TRIM29	tripartite motif containing 29(TRIM29)		TPR	translocated promoter region, nuclear basket protein(TPR)
CDK4	4		BGN		BCAT1	branched chain amino acid transaminase 1(BCAT1)			UP_KW_MOLECULAR_FUNCTION	RNA-binding	37	7.8	0.00013	0.01		GTSE1	G2 and S-phase expressed 1(GTSE1)		WDR4	WD repeat domain 4(WDR4)		SMARCA4	SWI/SNF related, matrix associated, actin dependent regulator of chromatin, subfamily a, member 4(SMARCA4)		ILF3	interleukin enhancer binding factor 3(ILF3)		GDF15	growth differentiation factor 15(GDF15)		ILF3	interleukin enhancer binding factor 3(ILF3)		RHOQ	ras homolog family member Q(RHOQ)		UBE2I	ubiquitin conjugating enzyme E2 I(UBE2I)		TUBB	tubulin beta class I(TUBB)
CDKN3	4		BID		BGN	biglycan(BGN)			GOTERM_BP_DIRECT	cell division	36	7.6	6.6e-12	1.8e-08		GNAS	GNAS complex locus(GNAS)		YTHDF1	YTH N6-methyladenosine RNA binding protein F1(YTHDF1)		TPX2	TPX2 microtubule nucleation factor(TPX2)		MKI67	marker of proliferation Ki-67(MKI67)		HSPH1	heat shock protein family H (Hsp110) member 1(HSPH1)		KIF4A	kinesin family member 4A(KIF4A)		RIPK2	receptor interacting serine/threonine kinase 2(RIPK2)		VEGFA	vascular endothelial growth factor A(VEGFA)		UBAP2L	ubiquitin associated protein 2 like(UBAP2L)
CEBPB	4		BIRC5		BID	BH3 interacting domain death agonist(BID)			UP_SEQ_FEATURE	COMPBIAS:Acidic residues	33	7	0.023	1		GTF2IRD1	GTF2I repeat domain containing 1(GTF2IRD1)		ACTN1	actinin alpha 1(ACTN1)		WDR3	WD repeat domain 3(WDR3)		MTDH	metadherin(MTDH)		IGFBP7	insulin like growth factor binding protein 7(IGFBP7)		MKI67	marker of proliferation Ki-67(MKI67)		RRP1B	ribosomal RNA processing 1B(RRP1B)		WFS1	wolframin ER transmembrane glycoprotein(WFS1)		ZNF503	zinc finger protein 503(ZNF503)
CEMIP	4		BLACAT1		BIRC5	baculoviral IAP repeat containing 5(BIRC5)			GOTERM_BP_DIRECT	positive regulation of transcription, DNA-templated	31	6.6	0.002	0.15		H2AX	H2A.X variant histone(H2AX)		ADNP	activity dependent neuroprotector homeobox(ADNP)		WDR43	WD repeat domain 43(WDR43)		MAP4	microtubule associated protein 4(MAP4)		ICAM1	intercellular adhesion molecule 1(ICAM1)		MED1	mediator complex subunit 1(MED1)		SSBP4	single stranded DNA binding protein 4(SSBP4)		ZEB1	zinc finger E-box binding homeobox 1(ZEB1)		ZYX	zyxin(ZYX)
CKAP2	4		BMAL2		BLACAT1	BLACAT1 overlapping LEMD1 locus(BLACAT1)			UP_KW_BIOLOGICAL_PROCESS	Host-virus interaction	31	6.6	0.0091	0.11		HAUS6	HAUS augmin like complex subunit 6(HAUS6)		AP1M1	adaptor related protein complex 1 subunit mu 1(AP1M1)		WIZ	WIZ zinc finger(WIZ)		MAP3K20	mitogen-activated protein kinase kinase kinase 20(MAP3K20)		LDHB	lactate dehydrogenase B(LDHB)		MCM10	minichromosome maintenance 10 replication initiation factor(MCM10)		TCF3	transcription factor 3(TCF3)		ZMYND8	zinc finger MYND-type containing 8(ZMYND8)
CNPY3	4		BMP7		BMAL2	basic helix-loop-helix ARNT like 2(BMAL2)			UP_KW_BIOLOGICAL_PROCESS	Mitosis	30	6.4	3e-09	9.7e-08		JUN	Jun proto-oncogene, AP-1 transcription factor subunit(JUN)		AHCY	adenosylhomocysteinase(AHCY)		WNK1	WNK lysine deficient protein kinase 1(WNK1)		NELFCD	negative elongation factor complex member C/D(NELFCD)		LAMB2	laminin subunit beta 2(LAMB2)		MCM6	minichromosome maintenance complex component 6(MCM6)		VEGFA	vascular endothelial growth factor A(VEGFA)		ZNF3	zinc finger protein 3(ZNF3)
COL1A2	4		BRAT1		BMP7	bone morphogenetic protein 7(BMP7)			GOTERM_CC_DIRECT	centrosome	30	6.4	4.1e-05	0.0019		LARP1	La ribonucleoprotein 1, translational regulator(LARP1)		ANLN	anillin, actin binding protein(ANLN)		ADNP	activity dependent neuroprotector homeobox(ADNP)		NONO	non-POU domain containing octamer binding(NONO)		LAMP2	lysosomal associated membrane protein 2(LAMP2)		MCM7	minichromosome maintenance complex component 7(MCM7)		ZEB1	zinc finger E-box binding homeobox 1(ZEB1)
COL5A1	4		BUB1		BRAT1	BRCA1 associated ATM activator 1(BRAT1)			GOTERM_MF_DIRECT	chromatin binding	29	6.1	3e-05	0.0045		LARP6	La ribonucleoprotein 6, translational regulator(LARP6)		ASB9	ankyrin repeat and SOCS box containing 9(ASB9)		ADGRG1	adhesion G protein-coupled receptor G1(ADGRG1)		NUFIP1	nuclear FMR1 interacting protein 1(NUFIP1)		MIF	macrophage migration inhibitory factor(MIF)		MSH6	mutS homolog 6(MSH6)
COL5A2	4		BUB3		BUB1	BUB1 mitotic checkpoint serine/threonine kinase(BUB1)			INTERPRO	P-loop containing nucleoside triphosphate hydrolase	29	6.1	0.092	1		LYAR	Ly1 antibody reactive(LYAR)		BIRC5	baculoviral IAP repeat containing 5(BIRC5)		ANLN	anillin, actin binding protein(ANLN)		NOLC1	nucleolar and coiled-body phosphoprotein 1(NOLC1)		MELTF	melanotransferrin(MELTF)		NEIL3	nei like DNA glycosylase 3(NEIL3)
CSE1L	4		BUD23		BUB3	BUB3 mitotic checkpoint protein(BUB3)			GOTERM_BP_DIRECT	cell adhesion	28	5.9	0.0004	0.063		MET	MET proto-oncogene, receptor tyrosine kinase(MET)		BCAT1	branched chain amino acid transaminase 1(BCAT1)		AURKA	aurora kinase A(AURKA)		NIFK	nucleolar protein interacting with the FHA domain of MKI67(NIFK)		MEST	mesoderm specific transcript(MEST)		NONO	non-POU domain containing octamer binding(NONO)
CSGALNACT1	4		BYSL		BUD23	BUD23 rRNA methyltransferase and ribosome maturation factor(BUD23)			GOTERM_BP_DIRECT	apoptotic process	27	5.7	0.0031	0.18		MACC1	MET transcriptional regulator MACC1(MACC1)		CASP2	caspase 2(CASP2)		AXIN2	axin 2(AXIN2)		NPM1	nucleophosmin 1(NPM1)		MARS1	methionyl-tRNA synthetase 1(MARS1)		NCOR2	nuclear receptor corepressor 2(NCOR2)
CXXC5	4		C1orf198		BYSL	bystin like(BYSL)			GOTERM_CC_DIRECT	cell surface	27	5.7	0.0035	0.07		MORC2	MORC family CW-type zinc finger 2(MORC2)		CCT2	chaperonin containing TCP1 subunit 2(CCT2)		BIRC5	baculoviral IAP repeat containing 5(BIRC5)		NAP1L1	nucleosome assembly protein 1 like 1(NAP1L1)		NEBL	nebulette(NEBL)		NR4A2	nuclear receptor subfamily 4 group A member 2(NR4A2)
DIEXF	4		C2		C1orf198	chromosome 1 open reading frame 198(C1orf198)			UP_KW_MOLECULAR_FUNCTION	Activator	27	5.7	0.04	0.45		MRTO4	MRT4 homolog, ribosome maturation factor(MRTO4)		C1orf198	chromosome 1 open reading frame 198(C1orf198)		BMAL2	basic helix-loop-helix ARNT like 2(BMAL2)		PES1	pescadillo ribosomal biogenesis factor 1(PES1)		NIT2	nitrilase family member 2(NIT2)		PITX1	paired like homeodomain 1(PITX1)
DUSP14	4		C6orf223		C2	complement C2(C2)			UP_SEQ_FEATURE	CROSSLNK:Glycyl lysine isopeptide (Lys-Gly) (interchain with G-Cter in SUMO2); alternate	26	5.5	3.2e-07	0.00038		MAZ	MYC associated zinc finger protein(MAZ)		CSE1L	chromosome segregation 1 like(CSE1L)		CALD1	caldesmon 1(CALD1)		PRRC2A	proline rich coiled-coil 2A(PRRC2A)		PAICS	phosphoribosylaminoimidazole carboxylase and phosphoribosylaminoimidazolesuccinocarboxamide synthase(PAICS)		PALB2	partner and localizer of BRCA2(PALB2)
ECT2	4		CADPS		CADPS	calcium dependent secretion activator(CADPS)			GOTERM_BP_DIRECT	negative regulation of cell proliferation	26	5.5	9.7e-05	0.024		MYC	MYC proto-oncogene, bHLH transcription factor(MYC)		CCNA2	cyclin A2(CCNA2)		CDC6	cell division cycle 6(CDC6)		PRRC2B	proline rich coiled-coil 2B(PRRC2B)		GART	phosphoribosylglycinamide formyltransferase, phosphoribosylglycinamide synthetase, phosphoribosylaminoimidazole synthetase(GART)		RTEL1	regulator of telomere elongation helicase 1(RTEL1)
EEF1E1	4		CALD1		CALD1	caldesmon 1(CALD1)			UP_SEQ_FEATURE	MOTIF:Nuclear localization signal	25	5.3	0.0001	0.048		NAA15	N-alpha-acetyltransferase 15, NatA auxiliary subunit(NAA15)		CCNB1	cyclin B1(CCNB1)		CDCA3	cell division cycle associated 3(CDCA3)		PRMT1	protein arginine methyltransferase 1(PRMT1)		PSAT1	phosphoserine aminotransferase 1(PSAT1)		RFC3	replication factor C subunit 3(RFC3)
EIF3B	4		CAMSAP2		CAMSAP2	calmodulin regulated spectrin associated protein family member 2(CAMSAP2)			GOTERM_CC_DIRECT	macromolecular complex	25	5.3	0.023	0.29		NMT1	N-myristoyltransferase 1(NMT1)		CDK1	cyclin dependent kinase 1(CDK1)		CCT2	chaperonin containing TCP1 subunit 2(CCT2)		PUS7	pseudouridine synthase 7(PUS7)		PLAU	plasminogen activator, urokinase(PLAU)		SSBP4	single stranded DNA binding protein 4(SSBP4)
ETV5	4		CAMTA1		CAMTA1	calmodulin binding transcription activator 1(CAMTA1)			GOTERM_BP_DIRECT	positive regulation of cell proliferation	24	5.1	0.0049	0.25		NQO2	N-ribosyldihydronicotinamide:quinone dehydrogenase 2(NQO2)		CDK4	cyclin dependent kinase 4(CDK4)		CLCN5	chloride voltage-gated channel 5(CLCN5)		RNASEH2A	ribonuclease H2 subunit A(RNASEH2A)		PDCD5	programmed cell death 5(PDCD5)		TMPO	thymopoietin(TMPO)
EXOSC8	4		CARS2		CARS2	cysteinyl-tRNA synthetase 2, mitochondrial(CARS2)			KEGG_PATHWAY	Pathways in cancer	24	5.1	0.03	0.46		NOC3L	NOC3 like DNA replication regulator(NOC3L)		CDK6	cyclin dependent kinase 6(CDK6)		CDT1	chromatin licensing and DNA replication factor 1(CDT1)		RAE1	ribonucleic acid export 1(RAE1)		PRRC2A	proline rich coiled-coil 2A(PRRC2A)		TCF3	transcription factor 3(TCF3)
FBN1	4		CASP2		CASP2	caspase 2(CASP2)			KEGG_PATHWAY	Cell cycle	23	4.9	5.3e-10	1.4e-07		NOP16	NOP16 nucleolar protein(NOP16)		CKAP5	cytoskeleton associated protein 5(CKAP5)		CCNA2	cyclin A2(CCNA2)		RSL1D1	ribosomal L1 domain containing 1(RSL1D1)		PSMA7	proteasome 20S subunit alpha 7(PSMA7)		TCFL5	transcription factor like 5(TCFL5)
FCGR3B	4		CBFB		CBFB	core-binding factor subunit beta(CBFB)			UP_KW_BIOLOGICAL_PROCESS	Cell adhesion	23	4.9	0.022	0.21		NPRL3	NPR3 like, GATOR1 complex subunit(NPRL3)		DEF8	differentially expressed in FDCP 8 homolog(DEF8)		CCNB1	cyclin B1(CCNB1)		RRP12	ribosomal RNA processing 12 homolog(RRP12)		RHOB	ras homolog family member B(RHOB)		TTF2	transcription termination factor 2(TTF2)
FERMT1	4		CCL20		CCL20	C-C motif chemokine ligand 20(CCL20)			UP_KW_BIOLOGICAL_PROCESS	Apoptosis	23	4.9	0.062	0.46		PDLIM4	PDZ and LIM domain 4(PDLIM4)		DBN1	drebrin 1(DBN1)		CCND1	cyclin D1(CCND1)		RRP1B	ribosomal RNA processing 1B(RRP1B)		RHOQ	ras homolog family member Q(RHOQ)		ZEB1	zinc finger E-box binding homeobox 1(ZEB1)
FZD3	4		CCN1		CCN1	cellular communication network factor 1(CCN1)			UP_KW_CELLULAR_COMPONENT	Extracellular matrix	22	4.7	5.4e-06	7.7e-05		PHF19	PHD finger protein 19(PHF19)		DNAAF5	dynein axonemal assembly factor 5(DNAAF5)		CCNF	cyclin F(CCNF)		RRP7A	ribosomal RNA processing 7 homolog A(RRP7A)		SPP1	secreted phosphoprotein 1(SPP1)		ZNF3	zinc finger protein 3(ZNF3)
GART	4		CCNA2		CCNA2	cyclin A2(CCNA2)			GOTERM_MF_DIRECT	ATPase activity	22	4.7	0.0025	0.12		PWP1	PWP1 homolog, endonuclein(PWP1)		DKC1	dyskerin pseudouridine synthase 1(DKC1)		CDK1	cyclin dependent kinase 1(CDK1)		RRP9	ribosomal RNA processing 9, U3 small nucleolar RNA binding protein(RRP9)		SERPINE1	serpin family E member 1(SERPINE1)		ZNF696	zinc finger protein 696(ZNF696)
GTF2IRD1	4		CCNB1		CCNB1	cyclin B1(CCNB1)			GOTERM_BP_DIRECT	negative regulation of apoptotic process	22	4.7	0.017	0.53		RAB31	RAB31, member RAS oncogene family(RAB31)		ECT2	epithelial cell transforming 2(ECT2)		DKC1	dyskerin pseudouridine synthase 1(DKC1)		RPS21	ribosomal protein S21(RPS21)		SAA1	serum amyloid A1(SAA1)		ZNF74	zinc finger protein 74(ZNF74)
GTF3A	4		CCND1		CCND1	cyclin D1(CCND1)			GOTERM_CC_DIRECT	chromosome	21	4.4	1.6e-06	0.00017		RBM28	RNA binding motif protein 28(RBM28)		EPB41L2	erythrocyte membrane protein band 4.1 like 2(EPB41L2)		ENC1	ectodermal-neural cortex 1(ENC1)		STRAP	serine/threonine kinase receptor associated protein(STRAP)		SAA2	serum amyloid A2(SAA2)
HILPDA	4		CCNF		CCNF	cyclin F(CCNF)			GOTERM_BP_DIRECT	positive regulation of apoptotic process	21	4.4	0.00014	0.03		RBMS1	RNA binding motif single stranded interacting protein 1(RBMS1)		EEF1E1	eukaryotic translation elongation factor 1 epsilon 1(EEF1E1)		ECT2	epithelial cell transforming 2(ECT2)		SSB	small RNA binding exonuclease protection factor La(SSB)		SLC1A4	solute carrier family 1 member 4(SLC1A4)
HMGB3	4		CCT2		CCT2	chaperonin containing TCP1 subunit 2(CCT2)			GOTERM_BP_DIRECT	nervous system development	21	4.4	0.0026	0.17		RBPMS	RNA binding protein, mRNA processing factor(RBPMS)		EIF2S2	eukaryotic translation initiation factor 2 subunit beta(EIF2S2)		EPB41L2	erythrocyte membrane protein band 4.1 like 2(EPB41L2)		SLC3A2	solute carrier family 3 member 2(SLC3A2)		SLC3A2	solute carrier family 3 member 2(SLC3A2)
ILF3	4		CD44		CD44	CD44 molecule (Indian blood group)(CD44)			GOTERM_MF_DIRECT	protein kinase binding	21	4.4	0.027	0.55		POLR1D	RNA polymerase I and III subunit D(POLR1D)		EIF3B	eukaryotic translation initiation factor 3 subunit B(EIF3B)		EIF2S2	eukaryotic translation initiation factor 2 subunit beta(EIF2S2)		SND1	staphylococcal nuclease and tudor domain containing 1(SND1)		SLC7A5	solute carrier family 7 member 5(SLC7A5)
INHBA	4		CD47		CD47	CD47 molecule(CD47)			GOTERM_CC_DIRECT	microtubule	20	4.2	0.00017	0.0056		POLR1F	RNA polymerase I subunit F(POLR1F)		EXOSC8	exosome component 8(EXOSC8)		FOXM1	forkhead box M1(FOXM1)		SAMD4A	sterile alpha motif domain containing 4A(SAMD4A)		SORD	sorbitol dehydrogenase(SORD)
IPO5	4		CD81		CD81	CD81 molecule(CD81)			GOTERM_BP_DIRECT	cell cycle	20	4.2	0.0011	0.097		POLR1G	RNA polymerase I subunit G(POLR1G)		XPOT	exportin for tRNA(XPOT)		FZD3	frizzled class receptor 3(FZD3)		SYNCRIP	synaptotagmin binding cytoplasmic RNA interacting protein(SYNCRIP)		SPON2	spondin 2(SPON2)
ITGA9	4		CDC25B		CDC25B	cell division cycle 25B(CDC25B)			GOTERM_CC_DIRECT	nuclear membrane	19	4	2.7e-05	0.0015		RANGAP1	Ran GTPase activating protein 1(RANGAP1)		GEMIN4	gem nuclear organelle associated protein 4(GEMIN4)		HNRNPDL	heterogeneous nuclear ribonucleoprotein D like(HNRNPDL)		TRMT1	tRNA methyltransferase 1(TRMT1)		SND1	staphylococcal nuclease and tudor domain containing 1(SND1)
LMNB2	4		CDC6		CDC6	cell division cycle 6(CDC6)			UP_KW_CELLULAR_COMPONENT	Microtubule	19	4	0.00041	0.0029		SKP2	S-phase kinase associated protein 2(SKP2)		GARS1	glycyl-tRNA synthetase 1(GARS1)		HMGA1	high mobility group AT-hook 1(HMGA1)		TPR	translocated promoter region, nuclear basket protein(TPR)		TGFBI	transforming growth factor beta induced(TGFBI)
LPGAT1	4		CDCA3		CDCA3	cell division cycle associated 3(CDCA3)			GOTERM_MF_DIRECT	enzyme binding	19	4	0.0059	0.19		S100A11	S100 calcium binding protein A11(S100A11)		HSPH1	heat shock protein family H (Hsp110) member 1(HSPH1)		HABP4	hyaluronan binding protein 4(HABP4)		UBAP2L	ubiquitin associated protein 2 like(UBAP2L)		TGM2	transglutaminase 2(TGM2)
LSAMP	4		CDH11		CDH11	cadherin 11(CDH11)			GOTERM_BP_DIRECT	protein phosphorylation	19	4	0.018	0.55		SOX9	SRY-box transcription factor 9(SOX9)		HNRNPDL	heterogeneous nuclear ribonucleoprotein D like(HNRNPDL)		IGF2BP3	insulin like growth factor 2 mRNA binding protein 3(IGF2BP3)		UBE2I	ubiquitin conjugating enzyme E2 I(UBE2I)		TUBB	tubulin beta class I(TUBB)
LSM5	4		CDH3		CDH3	cadherin 3(CDH3)			UP_KW_BIOLOGICAL_PROCESS	DNA damage	19	4	0.06	0.46		SMARCC1	SWI/SNF related, matrix associated, actin dependent regulator of chromatin subfamily c member 1(SMARCC1)		HMGA1	high mobility group AT-hook 1(HMGA1)		INTS13	integrator complex subunit 13(INTS13)		ZNF74	zinc finger protein 74(ZNF74)		TACSTD2	tumor associated calcium signal transducer 2(TACSTD2)
MET	4		CDH6		CDH6	cadherin 6(CDH6)			INTERPRO	Protein kinase-like domain	19	4	0.095	1		SMARCA4	SWI/SNF related, matrix associated, actin dependent regulator of chromatin, subfamily a, member 4(SMARCA4)		HMGB3	high mobility group box 3(HMGB3)		ICAM1	intercellular adhesion molecule 1(ICAM1)		ZYX	zyxin(ZYX)
MSH6	4		CDK1		CDK1	cyclin dependent kinase 1(CDK1)			GOTERM_BP_DIRECT	rRNA processing	18	3.8	2.2e-08	3.1e-05		SCML1	Scm polycomb group protein like 1(SCML1)		HOOK3	hook microtubule tethering protein 3(HOOK3)		IFITM3	interferon induced transmembrane protein 3(IFITM3)
MTHFD2	4		CDK4		CDK4	cyclin dependent kinase 4(CDK4)			GOTERM_CC_DIRECT	extracellular matrix	18	3.8	7.5e-05	0.0028		TAF1D	TATA-box binding protein associated factor, RNA polymerase I subunit D(TAF1D)		IPO5	importin 5(IPO5)		ILF3	interleukin enhancer binding factor 3(ILF3)
MXRA7	4		CDK6		CDK6	cyclin dependent kinase 6(CDK6)			GOTERM_BP_DIRECT	cell migration	18	3.8	0.00032	0.058		TGIF2	TGFB induced factor homeobox 2(TGIF2)		IPO7	importin 7(IPO7)		KATNAL1	katanin catalytic subunit A1 like 1(KATNAL1)
NEBL	4		CDKN3		CDKN3	cyclin dependent kinase inhibitor 3(CDKN3)			UP_SEQ_FEATURE	CROSSLNK:Glycyl lysine isopeptide (Lys-Gly) (interchain with G-Cter in ubiquitin)	18	3.8	0.00032	0.097		TRAP1	TNF receptor associated protein 1(TRAP1)		ILF3	interleukin enhancer binding factor 3(ILF3)		KIF4A	kinesin family member 4A(KIF4A)
NFE2L3	4		CDR2L		CDR2L	cerebellar degeneration related protein 2 like(CDR2L)			GOTERM_CC_DIRECT	endoplasmic reticulum lumen	18	3.8	0.00064	0.017		TPX2	TPX2 microtubule nucleation factor(TPX2)		JADE3	jade family PHD finger 3(JADE3)		LMNB2	lamin B2(LMNB2)
NIT2	4		CDT1		CDT1	chromatin licensing and DNA replication factor 1(CDT1)			KEGG_PATHWAY	Human papillomavirus infection	18	3.8	0.014	0.32		TTK	TTK protein kinase(TTK)		KATNAL1	katanin catalytic subunit A1 like 1(KATNAL1)		LAPTM4B	lysosomal protein transmembrane 4 beta(LAPTM4B)
NOC3L	4		CEBPB		CEBPB	CCAAT enhancer binding protein beta(CEBPB)			UP_KW_CELLULAR_COMPONENT	Cell junction	18	3.8	0.024	0.1		TYRO3	TYRO3 protein tyrosine kinase(TYRO3)		LDHB	lactate dehydrogenase B(LDHB)		MKI67	marker of proliferation Ki-67(MKI67)
NOLC1	4		CEMIP		CEMIP	cell migration inducing hyaluronidase 1(CEMIP)			UP_SEQ_FEATURE	DOMAIN:Protein kinase	18	3.8	0.06	1		THY1	Thy-1 cell surface antigen(THY1)		LMNB2	lamin B2(LMNB2)		MTHFD2	methylenetetrahydrofolate dehydrogenase (NADP+ dependent) 2, methenyltetrahydrofolate cyclohydrolase(MTHFD2)
NPM1	4		CFB		CFB	complement factor B(CFB)			INTERPRO	Protein kinase, catalytic domain	18	3.8	0.084	1		UGGT2	UDP-glucose glycoprotein glucosyltransferase 2(UGGT2)		MIF	macrophage migration inhibitory factor(MIF)		MAP4	microtubule associated protein 4(MAP4)
NQO2	4		CHD6		CHD6	chromodomain helicase DNA binding protein 6(CHD6)			GOTERM_BP_DIRECT	cell proliferation	17	3.6	4.7e-06	0.0032		UTP25	UTP25 small subunit processome component(UTP25)		MKI67	marker of proliferation Ki-67(MKI67)		MCM10	minichromosome maintenance 10 replication initiation factor(MCM10)
NRP2	4		CHD7		CHD7	chromodomain helicase DNA binding protein 7(CHD7)			GOTERM_MF_DIRECT	protein serine/threonine/tyrosine kinase activity	17	3.6	0.07	0.85		WDR3	WD repeat domain 3(WDR3)		MED1	mediator complex subunit 1(MED1)		MCM7	minichromosome maintenance complex component 7(MCM7)
NUFIP1	4		CHI3L1		CHI3L1	chitinase 3 like 1(CHI3L1)			GOTERM_MF_DIRECT	extracellular matrix structural constituent	16	3.4	1.3e-06	0.00032		WDR4	WD repeat domain 4(WDR4)		MTDH	metadherin(MTDH)		NBN	nibrin(NBN)
OAS3	4		CHPF		CHPF	chondroitin polymerizing factor(CHPF)			GOTERM_MF_DIRECT	microtubule binding	16	3.4	0.0025	0.12		WDR43	WD repeat domain 43(WDR43)		MCCC2	methylcrotonyl-CoA carboxylase subunit 2(MCCC2)		NONO	non-POU domain containing octamer binding(NONO)
OSBPL3	4		CKAP2		CKAP2	cytoskeleton associated protein 2(CKAP2)			GOTERM_MF_DIRECT	cadherin binding	16	3.4	0.011	0.31		WDR74	WD repeat domain 74(WDR74)		MTHFD2	methylenetetrahydrofolate dehydrogenase (NADP+ dependent) 2, methenyltetrahydrofolate cyclohydrolase(MTHFD2)		NCOR2	nuclear receptor corepressor 2(NCOR2)
PAFAH1B3	4		CKAP5		CKAP5	cytoskeleton associated protein 5(CKAP5)			UP_KW_BIOLOGICAL_PROCESS	Neurogenesis	16	3.4	0.017	0.19		WIZ	WIZ zinc finger(WIZ)		MAP4	microtubule associated protein 4(MAP4)		NOLC1	nucleolar and coiled-body phosphoprotein 1(NOLC1)
PAICS	4		CKS1B		CKS1B	CDC28 protein kinase regulatory subunit 1B(CKS1B)			GOTERM_CC_DIRECT	lysosomal membrane	16	3.4	0.038	0.4		WNK1	WNK lysine deficient protein kinase 1(WNK1)		MCM6	minichromosome maintenance complex component 6(MCM6)		NIFK	nucleolar protein interacting with the FHA domain of MKI67(NIFK)
PANX1	4		CLCN5		CLCN5	chloride voltage-gated channel 5(CLCN5)			GOTERM_CC_DIRECT	apical plasma membrane	16	3.4	0.04	0.4		YTHDF1	YTH N6-methyladenosine RNA binding protein F1(YTHDF1)		MCM7	minichromosome maintenance complex component 7(MCM7)		NPM1	nucleophosmin 1(NPM1)
PCDH17	4		CLDN1		CLDN1	claudin 1(CLDN1)			GOTERM_CC_DIRECT	glutamatergic synapse	16	3.4	0.055	0.48		ABI2	abl interactor 2(ABI2)		MAP3K20	mitogen-activated protein kinase kinase kinase 20(MAP3K20)		PES1	pescadillo ribosomal biogenesis factor 1(PES1)
PDPN	4		CNPY3		CNPY3	canopy FGF signaling regulator 3(CNPY3)			GOTERM_CC_DIRECT	focal adhesion	16	3.4	0.062	0.52		ASIC1	acid sensing ion channel subunit 1(ASIC1)		MSH6	mutS homolog 6(MSH6)		PLK1	polo like kinase 1(PLK1)
POLB	4		COL11A1		COL11A1	collagen type XI alpha 1 chain(COL11A1)			GOTERM_CC_DIRECT	mitotic spindle	15	3.2	4.5e-06	0.00042		ABLIM2	actin binding LIM protein family member 2(ABLIM2)		NIT2	nitrilase family member 2(NIT2)		PRRC2B	proline rich coiled-coil 2B(PRRC2B)
POLR1D	4		COL1A1		COL1A1	collagen type I alpha 1 chain(COL1A1)			GOTERM_BP_DIRECT	mitotic cell cycle	15	3.2	1.6e-05	0.0074		ACTN1	actinin alpha 1(ACTN1)		NONO	non-POU domain containing octamer binding(NONO)		PRMT1	protein arginine methyltransferase 1(PRMT1)
PPAT	4		COL1A2		COL1A2	collagen type I alpha 2 chain(COL1A2)			GOTERM_MF_DIRECT	heparin binding	15	3.2	0.00011	0.012		ADNP	activity dependent neuroprotector homeobox(ADNP)		NCOR2	nuclear receptor corepressor 2(NCOR2)		PTPN14	protein tyrosine phosphatase non-receptor type 14(PTPN14)
PPM1H	4		COL4A1		COL4A1	collagen type IV alpha 1 chain(COL4A1)			GOTERM_BP_DIRECT	angiogenesis	15	3.2	0.0029	0.18		AP1M1	adaptor related protein complex 1 subunit mu 1(AP1M1)		NOLC1	nucleolar and coiled-body phosphoprotein 1(NOLC1)		RIPK2	receptor interacting serine/threonine kinase 2(RIPK2)
PROSER1	4		COL5A1		COL5A1	collagen type V alpha 1 chain(COL5A1)			GOTERM_BP_DIRECT	DNA repair	15	3.2	0.012	0.43		AHCY	adenosylhomocysteinase(AHCY)		NIFK	nucleolar protein interacting with the FHA domain of MKI67(NIFK)		RPN2	ribophorin II(RPN2)
PSAT1	4		COL5A2		COL5A2	collagen type V alpha 2 chain(COL5A2)			GOTERM_BP_DIRECT	chromatin remodeling	15	3.2	0.028	0.73		AJUBA	ajuba LIM protein(AJUBA)		NPM1	nucleophosmin 1(NPM1)		RSL1D1	ribosomal L1 domain containing 1(RSL1D1)
PUS7	4		CPLX1		CPLX1	complexin 1(CPLX1)			GOTERM_CC_DIRECT	nuclear matrix	14	3	6.2e-06	0.00049		ANLN	anillin, actin binding protein(ANLN)		NUP205	nucleoporin 205(NUP205)		RRP12	ribosomal RNA processing 12 homolog(RRP12)
RAE1	4		CRNDE		CRNDE	colorectal neoplasia differentially expressed(CRNDE)			GOTERM_CC_DIRECT	spindle pole	14	3	1.3e-05	0.00081		ASB9	ankyrin repeat and SOCS box containing 9(ASB9)		NAP1L1	nucleosome assembly protein 1 like 1(NAP1L1)		RRP9	ribosomal RNA processing 9, U3 small nucleolar RNA binding protein(RRP9)
RNASEH2A	4		CSE1L		CSE1L	chromosome segregation 1 like(CSE1L)			GOTERM_CC_DIRECT	kinetochore	14	3	7e-05	0.0028		AUNIP	aurora kinase A and ninein interacting protein(AUNIP)		OSBPL8	oxysterol binding protein like 8(OSBPL8)		RPS21	ribosomal protein S21(RPS21)
RPP40	4		CSGALNACT1		CSGALNACT1	chondroitin sulfate N-acetylgalactosaminyltransferase 1(CSGALNACT1)			UP_SEQ_FEATURE	CROSSLNK:Glycyl lysine isopeptide (Lys-Gly) (interchain with G-Cter in SUMO1); alternate	14	3	0.00023	0.077		AURKA	aurora kinase A(AURKA)		PITX1	paired like homeodomain 1(PITX1)		RNF43	ring finger protein 43(RNF43)
RRP1B	4		CSPP1		CSPP1	centrosome and spindle pole associated protein 1(CSPP1)			GOTERM_BP_DIRECT	extracellular matrix organization	14	3	0.00056	0.077		AXIN2	axin 2(AXIN2)		PES1	pescadillo ribosomal biogenesis factor 1(PES1)		SLC11A2	solute carrier family 11 member 2(SLC11A2)
S100A11	4		CTHRC1		CTHRC1	collagen triple helix repeat containing 1(CTHRC1)			GOTERM_CC_DIRECT	nuclear envelope	14	3	0.00085	0.021		BIRC5	baculoviral IAP repeat containing 5(BIRC5)		PPAT	phosphoribosyl pyrophosphate amidotransferase(PPAT)		SLC3A2	solute carrier family 3 member 2(SLC3A2)
SAMD4A	4		CTPS1		CTPS1	CTP synthase 1(CTPS1)			GOTERM_BP_DIRECT	cell-cell signaling	14	3	0.0036	0.2		BBLN	bublin coiled coil protein(BBLN)		PAICS	phosphoribosylaminoimidazole carboxylase and phosphoribosylaminoimidazolesuccinocarboxamide synthase(PAICS)		SLC7A5	solute carrier family 7 member 5(SLC7A5)
SIGMAR1	4		CTSV		CTSV	cathepsin V(CTSV)			KEGG_PATHWAY	Focal adhesion	14	3	0.0054	0.18		BYSL	bystin like(BYSL)		GART	phosphoribosylglycinamide formyltransferase, phosphoribosylglycinamide synthetase, phosphoribosylaminoimidazole synthetase(GART)		SQLE	squalene epoxidase(SQLE)
SLC5A6	4		CXCL10		CXCL10	C-X-C motif chemokine ligand 10(CXCL10)			GOTERM_BP_DIRECT	regulation of cell cycle	14	3	0.011	0.41		CDH11	cadherin 11(CDH11)		PSAT1	phosphoserine aminotransferase 1(PSAT1)		SND1	staphylococcal nuclease and tudor domain containing 1(SND1)
SLC7A5	4		CXCL11		CXCL11	C-X-C motif chemokine ligand 11(CXCL11)			GOTERM_MF_DIRECT	transcriptional repressor activity, RNA polymerase II transcription regulatory region sequence-specific binding	14	3	0.064	0.84		CDH6	cadherin 6(CDH6)		PAFAH1B3	platelet activating factor acetylhydrolase 1b catalytic subunit 3(PAFAH1B3)		SMC3	structural maintenance of chromosomes 3(SMC3)
SLCO1B3	4		CXCL8		CXCL8	C-X-C motif chemokine ligand 8(CXCL8)			INTERPRO	WD40/YVTN repeat-like-containing domain	14	3	0.083	1		CADPS	calcium dependent secretion activator(CADPS)		PLK1	polo like kinase 1(PLK1)		SYNCRIP	synaptotagmin binding cytoplasmic RNA interacting protein(SYNCRIP)
SOX4	4		CXCL9		CXCL9	C-X-C motif chemokine ligand 9(CXCL9)			GOTERM_BP_DIRECT	skeletal system development	13	2.8	7.4e-05	0.023		CALD1	caldesmon 1(CALD1)		PRPF4	pre-mRNA processing factor 4(PRPF4)		TMPO	thymopoietin(TMPO)
SOX9	4		CXXC5		CXXC5	CXXC finger protein 5(CXXC5)			GOTERM_CC_DIRECT	fibrillar center	13	2.8	0.0002	0.0061		CAMSAP2	calmodulin regulated spectrin associated protein family member 2(CAMSAP2)		PDCD5	programmed cell death 5(PDCD5)		TCF3	transcription factor 3(TCF3)
SPP1	4		DBF4		DBF4	DBF4-CDC7 kinase regulatory subunit(DBF4)			GOTERM_CC_DIRECT	adherens junction	13	2.8	0.00092	0.021		CASP2	caspase 2(CASP2)		PROSER1	proline and serine rich 1(PROSER1)		TTF2	transcription termination factor 2(TTF2)
SQLE	4		DBN1		DBN1	drebrin 1(DBN1)			GOTERM_BP_DIRECT	cell-cell adhesion	13	2.8	0.0022	0.16		CDC25B	cell division cycle 25B(CDC25B)		PRRC2A	proline rich coiled-coil 2A(PRRC2A)		TRRAP	transformation/transcription domain associated protein(TRRAP)
SRM	4		DBNDD1		DBNDD1	dysbindin domain containing 1(DBNDD1)			GOTERM_CC_DIRECT	transcription factor complex	13	2.8	0.0064	0.11		CDC6	cell division cycle 6(CDC6)		PSMA7	proteasome 20S subunit alpha 7(PSMA7)		TOMM34	translocase of outer mitochondrial membrane 34(TOMM34)
SYNCRIP	4		DDX11		DDX11	DEAD/H-box helicase 11(DDX11)			UP_SEQ_FEATURE	DOMAIN:RRM	13	2.8	0.0075	1		CDCA3	cell division cycle associated 3(CDCA3)		PRMT1	protein arginine methyltransferase 1(PRMT1)		TRIM2	tripartite motif containing 2(TRIM2)
TBC1D16	4		DEF8		DEF8	differentially expressed in FDCP 8 homolog(DEF8)			KEGG_PATHWAY	Epstein-Barr virus infection	13	2.8	0.013	0.32		CCN1	cellular communication network factor 1(CCN1)		PPP2R5C	protein phosphatase 2 regulatory subunit B'gamma(PPP2R5C)		TUBB	tubulin beta class I(TUBB)
TCF3	4		DKC1		DKC1	dyskerin pseudouridine synthase 1(DKC1)			KEGG_PATHWAY	Proteoglycans in cancer	13	2.8	0.014	0.32		CSPP1	centrosome and spindle pole associated protein 1(CSPP1)		PUS7	pseudouridine synthase 7(PUS7)		UBE2C	ubiquitin conjugating enzyme E2 C(UBE2C)
TEAD4	4		DLGAP4		DLGAP4	DLG associated protein 4(DLGAP4)			INTERPRO	Nucleotide-binding, alpha-beta plait	13	2.8	0.028	1		CDR2L	cerebellar degeneration related protein 2 like(CDR2L)		PDP1	pyruvate dehydrogenase phosphatase catalytic subunit 1(PDP1)		UBE2I	ubiquitin conjugating enzyme E2 I(UBE2I)
TGFBI	4		DNAAF5		DNAAF5	dynein axonemal assembly factor 5(DNAAF5)			GOTERM_BP_DIRECT	response to xenobiotic stimulus	13	2.8	0.031	0.76		CCT2	chaperonin containing TCP1 subunit 2(CCT2)		RIPK2	receptor interacting serine/threonine kinase 2(RIPK2)		UBE2S	ubiquitin conjugating enzyme E2 S(UBE2S)
TGM2	4		DNAJC10		DNAJC10	DnaJ heat shock protein family (Hsp40) member C10(DNAJC10)			UP_KW_DISEASE	Dwarfism	13	2.8	0.047	1		CDT1	chromatin licensing and DNA replication factor 1(CDT1)		RFC3	replication factor C subunit 3(RFC3)		ZEB1	zinc finger E-box binding homeobox 1(ZEB1)
TMEM185B	4		DNM1		DNM1	dynamin 1(DNM1)			GOTERM_CC_DIRECT	early endosome	13	2.8	0.048	0.43		CHD7	chromodomain helicase DNA binding protein 7(CHD7)		RNASEH2A	ribonuclease H2 subunit A(RNASEH2A)		ZMYND8	zinc finger MYND-type containing 8(ZMYND8)
TMPO	4		DPY19L1		DPY19L1	dpy-19 like C-mannosyltransferase 1(DPY19L1)			GOTERM_BP_DIRECT	cellular response to DNA damage stimulus	13	2.8	0.049	0.94		C1orf198	chromosome 1 open reading frame 198(C1orf198)		RSL1D1	ribosomal L1 domain containing 1(RSL1D1)		ZNF3	zinc finger protein 3(ZNF3)
TOMM34	4		DRAM1		DRAM1	DNA damage regulated autophagy modulator 1(DRAM1)			GOTERM_BP_DIRECT	mitotic spindle organization	12	2.5	8.6e-08	7.9e-05		CSE1L	chromosome segregation 1 like(CSE1L)		RRP1B	ribosomal RNA processing 1B(RRP1B)		ZNF74	zinc finger protein 74(ZNF74)
TPX2	4		DUSP10		DUSP10	dual specificity phosphatase 10(DUSP10)			UP_KW_CELLULAR_COMPONENT	Centromere	12	2.5	0.001	0.0055		COL1A1	collagen type I alpha 1 chain(COL1A1)		RRP9	ribosomal RNA processing 9, U3 small nucleolar RNA binding protein(RRP9)
TRIB3	4		DUSP14		DUSP14	dual specificity phosphatase 14(DUSP14)			GOTERM_MF_DIRECT	integrin binding	12	2.5	0.0017	0.11		CBFB	core-binding factor subunit beta(CBFB)		RPS21	ribosomal protein S21(RPS21)
TRIM2	4		DYF13		ECT2	epithelial cell transforming 2(ECT2)			GOTERM_BP_DIRECT	regulation of cell proliferation	12	2.5	0.0028	0.18		CCNA2	cyclin A2(CCNA2)		STK3	serine/threonine kinase 3(STK3)
TRIM29	4		ECT2		EDNRA	endothelin receptor type A(EDNRA)			GOTERM_CC_DIRECT	microtubule cytoskeleton	12	2.5	0.0047	0.091		CCNB1	cyclin B1(CCNB1)		SSBP4	single stranded DNA binding protein 4(SSBP4)
TRIP13	4		EDNRA		EEF1E1	eukaryotic translation elongation factor 1 epsilon 1(EEF1E1)			KEGG_PATHWAY	Cellular senescence	12	2.5	0.005	0.18		CCND1	cyclin D1(CCND1)		SSB	small RNA binding exonuclease protection factor La(SSB)
TRMT112	4		EEF1E1		EHBP1	EH domain binding protein 1(EHBP1)			KEGG_PATHWAY	Hippo signaling pathway	12	2.5	0.0053	0.18		CCNF	cyclin F(CCNF)		SLC1A4	solute carrier family 1 member 4(SLC1A4)
TSR1	4		EHBP1		EIF2S2	eukaryotic translation initiation factor 2 subunit beta(EIF2S2)			KEGG_PATHWAY	Hepatocellular carcinoma	12	2.5	0.0087	0.25		CDK1	cyclin dependent kinase 1(CDK1)		SLC19A1	solute carrier family 19 member 1(SLC19A1)
TTC26	4		EIF2S2		EIF3B	eukaryotic translation initiation factor 3 subunit B(EIF3B)			GOTERM_BP_DIRECT	in utero embryonic development	12	2.5	0.014	0.46		CDK4	cyclin dependent kinase 4(CDK4)		SLC3A2	solute carrier family 3 member 2(SLC3A2)
TUBG1	4		EIF3B		ELK1	ETS transcription factor ELK1(ELK1)			UP_SEQ_FEATURE	REPEAT:WD 6	12	2.5	0.029	1		CDK6	cyclin dependent kinase 6(CDK6)		SORD	sorbitol dehydrogenase(SORD)
UBE2I	4		ELK1		EMC8	ER membrane protein complex subunit 8(EMC8)			GOTERM_BP_DIRECT	regulation of apoptotic process	12	2.5	0.031	0.76		CKAP2	cytoskeleton associated protein 2(CKAP2)		SRM	spermidine synthase(SRM)
UBE2S	4		EMC8		ENC1	ectodermal-neural cortex 1(ENC1)			GOTERM_CC_DIRECT	basolateral plasma membrane	12	2.5	0.032	0.37		CKAP5	cytoskeleton associated protein 5(CKAP5)		SND1	staphylococcal nuclease and tudor domain containing 1(SND1)
XPOT	4		ENC1		EPB41L2	erythrocyte membrane protein band 4.1 like 2(EPB41L2)			UP_SEQ_FEATURE	REPEAT:WD 5	12	2.5	0.035	1		DEF8	differentially expressed in FDCP 8 homolog(DEF8)		SMC3	structural maintenance of chromosomes 3(SMC3)
ZAK	4		EPB41L2		EPHB2	EPH receptor B2(EPHB2)			UP_KW_DOMAIN	WD repeat	12	2.5	0.036	0.34		DBN1	drebrin 1(DBN1)		SYNCRIP	synaptotagmin binding cytoplasmic RNA interacting protein(SYNCRIP)
ABCE1	3		EPHB2		EPHB3	EPH receptor B3(EPHB3)			UP_SEQ_FEATURE	REPEAT:WD 4	12	2.5	0.037	1		DNM1	dynamin 1(DNM1)		TMPO	thymopoietin(TMPO)
ABI2	3		EPHB3		ETV4	ETS variant transcription factor 4(ETV4)			UP_SEQ_FEATURE	REPEAT:WD 3	12	2.5	0.039	1		DBNDD1	dysbindin domain containing 1(DBNDD1)		TRIP13	thyroid hormone receptor interactor 13(TRIP13)
ABLIM2	3		ETV4		ETV5	ETS variant transcription factor 5(ETV5)			GOTERM_MF_DIRECT	mRNA binding	12	2.5	0.045	0.73		DKC1	dyskerin pseudouridine synthase 1(DKC1)		TRRAP	transformation/transcription domain associated protein(TRRAP)
ACTN1	3		ETV5		EXOSC5	exosome component 5(EXOSC5)			UP_SEQ_FEATURE	REPEAT:WD 1	12	2.5	0.046	1		EDNRA	endothelin receptor type A(EDNRA)		TACC3	transforming acidic coiled-coil containing protein 3(TACC3)
ADAMTS1	3		EXOSC5		EXOSC8	exosome component 8(EXOSC8)			UP_SEQ_FEATURE	REPEAT:WD 2	12	2.5	0.046	1		ECT2	epithelial cell transforming 2(ECT2)		TGM2	transglutaminase 2(TGM2)
AEBP1	3		EXOSC8		FAIM2	Fas apoptotic inhibitory molecule 2(FAIM2)			KEGG_PATHWAY	Human T-cell leukemia virus 1 infection	12	2.5	0.053	0.68		EPB41L2	erythrocyte membrane protein band 4.1 like 2(EPB41L2)		TPR	translocated promoter region, nuclear basket protein(TPR)
AGAP3	3		FAIM2		FANCI	FA complementation group I(FANCI)			UP_KW_BIOLOGICAL_PROCESS	DNA replication	11	2.3	0.00036	0.0086		EIF2S2	eukaryotic translation initiation factor 2 subunit beta(EIF2S2)		TUBB	tubulin beta class I(TUBB)
AJUBA	3		FANCI		FBN1	fibrillin 1(FBN1)			UP_KW_BIOLOGICAL_PROCESS	rRNA processing	11	2.3	0.00054	0.01		EIF3B	eukaryotic translation initiation factor 3 subunit B(EIF3B)		TUBGCP3	tubulin gamma complex component 3(TUBGCP3)
ALG5	3		FBN1		FCGR3B	Fc gamma receptor IIIb(FCGR3B)			KEGG_PATHWAY	AGE-RAGE signaling pathway in diabetic complications	11	2.3	0.00055	0.072		EXOSC5	exosome component 5(EXOSC5)		UBAP2L	ubiquitin associated protein 2 like(UBAP2L)
ALYREF	3		FCGR3B		FERMT1	FERM domain containing kindlin 1(FERMT1)			GOTERM_BP_DIRECT	DNA replication	11	2.3	0.00059	0.078		FBN1	fibrillin 1(FBN1)		UBE2C	ubiquitin conjugating enzyme E2 C(UBE2C)
AMMECR1	3		FERMT1		FITM2	fat storage inducing transmembrane protein 2(FITM2)			GOTERM_BP_DIRECT	response to hypoxia	11	2.3	0.0086	0.34		FOXM1	forkhead box M1(FOXM1)		UBE2I	ubiquitin conjugating enzyme E2 I(UBE2I)
ANKRD16	3		FITM2		FOXM1	forkhead box M1(FOXM1)			GOTERM_BP_DIRECT	RNA splicing	11	2.3	0.027	0.73		GEMIN4	gem nuclear organelle associated protein 4(GEMIN4)		UBE2S	ubiquitin conjugating enzyme E2 S(UBE2S)
ANLN	3		FOXM1		FOXQ1	forkhead box Q1(FOXQ1)			GOTERM_MF_DIRECT	histone binding	11	2.3	0.032	0.61		GPCPD1	glycerophosphocholine phosphodiesterase 1(GPCPD1)		WFS1	wolframin ER transmembrane glycoprotein(WFS1)
ANO6	3		FOXQ1		FOXRED2	FAD dependent oxidoreductase domain containing 2(FOXRED2)			INTERPRO	RNA recognition motif domain	11	2.3	0.052	1		GARS1	glycyl-tRNA synthetase 1(GARS1)		ZC3HAV1L	zinc finger CCCH-type containing, antiviral 1 like(ZC3HAV1L)
ANTXR1	3		FOXRED2		FZD3	frizzled class receptor 3(FZD3)			GOTERM_MF_DIRECT	kinase activity	11	2.3	0.054	0.77		GUCY1A1	guanylate cyclase 1 soluble subunit alpha 1(GUCY1A1)		ZMYND8	zinc finger MYND-type containing 8(ZMYND8)
ANXA9	3		FZD3		GARS1	glycyl-tRNA synthetase 1(GARS1)			GOTERM_BP_DIRECT	transcription from RNA polymerase II promoter	11	2.3	0.059	1		HSPH1	heat shock protein family H (Hsp110) member 1(HSPH1)		ZNF503	zinc finger protein 503(ZNF503)
AP1M1	3		GARS1		GART	phosphoribosylglycinamide formyltransferase, phosphoribosylglycinamide synthetase, phosphoribosylaminoimidazole synthetase(GART)			INTERPRO	Armadillo-like helical	11	2.3	0.073	1		HNRNPDL	heterogeneous nuclear ribonucleoprotein D like(HNRNPDL)		ZYX	zyxin(ZYX)
AP1S2	3		GART		GDF15	growth differentiation factor 15(GDF15)			SMART	RRM	11	2.3	0.078	1		HMGA1	high mobility group AT-hook 1(HMGA1)
AP1S3	3		GDF15		GDPD5	glycerophosphodiester phosphodiesterase domain containing 5(GDPD5)			GOTERM_BP_DIRECT	G2/M transition of mitotic cell cycle	10	2.1	7.5e-06	0.0041		HMGB3	high mobility group box 3(HMGB3)
ARNTL2	3		GDPD5		GEMIN4	gem nuclear organelle associated protein 4(GEMIN4)			GOTERM_BP_DIRECT	G1/S transition of mitotic cell cycle	10	2.1	3.2e-05	0.012		HM13	histocompatibility minor 13(HM13)
ASB9	3		GEMIN4		GFUS	GDP-L-fucose synthase(GFUS)			UP_KW_CELLULAR_COMPONENT	Kinetochore	10	2.1	0.001	0.0055		HLCS	holocarboxylase synthetase(HLCS)
ASCL2	3		GFUS		GJA4	gap junction protein alpha 4(GJA4)			GOTERM_MF_DIRECT	double-stranded DNA binding	10	2.1	0.0022	0.12		HOOK3	hook microtubule tethering protein 3(HOOK3)
ASUN	3		GJA4		GJC1	gap junction protein gamma 1(GJC1)			GOTERM_BP_DIRECT	osteoblast differentiation	10	2.1	0.0032	0.19		HABP4	hyaluronan binding protein 4(HABP4)
ASXL1	3		GJC1		GNAS	GNAS complex locus(GNAS)			KEGG_PATHWAY	Nucleocytoplasmic transport	10	2.1	0.0037	0.18		HMMR	hyaluronan mediated motility receptor(HMMR)
ATIC	3		GNAS		GOLT1A	golgi transport 1A(GOLT1A)			GOTERM_CC_DIRECT	spindle	10	2.1	0.0062	0.11		HILPDA	hypoxia inducible lipid droplet associated(HILPDA)
ATP11A	3		GOLT1A		GPCPD1	glycerophosphocholine phosphodiesterase 1(GPCPD1)			GOTERM_CC_DIRECT	microtubule organizing center	10	2.1	0.011	0.16		IPO5	importin 5(IPO5)
AUNIP	3		GPCPD1		GPSM2	G protein signaling modulator 2(GPSM2)			GOTERM_BP_DIRECT	negative regulation of neuron apoptotic process	10	2.1	0.015	0.48		IPO7	importin 7(IPO7)
AXIN2	3		GPSM2		GRINA	glutamate ionotropic receptor NMDA type subunit associated protein 1(GRINA)			UP_SEQ_FEATURE	DISULFID:Interchain	10	2.1	0.022	1		IGF2BP3	insulin like growth factor 2 mRNA binding protein 3(IGF2BP3)
B3GALT6	3		GRINA		GTF2IRD1	GTF2I repeat domain containing 1(GTF2IRD1)			GOTERM_CC_DIRECT	midbody	10	2.1	0.026	0.32		IGFBP7	insulin like growth factor binding protein 7(IGFBP7)
BAIAP2	3		GTF2IRD1		GTF3A	general transcription factor IIIA(GTF3A)			GOTERM_BP_DIRECT	positive regulation of protein kinase B signaling	10	2.1	0.03	0.76		INTS13	integrator complex subunit 13(INTS13)
BBX	3		GTF3A		GTSE1	G2 and S-phase expressed 1(GTSE1)			GOTERM_BP_DIRECT	negative regulation of cell migration	10	2.1	0.032	0.76		ICAM1	intercellular adhesion molecule 1(ICAM1)
BCAT1	3		GTSE1		GUCY1A1	guanylate cyclase 1 soluble subunit alpha 1(GUCY1A1)			KEGG_PATHWAY	Hepatitis C	10	2.1	0.037	0.52		IFITM3	interferon induced transmembrane protein 3(IFITM3)
BGN	3		GUCY1A1		H2AX	H2A.X variant histone(H2AX)			UP_SEQ_FEATURE	REPEAT:WD 7	10	2.1	0.038	1		IRAK1BP1	interleukin 1 receptor associated kinase 1 binding protein 1(IRAK1BP1)
BID	3		H2AX		HABP4	hyaluronan binding protein 4(HABP4)			GOTERM_BP_DIRECT	cellular response to lipopolysaccharide	10	2.1	0.044	0.91		ILF3	interleukin enhancer binding factor 3(ILF3)
BIRC5	3		HABP4		HACD3	3-hydroxyacyl-CoA dehydratase 3(HACD3)			GOTERM_CC_DIRECT	cell junction	10	2.1	0.082	0.63		JADE3	jade family PHD finger 3(JADE3)
BLACAT1	3		HACD3		HAUS6	HAUS augmin like complex subunit 6(HAUS6)			GOTERM_BP_DIRECT	protein stabilization	10	2.1	0.093	1		KATNAL1	katanin catalytic subunit A1 like 1(KATNAL1)
BMP7	3		HAUS6		HES6	hes family bHLH transcription factor 6(HES6)			GOTERM_BP_DIRECT	positive regulation of fibroblast proliferation	9	1.9	4.5e-05	0.015		KIF18B	kinesin family member 18B(KIF18B)
BRAT1	3		HES6		HILPDA	hypoxia inducible lipid droplet associated(HILPDA)			GOTERM_BP_DIRECT	collagen fibril organization	9	1.9	0.00039	0.063		KIF4A	kinesin family member 4A(KIF4A)
BUB3	3		HILPDA		HLCS	holocarboxylase synthetase(HLCS)			GOTERM_BP_DIRECT	neutrophil chemotaxis	9	1.9	0.00072	0.086		KIZ	kizuna centrosomal protein(KIZ)
C12orf29	3		HLCS		HM13	histocompatibility minor 13(HM13)			GOTERM_BP_DIRECT	positive regulation of translation	9	1.9	0.00091	0.093		LDHB	lactate dehydrogenase B(LDHB)
C12orf66	3		HM13		HMGA1	high mobility group AT-hook 1(HMGA1)			GOTERM_CC_DIRECT	basement membrane	9	1.9	0.0013	0.03		LMNB2	lamin B2(LMNB2)
C1orf198	3		HMGA1		HMGB3	high mobility group box 3(HMGB3)			GOTERM_BP_DIRECT	chromosome segregation	9	1.9	0.002	0.15		LAMB2	laminin subunit beta 2(LAMB2)
C2	3		HMGB3		HMMR	hyaluronan mediated motility receptor(HMMR)			UP_KW_MOLECULAR_FUNCTION	Heparin-binding	9	1.9	0.0026	0.1		LSAMP	limbic system associated membrane protein(LSAMP)
C6orf223	3		HMMR		HNRNPDL	heterogeneous nuclear ribonucleoprotein D like(HNRNPDL)			GOTERM_BP_DIRECT	cellular response to leukemia inhibitory factor	9	1.9	0.0037	0.2		MKI67	marker of proliferation Ki-67(MKI67)
C9orf16	3		HNRNPDL		HOOK3	hook microtubule tethering protein 3(HOOK3)			KEGG_PATHWAY	ECM-receptor interaction	9	1.9	0.0038	0.18		MELK	maternal embryonic leucine zipper kinase(MELK)
CADPS	3		HOOK3		HSPH1	heat shock protein family H (Hsp110) member 1(HSPH1)			UP_KW_BIOLOGICAL_PROCESS	Ribosome biogenesis	9	1.9	0.0067	0.092		MXRA7	matrix remodeling associated 7(MXRA7)
CAMSAP2	3		HSPH1		ICAM1	intercellular adhesion molecule 1(ICAM1)			GOTERM_BP_DIRECT	positive regulation of canonical Wnt signaling pathway	9	1.9	0.013	0.45		MED1	mediator complex subunit 1(MED1)
CARS2	3		ICAM1		IFITM3	interferon induced transmembrane protein 3(IFITM3)			UP_KW_MOLECULAR_FUNCTION	Helicase	9	1.9	0.031	0.45		MELTF	melanotransferrin(MELTF)
CASP2	3		IFITM3		IGF2BP3	insulin like growth factor 2 mRNA binding protein 3(IGF2BP3)			GOTERM_CC_DIRECT	chromosome, telomeric region	9	1.9	0.042	0.4		MTDH	metadherin(MTDH)
CCL20	3		IGF2BP3		IGFBP7	insulin like growth factor binding protein 7(IGFBP7)			UP_KW_MOLECULAR_FUNCTION	Ligase	9	1.9	0.05	0.49		MARS1	methionyl-tRNA synthetase 1(MARS1)
CCNA2	3		IGFBP7		ILF3	interleukin enhancer binding factor 3(ILF3)			GOTERM_MF_DIRECT	protein dimerization activity	9	1.9	0.08	0.92		MAP4	microtubule associated protein 4(MAP4)
CCNF	3		ILF3		INHBA	inhibin subunit beta A(INHBA)			GOTERM_MF_DIRECT	cytokine activity	9	1.9	0.092	1		MCM10	minichromosome maintenance 10 replication initiation factor(MCM10)
CCT2	3		INHBA		INTS13	integrator complex subunit 13(INTS13)			GOTERM_MF_DIRECT	extracellular matrix binding	8	1.7	8.7e-06	0.0017		MCM6	minichromosome maintenance complex component 6(MCM6)
CD47	3		INTS13		IPO5	importin 5(IPO5)			GOTERM_CC_DIRECT	cyclin-dependent protein kinase holoenzyme complex	8	1.7	5.6e-05	0.0024		MCM7	minichromosome maintenance complex component 7(MCM7)
CD81	3		IPO5		IPO7	importin 7(IPO7)			GOTERM_BP_DIRECT	cartilage development	8	1.7	0.00079	0.091		MAP3K20	mitogen-activated protein kinase kinase kinase 20(MAP3K20)
CDC6	3		IPO7		IRAK1BP1	interleukin 1 receptor associated kinase 1 binding protein 1(IRAK1BP1)			GOTERM_CC_DIRECT	basal plasma membrane	8	1.7	0.00084	0.021		MSH6	mutS homolog 6(MSH6)
CDCA3	3		IRAK1BP1		ITGA9	integrin subunit alpha 9(ITGA9)			GOTERM_BP_DIRECT	mitotic cytokinesis	8	1.7	0.001	0.097		NEIL3	nei like DNA glycosylase 3(NEIL3)
CDK1	3		ITGA9		JADE3	jade family PHD finger 3(JADE3)			GOTERM_BP_DIRECT	ossification	8	1.7	0.0043	0.22		NPHP1	nephrocystin 1(NPHP1)
CDK6	3		JADE3		JUN	Jun proto-oncogene, AP-1 transcription factor subunit(JUN)			KEGG_PATHWAY	p53 signaling pathway	8	1.7	0.005	0.18		NCF2	neutrophil cytosolic factor 2(NCF2)
CDR2L	3		JUN		KATNAL1	katanin catalytic subunit A1 like 1(KATNAL1)			GOTERM_CC_DIRECT	cytoplasmic stress granule	8	1.7	0.0053	0.098		NBN	nibrin(NBN)
CDT1	3		KATNAL1		KIF18B	kinesin family member 18B(KIF18B)			GOTERM_BP_DIRECT	negative regulation of translation	8	1.7	0.0065	0.29		NIT2	nitrilase family member 2(NIT2)
CFB	3		KIF18B		KIF3C	kinesin family member 3C(KIF3C)			GOTERM_CC_DIRECT	nuclear pore	8	1.7	0.0066	0.11		NONO	non-POU domain containing octamer binding(NONO)
CHD6	3		KIF3C		KIF4A	kinesin family member 4A(KIF4A)			GOTERM_BP_DIRECT	cell morphogenesis	8	1.7	0.011	0.4		NUFIP1	nuclear FMR1 interacting protein 1(NUFIP1)
CHD7	3		KIF4A		KIZ	kizuna centrosomal protein(KIZ)			GOTERM_BP_DIRECT	protein import into nucleus	8	1.7	0.012	0.43		NCOR2	nuclear receptor corepressor 2(NCOR2)
CHI3L1	3		KIZ		KLF7	KLF transcription factor 7(KLF7)			KEGG_PATHWAY	Small cell lung cancer	8	1.7	0.016	0.32		NOLC1	nucleolar and coiled-body phosphoprotein 1(NOLC1)
CHPF	3		KLF7		LAMB2	laminin subunit beta 2(LAMB2)			GOTERM_MF_DIRECT	single-stranded DNA binding	8	1.7	0.02	0.46		NIFK	nucleolar protein interacting with the FHA domain of MKI67(NIFK)
CKAP5	3		LAMB2		LAMP2	lysosomal associated membrane protein 2(LAMP2)			GOTERM_CC_DIRECT	RNA polymerase II transcription factor complex	8	1.7	0.021	0.28		NPM1	nucleophosmin 1(NPM1)
CKS1B	3		LAMP2		LAPTM4B	lysosomal protein transmembrane 4 beta(LAPTM4B)			KEGG_PATHWAY	Amoebiasis	8	1.7	0.027	0.46		NUP205	nucleoporin 205(NUP205)
CLCN5	3		LAPTM4B		LARP1	La ribonucleoprotein 1, translational regulator(LARP1)			INTERPRO	AAA+ ATPase domain	8	1.7	0.047	1		NAP1L1	nucleosome assembly protein 1 like 1(NAP1L1)
CLDN1	3		LARP1		LARP6	La ribonucleoprotein 6, translational regulator(LARP6)			GOTERM_BP_DIRECT	microtubule cytoskeleton organization	8	1.7	0.054	0.99		OSBPL3	oxysterol binding protein like 3(OSBPL3)
COL11A1	3		LARP6		LDHB	lactate dehydrogenase B(LDHB)			GOTERM_MF_DIRECT	transcription cofactor activity	8	1.7	0.055	0.77		OSBPL8	oxysterol binding protein like 8(OSBPL8)
COL4A1	3		LDHB		LMNB2	lamin B2(LMNB2)			GOTERM_BP_DIRECT	cytoskeleton organization	8	1.7	0.07	1		PITX1	paired like homeodomain 1(PITX1)
CPLX1	3		LMNB2		LOC389906	zinc finger protein 839 pseudogene(LOC389906)			UP_KW_MOLECULAR_FUNCTION	Protein phosphatase	8	1.7	0.073	0.64		PALB2	partner and localizer of BRCA2(PALB2)
CRNDE	3		LOC389906		LOXL2	lysyl oxidase like 2(LOXL2)			SMART	AAA	8	1.7	0.086	1		PARVB	parvin beta(PARVB)
CSPP1	3		LOC729680		LPCAT1	lysophosphatidylcholine acyltransferase 1(LPCAT1)			GOTERM_BP_DIRECT	sensory perception of sound	8	1.7	0.095	1		PTDSS2	phosphatidylserine synthase 2(PTDSS2)
CTHRC1	3		LOXL2		LPGAT1	lysophosphatidylglycerol acyltransferase 1(LPGAT1)			GOTERM_BP_DIRECT	mitotic spindle assembly checkpoint	7	1.5	8.6e-05	0.024		PAICS	phosphoribosylaminoimidazole carboxylase and phosphoribosylaminoimidazolesuccinocarboxamide synthase(PAICS)
CTPS1	3		LPCAT1		LRRC8E	leucine rich repeat containing 8 VRAC subunit E(LRRC8E)			GOTERM_MF_DIRECT	DNA-dependent ATPase activity	7	1.5	0.00031	0.029		GART	phosphoribosylglycinamide formyltransferase, phosphoribosylglycinamide synthetase, phosphoribosylaminoimidazole synthetase(GART)
CTSV	3		LPGAT1		LSAMP	limbic system associated membrane protein(LSAMP)			GOTERM_CC_DIRECT	spindle microtubule	7	1.5	0.0004	0.012		PHKA1	phosphorylase kinase regulatory subunit alpha 1(PHKA1)
CXCL10	3		LRRC8E		LSM5	LSM5 homolog, U6 small nuclear RNA and mRNA degradation associated(LSM5)			GOTERM_BP_DIRECT	cellular response to epidermal growth factor stimulus	7	1.5	0.00085	0.092		PSAT1	phosphoserine aminotransferase 1(PSAT1)
CXCL11	3		LSAMP		LYAR	Ly1 antibody reactive(LYAR)			GOTERM_BP_DIRECT	bone development	7	1.5	0.0023	0.16		PLAU	plasminogen activator, urokinase(PLAU)
CXCL9	3		LSM5		MACC1	MET transcriptional regulator MACC1(MACC1)			GOTERM_MF_DIRECT	DNA helicase activity	7	1.5	0.0034	0.15		PLS3	plastin 3(PLS3)
CYR61	3		LYAR		MAP3K20	mitogen-activated protein kinase kinase kinase 20(MAP3K20)			GOTERM_BP_DIRECT	cellular response to amino acid stimulus	7	1.5	0.0038	0.2		PAFAH1B3	platelet activating factor acetylhydrolase 1b catalytic subunit 3(PAFAH1B3)
DBF4	3		MACC1		MAP4	microtubule associated protein 4(MAP4)			GOTERM_MF_DIRECT	collagen binding	7	1.5	0.0058	0.19		PHLDA2	pleckstrin homology like domain family A member 2(PHLDA2)
DBN1	3		MAP3K20		MARS1	methionyl-tRNA synthetase 1(MARS1)			GOTERM_BP_DIRECT	cellular response to transforming growth factor beta stimulus	7	1.5	0.0059	0.27		PLK1	polo like kinase 1(PLK1)
DBNDD1	3		MAP4		MAZ	MYC associated zinc finger protein(MAZ)			GOTERM_MF_DIRECT	virus receptor activity	7	1.5	0.012	0.35		PDCD5	programmed cell death 5(PDCD5)
DDX11	3		MARS1		MCCC2	methylcrotonyl-CoA carboxylase subunit 2(MCCC2)			INTERPRO	Collagen triple helix repeat	7	1.5	0.013	1		PEA15	proliferation and apoptosis adaptor protein 15(PEA15)
DEF8	3		MAZ		MCM10	minichromosome maintenance 10 replication initiation factor(MCM10)			GOTERM_CC_DIRECT	nuclear inner membrane	7	1.5	0.016	0.23		PRRC2A	proline rich coiled-coil 2A(PRRC2A)
DLGAP4	3		MCCC2		MCM6	minichromosome maintenance complex component 6(MCM6)			GOTERM_MF_DIRECT	helicase activity	7	1.5	0.016	0.42		PRRC2B	proline rich coiled-coil 2B(PRRC2B)
DNAAF5	3		MCM10		MCM7	minichromosome maintenance complex component 7(MCM7)			UP_KW_DOMAIN	Collagen	7	1.5	0.017	0.34		PSMA7	proteasome 20S subunit alpha 7(PSMA7)
DNAJC10	3		MCM6		MED1	mediator complex subunit 1(MED1)			GOTERM_CC_DIRECT	secretory granule	7	1.5	0.02	0.28		PRMT1	protein arginine methyltransferase 1(PRMT1)
DNM1	3		MCM7		MELK	maternal embryonic leucine zipper kinase(MELK)			GOTERM_BP_DIRECT	positive regulation of neuron differentiation	7	1.5	0.021	0.63		PRKAR1B	protein kinase cAMP-dependent type I regulatory subunit beta(PRKAR1B)
DPY19L1	3		MED1		MELTF	melanotransferrin(MELTF)			UP_KW_MOLECULAR_FUNCTION	Multifunctional enzyme	7	1.5	0.022	0.44		PPP2R5C	protein phosphatase 2 regulatory subunit B'gamma(PPP2R5C)
DRAM1	3		MELK		MEST	mesoderm specific transcript(MEST)			INTERPRO	G-protein beta WD-40 repeat	7	1.5	0.026	1		PPM1H	protein phosphatase, Mg2+/Mn2+ dependent 1H(PPM1H)
DUSP10	3		MELTF		MET	MET proto-oncogene, receptor tyrosine kinase(MET)			GOTERM_BP_DIRECT	canonical Wnt signaling pathway	7	1.5	0.033	0.78		PTPN14	protein tyrosine phosphatase non-receptor type 14(PTPN14)
EHBP1	3		MEST		MIF	macrophage migration inhibitory factor(MIF)			GOTERM_BP_DIRECT	viral entry into host cell	7	1.5	0.034	0.81		PUS7	pseudouridine synthase 7(PUS7)
EIF2S2	3		MET		MKI67	marker of proliferation Ki-67(MKI67)			KEGG_PATHWAY	Colorectal cancer	7	1.5	0.036	0.52		RHOB	ras homolog family member B(RHOB)
ELK1	3		MIF		MMP11	matrix metallopeptidase 11(MMP11)			UP_SEQ_FEATURE	REGION:Leucine-zipper	7	1.5	0.048	1		RIPK2	receptor interacting serine/threonine kinase 2(RIPK2)
EMC8	3		MKI67		MMP12	matrix metallopeptidase 12(MMP12)			GOTERM_MF_DIRECT	protease binding	7	1.5	0.055	0.77		RFC3	replication factor C subunit 3(RFC3)
ENC1	3		MMP11		MORC2	MORC family CW-type zinc finger 2(MORC2)			KEGG_PATHWAY	Progesterone-mediated oocyte maturation	7	1.5	0.072	0.82		RIF1	replication timing regulatory factor 1(RIF1)
EPB41L2	3		MMP12		MRPL57	mitochondrial ribosomal protein L57(MRPL57)			GOTERM_BP_DIRECT	chemotaxis	7	1.5	0.073	1		RTKN	rhotekin(RTKN)
EPHB2	3		MORC2		MRPS17	mitochondrial ribosomal protein S17(MRPS17)			KEGG_PATHWAY	Protein digestion and absorption	7	1.5	0.074	0.82		RNASEH2A	ribonuclease H2 subunit A(RNASEH2A)
EPHB3	3		MRPL57		MRTO4	MRT4 homolog, ribosome maturation factor(MRTO4)			GOTERM_BP_DIRECT	cellular response to hypoxia	7	1.5	0.095	1		RAE1	ribonucleic acid export 1(RAE1)
ETV4	3		MRPS17		MSH6	mutS homolog 6(MSH6)			GOTERM_CC_DIRECT	recycling endosome	7	1.5	0.095	0.68		RSL1D1	ribosomal L1 domain containing 1(RSL1D1)
EXOSC5	3		MRTO4		MTDH	metadherin(MTDH)			UP_KW_DISEASE	Ehlers-Danlos syndrome	6	1.3	0.00016	0.011		RRP12	ribosomal RNA processing 12 homolog(RRP12)
FAIM2	3		MSH6		MTHFD2	methylenetetrahydrofolate dehydrogenase (NADP+ dependent) 2, methenyltetrahydrofolate cyclohydrolase(MTHFD2)			GOTERM_BP_DIRECT	DNA replication initiation	6	1.3	0.00043	0.063		RRP1B	ribosomal RNA processing 1B(RRP1B)
FANCI	3		MTDH		MXRA7	matrix remodeling associated 7(MXRA7)			GOTERM_MF_DIRECT	cyclin-dependent protein serine/threonine kinase regulator activity	6	1.3	0.00092	0.07		RRP7A	ribosomal RNA processing 7 homolog A(RRP7A)
FITM2	3		MTHFD2		MYC	MYC proto-oncogene, bHLH transcription factor(MYC)			GOTERM_BP_DIRECT	ribosomal large subunit biogenesis	6	1.3	0.0011	0.097		RRP9	ribosomal RNA processing 9, U3 small nucleolar RNA binding protein(RRP9)
FOXM1	3		MXRA7		NAA15	N-alpha-acetyltransferase 15, NatA auxiliary subunit(NAA15)			GOTERM_BP_DIRECT	liver regeneration	6	1.3	0.0014	0.12		SIK1	salt inducible kinase 1(SIK1)
FOXQ1	3		MYC		NAP1L1	nucleosome assembly protein 1 like 1(NAP1L1)			GOTERM_BP_DIRECT	regulation of mitotic metaphase/anaphase transition	6	1.3	0.0014	0.12		SPP1	secreted phosphoprotein 1(SPP1)
FOXRED2	3		NAA15		NBN	nibrin(NBN)			GOTERM_MF_DIRECT	transcription cofactor binding	6	1.3	0.0018	0.11		STK3	serine/threonine kinase 3(STK3)
GARS	3		NAP1L1		NCF2	neutrophil cytosolic factor 2(NCF2)			GOTERM_BP_DIRECT	nucleobase-containing compound metabolic process	6	1.3	0.0018	0.14		STRAP	serine/threonine kinase receptor associated protein(STRAP)
GDF15	3		NBN		NCOR2	nuclear receptor corepressor 2(NCOR2)			UP_SEQ_FEATURE	REGION:Linker	6	1.3	0.0028	0.61		SGO2	shugoshin 2(SGO2)
GDPD5	3		NCF2		NEBL	nebulette(NEBL)			GOTERM_MF_DIRECT	extracellular matrix structural constituent conferring tensile strength	6	1.3	0.0043	0.17		SSBP4	single stranded DNA binding protein 4(SSBP4)
GEMIN4	3		NCOR2		NEIL3	nei like DNA glycosylase 3(NEIL3)			GOTERM_BP_DIRECT	positive regulation of pathway-restricted SMAD protein phosphorylation	6	1.3	0.0056	0.26		SSB	small RNA binding exonuclease protection factor La(SSB)
GJA4	3		NEBL		NELFCD	negative elongation factor complex member C/D(NELFCD)			BIOCARTA	Cell Cycle	6	1.3	0.0079	1		SLC1A4	solute carrier family 1 member 4(SLC1A4)
GJC1	3		NEIL3		NFE2L3	NFE2 like bZIP transcription factor 3(NFE2L3)			GOTERM_BP_DIRECT	regulation of cyclin-dependent protein serine/threonine kinase activity	6	1.3	0.0085	0.34		SLC11A2	solute carrier family 11 member 2(SLC11A2)
GNAS	3		NELFCD		NIFK	nucleolar protein interacting with the FHA domain of MKI67(NIFK)			GOTERM_BP_DIRECT	positive regulation of epithelial to mesenchymal transition	6	1.3	0.0091	0.35		SLC19A1	solute carrier family 19 member 1(SLC19A1)
GOLT1A	3		NFE2L3		NIT2	nitrilase family member 2(NIT2)			GOTERM_BP_DIRECT	Rho protein signal transduction	6	1.3	0.012	0.43		SLC29A1	solute carrier family 29 member 1 (Augustine blood group)(SLC29A1)
GPCPD1	3		NIFK		NMT1	N-myristoyltransferase 1(NMT1)			GOTERM_BP_DIRECT	positive regulation of cell adhesion	6	1.3	0.014	0.46		SLC3A2	solute carrier family 3 member 2(SLC3A2)
GPSM2	3		NIT2		NOC3L	NOC3 like DNA replication regulator(NOC3L)			GOTERM_BP_DIRECT	retina development in camera-type eye	6	1.3	0.017	0.53		SLC7A5	solute carrier family 7 member 5(SLC7A5)
GRINA	3		NMT1		NOLC1	nucleolar and coiled-body phosphoprotein 1(NOLC1)			GOTERM_BP_DIRECT	regulation of mitotic cell cycle	6	1.3	0.02	0.62		SLC9A7	solute carrier family 9 member A7(SLC9A7)
GTSE1	3		NOC3L		NONO	non-POU domain containing octamer binding(NONO)			GOTERM_MF_DIRECT	damaged DNA binding	6	1.3	0.022	0.5		SLC9B2	solute carrier family 9 member B2(SLC9B2)
H2AFX	3		NOLC1		NOP16	NOP16 nucleolar protein(NOP16)			GOTERM_BP_DIRECT	SMAD protein signal transduction	6	1.3	0.024	0.69		SLCO1B3	solute carrier organic anion transporter family member 1B3(SLCO1B3)
HABP4	3		NONO		NPHP1	nephrocystin 1(NPHP1)			GOTERM_BP_DIRECT	positive regulation of kinase activity	6	1.3	0.027	0.72		SLCO4A1	solute carrier organic anion transporter family member 4A1(SLCO4A1)
HACD3	3		NOP16		NPM1	nucleophosmin 1(NPM1)			UP_SEQ_FEATURE	DOMAIN:Calponin-homology (CH)	6	1.3	0.03	1		SORD	sorbitol dehydrogenase(SORD)
HAUS6	3		NPHP1		NPRL3	NPR3 like, GATOR1 complex subunit(NPRL3)			UP_SEQ_FEATURE	CROSSLNK:Glycyl lysine isopeptide (Lys-Gly) (interchain with G-Cter in SUMO1)	6	1.3	0.033	1		SKA3	spindle and kinetochore associated complex subunit 3(SKA3)
HES6	3		NPM1		NQO2	N-ribosyldihydronicotinamide:quinone dehydrogenase 2(NQO2)			GOTERM_BP_DIRECT	meiotic cell cycle	6	1.3	0.034	0.81		SF3B3	splicing factor 3b subunit 3(SF3B3)
HLCS	3		NPRL3		NR4A2	nuclear receptor subfamily 4 group A member 2(NR4A2)			UP_KW_MOLECULAR_FUNCTION	Host cell receptor for virus entry	6	1.3	0.034	0.45		SND1	staphylococcal nuclease and tudor domain containing 1(SND1)
HM13	3		NQO2		NRP2	neuropilin 2(NRP2)			GOTERM_MF_DIRECT	ribosome binding	6	1.3	0.041	0.71		SCD	stearoyl-CoA desaturase(SCD)
HMGA1	3		NR4A2		NT5C3B	5'-nucleotidase, cytosolic IIIB(NT5C3B)			INTERPRO	Calponin homology domain	6	1.3	0.043	1		SAMD4A	sterile alpha motif domain containing 4A(SAMD4A)
HMMR	3		NRP2		NT5DC2	5'-nucleotidase domain containing 2(NT5DC2)			GOTERM_BP_DIRECT	neuron apoptotic process	6	1.3	0.043	0.91		SMC3	structural maintenance of chromosomes 3(SMC3)
HNRNPDL	3		NT5C3B		NUFIP1	nuclear FMR1 interacting protein 1(NUFIP1)			GOTERM_BP_DIRECT	cellular response to interleukin-1	6	1.3	0.045	0.91		SOCS3	suppressor of cytokine signaling 3(SOCS3)
HOOK3	3		NT5DC2		NUP205	nucleoporin 205(NUP205)			UP_SEQ_FEATURE	MOTIF:Cell attachment site	6	1.3	0.048	1		SYNCRIP	synaptotagmin binding cytoplasmic RNA interacting protein(SYNCRIP)
HSPH1	3		NUFIP1		OAS3	2'-5'-oligoadenylate synthetase 3(OAS3)			GOTERM_MF_DIRECT	ATPase binding	6	1.3	0.056	0.77		SDC3	syndecan 3(SDC3)
ICAM1	3		NUP205		OSBPL3	oxysterol binding protein like 3(OSBPL3)			GOTERM_CC_DIRECT	collagen trimer	6	1.3	0.059	0.5		TRMT1	tRNA methyltransferase 1(TRMT1)
IGF2BP3	3		OAS3		OSBPL8	oxysterol binding protein like 8(OSBPL8)			GOTERM_CC_DIRECT	ruffle	6	1.3	0.072	0.59		TRMT112	tRNA methyltransferase activator subunit 11-2(TRMT112)
IGFBP7	3		OSBPL3		PAFAH1B3	platelet activating factor acetylhydrolase 1b catalytic subunit 3(PAFAH1B3)			GOTERM_BP_DIRECT	positive regulation of peptidyl-tyrosine phosphorylation	6	1.3	0.075	1		THEM6	thioesterase superfamily member 6(THEM6)
IPO7	3		OSBPL8		PAICS	phosphoribosylaminoimidazole carboxylase and phosphoribosylaminoimidazolesuccinocarboxamide synthase(PAICS)			GOTERM_BP_DIRECT	cellular response to interferon-gamma	6	1.3	0.085	1		TMPO	thymopoietin(TMPO)
IRAK1BP1	3		PAFAH1B3		PALB2	partner and localizer of BRCA2(PALB2)			UP_SEQ_FEATURE	DOMAIN:RRM 2	6	1.3	0.093	1		TCF3	transcription factor 3(TCF3)
JADE3	3		PAICS		PANX1	pannexin 1(PANX1)			UP_SEQ_FEATURE	DOMAIN:RRM 1	6	1.3	0.093	1		TTF2	transcription termination factor 2(TTF2)
JUN	3		PALB2		PARVB	parvin beta(PARVB)			UP_SEQ_FEATURE	PROPEP:C-terminal propeptide	5	1.1	1.6e-05	0.012		TRRAP	transformation/transcription domain associated protein(TRRAP)
KATNAL1	3		PANX1		PCDH17	protocadherin 17(PCDH17)			UP_SEQ_FEATURE	DOMAIN:Fibrillar collagen NC1	5	1.1	7e-05	0.042		TACC3	transforming acidic coiled-coil containing protein 3(TACC3)
KIF18B	3		PARVB		PDCD5	programmed cell death 5(PDCD5)			INTERPRO	Fibrillar collagen, C-terminal	5	1.1	8.9e-05	0.084		TGFBI	transforming growth factor beta induced(TGFBI)
KIF3C	3		PCDH17		PDLIM4	PDZ and LIM domain 4(PDLIM4)			SMART	COLFI	5	1.1	0.00015	0.035		TGM2	transglutaminase 2(TGM2)
KIF4A	3		PDCD5		PDP1	pyruvate dehydrogenase phosphatase catalytic subunit 1(PDP1)			GOTERM_BP_DIRECT	spindle organization	5	1.1	0.00087	0.092		TOMM34	translocase of outer mitochondrial membrane 34(TOMM34)
KIZ	3		PDLIM4		PDPN	podoplanin(PDPN)			GOTERM_BP_DIRECT	mitotic cell cycle phase transition	5	1.1	0.0025	0.17		TPR	translocated promoter region, nuclear basket protein(TPR)
KLF7	3		PDP1		PDRG1	p53 and DNA damage regulated 1(PDRG1)			GOTERM_MF_DIRECT	mRNA 5'-UTR binding	5	1.1	0.0042	0.17		TM9SF4	transmembrane 9 superfamily member 4(TM9SF4)
LAMB2	3		PDPN		PEA15	proliferation and apoptosis adaptor protein 15(PEA15)			GOTERM_BP_DIRECT	positive regulation of G2/M transition of mitotic cell cycle	5	1.1	0.0044	0.23		TMEM9	transmembrane protein 9(TMEM9)
LAMP2	3		PDRG1		PES1	pescadillo ribosomal biogenesis factor 1(PES1)			GOTERM_BP_DIRECT	positive regulation of peptidyl-threonine phosphorylation	5	1.1	0.005	0.25		TRIB3	tribbles pseudokinase 3(TRIB3)
LAPTM4B	3		PEA15		PHF19	PHD finger protein 19(PHF19)			GOTERM_BP_DIRECT	positive regulation of release of sequestered calcium ion into cytosol	5	1.1	0.0056	0.26		TRIM2	tripartite motif containing 2(TRIM2)
LARP1	3		PES1		PHKA1	phosphorylase kinase regulatory subunit alpha 1(PHKA1)			GOTERM_BP_DIRECT	response to organic substance	5	1.1	0.0079	0.33		TRIM29	tripartite motif containing 29(TRIM29)
LARP6	3		PHF19		PHLDA1	pleckstrin homology like domain family A member 1(PHLDA1)			GOTERM_BP_DIRECT	activation of protein kinase activity	5	1.1	0.0087	0.34		TROAP	trophinin associated protein(TROAP)
LDHB	3		PHKA1		PHLDA2	pleckstrin homology like domain family A member 2(PHLDA2)			GOTERM_CC_DIRECT	mitotic spindle pole	5	1.1	0.011	0.16		TUBB	tubulin beta class I(TUBB)
LOC100130872///SPON2	3		PHLDA1		PITX1	paired like homeodomain 1(PITX1)			GOTERM_BP_DIRECT	mitotic sister chromatid segregation	5	1.1	0.012	0.43		TUBG1	tubulin gamma 1(TUBG1)
LOC389906	3		PHLDA2		PLA1A	phospholipase A1 member A(PLA1A)			GOTERM_BP_DIRECT	lactation	5	1.1	0.018	0.55		TUBGCP3	tubulin gamma complex component 3(TUBGCP3)
LOC729680	3		PITX1		PLAU	plasminogen activator, urokinase(PLAU)			UP_KW_DISEASE	Amyloidosis	5	1.1	0.018	0.58		UBAP2L	ubiquitin associated protein 2 like(UBAP2L)
LPCAT1	3		PLA1A		PLK1	polo like kinase 1(PLK1)			KEGG_PATHWAY	DNA replication	5	1.1	0.019	0.35		UBE2C	ubiquitin conjugating enzyme E2 C(UBE2C)
LRRC8E	3		PLAU		PLS3	plastin 3(PLS3)			BIOCARTA	Cyclins and Cell Cycle Regulation	5	1.1	0.02	1		UBE2I	ubiquitin conjugating enzyme E2 I(UBE2I)
LYAR	3		PLK1		PLTP	phospholipid transfer protein(PLTP)			UP_SEQ_FEATURE	MOTIF:DEAH box	5	1.1	0.022	1		UBE2S	ubiquitin conjugating enzyme E2 S(UBE2S)
MACC1	3		PLS3		POLA2	DNA polymerase alpha 2, accessory subunit(POLA2)			GOTERM_BP_DIRECT	cell-cell junction assembly	5	1.1	0.022	0.66		WFS1	wolframin ER transmembrane glycoprotein(WFS1)
MAP4	3		PLTP		POLB	DNA polymerase beta(POLB)			UP_KW_MOLECULAR_FUNCTION	Cyclin	5	1.1	0.022	0.44		ZEB1	zinc finger E-box binding homeobox 1(ZEB1)
MAZ	3		POLA2		POLR1D	RNA polymerase I and III subunit D(POLR1D)			INTERPRO	Chemokine interleukin-8-like domain	5	1.1	0.023	1		ZMYND8	zinc finger MYND-type containing 8(ZMYND8)
MCCC2	3		POLB		POLR1F	RNA polymerase I subunit F(POLR1F)			GOTERM_BP_DIRECT	heart morphogenesis	5	1.1	0.024	0.69		ZNF3	zinc finger protein 3(ZNF3)
MCM6	3		POLR1D		POLR1G	RNA polymerase I subunit G(POLR1G)			GOTERM_BP_DIRECT	blood vessel development	5	1.1	0.026	0.72		ZNF503	zinc finger protein 503(ZNF503)
MCM7	3		POLR1F		PPAT	phosphoribosyl pyrophosphate amidotransferase(PPAT)			GOTERM_BP_DIRECT	centrosome cycle	5	1.1	0.026	0.72		ZYX	zyxin(ZYX)
MED1	3		POLR1G		PPM1H	protein phosphatase, Mg2+/Mn2+ dependent 1H(PPM1H)			UP_SEQ_FEATURE	MOTIF:Bipartite nuclear localization signal	5	1.1	0.028	1
MELK	3		PPAT		PPP2R5C	protein phosphatase 2 regulatory subunit B'gamma(PPP2R5C)			KEGG_PATHWAY	Bladder cancer	5	1.1	0.029	0.46
MELTF	3		PPM1H		PRKAR1B	protein kinase cAMP-dependent type I regulatory subunit beta(PRKAR1B)			SMART	SCY	5	1.1	0.029	1
MEST	3		PPP2R5C		PRMT1	protein arginine methyltransferase 1(PRMT1)			GOTERM_CC_DIRECT	male germ cell nucleus	5	1.1	0.03	0.36
MIF	3		PRKAR1B		PROSER1	proline and serine rich 1(PROSER1)			GOTERM_BP_DIRECT	cytoplasmic microtubule organization	5	1.1	0.031	0.76
MIR1304///SNORD5///SNORA32///SNORA40///SNORA18///SNORA1///SNORA8///TAF1D	3		PRMT1		PRPF4	pre-mRNA processing factor 4(PRPF4)			GOTERM_MF_DIRECT	chemokine activity	5	1.1	0.032	0.61
MIR664B///SNORA56///DKC1	3		PROSER1		PRRC2A	proline rich coiled-coil 2A(PRRC2A)			GOTERM_BP_DIRECT	nucleocytoplasmic transport	5	1.1	0.035	0.81
MIR6758///MARS	3		PRPF4		PRRC2B	proline rich coiled-coil 2B(PRRC2B)			GOTERM_BP_DIRECT	regulation of G1/S transition of mitotic cell cycle	5	1.1	0.037	0.84
MKI67	3		PRRC2A		PSAT1	phosphoserine aminotransferase 1(PSAT1)			GOTERM_CC_DIRECT	cytoplasmic microtubule	5	1.1	0.04	0.4
MMP12	3		PRRC2B		PSMA7	proteasome 20S subunit alpha 7(PSMA7)			UP_SEQ_FEATURE	LIPID:S-farnesyl cysteine	5	1.1	0.042	1
MORC2	3		PSAT1		PTDSS2	phosphatidylserine synthase 2(PTDSS2)			GOTERM_CC_DIRECT	rough endoplasmic reticulum	5	1.1	0.042	0.4
MRPL57	3		PSMA7		PTHLH	parathyroid hormone like hormone(PTHLH)			UP_KW_BIOLOGICAL_PROCESS	Chromosome partition	5	1.1	0.043	0.37
MRPS17	3		PTDSS2		PTP4A3	protein tyrosine phosphatase 4A3(PTP4A3)			BBID	109.Chemokine_families	5	1.1	0.049	1
MRTO4	3		PTHLH		PTPN14	protein tyrosine phosphatase non-receptor type 14(PTPN14)			GOTERM_BP_DIRECT	substrate adhesion-dependent cell spreading	5	1.1	0.052	0.97
MTDH	3		PTP4A3		PUS7	pseudouridine synthase 7(PUS7)			GOTERM_BP_DIRECT	DNA duplex unwinding	5	1.1	0.052	0.97
MYC	3		PTPN14		PWP1	PWP1 homolog, endonuclein(PWP1)			KEGG_PATHWAY	Malaria	5	1.1	0.054	0.68
NAA15	3		PUS7		RAB31	RAB31, member RAS oncogene family(RAB31)			GOTERM_MF_DIRECT	E-box binding	5	1.1	0.056	0.77
NAP1L1	3		PWP1		RAE1	ribonucleic acid export 1(RAE1)			GOTERM_CC_DIRECT	chromosome, centromeric region	5	1.1	0.057	0.49
NBN	3		RAB31		RANGAP1	Ran GTPase activating protein 1(RANGAP1)			KEGG_PATHWAY	Cysteine and methionine metabolism	5	1.1	0.061	0.73
NCF2	3		RAE1		RBM28	RNA binding motif protein 28(RBM28)			GOTERM_BP_DIRECT	I-kappaB kinase/NF-kappaB signaling	5	1.1	0.063	1
NCOR2	3		RANGAP1		RBMS1	RNA binding motif single stranded interacting protein 1(RBMS1)			GOTERM_CC_DIRECT	platelet alpha granule lumen	5	1.1	0.065	0.53
NEIL3	3		RBM28		RBPMS	RNA binding protein, mRNA processing factor(RBPMS)			GOTERM_BP_DIRECT	negative regulation of epithelial cell proliferation	5	1.1	0.069	1
NELFCD	3		RBMS1		RFC3	replication factor C subunit 3(RFC3)			UP_SEQ_FEATURE	DOMAIN:LIM zinc-binding	5	1.1	0.07	1
NIFK	3		RBPMS		RGS1	regulator of G protein signaling 1(RGS1)			GOTERM_BP_DIRECT	positive regulation of endothelial cell migration	5	1.1	0.075	1
NMT1	3		RFC3		RHOB	ras homolog family member B(RHOB)			GOTERM_BP_DIRECT	chemokine-mediated signaling pathway	5	1.1	0.081	1
NONO	3		RGS1		RHOQ	ras homolog family member Q(RHOQ)			UP_SEQ_FEATURE	TRANSMEM:Helical; Name=12	5	1.1	0.083	1
NOP16	3		RHOB		RIF1	replication timing regulatory factor 1(RIF1)			GOTERM_CC_DIRECT	small-subunit processome	5	1.1	0.086	0.63
NPHP1	3		RHOQ		RIPK2	receptor interacting serine/threonine kinase 2(RIPK2)			UP_SEQ_FEATURE	REPEAT:TPR 6	5	1.1	0.092	1
NPRL3	3		RIF1		RLIG1	RNA 5'-phosphate and 3'-OH ligase 1(RLIG1)			GOTERM_BP_DIRECT	ribosomal small subunit biogenesis	5	1.1	0.095	1
NR4A2	3		RIPK2		RNASEH2A	ribonuclease H2 subunit A(RNASEH2A)			UP_SEQ_FEATURE	DOMAIN:Tyrosine-protein phosphatase	5	1.1	0.096	1
NT5C3B	3		RLIG1		RNF43	ring finger protein 43(RNF43)			UP_KW_LIGAND	Iron-sulfur	5	1.1	0.096	0.66
NT5DC2	3		RNASEH2A		RPN2	ribophorin II(RPN2)			UP_SEQ_FEATURE	TRANSMEM:Helical; Name=11	5	1.1	0.099	1
NUP205	3		RNF43		RPP40	ribonuclease P/MRP subunit p40(RPP40)			GOTERM_BP_DIRECT	'de novo' IMP biosynthetic process	4	0.8	0.00024	0.047
OSBPL8	3		RPN2		RPS21	ribosomal protein S21(RPS21)			GOTERM_BP_DIRECT	'de novo' XMP biosynthetic process	4	0.8	0.00041	0.063
PALB2	3		RPP40		RRP12	ribosomal RNA processing 12 homolog(RRP12)			GOTERM_BP_DIRECT	'de novo' AMP biosynthetic process	4	0.8	0.00065	0.082
PDCD5	3		RPS21		RRP1B	ribosomal RNA processing 1B(RRP1B)			GOTERM_BP_DIRECT	GMP biosynthetic process	4	0.8	0.00096	0.095
PDLIM4	3		RRP12		RRP7A	ribosomal RNA processing 7 homolog A(RRP7A)			GOTERM_BP_DIRECT	positive regulation of transcription of nuclear large rRNA transcript from RNA polymerase I promoter	4	0.8	0.0013	0.12
PDP1	3		RRP1B		RRP9	ribosomal RNA processing 9, U3 small nucleolar RNA binding protein(RRP9)			GOTERM_BP_DIRECT	proline transport	4	0.8	0.0018	0.14
PDRG1	3		RRP7A		RSL1D1	ribosomal L1 domain containing 1(RSL1D1)			GOTERM_MF_DIRECT	platelet-derived growth factor binding	4	0.8	0.002	0.11
PEA15	3		RRP9		RTEL1	regulator of telomere elongation helicase 1(RTEL1)			GOTERM_CC_DIRECT	condensed chromosome outer kinetochore	4	0.8	0.0026	0.057
PES1	3		RSL1D1		RTKN	rhotekin(RTKN)			GOTERM_BP_DIRECT	rRNA transcription	4	0.8	0.0031	0.18
PHF19	3		RTEL1		RUVBL1	RuvB like AAA ATPase 1(RUVBL1)			INTERPRO	CXC chemokine	4	0.8	0.0031	0.99
PHKA1	3		RTKN		S100A11	S100 calcium binding protein A11(S100A11)			INTERPRO	CXC chemokine, conserved site	4	0.8	0.0031	0.99
PHLDA2	3		RUVBL1		SAA1	serum amyloid A1(SAA1)			GOTERM_BP_DIRECT	regulation of DNA-dependent DNA replication initiation	4	0.8	0.0038	0.2
PITX1	3		S100A11		SAA2	serum amyloid A2(SAA2)			GOTERM_MF_DIRECT	CXCR chemokine receptor binding	4	0.8	0.005	0.19
PLA1A	3		SAA1		SAMD4A	sterile alpha motif domain containing 4A(SAMD4A)			UP_KW_BIOLOGICAL_PROCESS	Purine biosynthesis	4	0.8	0.0051	0.082
PLAU	3		SAA2		SCD	stearoyl-CoA desaturase(SCD)			UP_SEQ_FEATURE	DOMAIN:Importin N-terminal	4	0.8	0.0059	1
PLK1	3		SAMD4A		SCML1	Scm polycomb group protein like 1(SCML1)			GOTERM_BP_DIRECT	response to hyperoxia	4	0.8	0.0068	0.3
PLTP	3		SCD		SDC3	syndecan 3(SDC3)			INTERPRO	Importin-beta, N-terminal	4	0.8	0.0069	1
POLA2	3		SCML1		SEC22C	SEC22 homolog C, vesicle trafficking protein(SEC22C)			GOTERM_MF_DIRECT	neutral amino acid transmembrane transporter activity	4	0.8	0.0073	0.23
PPP2R5C	3		SDC3		SERPINE1	serpin family E member 1(SERPINE1)			GOTERM_BP_DIRECT	cellular response to angiotensin	4	0.8	0.008	0.33
PRKAR1B	3		SEC22C		SEZ6L2	seizure related 6 homolog like 2(SEZ6L2)			GOTERM_BP_DIRECT	cardiac muscle tissue development	4	0.8	0.008	0.33
PRMT1	3		SERPINE1		SF3B3	splicing factor 3b subunit 3(SF3B3)			GOTERM_BP_DIRECT	response to vitamin D	4	0.8	0.0093	0.36
PRPF4	3		SEZ6L2		SFRP4	secreted frizzled related protein 4(SFRP4)			GOTERM_CC_DIRECT	gap junction	4	0.8	0.0094	0.15
PRRC2A	3		SF3B3		SGO2	shugoshin 2(SGO2)			GOTERM_CC_DIRECT	endocytic vesicle lumen	4	0.8	0.0094	0.15
PRRC2B	3		SFRP4		SH3TC2	SH3 domain and tetratricopeptide repeats 2(SH3TC2)			GOTERM_BP_DIRECT	regulation of mitotic spindle organization	4	0.8	0.012	0.43
PSMA7	3		SGO2		SIGMAR1	sigma non-opioid intracellular receptor 1(SIGMAR1)			INTERPRO	Cyclin, C-terminal domain	4	0.8	0.013	1
PTDSS2	3		SH3TC2		SIK1	salt inducible kinase 1(SIK1)			GOTERM_MF_DIRECT	snoRNA binding	4	0.8	0.013	0.36
PTHLH	3		SIGMAR1		SKA3	spindle and kinetochore associated complex subunit 3(SKA3)			UP_SEQ_FEATURE	REGION:Triple-helical region	4	0.8	0.014	1
PTP4A3	3		SIK1		SKP2	S-phase kinase associated protein 2(SKP2)			GOTERM_CC_DIRECT	preribosome, large subunit precursor	4	0.8	0.014	0.2
PTPN14	3		SKA3		SLC11A2	solute carrier family 11 member 2(SLC11A2)			GOTERM_MF_DIRECT	DNA polymerase binding	4	0.8	0.015	0.39
PWP1	3		SKP2		SLC16A1-AS1	SLC16A1 antisense RNA 1(SLC16A1-AS1)			GOTERM_BP_DIRECT	neural precursor cell proliferation	4	0.8	0.016	0.52
RAB31	3		SLC11A2		SLC17A9	solute carrier family 17 member 9(SLC17A9)			SMART	SM01332	4	0.8	0.019	1
RANGAP1	3		SLC16A1-AS1		SLC19A1	solute carrier family 19 member 1(SLC19A1)			GOTERM_MF_DIRECT	ubiquitin-like protein ligase binding	4	0.8	0.019	0.45
RBM28	3		SLC17A9		SLC1A4	solute carrier family 1 member 4(SLC1A4)			UP_SEQ_FEATURE	DOMAIN:BRCT	4	0.8	0.021	1
RBMS1	3		SLC19A1		SLC25A15	solute carrier family 25 member 15(SLC25A15)			GOTERM_CC_DIRECT	spindle midzone	4	0.8	0.021	0.28
RFC3	3		SLC1A4		SLC29A1	solute carrier family 29 member 1 (Augustine blood group)(SLC29A1)			UP_KW_CELLULAR_COMPONENT	Amyloid	4	0.8	0.023	0.1
RGS1	3		SLC25A15		SLC2A12	solute carrier family 2 member 12(SLC2A12)			INTERPRO	BRCT domain	4	0.8	0.023	1
RHOQ	3		SLC29A1		SLC3A2	solute carrier family 3 member 2(SLC3A2)			GOTERM_BP_DIRECT	negative regulation of extrinsic apoptotic signaling pathway via death domain receptors	4	0.8	0.027	0.72
RIF1	3		SLC2A12		SLC5A6	solute carrier family 5 member 6(SLC5A6)			GOTERM_BP_DIRECT	tRNA modification	4	0.8	0.027	0.72
RIPK2	3		SLC3A2		SLC6A20	solute carrier family 6 member 20(SLC6A20)			INTERPRO	Longin-like domain	4	0.8	0.028	1
RNF43	3		SLC5A6		SLC7A5	solute carrier family 7 member 5(SLC7A5)			GOTERM_CC_DIRECT	condensed chromosome	4	0.8	0.028	0.35
RPN2	3		SLC6A20		SLC9A7	solute carrier family 9 member A7(SLC9A7)			BIOCARTA	Estrogen-responsive protein Efp controls cell cycle and breast tumors growth	4	0.8	0.029	1
RPS21	3		SLC7A5		SLC9B2	solute carrier family 9 member B2(SLC9B2)			GOTERM_BP_DIRECT	focal adhesion assembly	4	0.8	0.03	0.76
RRP12	3		SLC9A7		SLCO1B3	solute carrier organic anion transporter family member 1B3(SLCO1B3)			GOTERM_BP_DIRECT	maturation of SSU-rRNA from tricistronic rRNA transcript (SSU-rRNA, 5.8S rRNA, LSU-rRNA)	4	0.8	0.03	0.76
RRP7A	3		SLC9B2		SLCO4A1	solute carrier organic anion transporter family member 4A1(SLCO4A1)			GOTERM_MF_DIRECT	organic anion transmembrane transporter activity	4	0.8	0.034	0.64
RRP9	3		SLCO1B3		SMARCA4	SWI/SNF related, matrix associated, actin dependent regulator of chromatin, subfamily a, member 4(SMARCA4)			BIOCARTA	CDK Regulation of DNA Replication	4	0.8	0.039	1
RSL1D1	3		SLCO4A1		SMARCC1	SWI/SNF related, matrix associated, actin dependent regulator of chromatin subfamily c member 1(SMARCC1)			GOTERM_BP_DIRECT	cellular response to fibroblast growth factor stimulus	4	0.8	0.041	0.88
RTEL1-TNFRSF6B///TNFRSF6B	3		SMARCA4		SMC3	structural maintenance of chromosomes 3(SMC3)			INTERPRO	Transforming growth factor-beta-related	4	0.8	0.042	1
RTKN	3		SMARCC1		SND1	staphylococcal nuclease and tudor domain containing 1(SND1)			INTERPRO	SNF2-related	4	0.8	0.042	1
RUVBL1	3		SMC3		SNX10	sorting nexin 10(SNX10)			GOTERM_BP_DIRECT	positive regulation of mitotic cell cycle	4	0.8	0.045	0.91
SAA2///SAA1	3		SND1		SOCS3	suppressor of cytokine signaling 3(SOCS3)			GOTERM_BP_DIRECT	negative regulation of apoptotic signaling pathway	4	0.8	0.045	0.91
SCML1	3		SNX10		SORD	sorbitol dehydrogenase(SORD)			GOTERM_BP_DIRECT	odontogenesis	4	0.8	0.048	0.92
SDC3	3		SOCS3		SOX4	SRY-box transcription factor 4(SOX4)			INTERPRO	Cyclin, N-terminal	4	0.8	0.049	1
SEC22C	3		SORD		SOX9	SRY-box transcription factor 9(SOX9)			GOTERM_BP_DIRECT	positive regulation of apoptotic signaling pathway	4	0.8	0.051	0.97
SERPINE1	3		SOX4		SPARC	secreted protein acidic and cysteine rich(SPARC)			GOTERM_BP_DIRECT	actin filament bundle assembly	4	0.8	0.055	1
SEZ6L2	3		SOX9		SPON2	spondin 2(SPON2)			INTERPRO	Transforming growth factor-beta, C-terminal	4	0.8	0.056	1
SF3B3	3		SPARC		SPP1	secreted phosphoprotein 1(SPP1)			GOTERM_MF_DIRECT	protein kinase inhibitor activity	4	0.8	0.062	0.84
SFRP4	3		SPON2		SQLE	squalene epoxidase(SQLE)			GOTERM_BP_DIRECT	animal organ regeneration	4	0.8	0.066	1
SGO2	3		SPP1		SRM	spermidine synthase(SRM)			INTERPRO	Cyclin-like	4	0.8	0.068	1
SH3TC2	3		SQLE		SSB	small RNA binding exonuclease protection factor La(SSB)			UP_SEQ_FEATURE	MOTIF:9aaTAD	4	0.8	0.07	1
SIK1	3		SRM		SSBP4	single stranded DNA binding protein 4(SSBP4)			GOTERM_BP_DIRECT	positive regulation of cytokinesis	4	0.8	0.071	1
SKA3	3		SSB		STC1	stanniocalcin 1(STC1)			GOTERM_BP_DIRECT	endosome organization	4	0.8	0.071	1
SKP2	3		SSBP4		STK3	serine/threonine kinase 3(STK3)			GOTERM_CC_DIRECT	anchoring junction	4	0.8	0.074	0.59
SLC11A2	3		STC1		STRAP	serine/threonine kinase receptor associated protein(STRAP)			SMART	TGFB	4	0.8	0.074	1
SLC16A1-AS1	3		STK3		SULF1	sulfatase 1(SULF1)			GOTERM_BP_DIRECT	ribosome biogenesis	4	0.8	0.075	1
SLC17A9	3		STRAP		SYNCRIP	synaptotagmin binding cytoplasmic RNA interacting protein(SYNCRIP)			GOTERM_BP_DIRECT	ovarian follicle development	4	0.8	0.075	1
SLC19A1	3		SULF1		TACC3	transforming acidic coiled-coil containing protein 3(TACC3)			GOTERM_BP_DIRECT	skin development	4	0.8	0.075	1
SLC1A4	3		SYNCRIP		TACSTD2	tumor associated calcium signal transducer 2(TACSTD2)			GOTERM_BP_DIRECT	positive regulation of double-strand break repair	4	0.8	0.075	1
SLC25A15	3		TACC3		TAF1D	TATA-box binding protein associated factor, RNA polymerase I subunit D(TAF1D)			GOTERM_BP_DIRECT	amino acid transport	4	0.8	0.075	1
SLC29A1	3		TACSTD2		TBC1D16	TBC1 domain family member 16(TBC1D16)			GOTERM_BP_DIRECT	positive regulation of protein import into nucleus	4	0.8	0.079	1
SLC2A12	3		TAF1D		TCF3	transcription factor 3(TCF3)			GOTERM_BP_DIRECT	hair follicle development	4	0.8	0.079	1
SLC3A2	3		TBC1D16		TCFL5	transcription factor like 5(TCFL5)			INTERPRO	Dual specificity phosphatase, subgroup, catalytic domain	4	0.8	0.081	1
SLC6A20	3		TCF3		TEAD4	TEA domain transcription factor 4(TEAD4)			SMART	CYCLIN	4	0.8	0.085	1
SLC9A7	3		TCFL5		TGFB2	transforming growth factor beta 2(TGFB2)			INTERPRO	Ribosomal protein S5 domain 2-type fold	4	0.8	0.085	1
SLC9B2	3		TEAD4		TGFBI	transforming growth factor beta induced(TGFBI)			UP_KW_LIGAND	4Fe-4S	4	0.8	0.087	0.66
SLCO4A1	3		TGFB2		TGIF2	TGFB induced factor homeobox 2(TGIF2)			GOTERM_BP_DIRECT	embryo implantation	4	0.8	0.088	1
SMARCA4	3		TGFBI		TGM2	transglutaminase 2(TGM2)			BIOCARTA	Cell Cycle	4	0.8	0.09	1
SMARCC1	3		TGIF2		THEM6	thioesterase superfamily member 6(THEM6)			GOTERM_BP_DIRECT	positive regulation of B cell proliferation	4	0.8	0.092	1
SMC3	3		TGM2		THY1	Thy-1 cell surface antigen(THY1)			GOTERM_BP_DIRECT	stem cell proliferation	4	0.8	0.092	1
SND1	3		THEM6		TIMP3	TIMP metallopeptidase inhibitor 3(TIMP3)			GOTERM_BP_DIRECT	positive regulation of myoblast differentiation	4	0.8	0.092	1
SNX10	3		THY1		TM9SF4	transmembrane 9 superfamily member 4(TM9SF4)			UP_KW_CELLULAR_COMPONENT	Basement membrane	4	0.8	0.093	0.36
SOCS3	3		TIMP3		TMEM147	transmembrane protein 147(TMEM147)			GOTERM_BP_DIRECT	regulation of DNA replication	4	0.8	0.097	1
SORD	3		TM9SF4		TMEM185B	transmembrane protein 185B(TMEM185B)			GOTERM_MF_DIRECT	4 iron, 4 sulfur cluster binding	4	0.8	0.098	1
SSB	3		TMEM147		TMEM41A	transmembrane protein 41A(TMEM41A)			BIOCARTA	Control of Gene Expression by Vitamin D Receptor	4	0.8	0.098	1
SSBP4	3		TMEM185B		TMEM9	transmembrane protein 9(TMEM9)			GOTERM_BP_DIRECT	cilium disassembly	3	0.6	0.0052	0.25
STK3	3		TMEM41A		TMPO	thymopoietin(TMPO)			GOTERM_BP_DIRECT	re-entry into mitotic cell cycle	3	0.6	0.0052	0.25
STRAP	3		TMEM9		TMPRSS3	transmembrane serine protease 3(TMPRSS3)			GOTERM_MF_DIRECT	CXCR3 chemokine receptor binding	3	0.6	0.0055	0.19
TACC3	3		TMPO		TMTC4	transmembrane O-mannosyltransferase targeting cadherins 4(TMTC4)			UP_SEQ_FEATURE	PROPEP:N-terminal propeptide	3	0.6	0.007	1
TACSTD2	3		TMPRSS3		TNFRSF6B	TNF receptor superfamily member 6b(TNFRSF6B)			GOTERM_BP_DIRECT	purine nucleobase biosynthetic process	3	0.6	0.0077	0.33
TCFL5	3		TMTC4		TOMM34	translocase of outer mitochondrial membrane 34(TOMM34)			INTERPRO	BRK domain	3	0.6	0.0078	1
TGFB2	3		TNFRSF6B		TOP2A	DNA topoisomerase II alpha(TOP2A)			UP_SEQ_FEATURE	DOMAIN:HTH La-type RNA-binding	3	0.6	0.0096	1
TGIF2	3		TOMM34		TPR	translocated promoter region, nuclear basket protein(TPR)			SMART	BRK	3	0.6	0.01	1
THEM6	3		TOP2A		TPX2	TPX2 microtubule nucleation factor(TPX2)			INTERPRO	RNA-binding protein Lupus La	3	0.6	0.011	1
THY1	3		TPR		TRAP1	TNF receptor associated protein 1(TRAP1)			GOTERM_BP_DIRECT	protein localization to nuclear envelope	3	0.6	0.014	0.46
TIMP3	3		TPX2		TRIB3	tribbles pseudokinase 3(TRIB3)			SMART	LA	3	0.6	0.014	1
TM9SF4	3		TRAP1		TRIM2	tripartite motif containing 2(TRIM2)			GOTERM_MF_DIRECT	anaphase-promoting complex binding	3	0.6	0.018	0.45
TMEM147	3		TRIB3		TRIM29	tripartite motif containing 29(TRIM29)			GOTERM_BP_DIRECT	positive regulation of rRNA processing	3	0.6	0.022	0.65
TMEM41A	3		TRIM2		TRIP13	thyroid hormone receptor interactor 13(TRIP13)			BBID	4.cyclins_&_p27_cell_cycle	3	0.6	0.025	1
TMEM9	3		TRIM29		TRMT1	tRNA methyltransferase 1(TRMT1)			GOTERM_BP_DIRECT	central nervous system projection neuron axonogenesis	3	0.6	0.026	0.72
TMPRSS3	3		TRIP13		TRMT112	tRNA methyltransferase activator subunit 11-2(TRMT112)			GOTERM_BP_DIRECT	positive regulation of ubiquitin protein ligase activity	3	0.6	0.026	0.72
TMTC4	3		TRMT1		TROAP	trophinin associated protein(TROAP)			GOTERM_BP_DIRECT	cellular response to testosterone stimulus	3	0.6	0.026	0.72
TOP2A	3		TRMT112		TRRAP	transformation/transcription domain associated protein(TRRAP)			GOTERM_MF_DIRECT	DNA-(apurinic or apyrimidinic site) lyase activity	3	0.6	0.027	0.55
TPR	3		TROAP		TSPAN5	tetraspanin 5(TSPAN5)			GOTERM_MF_DIRECT	peroxisome proliferator activated receptor binding	3	0.6	0.027	0.55
TRAP1	3		TRRAP		TSR1	TSR1 ribosome maturation factor(TSR1)			GOTERM_MF_DIRECT	U3 snoRNA binding	3	0.6	0.027	0.55
TRMT1	3		TSPAN5		TTF2	transcription termination factor 2(TTF2)			GOTERM_BP_DIRECT	protein localization to kinetochore	3	0.6	0.031	0.76
TROAP	3		TSR1		TTK	TTK protein kinase(TTK)			GOTERM_BP_DIRECT	commissural neuron axon guidance	3	0.6	0.031	0.76
TRRAP	3		TTF2		TUBB	tubulin beta class I(TUBB)			INTERPRO	HEAT	3	0.6	0.031	1
TSPAN5	3		TTK		TUBG1	tubulin gamma 1(TUBG1)			GOTERM_CC_DIRECT	DNA-directed RNA polymerase I complex	3	0.6	0.033	0.37
TSTA3	3		TUBB		TUBGCP3	tubulin gamma complex component 3(TUBGCP3)			GOTERM_CC_DIRECT	AP-1 adaptor complex	3	0.6	0.033	0.37
TTF2	3		TUBG1		TYRO3	TYRO3 protein tyrosine kinase(TYRO3)			GOTERM_BP_DIRECT	wound healing, spreading of epidermal cells	3	0.6	0.036	0.81
TTK	3		TUBGCP3		UBALD1	UBA like domain containing 1(UBALD1)			GOTERM_BP_DIRECT	exonucleolytic nuclear-transcribed mRNA catabolic process involved in deadenylation-dependent decay	3	0.6	0.036	0.81
TUBB	3		TYRO3		UBAP2L	ubiquitin associated protein 2 like(UBAP2L)			GOTERM_BP_DIRECT	generation of neurons	3	0.6	0.036	0.81
TUBGCP3	3		UBALD1		UBE2C	ubiquitin conjugating enzyme E2 C(UBE2C)			GOTERM_BP_DIRECT	thyroid hormone transport	3	0.6	0.036	0.81
TWISTNB	3		UBAP2L		UBE2I	ubiquitin conjugating enzyme E2 I(UBE2I)			GOTERM_MF_DIRECT	aminoacyl-tRNA ligase activity	3	0.6	0.038	0.66
TYRO3	3		UBE2C		UBE2S	ubiquitin conjugating enzyme E2 S(UBE2S)			GOTERM_MF_DIRECT	RNA polymerase II carboxy-terminal domain kinase activity	3	0.6	0.038	0.66
UBALD1	3		UBE2I		UGGT2	UDP-glucose glycoprotein glucosyltransferase 2(UGGT2)			GOTERM_CC_DIRECT	preribosome, small subunit precursor	3	0.6	0.038	0.4
UBAP2L	3		UBE2S		UTP25	UTP25 small subunit processome component(UTP25)			GOTERM_BP_DIRECT	positive regulation of interleukin-1 production	3	0.6	0.041	0.88
UBE2C	3		UGGT2		VEGFA	vascular endothelial growth factor A(VEGFA)			GOTERM_BP_DIRECT	regulation of G2/M transition of mitotic cell cycle	3	0.6	0.041	0.88
UGGT2	3		UPF0536		WDR3	WD repeat domain 3(WDR3)			GOTERM_BP_DIRECT	response to copper ion	3	0.6	0.041	0.88
VEGFA	3		UTP25		WDR4	WD repeat domain 4(WDR4)			GOTERM_BP_DIRECT	response to inorganic substance	3	0.6	0.041	0.88
WBSCR22	3		VEGFA		WDR43	WD repeat domain 43(WDR43)			GOTERM_BP_DIRECT	regulation of cell cycle process	3	0.6	0.041	0.88
WDR3	3		WDR3		WDR74	WD repeat domain 74(WDR74)			GOTERM_BP_DIRECT	ventricular trabecula myocardium morphogenesis	3	0.6	0.041	0.88
WDR4	3		WDR4		WFS1	wolframin ER transmembrane glycoprotein(WFS1)			UP_SEQ_FEATURE	DOMAIN:AP complex mu/sigma subunit	3	0.6	0.043	1
WDR43	3		WDR43		WIZ	WIZ zinc finger(WIZ)			GOTERM_MF_DIRECT	retinoic acid receptor binding	3	0.6	0.043	0.73
WDR74	3		WDR74		WNK1	WNK lysine deficient protein kinase 1(WNK1)			GOTERM_BP_DIRECT	wound healing, spreading of cells	3	0.6	0.047	0.91
WFS1	3		WFS1		WNT2	Wnt family member 2(WNT2)			GOTERM_BP_DIRECT	positive regulation of telomerase RNA localization to Cajal body	3	0.6	0.047	0.91
WIZ	3		WIZ		XPOT	exportin for tRNA(XPOT)			GOTERM_BP_DIRECT	positive regulation of heterotypic cell-cell adhesion	3	0.6	0.047	0.91
WNK1	3		WNK1		YTHDF1	YTH N6-methyladenosine RNA binding protein F1(YTHDF1)			GOTERM_MF_DIRECT	glucocorticoid receptor binding	3	0.6	0.049	0.77
WNT2	3		WNT2		ZC3HAV1L	zinc finger CCCH-type containing, antiviral 1 like(ZC3HAV1L)			GOTERM_BP_DIRECT	hyaluronan catabolic process	3	0.6	0.053	0.97
YTHDF1	3		XPOT		ZEB1	zinc finger E-box binding homeobox 1(ZEB1)			GOTERM_BP_DIRECT	protein homotrimerization	3	0.6	0.053	0.97
ZC3HAV1L	3		YTHDF1		ZFAS1	ZNFX1 antisense RNA 1(ZFAS1)			GOTERM_BP_DIRECT	neural retina development	3	0.6	0.053	0.97
ZEB1	3		ZC3HAV1L		ZMYND8	zinc finger MYND-type containing 8(ZMYND8)			GOTERM_MF_DIRECT	cyclin-dependent protein serine/threonine kinase activator activity	3	0.6	0.055	0.77
ZFAS1	3		ZEB1		ZNF3	zinc finger protein 3(ZNF3)			GOTERM_MF_DIRECT	DNA replication origin binding	3	0.6	0.055	0.77
ZMYND8	3		ZFAS1		ZNF503	zinc finger protein 503(ZNF503)			GOTERM_BP_DIRECT	positive regulation by host of viral transcription	3	0.6	0.059	1
ZNF3	3		ZMYND8		ZNF696	zinc finger protein 696(ZNF696)			GOTERM_BP_DIRECT	sterol transport	3	0.6	0.059	1
ZNF503	3		ZNF3		ZNF74	zinc finger protein 74(ZNF74)			INTERPRO	AP complex, mu/sigma subunit	3	0.6	0.06	1
ZNF696	3		ZNF503		ZNF853	zinc finger protein 853(ZNF853)			GOTERM_BP_DIRECT	negative regulation of epithelial cell differentiation	3	0.6	0.065	1
ZNF74	3		ZNF696		ZYX	zyxin(ZYX)			GOTERM_BP_DIRECT	purine nucleotide biosynthetic process	3	0.6	0.065	1
ZNF853	3		ZNF74						GOTERM_MF_DIRECT	proline-rich region binding	3	0.6	0.068	0.84
ZYX	3		ZYX						GOTERM_MF_DIRECT	clathrin adaptor activity	3	0.6	0.068	0.84
									GOTERM_MF_DIRECT	retinoid X receptor binding	3	0.6	0.068	0.84
									GOTERM_MF_DIRECT	cadherin binding involved in cell-cell adhesion	3	0.6	0.068	0.84
									GOTERM_MF_DIRECT	core promoter sequence-specific DNA binding	3	0.6	0.068	0.84
									SMART	SM00913	3	0.6	0.069	1
									GOTERM_BP_DIRECT	regulation of RNA metabolic process	3	0.6	0.072	1
									GOTERM_BP_DIRECT	monocyte differentiation	3	0.6	0.072	1
									GOTERM_BP_DIRECT	chondroitin sulfate biosynthetic process	3	0.6	0.072	1
									GOTERM_BP_DIRECT	nucleosome disassembly	3	0.6	0.072	1
									GOTERM_MF_DIRECT	ribosomal small subunit binding	3	0.6	0.075	0.88
									GOTERM_MF_DIRECT	DNA binding, bending	3	0.6	0.075	0.88
									BIOCARTA	Sonic Hedgehog (SHH) Receptor Ptc1 Regulates cell cycle	3	0.6	0.078	1
									BIOCARTA	Role of Ran in mitotic spindle regulation	3	0.6	0.078	1
									GOTERM_CC_DIRECT	membrane coat	3	0.6	0.078	0.61
									GOTERM_CC_DIRECT	filopodium tip	3	0.6	0.078	0.61
									GOTERM_BP_DIRECT	positive regulation of DNA biosynthetic process	3	0.6	0.079	1
									GOTERM_BP_DIRECT	positive regulation of dendritic spine morphogenesis	3	0.6	0.079	1
									GOTERM_BP_DIRECT	positive regulation of T cell migration	3	0.6	0.079	1
									GOTERM_BP_DIRECT	melanosome assembly	3	0.6	0.079	1
									GOTERM_BP_DIRECT	DNA damage response, signal transduction by p53 class mediator resulting in cell cycle arrest	3	0.6	0.086	1
									GOTERM_BP_DIRECT	RNA export from nucleus	3	0.6	0.086	1
									BIOCARTA	Activation of Src by Protein-tyrosine phosphatase alpha	3	0.6	0.092	1
									GOTERM_CC_DIRECT	lamellipodium membrane	3	0.6	0.092	0.67
									GOTERM_BP_DIRECT	erythrocyte development	3	0.6	0.093	1
									GOTERM_BP_DIRECT	positive regulation of glial cell proliferation	3	0.6	0.093	1
									GOTERM_BP_DIRECT	DNA unwinding involved in DNA replication	3	0.6	0.093	1
									GOTERM_BP_DIRECT	regulation of neuron apoptotic process	3	0.6	0.093	1
									GOTERM_BP_DIRECT	protein localization to centrosome	3	0.6	0.093	1
									GOTERM_BP_DIRECT	basement membrane organization	3	0.6	0.093	1
									GOTERM_BP_DIRECT	positive regulation of translational initiation	3	0.6	0.093	1
									INTERPRO	Cadherin, cytoplasmic domain	3	0.6	0.094	1
									INTERPRO	Transforming growth factor-beta, N-terminal	3	0.6	0.094	1
									UP_KW_DISEASE	Aortic aneurysm	3	0.6	0.096	1
									GOTERM_MF_DIRECT	gap junction channel activity	3	0.6	0.097	1
									UP_SEQ_FEATURE	REPEAT:HEAT 10	3	0.6	0.099	1
									UP_SEQ_FEATURE	MUTAGEN:H->A: Reduces affinity for heparin and nearly abolishes association with HDL; when associated with A-18 and A-80.	2	0.4	0.044	1
									UP_SEQ_FEATURE	MUTAGEN:R->A: Reduces affinity for heparin; when associated with A-37 and A-65.	2	0.4	0.044	1
									UP_SEQ_FEATURE	MUTAGEN:R->A: Reduces affinity for heparin; when associated with A-33 and A-65.	2	0.4	0.044	1
									UP_SEQ_FEATURE	MUTAGEN:Missing: Nearly abolishes leucine transport activity.	2	0.4	0.044	1
									UP_SEQ_FEATURE	MUTAGEN:R->A: Reduces affinity for heparin and nearly abolishes association with HDL; when associated with A-18 and A-89.	2	0.4	0.044	1
									UP_SEQ_FEATURE	PROPEP:Often cleaved during amyloidogenesis	2	0.4	0.044	1
									UP_SEQ_FEATURE	MUTAGEN:R->A: Reduces affinity for heparin; when associated with A-33 and A-37.	2	0.4	0.044	1
									UP_SEQ_FEATURE	REGION:Important for amyloid formation; forms amyloid fibrils in vitro	2	0.4	0.044	1
									UP_SEQ_FEATURE	MUTAGEN:R->A: Reduces affinity for heparin and nearly abolishes association with HDL; when associated with A-80 and A-89.	2	0.4	0.044	1
									GOTERM_CC_DIRECT	amino acid transport complex	2	0.4	0.044	0.4
									GOTERM_CC_DIRECT	cyclin D1-CDK4 complex	2	0.4	0.044	0.4
									GOTERM_CC_DIRECT	cyclin B1-CDK1 complex	2	0.4	0.044	0.4
									GOTERM_CC_DIRECT	cyclin A2-CDK1 complex	2	0.4	0.044	0.4
									GOTERM_CC_DIRECT	collagen type I trimer	2	0.4	0.044	0.4
									GOTERM_BP_DIRECT	rRNA (guanine-N7)-methylation	2	0.4	0.046	0.91
									GOTERM_BP_DIRECT	septin ring organization	2	0.4	0.046	0.91
									GOTERM_BP_DIRECT	negative regulation of endodermal cell differentiation	2	0.4	0.046	0.91
									GOTERM_BP_DIRECT	response to interleukin-18	2	0.4	0.046	0.91
									GOTERM_MF_DIRECT	glycerophosphocholine phosphodiesterase activity	2	0.4	0.047	0.77
									OMIM_DISEASE	Macular degeneration, age-related, 14, reduced risk of	2	0.4	0.055	1
									OMIM_DISEASE	Osteogenesis imperfecta, type IV	2	0.4	0.055	1
									OMIM_DISEASE	Osteogenesis imperfecta, type III	2	0.4	0.055	1
									OMIM_DISEASE	Osteogenesis imperfecta, type II	2	0.4	0.055	1
									UP_SEQ_FEATURE	DOMAIN:PEA3-type ETS-domain transcription factor N-terminal	2	0.4	0.065	1
									UP_SEQ_FEATURE	DOMAIN:BAT2 N-terminal	2	0.4	0.065	1
									GOTERM_BP_DIRECT	regulation of lamellipodium morphogenesis	2	0.4	0.069	1
									GOTERM_BP_DIRECT	valine transport	2	0.4	0.069	1
									GOTERM_BP_DIRECT	L-leucine import into cell	2	0.4	0.069	1
									GOTERM_BP_DIRECT	positive regulation of odontoblast differentiation	2	0.4	0.069	1
									GOTERM_BP_DIRECT	leucine import across plasma membrane	2	0.4	0.069	1
									GOTERM_BP_DIRECT	microtubule cytoskeleton organization involved in mitosis	2	0.4	0.069	1
									GOTERM_BP_DIRECT	methionine transport	2	0.4	0.069	1
									GOTERM_BP_DIRECT	L-histidine transport	2	0.4	0.069	1
									GOTERM_BP_DIRECT	monocyte aggregation	2	0.4	0.069	1
									GOTERM_BP_DIRECT	tyrosine transport	2	0.4	0.069	1
									GOTERM_BP_DIRECT	tRNA export from nucleus	2	0.4	0.069	1
									INTERPRO	Domain of unknown function DUF1709	2	0.4	0.069	1
									INTERPRO	Lupus La protein	2	0.4	0.069	1
									INTERPRO	BAT2, N-terminal	2	0.4	0.069	1
									INTERPRO	PEA3-type ETS-domain transcription factor, N-terminal	2	0.4	0.069	1
									INTERPRO	Exportin/Importin, Cse1-like	2	0.4	0.069	1
									PIR_SUPERFAMILY	complement B/C2	2	0.4	0.074	1
									UP_SEQ_FEATURE	MUTAGEN:D->A: Abolishes enzymatic activity.	2	0.4	0.086	1
									UP_SEQ_FEATURE	REGION:Nonhelical region (C-terminal)	2	0.4	0.086	1
									UP_SEQ_FEATURE	REGION:Interaction with CDK2	2	0.4	0.086	1
									GOTERM_CC_DIRECT	collagen type XI trimer	2	0.4	0.086	0.63
									GOTERM_CC_DIRECT	actomyosin contractile ring	2	0.4	0.086	0.63
									GOTERM_BP_DIRECT	actomyosin contractile ring assembly	2	0.4	0.09	1
									GOTERM_BP_DIRECT	positive regulation of cellular biosynthetic process	2	0.4	0.09	1
									GOTERM_BP_DIRECT	tendon development	2	0.4	0.09	1
									GOTERM_BP_DIRECT	phenylalanine transport	2	0.4	0.09	1
									GOTERM_BP_DIRECT	eye morphogenesis	2	0.4	0.09	1
									GOTERM_BP_DIRECT	negative regulation of prostatic bud formation	2	0.4	0.09	1
									GOTERM_BP_DIRECT	isoleucine transport	2	0.4	0.09	1
									GOTERM_BP_DIRECT	positive regulation of mitochondrial ATP synthesis coupled electron transport	2	0.4	0.09	1
									GOTERM_BP_DIRECT	tRNA N2-guanine methylation	2	0.4	0.09	1
									GOTERM_BP_DIRECT	female meiosis chromosome segregation	2	0.4	0.09	1
									GOTERM_BP_DIRECT	ascending aorta morphogenesis	2	0.4	0.09	1
									GOTERM_BP_DIRECT	ATP export	2	0.4	0.09	1
									GOTERM_BP_DIRECT	G0 to G1 transition	2	0.4	0.09	1
									GOTERM_BP_DIRECT	L-alanine import across plasma membrane	2	0.4	0.09	1
									INTERPRO	Small-subunit processome, Utp12	2	0.4	0.091	1
									INTERPRO	Serum amyloid A protein	2	0.4	0.091	1
									INTERPRO	Complement B/C2	2	0.4	0.091	1
									GOTERM_MF_DIRECT	aromatic amino acid transmembrane transporter activity	2	0.4	0.093	1
[truncated: 93 more columns]

## Sheet: ChEA3
Rank	TF	Score	Library	Overlapping_Genes
26	ARNTL2	80.0	ARCHS4 Coexpression,97;Enrichr Queries,12;GTEx Coexpression,131	IFITM3,TOP2A,CXCL8,MCM7,SERPINE1,MCM10,TTF2,MKI67,FOXM1,CLDN1,IPO7,LMNB2,ICAM1,LOXL2,CDH3,CCND1,ADAMTS1,PLAU,TRIM29,MYC,ENC1,PLS3,AP1S3,PITX1,PHLDA1,TGM2,ACTN1,CD3EAP,CCNA2,SLC7A5,NEIL3,PTP4A3,MELK,SLCO4A1,COL4A1,MTHFD2,SLC9A7,OAS3,BIRC5,MCM6,BCAT1,MET,AJUBA,CD44,NUP205,SF3B3,TACSTD2,TTK,HMMR,PTHLH,AURKA,SOCS3,CCNB1,DRAM1,ECT2,BUB1,S100A11,CDT1,JUN,TGFB2,GDF15,UBE2C,MACC1,OSBPL3,PLK1,AHNAK2,HMGA1…
901	CAMTA1	790.0	ARCHS4 Coexpression,638;Enrichr Queries,1245;GTEx Coexpression,487	JUN,ACTN1,PPM1H,LSAMP,CHD6,CD3EAP,FAIM2,SEZ6L2,CPLX1,DNM1,NCOR2,PTP4A3,CDK6,ABI2,CCND1,PRKAR1B,TRIM2,ENC1,GNAS,KIF3C,SOX4,ASIC1
411	CEBPB	480.2	Literature ChIP-seq,83;ARCHS4 Coexpression,1033;ENCODE ChIP-seq,21;Enrichr Queries,306;ReMap ChIP-seq,39;GTEx Coexpression,1399	IFITM3,SPARC,NCF2,GOLT1A,ZMYND8,SERPINE1,PDCD5,CCNF,FAIM2,ELK1,IPO7,ICAM1,FOXQ1,TMEM147,CDH3,CCND1,PLAU,RGS1,MYC,CSPP1,PPAT,LAMP2,RUVBL1,HABP4,BBX,PLS3,SOX9,PHLDA1,PITX1,SOX4,TGM2,TMPO,EPHB3,CSGALNACT1,MED1,RNF43,ACTN1,SLC11A2,WDR74,CD3EAP,MIF,ATP11A,CDC25B,ACLY,SGO2,ILF3,MTHFD2,COL4A1,TRIB3,SIK1,MXRA7,RNASEH2A,NOLC1,SLC1A4,AEBP1,HMMR,SOCS3,ADGRG1,CCNB1,HSPH1,LARP1,HLCS,CALD1,EPB41L2,CRNDE,IGFBP7…
673	ELK4	646.4	ARCHS4 Coexpression,1190;ENCODE ChIP-seq,102;Enrichr Queries,912;ReMap ChIP-seq,102;GTEx Coexpression,926	RTKN,LPGAT1,MCM7,CHPF,TRRAP,SERPINE1,CHD6,FAIM2,ELK1,LMNB2,RRP9,CKS1B,PANX1,TRMT112,ATIC,CCND1,MYC,HABP4,AP1S2,BBX,SKP2,SOX4,TMPO,PROSER1,HES6,CCT2,SMARCC1,PRMT1,TUBB,DDX11,H2AFX,CD3EAP,UBALD1,SND1,PDRG1,NCOR2,SLC25A15,PTP4A3,ZEB1,MXRA7,MCM6,CARS2,GART,PAFAH1B3,CD44,SEC22C,TMEM185B,TSTA3,SF3B3,RNASEH2A,ANKRD16,RPN2,MAZ,PPM1H,NOLC1,TTK,ZNF3,CAMSAP2,HSPH1,TPR,CAMTA1,THEM6,UGGT2,PLTP,EMC8,AP1M1,FANC…
15	ETV4	43.5	ARCHS4 Coexpression,29;Enrichr Queries,2;ReMap ChIP-seq,132;GTEx Coexpression,11	RTKN,SPARC,CHPF,ZMYND8,CSE1L,CCNF,SERPINE1,ZC3HAV1L,TTF2,MKI67,CLDN1,LOXL2,RRP9,IPO5,FOXQ1,LAPTM4B,CCND1,PLAU,PPAT,MYC,RUVBL1,SOX9,PHLDA2,GTSE1,PHLDA1,SOX4,TGM2,ACTN1,WDR74,CD3EAP,SLC5A6,PRPF4,ACLY,NEIL3,MELK,MTHFD2,COL4A1,TRIB3,MXRA7,AJUBA,NUP205,RNASEH2A,CDCA3,RPN2,STC1,HMMR,SKA3,SOCS3,CCNB1,ADGRG1,ECT2,PLTP,CDT1,TRAP1,JUN,TGFB2,UBE2C,ALYREF,NONO,PLK1,HMGA1,AMMECR1,CDC6,INHBA,EIF2S2,PAICS,COL1A…
146	ETV5	253.3	ARCHS4 Coexpression,207;Enrichr Queries,61;GTEx Coexpression,492	IFITM3,TOP2A,NRP2,SPARC,CSE1L,SERPINE1,MKI67,ICAM1,CCND1,PLAU,MYC,ENC1,TIMP3,SOX9,PHLDA1,SOX4,TGM2,HES6,ACTN1,CD3EAP,ETV4,CKAP5,RHOB,SLC7A5,PTP4A3,RAB31,MELK,MTHFD2,COL4A1,BIRC5,TRIB3,TMEM9,SLC29A1,BCAT1,CD44,CEBPB,RPN2,SDC3,SLC1A4,AGAP3,HACD3,SEZ6L2,SOCS3,CCNB1,HSPH1,PDPN,ECT2,TBC1D16,JUN,TGFB2,GDF15,CADPS,HMGA1,INHBA,VEGFA,COL1A1,NR4A2,CXCL10,TPX2,ANLN,CDK6,PSAT1,KIF4A,GNAS,CDK1,TGFBI
2	FOXM1	4.5	Literature ChIP-seq,2;ARCHS4 Coexpression,3;ENCODE ChIP-seq,2;Enrichr Queries,15;ReMap ChIP-seq,1;GTEx Coexpression,4	RTKN,TMEM41A,TRRAP,CSE1L,ZMYND8,CCNF,TTF2,MKI67,SMC3,IPO7,IPO5,FOXQ1,CCND1,PLAU,MYC,RUVBL1,PLS3,UBAP2L,SKP2,GTSE1,SOX4,TMPO,EPHB3,DDX11,WDR74,CD3EAP,DNAAF5,CDC25B,SGO2,ACLY,NEIL3,ILF3,MELK,MTHFD2,NUP205,RNASEH2A,CDCA3,RPN2,TROAP,MAZ,NOLC1,SLC1A4,HMMR,SKA3,CCNB1,ADGRG1,LARP1,CALD1,ECT2,FANCI,CDT1,TRAP1,UBE2C,ALYREF,NONO,PLK1,HMGA1,CDC6,LSM5,PAICS,PRRC2A,COL1A1,TPX2,ANLN,CXCL10,FERMT1,POLA2,KIF18B,…
787	HES6	714.7	ARCHS4 Coexpression,1075;Enrichr Queries,58;GTEx Coexpression,1011	IFITM3,TOP2A,MCM7,CHD7,MCM10,FOXM1,MKI67,CKS1B,CCND1,ADAMTS1,TRIM2,MYC,ENC1,PHLDA1,SOX4,DLGAP4,H2AFX,RHOB,CCNA2,SLC7A5,PTP4A3,MTHFD2,BIRC5,TRIB3,MCM6,SLC29A1,PAFAH1B3,CEBPB,CDCA3,HMMR,SEZ6L2,CXXC5,PSMA7,AURKA,ADGRG1,CCNB1,CDT1,JUN,FZD3,GDF15,UBE2C,PLK1,HMGA1,SQLE,CXCL10,TPX2,PSAT1,CDK1,ZNF853,TGFBI,SSBP4,CDKN3
9	HMGA1	23.67	ARCHS4 Coexpression,21;Enrichr Queries,48;GTEx Coexpression,2	CCNF,SERPINE1,MKI67,ELK1,IPO7,IPO5,CCND1,PPAT,MYC,RUVBL1,GTSE1,PHLDA1,TMPO,TGM2,SMARCC1,ACTN1,CD3EAP,SND1,PRPF4,ACLY,NEIL3,ILF3,MELK,MTHFD2,MRTO4,NUP205,RNASEH2A,TROAP,MAZ,NOLC1,HMMR,SKA3,LDHB,CCNB1,HSPH1,LARP1,ECT2,S100A11,FANCI,CDT1,TRAP1,JUN,UBE2C,ALYREF,NONO,PLK1,AMMECR1,CDC6,PALB2,PAICS,PRRC2A,SMARCA4,TPX2,ANLN,KIF18B,UBE2S,KIF4A,CDK1,TGFBI,TCF3,PHF19,TOP2A,MCM7,WDR4,MCM10,FOXM1,LMNB2,CKS1B,…
57	JUN	142.5	Literature ChIP-seq,64;ARCHS4 Coexpression,106;ENCODE ChIP-seq,19;Enrichr Queries,189;ReMap ChIP-seq,156;GTEx Coexpression,321	IFITM3,SPARC,TMEM41A,ZMYND8,SERPINE1,SMC3,ANTXR1,ICAM1,EDNRA,MYC,AP1S2,UBAP2L,SOX9,SKP2,SOX4,MCCC2,ACTN1,WDR74,CD3EAP,DNAAF5,MIF,SND1,PRKAR1B,MTHFD2,SIK1,TRIB3,TMEM185B,TSTA3,NUP205,RPN2,NPRL3,SDC3,NOLC1,THY1,TMTC4,GJC1,RRP7A,PTDSS2,LDHB,HSPH1,HLCS,EPB41L2,TSPAN5,MAP4,LYAR,SLC19A1,S100A11,CDT1,TRAP1,JUN,NEBL,CDC6,PAICS,SMARCA4,COL1A1,ANLN,POLA2,COL1A2,WNK1,GTF2IRD1,RPS21,MRPS17,LPCAT1,WDR43,PANX1…
612	KLF7	609.7	ARCHS4 Coexpression,1016;Enrichr Queries,292;GTEx Coexpression,521	SPARC,AHCY,SERPINE1,CHD6,ICAM1,SOCS3,DUSP10,CCND1,ADAMTS1,MYC,TRIM2,GJA4,ENC1,TIMP3,KIF3C,PHLDA1,SOX4,TGM2,JUN,TGFB2,FZD3,GDF15,ACTN1,SAMD4A,CD3EAP,ANO6,INHBA,SMARCA4,RHOB,VEGFA,NR4A2,SLC7A5,PTP4A3,ZEB1,RAB31,CDK6,COL5A1,ABI2,COL4A1,ZYX,RBMS1,TGFBI,CD44
24	MYC	67.83	Literature ChIP-seq,1;ARCHS4 Coexpression,131;ENCODE ChIP-seq,3;Enrichr Queries,42;ReMap ChIP-seq,28;GTEx Coexpression,202	IFITM3,TMEM41A,ZMYND8,SERPINE1,CCNF,MKI67,SMC3,CLDN1,ANTXR1,PWP1,ICAM1,RRP9,TRIM29,CSPP1,PPAT,HABP4,BBX,UBAP2L,SOX9,SKP2,SOX4,TMPO,MCCC2,MED1,SMARCC1,ACTN1,DDX11,ALG5,WDR74,CD3EAP,DNAAF5,MIF,SND1,MTHFD2,SIK1,TRIB3,MXRA7,TMEM185B,TSTA3,NUP205,CDCA3,NPRL3,NOLC1,AGAP3,MTDH,RRP7A,LDHB,PTDSS2,HSPH1,LARP1,HLCS,TSPAN5,MAP4,LYAR,SLC19A1,CDT1,TRAP1,JUN,PLK1,AMMECR1,CDC6,PAICS,SMARCA4,PRRC2A,COL1A1,SQLE,AN…
44	NFE2L3	119.0	ARCHS4 Coexpression,76;Enrichr Queries,40;GTEx Coexpression,241	IFITM3,TOP2A,SPARC,CXCL8,CSE1L,SERPINE1,SNX10,MKI67,CLDN1,IPO7,LMNB2,ICAM1,LOXL2,IPO5,SYNCRIP,CCND1,ADAMTS1,PLAU,MYC,ENC1,HABP4,CASP2,TIMP3,ANXA9,SOX9,PHLDA1,SOX4,EPHB3,TGM2,TEAD4,PROSER1,SMARCC1,H2AFX,CD3EAP,ETV4,CCNA2,MSH6,NT5C3B,SLC7A5,PTP4A3,MELK,MTHFD2,COL4A1,OAS3,MXRA7,MET,CD44,NUP205,AHCY,HMMR,ARNTL2,SOCS3,DRAM1,LARP1,IGF2BP3,ECT2,BUB1,JUN,NPM1,GDF15,MACC1,HMGA1,NAP1L1,INHBA,CDC6,PTPN14,PA…
269	SOX4	369.7	ARCHS4 Coexpression,735;Enrichr Queries,47;GTEx Coexpression,327	IFITM3,TOP2A,SPARC,ZFAS1,SERPINE1,CHD7,CHD6,MKI67,ICAM1,EDNRA,CDH3,CCND1,ADAMTS1,PLAU,MYC,TRIM2,ENC1,TIMP3,CASP2,SOX9,PHLDA1,TGM2,TGIF2,ACTN1,CD3EAP,RHOB,MSH6,CCNA2,SLC7A5,PTP4A3,MTHFD2,COL4A1,CDH11,ADNP,PAFAH1B3,CD44,DBN1,CEBPB,SOCS3,ADGRG1,IGFBP7,MEST,S100A11,JUN,TGFB2,FZD3,GDF15,UBE2C,NONO,VEGFA,COL1A1,NR4A2,SQLE,CXCL10,KLF7,COL1A2,CDK6,COL5A1,ABI2,COL5A2,CDK1,GNAS,TGFBI,RPS21
58	SOX9	142.8	Literature ChIP-seq,60;ARCHS4 Coexpression,251;Enrichr Queries,107;ReMap ChIP-seq,77;GTEx Coexpression,219	IFITM3,SPARC,RTKN,TMEM41A,CHPF,GOLT1A,ZMYND8,SERPINE1,CCNF,MKI67,CLDN1,ELK1,LOXL2,ICAM1,FOXQ1,CCND1,PLAU,MYC,AP1S2,BBX,PLS3,EPHB2,PHLDA1,GTSE1,SOX4,TGM2,EPHB3,MCCC2,MED1,SMARCC1,ACTN1,WDR74,CD3EAP,UBALD1,PUS7,SND1,CDC25B,ILF3,COL4A1,TYRO3,CARS2,RNASEH2A,CDCA3,MAZ,SDC3,STC1,SLC1A4,AGAP3,SEZ6L2,SOCS3,ADGRG1,THEM6,KIF3C,WNT2,ASIC1,CDT1,JUN,TGFB2,FZD3,UBE2I,NEBL,ALYREF,RPP40,HMGA1,INHBA,BMP7,PAICS,PR…
25	TCF3	69.5	Literature ChIP-seq,22;ARCHS4 Coexpression,39;ENCODE ChIP-seq,20;Enrichr Queries,60;ReMap ChIP-seq,220;GTEx Coexpression,56	IFITM3,RTKN,RIF1,TRRAP,CSE1L,ZMYND8,ZC3HAV1L,SMC3,MKI67,ICAM1,IPO5,LAPTM4B,CCND1,MYC,CSPP1,SOX9,EPHB2,SKP2,GTSE1,PHLDA1,SOX4,TMPO,HES6,SMARCC1,ACTN1,DDX11,ALG5,SLC11A2,WDR74,CD3EAP,PHKA1,ATP11A,PUS7,SND1,CDC25B,MSH6,SGO2,ACLY,ILF3,RAB31,TYRO3,GEMIN4,SIK1,ADNP,MXRA7,AJUBA,NUP205,RNASEH2A,ANKRD16,CDCA3,TROAP,MAZ,AGAP3,SKA3,TMTC4,GJC1,SOCS3,LDHB,CCNB1,ADGRG1,LARP1,HNRNPDL,CALD1,TPR,TSPAN5,LYAR,FANCI…
83	TEAD4	186.2	Literature ChIP-seq,16;ARCHS4 Coexpression,45;ENCODE ChIP-seq,9;Enrichr Queries,5;ReMap ChIP-seq,3;GTEx Coexpression,1039	IFITM3,LPGAT1,TMEM41A,TRRAP,ZMYND8,SERPINE1,CCNF,MKI67,SMC3,ICAM1,RRP9,MYC,PPAT,CSPP1,UBAP2L,SOX9,AP1S3,SOX4,TMPO,EPHB3,MCCC2,ACTN1,SLC11A2,WDR74,CD3EAP,PHKA1,DNAAF5,MIF,MTHFD2,TRIB3,MXRA7,PLA1A,TMEM185B,CDCA3,SDC3,NOLC1,STC1,AGAP3,SKA3,HACD3,MTDH,LARP1,EPB41L2,S100A11,CDT1,TRAP1,JUN,FZD3,NEBL,PLK1,CDC6,PARVB,PAICS,PRRC2B,PRRC2A,SMARCA4,COL1A1,TPX2,ANLN,GTF2IRD1,RPS21,TOP2A,NRP2,ZFAS1,LPCAT1,PANX…
264	ADNP	363.8	ARCHS4 Coexpression,732;Enrichr Queries,460;ReMap ChIP-seq,185;GTEx Coexpression,78	TOP2A,GPSM2,CHPF,TRRAP,CSE1L,ZMYND8,CHD7,CHD6,SMC3,MKI67,LMNB2,ICAM1,SYNCRIP,ATIC,FCGR3B,MYC,CASP2,UBAP2L,SOX4,TMPO,TGM2,SMARCC1,CD3EAP,DNM1,MSH6,NCOR2,ACLY,ILF3,PTP4A3,OAS3,GEMIN4,MCM6,CD47,NUP205,CEBPB,SF3B3,AHCY,NPRL3,SDC3,CXXC5,GDPD5,MTDH,ADGRG1,LARP1,HNRNPDL,TPR,MORC2,TBC1D16,NPM1,UBE2I,NEBL,GDF15,NONO,HMGA1,TRMT1,NAP1L1,RRP1B,LSM5,PALB2,PAICS,VEGFA,SMARCA4,IRAK1BP1,WNK1,GNAS,GTF2IRD1,TCF3,N…
104	ADNP2	210.0	ARCHS4 Coexpression,20;Enrichr Queries,418;GTEx Coexpression,192	RIF1,ZMYND8,CSE1L,CHD7,CHD6,HMGB3,MCM10,JADE3,CTSV,SMC3,FOXM1,CLDN1,IPO7,LMNB2,IPO5,SYNCRIP,SCML1,DUSP10,TRIM29,MYC,PPAT,ENC1,UBAP2L,PHLDA1,SOX4,TMPO,SMARCC1,RFC3,TGIF2,ACTN1,TUBB,CD3EAP,HAUS6,CKAP5,RHOB,MSH6,CCNA2,SLC7A5,ILF3,MTHFD2,GEMIN4,SIK1,ADNP,MCM6,CD44,CEBPB,NUP205,SF3B3,NOLC1,SLC3A2,TTK,HMMR,HSPH1,LARP1,NT5DC2,TPR,IGF2BP3,BUB1,FANCI,JUN,NPM1,GDF15,NONO,ATAD2,CDC6,RRP1B,PAICS,VEGFA,NR4A2,…
119	AEBP1	225.5	ARCHS4 Coexpression,123;GTEx Coexpression,328	CEMIP,SPARC,CHPF,CD81,THY1,ANTXR1,LOXL2,CALD1,PLS3,IGFBP7,MAP4,UGGT2,CTHRC1,LAMB2,ACTN1,BGN,CTPS1,INHBA,SULF1,COL1A1,NCOR2,MMP11,COL1A2,COL5A1,COL5A2,CDH11,MXRA7,FBN1
879	AEBP2	774.0	ARCHS4 Coexpression,709;Enrichr Queries,641;GTEx Coexpression,972	ZMYND8,CHD7,CHD6,ANTXR1,STK3,MTDH,SYNCRIP,LDHB,MYC,ENC1,PLS3,BBX,CASP2,SOX4,TMPO,OSBPL8,JUN,ACTN1,CD3EAP,HOOK3,VEGFA,PRRC2A,NCOR2,PTP4A3,ZEB1,CDK6,PSAT1,WNK1,RBMS1,CD47,ADNP,NAA15,BCAT1,EEF1E1,CD44,GRINA
132	AHCTF1	240.3	ARCHS4 Coexpression,72;Enrichr Queries,125;GTEx Coexpression,524	TOP2A,TTC26,MCM7,RIF1,TRRAP,CSE1L,ZMYND8,CHD7,CHD6,SMC3,MKI67,IPO7,WDR43,LMNB2,IPO5,SYNCRIP,MYC,TMPO,SMARCC1,CD3EAP,HAUS6,CKAP5,NCOR2,MSH6,CCNA2,ILF3,DBF4,GEMIN4,ADNP,MCM6,CD44,NUP205,SF3B3,NOLC1,HMMR,MTDH,CAMSAP2,HSPH1,LARP1,TPR,ECT2,LYAR,FANCI,OSBPL8,JUN,NPM1,ATAD2,HMGA1,NAP1L1,PRRC2A,TPX2,ANLN,RSL1D1,XPOT,WNK1,NAA15,EIF3B
554	AHDC1	574.7	ARCHS4 Coexpression,427;Enrichr Queries,557;GTEx Coexpression,740	ZMYND8,SDC3,CHD7,TACSTD2,CHD6,WIZ,CXXC5,SEZ6L2,CPLX1,CCND1,TRIM29,MYC,ENC1,MAP4,EPHB2,PITX1,EPHB3,DLGAP4,JUN,GDF15,ACTN1,AHNAK2,CD3EAP,BAIAP2,PRRC2B,DNM1,PRRC2A,SMARCA4,RHOB,COL1A1,NCOR2,PTP4A3,COL5A1,ZYX,GTF2IRD1,ADNP,MELTF,CD47,DBN1
286	AHR	380.2	Literature ChIP-seq,152;ARCHS4 Coexpression,681;Enrichr Queries,173;ReMap ChIP-seq,131;GTEx Coexpression,764	IFITM3,SPARC,CXCL8,ZMYND8,SERPINE1,CHD6,FAIM2,ICAM1,CDH6,LAPTM4B,CCND1,ADAMTS1,PLAU,MYC,ENC1,TIMP3,ANXA9,SOX9,PHLDA1,SOX4,EPHB3,TGM2,RNF43,RFC3,PRMT1,ACTN1,SLC11A2,CD3EAP,ANO6,AXIN2,CDC25B,RHOB,NCOR2,SLC5A6,SLC7A5,PTP4A3,SLCO4A1,COL4A1,SLC9A7,OAS3,POLR1D,GEMIN4,RBMS1,ADNP,MET,CD44,CEBPB,CEMIP,TROAP,WIZ,AGAP3,EHBP1,CAMSAP2,SOCS3,DRAM1,HLCS,EPB41L2,IGFBP7,S100A11,CTHRC1,ASIC1,OSBPL8,TGFB2,JUN,NEBL,…
71	AHRR	171.0	ARCHS4 Coexpression,326;GTEx Coexpression,16	TOP2A,CCNF,MCM10,TTF2,FOXM1,MKI67,ELK1,LMNB2,ICAM1,LOXL2,PPAT,GTSE1,TMPO,RFC3,CKAP2,HAUS6,CCNA2,NCOR2,SGO2,NEIL3,MELK,BIRC5,MCM6,NUP205,CEMIP,CEBPB,RNASEH2A,SLC16A1-AS1,TTK,HMMR,SKA3,AURKA,CCNB1,DRAM1,PES1,IGF2BP3,BUB3,BUB1,FANCI,CDT1,NPM1,UBE2C,PLK1,CDC6,PAICS,PRRC2A,COL1A1,TPX2,KIF18B,COL1A2,COL5A1,KIF4A,CDK1,TRIP13,TGFBI,GRINA,FBN1
1007	AIRE	859.0	ARCHS4 Coexpression,1332;Enrichr Queries,838;GTEx Coexpression,407	IFITM3,MRPS17,CEBPB,TMPRSS3,SNX10,FAIM2,ICAM1,LOXL2,SOCS3,CCND1,PLAU,MYC,PEA15,KIF3C,PITX1,PDLIM4,SOX4,JUN,GDF15,CADPS,LSAMP,CD3EAP,NR4A2,COL1A1,CXCL10,PTP4A3,PRKAR1B,GNAS,TGFBI,MELTF,CD44
421	AKAP8	487.7	ARCHS4 Coexpression,795;Enrichr Queries,300;GTEx Coexpression,368	TOP2A,MCM7,CSE1L,NOLC1,FAIM2,ZNF3,HACD3,SMC3,MKI67,WDR43,SYNCRIP,HSPH1,LARP1,HNRNPDL,CCND1,MYC,PEA15,HABP4,RRP12,ASIC1,TMPO,JUN,YTHDF1,SMARCC1,NPM1,ACTN1,NONO,ALYREF,PLK1,LSAMP,CD3EAP,NAP1L1,TRMT1,RRP1B,SMARCA4,NR4A2,MSH6,CCNA2,ACLY,SLC25A15,ILF3,ABI2,MTHFD2,CDK4,GNAS
813	AKAP8L	733.7	ARCHS4 Coexpression,577;Enrichr Queries,513;GTEx Coexpression,1111	TOP2A,CEBPB,BRAT1,ZMYND8,MAZ,CHD6,WIZ,SLC1A4,SLC3A2,ICAM1,PTDSS2,HSPH1,HNRNPDL,CCND1,MYC,JUN,NPM1,GDF15,ACTN1,CD3EAP,UBALD1,RRP1B,PRRC2B,SMARCA4,RHOB,VEGFA,PRRC2A,NCOR2,MSH6,ILF3,PTP4A3,MTHFD2,GNAS,TCF3,CD44,GRINA
1528	AKNA	1270.0	ARCHS4 Coexpression,1370;Enrichr Queries,924;GTEx Coexpression,1515	IFITM3,JUN,CEBPB,NCF2,GDF15,CNPY3,HOOK3,ICAM1,VEGFA,SLC7A5,SOCS3,CXCL10,PTP4A3,ADGRG1,FCGR3B,MTHFD2,PSAT1,RGS1,MYC,ZYX,TRIB3,TGFBI,CD44
305	ALX1	394.3	ARCHS4 Coexpression,318;Enrichr Queries,635;GTEx Coexpression,230	PDCD5,PWP1,LOXL2,CKS1B,CDH6,FOXQ1,EDNRA,TMEM147,CCND1,ADAMTS1,MYC,RUVBL1,SOX9,PITX1,MED1,CCT2,TUBG1,PTP4A3,CDH11,TRIB3,EEF1E1,AJUBA,CD44,AHCY,RPN2,COL11A1,NPRL3,PCDH17,PSMA7,SRM,UGGT2,LRRC8E,CTHRC1,JUN,TGFB2,NPM1,GDF15,CDC6,SULF1,PTPN14,COL1A1,NR4A2,CXCL10,COL1A2,COL5A1,CDK4,COL5A2,TGFBI,TRIP13,FBN1
1081	ALX3	898.0	ARCHS4 Coexpression,916;Enrichr Queries,1078;GTEx Coexpression,700	NPRL3,MAZ,CHD6,AGAP3,SEZ6L2,FOXM1,ASCL2,LMNB2,LOXL2,FOXQ1,PES1,NELFCD,SOX9,PITX1,JUN,BMP7,PRRC2B,PRRC2A,COL1A1,NR4A2,CXCL10,PTP4A3,ILF3,CDH11,GNAS,TGFBI,MELTF,SSBP4
507	ALX4	542.7	ARCHS4 Coexpression,94;Enrichr Queries,992;GTEx Coexpression,542	COL11A1,MAZ,CHD6,WIZ,ANTXR1,LMNB2,LOXL2,IPO5,EDNRA,CCND1,EPB41L2,NT5DC2,ZNF503,SOX9,PITX1,EPHB3,CDT1,TGFB2,LAMB2,NONO,RANGAP1,PTPN14,BMP7,CKAP5,SND1,PRRC2B,PRRC2A,SMARCA4,COL1A1,NR4A2,CXCL10,PTP4A3,ILF3,COL1A2,COL5A1,COL4A1,CDH11,COL5A2,MELTF,TGFBI,TCF3,AJUBA,CD44,FBN1
1206	ANHX	971.5	ARCHS4 Coexpression,771;GTEx Coexpression,1172	CCT2,CSE1L,NT5DC2,ASB9,PDPN,TOMM34,MCM6,TRIP13,SMC3,PRRC2A
1579	ANKZF1	1359.0	ARCHS4 Coexpression,1626;Enrichr Queries,1034;GTEx Coexpression,1418	JUN,CEBPB,GDF15,ZMYND8,HILPDA,CHD6,CD3EAP,STC1,ICAM1,RHOB,VEGFA,NCOR2,SLC7A5,PTP4A3,STRAP,TRIB3,MELTF,SOX4,CD44
315	AR	403.4	Literature ChIP-seq,28;ARCHS4 Coexpression,626;Enrichr Queries,304;ReMap ChIP-seq,261;GTEx Coexpression,798	TOP2A,SPARC,CXCL8,MCM7,ZMYND8,HILPDA,SERPINE1,CHD6,MCM10,CKS1B,EDNRA,CCND1,ADAMTS1,MYC,RUVBL1,TIMP3,SOX9,SKP2,TGM2,TMPO,CSGALNACT1,MCCC2,SIGMAR1,SORD,CD3EAP,CTPS1,RHOB,CCNA2,SGO2,PTP4A3,MELK,SLCO4A1,COL4A1,CDH11,POLR1D,BIRC5,TRIB3,MET,CD44,PLA1A,CEBPB,NPRL3,MAZ,PPM1H,NOLC1,STK3,FOXRED2,LARP1,SLC17A9,SLCO1B3,LYAR,S100A11,TBC1D16,JUN,YTHDF1,TGFB2,NEBL,GDF15,CCL20,ATAD2,INHBA,BAIAP2,SULF1,PTPN14,PRR…
1523	ARGFX	1257.0	ARCHS4 Coexpression,1295;Enrichr Queries,1165;GTEx Coexpression,1312	TGFB2,NUFIP1,GDF15,UBE2C,FITM2,CDC6,CAMSAP2,LAPTM4B,SOCS3,KLF7,PTP4A3,EDNRA,CCNB1,ABI2,ZNF74,TYRO3,MXRA7,MELTF,BCAT1,CD44
843	ARHGAP35	753.5	ARCHS4 Coexpression,384;GTEx Coexpression,1123	TRRAP,LAMB2,RANGAP1,IPO7,CKAP5,PRRC2B,LMNB2,PRRC2A,CAMSAP2,NCOR2,PTDSS2,LARP1,WNK1,MAP4,TCFL5
642	ARID2	628.5	ARCHS4 Coexpression,712;Enrichr Queries,976;ReMap ChIP-seq,34;GTEx Coexpression,792	RTKN,MCM7,RIF1,CD81,ZMYND8,CHD7,CHD6,SMC3,CKS1B,FOXQ1,SYNCRIP,CCND1,TRIM29,MYC,BBX,CASP2,ANXA9,SOX4,TMPO,TEAD4,RNF43,SMARCC1,SIGMAR1,H2AFX,WDR74,CD3EAP,AXIN2,DBF4,ZEB1,GEMIN4,TRIB3,MXRA7,ADNP,SLC29A1,CEBPB,RNASEH2A,MAZ,SLC3A2,AGAP3,ZNF3,CXXC5,PSMA7,SOCS3,SLC17A9,TPR,ZNF503,RAE1,PLTP,CDT1,NQO2,JUN,GDF15,ALYREF,HMGA1,HOOK3,DEF8,VEGFA,SMARCA4,SQLE,TPX2,CDK6,CDK4,WNK1,GNAS,NAA15,RPS21,GRINA
465	ARID3A	520.6	ARCHS4 Coexpression,1011;ENCODE ChIP-seq,43;Enrichr Queries,137;ReMap ChIP-seq,25;GTEx Coexpression,1387	IFITM3,RTKN,SPARC,CHPF,NCF2,ZMYND8,SERPINE1,MKI67,IPO7,ICAM1,LOXL2,CCND1,PLAU,MYC,SOX9,PHLDA1,PITX1,SOX4,TMPO,TGM2,MED1,SMARCC1,ACTN1,WDR74,CD3EAP,UBALD1,PUS7,PRPF4,SGO2,MELK,COL4A1,MTHFD2,GEMIN4,TRIB3,MXRA7,AJUBA,CARS2,RNASEH2A,RPN2,TROAP,MAZ,SDC3,SLC1A4,HMMR,MTDH,SOCS3,ADGRG1,CCNB1,PLTP,MORC2,AP1M1,CDT1,JUN,ALYREF,RPP40,HMGA1,HOOK3,PRRC2A,NR4A2,COL1A1,TPX2,CXCL10,CDK6,COL5A1,GTF2IRD1,TCF3,TGFBI…
690	ARID3B	658.5	ARCHS4 Coexpression,155;GTEx Coexpression,1162	PROSER1,SMARCC1,NPM1,TGIF2,NCF2,PRMT1,LAMB2,TUBB,HMGA1,HMGB3,CNPY3,PAICS,IPO5,SMARCA4,GJC1,MSH6,LAPTM4B,ILF3,NT5DC2,LAMP2,TACC3,IGF2BP3,TCF3,BUB1
1623	ARID3C	1523.0	ARCHS4 Coexpression,1563;GTEx Coexpression,1482	SLCO1B3,C2
1404	ARID5A	1131.0	ARCHS4 Coexpression,1223;GTEx Coexpression,1038	SOCS3,CEBPB,LARP1,RIPK2,ZYX,CNPY3,ICAM1
149	ARID5B	254.7	ARCHS4 Coexpression,309;Enrichr Queries,281;GTEx Coexpression,174	IFITM3,SPARC,SERPINE1,CHD6,IPO7,WDR43,LMNB2,ICAM1,CDH6,DUSP10,CCND1,ADAMTS1,MYC,ENC1,TIMP3,PHLDA1,SOX4,TGM2,PRMT1,ACTN1,CD3EAP,PHKA1,ANO6,PUS7,ETV5,RHOB,SLC7A5,PTP4A3,ILF3,RAB31,CD44,CEBPB,NUFIP1,AHCY,CBFB,MAZ,PSMA7,STK3,SOCS3,ABLIM2,CALD1,PES1,JUN,INHBA,PTPN14,BYSL,VEGFA,PRRC2A,COL1A1,NR4A2,RSL1D1,CXCL10,KLF7,CDK6,TACC3,TGFBI,TCF3,EIF3B
362	ARNT	446.4	Literature ChIP-seq,139;ARCHS4 Coexpression,525;Enrichr Queries,848;ReMap ChIP-seq,130;GTEx Coexpression,590	SPARC,CHPF,MCM7,ZMYND8,ZFAS1,SERPINE1,PDCD5,CHD6,FAIM2,CKS1B,CDH6,TRMT112,CCND1,TRIM2,MYC,BBX,NELFCD,PHLDA1,RNF43,RFC3,TGIF2,ACTN1,H2AFX,CD3EAP,DNAAF5,ANO6,MIF,ATP11A,PPP2R5C,CDC25B,RHOB,NCOR2,SLC5A6,SLC7A5,PTP4A3,ZEB1,PRKAR1B,SLCO4A1,SLC9A7,RBMS1,TRIB3,EEF1E1,PAFAH1B3,CD44,CEBPB,CEMIP,RNASEH2A,WIZ,AGAP3,AEBP1,CXXC5,SEZ6L2,PSMA7,STK3,AURKA,SLC17A9,HLCS,BUB3,S100A11,SLC19A1,ASIC1,NQO2,JUN,TGFB2,GD…
484	ARNT2	530.0	ARCHS4 Coexpression,931;Enrichr Queries,273;GTEx Coexpression,386	CEMIP,SERPINE1,NPRL3,CHD6,FAIM2,THY1,CPLX1,ADGRG1,CCND1,ADAMTS1,MYC,TRIM2,ENC1,HABP4,TIMP3,KIF3C,SOX9,EPHB2,PHLDA1,MEST,SOX4,ASIC1,JUN,TGFB2,GDF15,LSAMP,INHBA,SULF1,DNM1,NR4A2,COL1A1,CXCL10,PTP4A3,CDK6,ABI2,COL5A1,PRKAR1B,COL4A1,CDH11,TRIB3,TGFBI,CD44,FBN1
544	ARNTL	569.5	ARCHS4 Coexpression,1059;Enrichr Queries,144;ReMap ChIP-seq,90;GTEx Coexpression,985	MRPS17,NCF2,SERPINE1,WDR4,CHD6,SMC3,WDR43,ICAM1,DUSP10,FCGR3B,CCND1,PLAU,ADAMTS1,PPAT,MYC,ENC1,HABP4,TIMP3,NELFCD,SOX9,PHLDA1,SOX4,TGM2,RNF43,ACTN1,TUBB,WDR74,CD3EAP,CNPY3,TUBG1,PUS7,ETV5,CDC25B,RHOB,CCNA2,SLC7A5,PTP4A3,ZEB1,RAB31,MTHFD2,COL4A1,TRIB3,SLC29A1,AJUBA,CARS2,CD44,CEBPB,AHCY,BRAT1,SLC1A4,RRP7A,SOCS3,ADGRG1,HSPH1,THEM6,CTHRC1,NQO2,NPM1,JUN,TGFB2,NIFK,GDF15,MACC1,ALYREF,ATAD2,CDC6,INHBA,…
781	ARX	711.0	ARCHS4 Coexpression,903;Enrichr Queries,954;GTEx Coexpression,276	COL11A1,CHD6,SMC3,ELK1,PCDH17,FOXQ1,FOXRED2,SCML1,ADAMTS1,AP1S2,TIMP3,SOX9,PITX1,SOX4,FZD3,JUN,GDF15,DDX11,CADPS,BMP7,MSH6,NR4A2,CXCL10,PTP4A3,ABI2,CDH11,TYRO3,ZNF853,PAFAH1B3,CD44
788	ASCL1	715.0	ARCHS4 Coexpression,1238;Enrichr Queries,684;ReMap ChIP-seq,268;GTEx Coexpression,670	TOP2A,CHPF,CHD7,LPCAT1,CHD6,MKI67,CDH6,TRMT112,CCND1,MYC,ENC1,SOX9,SOX4,HES6,DDX11,UBALD1,CDC25B,PTP4A3,CDH11,TMEM9,SLC29A1,RNASEH2A,CDCA3,TMPRSS3,AGAP3,HACD3,SEZ6L2,BLACAT1,PCDH17,SRM,PTDSS2,ADGRG1,ABLIM2,LRRC8E,AP1M1,TBC1D16,JUN,TGFB2,UBE2I,GDF15,CADPS,SULF1,BMP7,PRRC2B,VEGFA,NR4A2,TPX2,CXCL10,CDK4,GNAS,CDK1,RPS21,SSBP4
739	ASCL2	688.0	ARCHS4 Coexpression,995;Enrichr Queries,236;GTEx Coexpression,833	IFITM3,CEBPB,NCF2,SERPINE1,TACSTD2,CLDN1,ICAM1,LOXL2,FOXQ1,SOCS3,ADGRG1,CCND1,TRIM29,MYC,CASP2,SOX9,PHLDA2,PHLDA1,PITX1,SOX4,EPHB3,TGM2,HES6,RNF43,JUN,CCL20,GDF15,UBE2C,BMP7,COL1A1,NR4A2,SLC7A5,CXCL10,PTP4A3,SLCO4A1,NFE2L3,ZYX,BIRC5,TRIB3,TGFBI,MELTF,CD44,GRINA
1302	ASCL3	1039.0	ARCHS4 Coexpression,1432;Enrichr Queries,814;GTEx Coexpression,871	SERPINE1,TACSTD2,CHD6,FOXM1,ASCL2,PSMA7,ICAM1,LOXL2,TRIM29,SOX9,PHLDA1,TGM2,TGFB2,JUN,CCL20,GDF15,SLC11A2,CD3EAP,BAIAP2,NR4A2,SLC7A5,CXCL10,PTP4A3,COL5A1,BIRC5,TRIB3,MELTF,PLA1A
1493	ASCL4	1213.0	ARCHS4 Coexpression,1183;Enrichr Queries,1374;GTEx Coexpression,1083	ATAD2,CHD6,CD3EAP,CTSV,ATP11A,CLDN1,ASCL2,BMP7,PTPN14,LOXL2,FOXQ1,CXCL10,PTP4A3,TRIM29,PITX1,EPHB3
1516	ASCL5	1252.0	ARCHS4 Coexpression,1469;GTEx Coexpression,1034	TEAD4,MAZ,SLC1A4,UBAP2L,BCAT1,SRM
1279	ASH1L	1022.0	ARCHS4 Coexpression,988;Enrichr Queries,1211;GTEx Coexpression,867	JUN,AHCY,RIF1,TRRAP,PRMT1,CHD7,CHD6,CD3EAP,CNPY3,HOOK3,PRRC2B,CAMSAP2,SMARCA4,NCOR2,WNK1,TPR,BBX,ADNP
193	ATF1	303.6	ARCHS4 Coexpression,136;ENCODE ChIP-seq,94;Enrichr Queries,678;ReMap ChIP-seq,126;GTEx Coexpression,484	IFITM3,CHPF,RIF1,ZMYND8,SMC3,IPO7,ICAM1,TMEM147,CCND1,MYC,LAMP2,BBX,NBN,SKP2,GTSE1,SOX4,TMPO,ACTN1,WDR74,TOMM34,CD3EAP,UBALD1,PUS7,MSH6,RAB31,MTHFD2,TRIB3,CFB,NUP205,RNASEH2A,CDCA3,CBFB,TROAP,NOLC1,HMMR,SEZ6L2,PTDSS2,CCNB1,NPHP1,KIF3C,ECT2,LYAR,CDT1,JUN,UBE2I,ALYREF,PLK1,CDC6,EIF2S2,PRRC2A,NR4A2,TPX2,CDK6,CDK4,UBE2S,CDK1,GNAS,TCF3,RPS21,TOP2A,MRPS17,CXCL8,WDR3,HILPDA,CHD6,CKS1B,TRMT112,SYNCRIP,DU…
534	ATF2	557.0	ARCHS4 Coexpression,742;ENCODE ChIP-seq,98;Enrichr Queries,824;ReMap ChIP-seq,72;GTEx Coexpression,1049	TMEM41A,CHPF,RIF1,GOLT1A,CD81,ZMYND8,LAPTM4B,CCND1,RGS1,MYC,BBX,PHLDA1,SOX4,TMPO,MED1,RNF43,WDR74,CD3EAP,CDC25B,SFRP4,ILF3,MTHFD2,ADNP,RNASEH2A,NOLC1,SKA3,CAMSAP2,TMTC4,SOCS3,LDHB,PTDSS2,CCNB1,HNRNPDL,CALD1,TPR,CAMTA1,MAP4,S100A11,CDT1,OSBPL8,FZD3,JUN,ALYREF,HMGA1,HOOK3,EIF2S2,PALB2,PRRC2B,PRRC2A,SMARCA4,NR4A2,CDK6,CDK4,WNK1,UBE2S,DNAJC10,NFE2L3,PHF19,MRPS17,RBM28,MCM7,ZFAS1,CHD6,MCM10,CKS1B,SYNC…
92	ATF3	195.2	Literature ChIP-seq,47;ARCHS4 Coexpression,337;ENCODE ChIP-seq,36;Enrichr Queries,232;ReMap ChIP-seq,181;GTEx Coexpression,338	IFITM3,SPARC,ZMYND8,SERPINE1,SMC3,PWP1,ICAM1,EDNRA,TMEM147,CCND1,PLAU,RGS1,MYC,LAMP2,AP1S2,UBAP2L,SOX9,PHLDA1,TGM2,ACTN1,WDR74,GTF3A,CD3EAP,DNAAF5,CDC25B,SFRP4,PRPF4,ILF3,NEIL3,RAB31,PRKAR1B,MTHFD2,SIK1,TRIB3,MXRA7,AJUBA,PLA1A,TMEM185B,RNASEH2A,RPN2,MAZ,NPRL3,NOLC1,MTDH,C2,GJC1,SOCS3,ADGRG1,HSPH1,HNRNPDL,TPR,NPHP1,CAMTA1,KIF3C,MAP4,PLTP,MORC2,CDT1,OSBPL8,TRAP1,JUN,TGFB2,UBE2C,ALYREF,HMGA1,B3GALT6…
214	ATF4	319.0	ARCHS4 Coexpression,204;Enrichr Queries,652;ReMap ChIP-seq,189;GTEx Coexpression,231	IFITM3,NRP2,SPARC,ZFAS1,SERPINE1,IPO7,LMNB2,DUSP14,CCND1,MYC,TIMP3,PHLDA1,TMPO,ACTN1,DDX11,CD3EAP,ANO6,RANGAP1,ETV5,SND1,PDRG1,RHOB,MMP11,SLC7A5,ILF3,ZEB1,MTHFD2,GARS,TRIB3,TMEM9,SLC29A1,BCAT1,EEF1E1,AJUBA,CEBPB,AHCY,TMPRSS3,MAZ,SLC1A4,SLC3A2,AEBP1,GDPD5,PSMA7,STK3,GJC1,FOXRED2,HSPH1,LARP1,CALD1,PES1,MAP4,PDLIM4,S100A11,CDT1,TRAP1,JUN,NPM1,RBPMS,GDF15,ALYREF,SAMD4A,NAP1L1,LSM5,EIF2S2,LARP6,VEGFA,…
700	ATF5	664.0	ARCHS4 Coexpression,914;Enrichr Queries,197;GTEx Coexpression,881	IFITM3,TOP2A,CEBPB,SPARC,GOLT1A,SERPINE1,SLC1A4,SLC3A2,C2,ICAM1,SOCS3,SLC17A9,CCND1,MYC,SLCO1B3,TIMP3,PHLDA1,SOX4,TGM2,JUN,GDF15,UBE2C,ACTN1,CD3EAP,RHOB,VEGFA,PRRC2A,COL1A1,SQLE,SLC7A5,CXCL10,PTP4A3,MTHFD2,PSAT1,COL4A1,ZYX,BIRC5,GARS,TRIB3,TGFBI,TCF3,CFB,CD44,GRINA
1455	ATF6	1170.0	ARCHS4 Coexpression,1437;Enrichr Queries,729;GTEx Coexpression,1344	TMEM185B,CEBPB,NCF2,CHD6,SLC1A4,ICAM1,CAMSAP2,CCND1,MYC,LAMP2,PHLDA1,SOX4,JUN,ACTN1,CD3EAP,PTPN14,VEGFA,NR4A2,SLC7A5,ZEB1,RAB31,CDK6,MTHFD2,WNK1,GNAS,TRIB3,MELTF,CD44
1042	ATF6B	874.5	ARCHS4 Coexpression,1206;GTEx Coexpression,543	GTF3A,ZYX,STRAP,CASP2,ZNF853,MAP4,TM9SF4,RHOQ,PRRC2A,AP1M1,GRINA
419	ATF7	486.8	ARCHS4 Coexpression,347;Enrichr Queries,823;ReMap ChIP-seq,88;GTEx Coexpression,689	IFITM3,CHPF,MCM7,TRRAP,ZMYND8,CHD7,CHD6,ANTXR1,ICAM1,CKS1B,TRMT112,MYC,PLS3,BBX,UBAP2L,ANXA9,TGM2,TGIF2,PRMT1,TUBB,H2AFX,WDR74,BGN,CD3EAP,ANO6,ATP11A,RHOB,NCOR2,PTP4A3,ZEB1,TRIB3,ADNP,SLC29A1,BCAT1,DBN1,CD44,RNASEH2A,MAZ,SDC3,SLC3A2,AGAP3,ZNF3,AEBP1,CXXC5,GDPD5,MRPL57,STK3,CALD1,IGFBP7,MAP4,LRRC8E,CDT1,NQO2,JUN,NPM1,RBPMS,GDF15,LAMB2,MACC1,ALYREF,HMGA1,TRMT1,HOOK3,PTPN14,PRRC2B,VEGFA,PRRC2A,NR4A2…
361	ATMIN	445.7	ARCHS4 Coexpression,445;Enrichr Queries,328;GTEx Coexpression,564	TOP2A,LPGAT1,CSE1L,SERPINE1,CHD6,SMC3,IPO7,IPO5,CAMSAP2,AURKA,SYNCRIP,HSPH1,LARP1,CCND1,MYC,TRIM2,ENC1,AP1S2,SOX4,TCFL5,OSBPL8,JUN,YTHDF1,SMARCC1,GDF15,TOMM34,CD3EAP,NAP1L1,RRP1B,RANGAP1,TUBG1,CKAP5,SMARCA4,RHOB,VEGFA,MSH6,ACLY,CDK6,XPOT,MTHFD2,WNK1,GNAS,MELTF,CD44,EIF3B
1429	ATOH1	1147.0	ARCHS4 Coexpression,893;Enrichr Queries,1084;GTEx Coexpression,1465	HES6,JUN,CHPF,GDF15,CD81,CHD7,AHNAK2,CHD6,HMGA1,CXXC5,ASCL2,BMP7,FOXQ1,NR4A2,CXCL10,PTP4A3,PSAT1,MYC,CDH11,SOX9,EPHB2,PDLIM4,SOX4,SSBP4
1304	ATOH7	1042.0	ARCHS4 Coexpression,1121;Enrichr Queries,1230;GTEx Coexpression,775	HES6,JUN,TGFB2,TUBB,PPM1H,CHD6,FAIM2,AGAP3,ASCL2,DNM1,ETV5,LOXL2,NR4A2,CXCL10,SOCS3,PTP4A3,PRKAR1B,HNRNPDL,ENC1,KIF3C,MELTF,PHLDA2,SOX4
204	ATOH8	311.3	ARCHS4 Coexpression,132;Enrichr Queries,314;GTEx Coexpression,488	SPARC,CHPF,CD81,SERPINE1,NPRL3,AEBP1,CXXC5,ANTXR1,LOXL2,SOCS3,ADGRG1,CCND1,ADAMTS1,CALD1,MYC,GJA4,ENC1,TIMP3,PLS3,IGFBP7,SOX9,MAP4,UGGT2,PHLDA1,SOX4,TGM2,JUN,TGFB2,LAMB2,GDF15,BGN,SAMD4A,HOOK3,SULF1,RHOB,COL1A1,CXCL10,PTP4A3,COL1A2,COL5A1,COL4A1,COL5A2,TGFBI,MXRA7,PAFAH1B3,CD44,RHOQ,FBN1
345	BACH1	432.2	Literature ChIP-seq,78;ARCHS4 Coexpression,979;ENCODE ChIP-seq,23;Enrichr Queries,491;ReMap ChIP-seq,62;GTEx Coexpression,960	RTKN,NCF2,ZMYND8,CSE1L,SERPINE1,PDCD5,ANTXR1,IPO7,CLDN1,ICAM1,CDH6,CCND1,MYC,PPAT,CSPP1,NBN,PHLDA2,PHLDA1,SOX4,TGM2,MCCC2,ACTN1,WDR74,CD3EAP,UBALD1,PHKA1,SND1,CDC25B,MSH6,NEIL3,KATNAL1,MRTO4,TRIB3,AJUBA,PLA1A,TSTA3,NUP205,CEMIP,RNASEH2A,MAZ,NOLC1,SKA3,HACD3,SLC6A20,SEZ6L2,MTDH,C2,GJC1,SOCS3,PTDSS2,NPHP1,SLCO1B3,MAP4,MORC2,WNT2,S100A11,CDT1,TRAP1,OSBPL8,JUN,UBE2I,ALYREF,PLK1,HMGA1,HOOK3,CDC6,PAICS…
1076	BACH2	893.8	ARCHS4 Coexpression,1226;Enrichr Queries,747;ReMap ChIP-seq,231;GTEx Coexpression,1371	RIF1,ZMYND8,CHD7,CHD6,ICAM1,LOXL2,CKS1B,TRMT112,DUSP10,MYC,TIMP3,PHLDA1,SOX4,TEAD4,TGIF2,ACTN1,WDR74,ETV5,RHOB,MSH6,NCOR2,SLC7A5,PTP4A3,ZEB1,KATNAL1,SLCO4A1,GARS,TRIB3,RHOQ,CD44,SEC22C,CEBPB,AHCY,RPN2,WIZ,SLC1A4,SLC3A2,SOCS3,CAMTA1,CDT1,NQO2,JUN,LAMB2,MACC1,HMGA1,SAMD4A,RRP1B,BMP7,BYSL,ASXL1,NR4A2,DBNDD1,TPX2,KLF7,CDK6,COL5A1,EIF3B,PHF19
1309	BARHL1	1043.0	ARCHS4 Coexpression,842;Enrichr Queries,1373;GTEx Coexpression,915	HES6,CHD7,PPM1H,CHD6,FAIM2,CXXC5,SEZ6L2,CPLX1,BMP7,PRRC2B,DNM1,LOXL2,POLB,NR4A2,PTP4A3,PRKAR1B,CDR2L,KIF3C,PITX1
1443	BARHL2	1160.0	ARCHS4 Coexpression,1066;Enrichr Queries,1385;GTEx Coexpression,1030	CHD7,PPM1H,CHD6,SEZ6L2,BMP7,SMARCA4,POLB,FOXQ1,NR4A2,PTP4A3,GNAS,CDR2L,SOX9,KIF3C,PITX1,ASIC1
429	BARX1	493.0	ARCHS4 Coexpression,134;Enrichr Queries,1131;GTEx Coexpression,214	NRP2,CHD6,FOXM1,IPO7,ANTXR1,LMNB2,LOXL2,FOXQ1,SOX9,PITX1,TEAD4,ACTN1,H2AFX,CTPS1,SLC7A5,PTP4A3,ZEB1,CHI3L1,SLC29A1,ITGA9,NPRL3,MAZ,WIZ,ASCL2,SRM,GJC1,CALD1,PES1,NT5DC2,PDPN,PDLIM4,CDT1,TRAP1,RBPMS,GDF15,ALYREF,BMP7,PRRC2A,COL1A1,NR4A2,CXCL10,COL5A1,UBE2S,MELTF,TRIP13,TCF3,SSBP4,PHF19,EIF3B
1105	BARX2	915.0	ARCHS4 Coexpression,1353;Enrichr Queries,290;GTEx Coexpression,1102	SERPINE1,NPRL3,TACSTD2,CHD6,ARNTL2,LOXL2,FOXQ1,SOCS3,CCND1,TRIM29,MYC,ENC1,TIMP3,SOX9,PITX1,PHLDA1,SOX4,EPHB3,TGM2,JUN,GDF15,INHBA,SULF1,BMP7,ETV5,COL1A1,NR4A2,CXCL10,PTP4A3,COL5A1,PSAT1,TGFBI,MELTF,CD44
897	BATF	787.4	ARCHS4 Coexpression,1447;ENCODE ChIP-seq,91;Enrichr Queries,923;ReMap ChIP-seq,255;GTEx Coexpression,1221	IFITM3,CXCL9,NCF2,ZFAS1,SERPINE1,HILPDA,ICAM1,TRMT112,DUSP10,TMEM147,RGS1,MYC,ENC1,TGM2,PROSER1,SMARCC1,TUBB,DDX11,WDR74,AXIN2,CNPY3,SLC7A5,PTP4A3,MTHFD2,OAS3,POLR1D,CD47,BCAT1,CD44,RHOQ,PLA1A,CEBPB,RNASEH2A,NUFIP1,TMPRSS3,SLC1A4,SLC3A2,CXXC5,HACD3,MTDH,SOCS3,HSPH1,EPB41L2,BID,JUN,GDF15,MACC1,HOOK3,ASXL1,CXCL10,KLF7,CXCL11,CDK6,TACC3,NMT1,TGFBI,ABCE1,PHF19
1175	BATF2	954.3	ARCHS4 Coexpression,593;Enrichr Queries,949;GTEx Coexpression,1321	IFITM3,CEBPB,CXCL9,CXCL8,NCF2,SERPINE1,CAMSAP2,C2,ICAM1,SOCS3,DRAM1,FCGR3B,RGS1,S100A11,TGM2,GDF15,CNPY3,INHBA,HOOK3,CXCL10,CXCL11,OAS3,ZYX,TGFBI,CFB,GRINA
583	BATF3	593.7	ARCHS4 Coexpression,776;Enrichr Queries,709;GTEx Coexpression,296	IFITM3,CEBPB,NCF2,SERPINE1,LPCAT1,NOLC1,SNX10,ICAM1,SRM,SOCS3,DRAM1,CCND1,PLAU,RGS1,MYC,PHLDA1,TGM2,MED1,JUN,RIPK2,GDF15,INHBA,CXCL10,SLC7A5,CXCL11,PTP4A3,MTHFD2,COL4A1,OAS3,TGFBI,BCAT1,CD44
648	BAZ2A	634.7	ARCHS4 Coexpression,586;Enrichr Queries,781;GTEx Coexpression,537	TRRAP,ZMYND8,CHD7,MAZ,CHD6,MKI67,LARP1,MYC,TPR,UBAP2L,MAP4,JUN,SMARCC1,HMGA1,CD3EAP,PRRC2B,PRRC2A,SMARCA4,VEGFA,ASXL1,NCOR2,ILF3,WNK1,GEMIN4,GNAS,TCF3,ADNP,MELTF
846	BAZ2B	754.7	ARCHS4 Coexpression,411;Enrichr Queries,1201;GTEx Coexpression,652	AHCY,ZMYND8,CHD7,MAZ,CHD6,LMNB2,RRP9,TRIM2,PES1,TPR,BBX,UGGT2,EMC8,SOX4,OSBPL8,JUN,FZD3,NOP16,ALYREF,CD3EAP,B3GALT6,HOOK3,SND1,PRRC2A,CDK6,ABI2,WNK1,MRTO4,CD44,EIF3B
1122	BBX	925.3	ARCHS4 Coexpression,616;Enrichr Queries,893;GTEx Coexpression,1267	CEBPB,RIF1,ZMYND8,CHD7,MAZ,CHD6,IPO5,SRM,CCND1,CALD1,TPR,SOX4,OSBPL8,JUN,CD3EAP,UBALD1,HOOK3,DEF8,PRRC2A,VEGFA,NCOR2,KLF7,PTP4A3,ZEB1,CDK6,WNK1,ZYX,RBMS1,CD47,CD44,GRINA
454	BCL11A	511.2	ARCHS4 Coexpression,867;ENCODE ChIP-seq,106;Enrichr Queries,599;ReMap ChIP-seq,94;GTEx Coexpression,890	TOP2A,NCF2,ZFAS1,CHD7,HILPDA,LPCAT1,CHD6,TTF2,MKI67,CLDN1,LMNB2,ICAM1,CKS1B,TRMT112,SYNCRIP,DUSP10,CCND1,TRIM29,RGS1,MYC,TRIM2,ENC1,CASP2,SOX9,AP1S3,EPHB2,PHLDA1,SOX4,EPHB3,RNF43,SMARCC1,TGIF2,PRMT1,TUBB,DDX11,WDR74,CKAP2,CNPY3,SND1,SLC7A5,PTP4A3,ZEB1,CDH11,MXRA7,ADNP,SLC29A1,BCAT1,PAFAH1B3,CD44,DBN1,PLA1A,RNASEH2A,MAZ,TACSTD2,SLC3A2,SLC1A4,ZNF3,CXXC5,SOCS3,SLC17A9,EPB41L2,IGF2BP3,BID,JUN,MACC1,A…
834	BCL11B	748.5	Literature ChIP-seq,157;ARCHS4 Coexpression,1416;Enrichr Queries,703;GTEx Coexpression,718	CHD7,CHD6,THY1,MKI67,CLDN1,ASCL2,CCND1,TRIM29,MYC,ENC1,CAMTA1,SOX9,SOX4,EPHB3,JUN,ACTN1,AHNAK2,AXIN2,PPP2R5C,BAIAP2,BMP7,COL1A1,NCOR2,NR4A2,PTP4A3,CDK6,COL5A1,CDH11,TGFBI,BCAT1,CD44
632	BCL6	623.8	Literature ChIP-seq,153;ARCHS4 Coexpression,1252;Enrichr Queries,407;ReMap ChIP-seq,109;GTEx Coexpression,1198	IFITM3,SPARC,TMEM41A,NCF2,CD81,SERPINE1,ZC3HAV1L,SMC3,ICAM1,CCND1,MYC,HABP4,SOX9,PHLDA1,SOX4,TGM2,EPHB3,SMARCC1,ACTN1,WDR74,CD3EAP,CDC25B,MSH6,RAB31,TRIB3,RNASEH2A,CDCA3,TACSTD2,SLC1A4,AGAP3,AEBP1,SLC6A20,SOCS3,S100A11,CDT1,JUN,UBE2I,NOP16,HMGA1,LSM5,BMP7,COL1A1,NR4A2,CXCL10,SQLE,POLA2,COL5A1,WNK1,COL5A2,NFE2L3,TCF3,TGFBI,PHF19,MCM7,CHD7,LMNB2,CKS1B,TRMT112,SYNCRIP,FCGR3B,DUSP10,ATIC,ADAMTS1,ENC1…
169	BCL6B	277.3	ARCHS4 Coexpression,298;Enrichr Queries,184;GTEx Coexpression,350	IFITM3,CEBPB,NRP2,SPARC,SERPINE1,STC1,THY1,AEBP1,GDPD5,PCDH17,ICAM1,LOXL2,SOCS3,EDNRA,CCND1,ADAMTS1,PLAU,MYC,GJA4,TIMP3,PLS3,IGFBP7,MEST,WNT2,PHLDA1,SOX4,TGM2,JUN,LAMB2,BGN,RHOB,VEGFA,COL1A1,CXCL10,PTP4A3,COL1A2,COL5A1,SLCO4A1,COL4A1,COL5A2,RBMS1,TGFBI,SLC29A1,CD44,FBN1,ITGA9
574	BHLHA15	588.0	ARCHS4 Coexpression,454;GTEx Coexpression,722	TRAP1,AHCY,HM13,ALYREF,ALG5,WDR74,SND1,SRM,PRRC2A,PES1,POLR1D,TRIB3,TCF3,BCAT1,EIF3B,GRINA
1011	BHLHA9	860.0	ARCHS4 Coexpression,1314;GTEx Coexpression,406	DBNDD1,PRKAR1B,ENC1,FAIM2,AGAP3,KIF3C,CPLX1,DNM1,DUSP14
1091	BHLHE22	907.7	ARCHS4 Coexpression,1321;ReMap ChIP-seq,215;GTEx Coexpression,1187	CDCA3,BRAT1,PPM1H,AEBP1,CXXC5,LMNB2,TRMT112,SOCS3,FOXRED2,SLC17A9,TRIM2,KIF3C,BID,PLTP,CDT1,HES6,ALYREF,AHNAK2,B3GALT6,CNPY3,DEF8,BAIAP2,DNM1,COL1A1,NCOR2,SLC7A5,SLCO4A1,TACC3,CHI3L1,ZNF853,MELTF,SLC29A1,CD44,DBN1,SSBP4,GRINA,PHF19
208	BHLHE23	313.0	ARCHS4 Coexpression,532;GTEx Coexpression,94	MAZ,SLC16A1-AS1,TTF2,AEBP1,MKI67,ELK1,CKS1B,PPAT,AP1S3,BUB1,TMPO,CDT1,RFC3,PRMT1,TUBB,ATAD2,H2AFX,PARVB,PAICS,SMARCA4,ILF3,CDK6,SLC9A7,OAS3,CDK1,TCF3,DBN1
200	BHLHE40	308.0	ARCHS4 Coexpression,401;ENCODE ChIP-seq,12;ReMap ChIP-seq,37;GTEx Coexpression,782	IFITM3,RTKN,CHPF,RIF1,SERPINE1,SMC3,ICAM1,TMEM147,TRIM29,PPAT,HABP4,UBAP2L,PITX1,PHLDA1,MCCC2,ALG5,GTF3A,CD3EAP,DNAAF5,CNPY3,PUS7,CDC25B,MSH6,ILF3,KATNAL1,GEMIN4,SIK1,TRIB3,MXRA7,TMEM185B,TSTA3,RNASEH2A,ANKRD16,RPN2,MAZ,TACSTD2,AGAP3,HACD3,CAMSAP2,SOCS3,LDHB,HSPH1,HNRNPDL,CAMTA1,FANCI,CDT1,OSBPL8,JUN,ALYREF,HMGA1,PAICS,PRRC2A,NR4A2,POLA2,CDK6,KIF18B,CDK4,UBE2S,TCF3,TGFBI,RPS21,TTC26,RBM28,MCM7,ZF…
809	BHLHE41	731.0	ARCHS4 Coexpression,805;GTEx Coexpression,657	CEBPB,CD81,LARP6,RHOB,ANLN,RGS1,TRIM2,EPB41L2,PEA15,SPP1,ZNF853,MAP4,RHOQ
89	BNC1	190.3	ARCHS4 Coexpression,367;Enrichr Queries,129;GTEx Coexpression,75	CSE1L,SERPINE1,CTSV,FOXM1,CLDN1,LOXL2,CDH3,CCND1,TRIM29,ADAMTS1,PLAU,MYC,TIMP3,SOX9,PHLDA1,PITX1,TGM2,CCT2,ACTN1,SGO2,SLC7A5,PTP4A3,DBF4,COL4A1,CDH11,GEMIN4,AJUBA,MET,CD44,CEMIP,TROAP,NPRL3,TACSTD2,TTK,PTHLH,ARNTL2,CAMSAP2,PDPN,RAE1,MEST,LRRC8E,CTHRC1,JUN,TGFB2,GDF15,AHNAK2,AMMECR1,INHBA,SULF1,BMP7,PTPN14,SMARCA4,COL1A1,SQLE,CXCL10,FERMT1,ANLN,COL1A2,COL5A1,COL5A2,NFE2L3,TRIP13,TGFBI,CDKN3,FBN1
82	BNC2	185.7	ARCHS4 Coexpression,163;Enrichr Queries,269;GTEx Coexpression,125	NRP2,SPARC,CD81,SERPINE1,NPRL3,THY1,AEBP1,ANTXR1,EHBP1,STK3,LOXL2,GJC1,EDNRA,CCND1,CALD1,ADAMTS1,PLAU,EPB41L2,ZNF503,TIMP3,IGFBP7,PDLIM4,CTHRC1,TGFB2,LAMB2,BGN,SAMD4A,INHBA,SULF1,PTPN14,MSH6,COL1A1,SFRP4,CXCL10,PTP4A3,ZEB1,COL1A2,CDK6,COL5A1,COL4A1,CDH11,COL5A2,DNAJC10,RBMS1,TGFBI,BCAT1,CD44,FBN1
1414	BORCS8MEF2B	1136.0	ARCHS4 Coexpression,1136	FCGR3B,NCF2,ZYX,CNPY3,TCF3
434	BPTF	496.5	ARCHS4 Coexpression,466;GTEx Coexpression,527	RBM28,SMARCC1,RIF1,TRRAP,ZMYND8,CHD7,CHD6,SMC3,PRRC2B,GJC1,HNRNPDL,ABI2,WNK1,TPR,ADNP,S100A11
818	BRF2	736.7	ARCHS4 Coexpression,906;ReMap ChIP-seq,275;GTEx Coexpression,1029	MRPS17,RPN2,CBFB,TRRAP,HM13,ZFAS1,SERPINE1,SLC3A2,ASCL2,PWP1,PSMA7,TRMT112,EXOSC5,ADGRG1,SH3TC2,TPR,PDLIM4,TMPO,FANCI,CCT2,WFS1,PRMT1,WDR74,PHKA1,AXIN2,RANGAP1,SMARCA4,PDRG1,RSL1D1,COL1A2,TYRO3,NMT1,TSR1,PAFAH1B3,RPS21
1564	BSX	1331.0	ARCHS4 Coexpression,1602;Enrichr Queries,1386;GTEx Coexpression,1006	FOXQ1,NR4A2,PTP4A3,PRKAR1B,CADPS,CHD6,SNX10,SOX9,HACD3,PITX1,PSMA7
240	C11ORF95	347.0	GTEx Coexpression,347	NT5C3B,PROSER1,WFS1,CD81,ALYREF,TACC3,CASP2,MXRA7,DBN1
967	CAMTA2	834.0	ARCHS4 Coexpression,838;Enrichr Queries,785;GTEx Coexpression,879	CEBPB,SPARC,CD81,PPM1H,CHD6,FAIM2,AGAP3,SEZ6L2,CPLX1,CCND1,ENC1,KIF3C,DLGAP4,JUN,GDF15,ACTN1,CD3EAP,BAIAP2,DNM1,PRRC2B,PRRC2A,RHOB,VEGFA,NCOR2,KLF7,PTP4A3,PRKAR1B,WNK1,ZYX,GRINA
1032	CARF	870.5	ARCHS4 Coexpression,741;GTEx Coexpression,1000	IRAK1BP1,AHCY,RIF1,HNRNPDL,PES1,CHD6,EMC8,SND1,LMNB2,PRRC2A,EIF3B,TMTC4
1027	CASZ1	865.0	ARCHS4 Coexpression,1239;Enrichr Queries,472;GTEx Coexpression,884	CHD7,CHD6,CXXC5,CLDN1,LOXL2,SOCS3,ADGRG1,DUSP10,ABLIM2,CCND1,TRIM29,CAMTA1,SOX9,EPHB2,PHLDA1,SOX4,EPHB3,JUN,NEBL,AHNAK2,BMP7,PRRC2B,RHOB,VEGFA,COL1A1,NCOR2,NR4A2,SLC7A5,CXCL10,PTP4A3,COL5A1,SIK1,MELTF,CD44
1593	CBLL2	1386.0	ARCHS4 Coexpression,1462;Enrichr Queries,1274;GTEx Coexpression,1422	CXCL8,GDF15,SLC2A12,ASCL2,IPO7,PSMA7,STK3,SOCS3,CXCL10,EDNRA,ADAMTS1,TIMP3,UBAP2L,BCAT1,CDKN3
244	CBX2	350.0	ARCHS4 Coexpression,11;ENCODE ChIP-seq,117;Enrichr Queries,11;ReMap ChIP-seq,274;GTEx Coexpression,1337	CSE1L,PDCD5,CCNF,FAIM2,MKI67,ANTXR1,IPO7,LOXL2,IPO5,LAPTM4B,CDH3,CCND1,MYC,GJA4,HABP4,SKP2,EPHB2,GTSE1,SOX4,TMPO,HES6,SMARCC1,DDX11,GTF3A,WDR74,UBALD1,ATP11A,CDC25B,MSH6,ACLY,NEIL3,ILF3,MELK,NUP205,CDCA3,TROAP,MAZ,HMMR,SLC6A20,SKA3,BLACAT1,CAMSAP2,GJC1,CCNB1,LARP1,CAMTA1,TSPAN5,ECT2,WNT2,SLC19A1,TBC1D16,ASIC1,FANCI,CDT1,TRAP1,FZD3,JUN,RBPMS,UBE2C,ALYREF,NONO,PLK1,HMGA1,CDC6,PAICS,PRRC2B,PRRC2A,SM…
542	CC2D1A	564.0	ARCHS4 Coexpression,630;GTEx Coexpression,498	TMEM185B,RNF43,MAZ,UBALD1,WIZ,ANO6,AGAP3,RANGAP1,STK3,PRRC2A,NCOR2,RBMS1,SSBP4,EPHB3,GRINA
1632	CCDC169SOHLH2	1601.0	ARCHS4 Coexpression,1601
1627	CCDC17	1553.0	ARCHS4 Coexpression,1565;GTEx Coexpression,1541	NCF2,NPHP1
367	CDC5L	450.7	ARCHS4 Coexpression,243;Enrichr Queries,218;GTEx Coexpression,891	TOP2A,MCM7,RIF1,CD81,CSE1L,MCM10,SMC3,MKI67,IPO7,SYNCRIP,RUVBL1,UBAP2L,SKP2,TMPO,CCT2,SMARCC1,WDR74,CD3EAP,RANGAP1,CKAP5,MSH6,ACLY,ILF3,MCM6,NUFIP1,SF3B3,BRAT1,TTK,HMMR,PSMA7,MTDH,HSPH1,LARP1,HNRNPDL,TWISTNB,TPR,BUB3,SLC19A1,FANCI,NPM1,SSB,NONO,ALYREF,ATAD2,NAP1L1,CDC6,NOC3L,EIF2S2,SMARCA4,RSL1D1,CDK1,ZYX,TSR1,NAA15
1547	CDX1	1303.0	ARCHS4 Coexpression,1596;Enrichr Queries,810;GTEx Coexpression,1504	IFITM3,JUN,GDF15,SERPINE1,AXIN2,ASCL2,BMP7,ETV4,COL1A1,FOXQ1,SOCS3,CXCL10,PTP4A3,CCND1,COL5A1,MYC,SOX9,TGFBI,MELTF,EPHB2,PITX1,EPHB3,TGM2
920	CDX2	802.2	Literature ChIP-seq,50;ARCHS4 Coexpression,1562;Enrichr Queries,834;ReMap ChIP-seq,84;GTEx Coexpression,1481	CXCL9,SPARC,TMEM41A,MCM7,ZMYND8,CKS1B,LOXL2,FOXQ1,TRMT112,ATIC,CCND1,MYC,TRIM2,ENC1,CASP2,AP1S3,SOX9,EPHB2,PHLDA1,PITX1,SOX4,TGM2,RNF43,H2AFX,WDR74,GTF3A,AXIN2,ETV4,SGO2,PTP4A3,CD44,MAZ,SLC3A2,SLC6A20,CXXC5,ASCL2,SOCS3,EXOSC5,ADGRG1,EPB41L2,ZNF503,KIF3C,BUB3,BID,S100A11,TBC1D16,JUN,NQO2,NIFK,NEBL,CCL20,GDF15,MACC1,BAIAP2,BMP7,VEGFA,NR4A2,FERMT1,CXCL10,TPX2,CDK6,COL5A2,ZYX,NFE2L3,GTF2IRD1,TGFBI,ME…
742	CDX4	688.3	ARCHS4 Coexpression,152;Enrichr Queries,1301;GTEx Coexpression,612	IFITM3,CHD6,HMGB3,CTSV,SKA3,CLDN1,ASCL2,CKS1B,CDH6,LDHB,EXOSC5,CCNB1,CCND1,TRIM29,MYC,EXOSC8,PDPN,AP1S2,PLS3,ANXA9,PITX1,MEST,BUB1,EPHB3,NPM1,SSB,NOP16,GDF15,UBE2C,AHNAK2,PAICS,NR4A2,CXCL10,PTP4A3,PSAT1,CDH11,SIK1,MELTF,BCAT1,EEF1E1
552	CEBPA	574.0	Literature ChIP-seq,144;ARCHS4 Coexpression,972;Enrichr Queries,605;ReMap ChIP-seq,247;GTEx Coexpression,902	IFITM3,TTC26,RTKN,CXCL8,SPARC,NCF2,CD81,SERPINE1,CLDN1,ICAM1,FOXQ1,POLB,TRMT112,CCND1,PLAU,TRIM2,MYC,ENC1,TIMP3,ANXA9,SOX9,PHLDA1,SOX4,TGM2,WDR74,UBALD1,ANO6,HAUS6,CNPY3,ATP11A,RANGAP1,RHOB,SLC5A6,ACLY,PTP4A3,TRIB3,EEF1E1,DBN1,CD44,RHOQ,CEBPB,SLC1A4,HACD3,ASCL2,TM9SF4,AURKA,C2,SOCS3,DRAM1,SLC17A9,IGFBP7,KIF3C,PLTP,CDT1,NQO2,JUN,CCL20,GDF15,PRRC2B,BYSL,VEGFA,COL1A1,CXCL10,PSAT1,ZYX,TGFBI,NIT2,GRINA
107	CEBPD	216.2	Literature ChIP-seq,126;ARCHS4 Coexpression,609;ENCODE ChIP-seq,75;ReMap ChIP-seq,66;GTEx Coexpression,205	IFITM3,TMEM41A,CHPF,NCF2,CD81,ZMYND8,SERPINE1,PDCD5,CLDN1,IPO7,ICAM1,CDH6,CCND1,PLAU,GJA4,BBX,TGM2,CSGALNACT1,ACTN1,WDR74,PUS7,MSH6,TRIB3,MXRA7,AJUBA,TSTA3,RNASEH2A,CDCA3,MAZ,AGAP3,STK3,C2,SOCS3,EPB41L2,NPHP1,PLTP,S100A11,ASIC1,CDT1,OSBPL8,TRAP1,JUN,UBE2I,ALYREF,PLK1,HMGA1,B3GALT6,PALB2,NR4A2,TPX2,COL1A2,CDK4,DNAJC10,RPS21,GPSM2,RBM28,MCM7,WDR4,CHD7,CKS1B,TRMT112,FCGR3B,ADAMTS1,NELFCD,RIPK2,TUBB,…
1147	CEBPE	938.3	ARCHS4 Coexpression,808;Enrichr Queries,676;GTEx Coexpression,1331	IFITM3,TOP2A,CEBPB,NCF2,TRRAP,SERPINE1,MAZ,MKI67,SOCS3,FCGR3B,CCND1,PLAU,RGS1,MYC,PHLDA1,SLC19A1,TGM2,JUN,GDF15,DDX11,H2AFX,CNPY3,INHBA,HOOK3,NR4A2,CXCL10,PTP4A3,CDK1,ZYX,BIRC5,TGFBI,MELTF,CD44
54	CEBPG	138.8	ARCHS4 Coexpression,144;Enrichr Queries,142;ReMap ChIP-seq,139;GTEx Coexpression,130	MRPS17,TOP2A,TTC26,CXCL8,MCM7,NCF2,GOLT1A,ZMYND8,SERPINE1,SNX10,IPO7,WDR43,LMNB2,ICAM1,IPO5,TRMT112,CCND1,PLAU,PPAT,MYC,AP1S2,PHLDA1,SOX4,TGM2,TMPO,TEAD4,RNF43,CCT2,PRMT1,ACTN1,WDR74,CD3EAP,ANO6,PUS7,ETV5,RHOB,CCNA2,SLC7A5,PTP4A3,MTHFD2,TRIB3,GARS,ADNP,TMEM9,MCM6,BCAT1,EEF1E1,GART,RHOQ,CD44,CEBPB,NUP205,NUFIP1,AHCY,MAZ,SLC1A4,SLC3A2,PTHLH,AURKA,ADGRG1,DRAM1,HSPH1,PES1,TSPAN5,MAP4,S100A11,FANCI,TR…
33	CEBPZ	91.6	ARCHS4 Coexpression,12;ENCODE ChIP-seq,81;Enrichr Queries,37;ReMap ChIP-seq,251;GTEx Coexpression,77	TMEM41A,RTKN,RIF1,CSE1L,ZMYND8,CCNF,SMC3,IPO7,PWP1,ICAM1,RRP9,IPO5,RGS1,MYC,PPAT,RUVBL1,SKP2,TMPO,MED1,SMARCC1,SLC11A2,WDR74,CD3EAP,CNPY3,PUS7,MSH6,MTHFD2,MRTO4,MXRA7,CARS2,NUP205,ANKRD16,CDCA3,TROAP,MAZ,NOLC1,AEBP1,HMMR,SKA3,LDHB,CCNB1,HSPH1,TPR,CAMTA1,MORC2,LYAR,JUN,NOP16,UBE2C,ALYREF,CDC6,EIF2S2,LSM5,PAICS,TPX2,CDK1,TCF3,TOP2A,RBM28,MCM7,WDR3,ZFAS1,CHD6,HMGB3,MCM10,WDR43,CKS1B,SYNCRIP,DUSP10,A…
3	CENPA	6.0	ARCHS4 Coexpression,5;GTEx Coexpression,7	TOP2A,MCM7,CSE1L,CCNF,HMGB3,MCM10,TTF2,FOXM1,MKI67,IPO7,LMNB2,CKS1B,PPAT,RUVBL1,SKP2,GTSE1,TMPO,TEAD4,CCT2,RFC3,TUBB,H2AFX,CKAP2,TUBG1,CKAP5,CCNA2,SGO2,NEIL3,MELK,DBF4,BIRC5,MCM6,NUP205,RNASEH2A,AHCY,CDCA3,TROAP,SLC16A1-AS1,TTK,HMMR,SKA3,AURKA,SRM,CCNB1,IGF2BP3,BUB3,ECT2,BUB1,FANCI,CDT1,NPM1,UBE2C,ALYREF,PLK1,ATAD2,HMGA1,CDC6,PAICS,TPX2,ANLN,POLA2,KIF18B,UBE2S,KIF4A,CDK1,TACC3,TRIP13,CDKN3,EIF3B,…
446	CENPB	505.3	ARCHS4 Coexpression,494;Enrichr Queries,527;GTEx Coexpression,495	IFITM3,CEBPB,SPARC,MCM7,CHPF,CD81,MAZ,WIZ,LMNB2,TMTC4,CCND1,MYC,PES1,PEA15,MAP4,JUN,GDF15,ACTN1,ALYREF,H2AFX,HMGA1,CD3EAP,RANGAP1,LARP6,CDC25B,RHOB,PRRC2A,NCOR2,ANLN,SLC7A5,PTP4A3,WNK1,ZYX,GNAS,ZNF853,MCM6,TGFBI,RPS21,SSBP4,GRINA,EIF3B
349	CENPBD1	435.0	ARCHS4 Coexpression,637;GTEx Coexpression,233	TMEM185B,MRPS17,MED1,NIFK,TRRAP,WDR3,RPP40,CD3EAP,B3GALT6,ANO6,EIF2S2,MRPL57,IPO7,PRRC2B,PRRC2A,SLC9A7,WNK1,TSR1,PAFAH1B3,ZNF696
896	CENPS	787.0	ARCHS4 Coexpression,225;GTEx Coexpression,1349	CCT2,RFC3,RNASEH2A,SSB,PDCD5,CDC6,TUBG1,SKA3,LSM5,MRPL57,PSMA7,CKS1B,AURKA,TRMT112,CCNB1,BIRC5,EEF1E1,CDKN3
1114	CENPT	921.0	ARCHS4 Coexpression,1311;Enrichr Queries,22;GTEx Coexpression,1430	IFITM3,TOP2A,MCM7,CCNF,MCM10,FOXM1,MKI67,CKS1B,CCND1,MYC,ENC1,GTSE1,PHLDA1,TGM2,ACTN1,H2AFX,CKAP2,CD3EAP,RANGAP1,CDC25B,CCNA2,SLC7A5,PTP4A3,MELK,MTHFD2,COL4A1,BIRC5,MCM6,CD44,DBN1,CDCA3,BRAT1,TROAP,TTK,HMMR,AURKA,CCNB1,NT5DC2,ECT2,BUB1,CDT1,JUN,GDF15,UBE2C,PLK1,ATAD2,HMGA1,TRMT1,CDC6,COL1A1,CXCL10,TPX2,ANLN,KIF18B,PSAT1,KIF4A,ZYX,CDK1,TACC3,TRIP13,TGFBI,CDKN3
582	CENPX	593.0	GTEx Coexpression,593	TSTA3,RNF43,MAZ,SIGMAR1,BBX,THEM6,PAFAH1B3
1525	CGGBP1	1266.0	ARCHS4 Coexpression,1271;GTEx Coexpression,1260	KLF7,OSBPL8,ANO6,NAP1L1,SMARCA4,TMPO
7	CHAMP1	20.0	ARCHS4 Coexpression,16;GTEx Coexpression,24	TRRAP,WDR3,WDR4,CCNF,FOXM1,PWP1,IPO7,WDR43,LMNB2,IPO5,SYNCRIP,ATIC,PPAT,UBAP2L,SKP2,TMPO,MED1,PROSER1,RFC3,SMARCC1,TUBB,DDX11,H2AFX,CD3EAP,CKAP5,CCNA2,PRPF4,NEIL3,ILF3,SLC9A7,GARS,MCM6,GART,NUP205,NUFIP1,SF3B3,NOLC1,WIZ,MTDH,LARP1,PES1,NT5DC2,TWISTNB,IGF2BP3,FANCI,CDT1,TRAP1,NIFK,ALYREF,NONO,RPP40,PLK1,ATAD2,HMGA1,NAP1L1,NOC3L,RRP1B,EIF2S2,PALB2,PAICS,PRRC2B,PRRC2A,SMARCA4,TPX2,KIF18B,XPOT,CDK4,T…
1055	CHCHD3	884.0	ARCHS4 Coexpression,406;GTEx Coexpression,1362	MRPS17,CCT2,NPM1,RNASEH2A,SSB,HMGB3,PARVB,MIF,LSM5,PAICS,CKS1B,LDHB,TRMT112,EXOSC8,EEF1E1
1035	CIC	871.3	ARCHS4 Coexpression,722;Enrichr Queries,677;GTEx Coexpression,1215	TRRAP,BRAT1,ZMYND8,CHD7,MAZ,CHD6,WIZ,PTDSS2,LARP1,CCND1,MYC,SOX4,DLGAP4,JUN,ACTN1,HMGA1,CD3EAP,UBALD1,PRRC2B,PRRC2A,SMARCA4,RHOB,COL1A1,NCOR2,PTP4A3,WNK1,ZYX,GNAS,DBN1,GRINA
489	CLOCK	534.0	Literature ChIP-seq,73;ARCHS4 Coexpression,734;Enrichr Queries,877;ReMap ChIP-seq,176;GTEx Coexpression,810	RTKN,RIF1,NCF2,SERPINE1,CHD7,CHD6,HMGB3,FOXM1,IPO7,SYNCRIP,LAPTM4B,CCND1,MYC,TRIM2,BBX,TIMP3,UBAP2L,GTSE1,TGM2,HES6,ACTN1,SIGMAR1,CD3EAP,DNAAF5,CNPY3,ATP11A,DNM1,RHOB,PDRG1,MSH6,NCOR2,ACLY,ILF3,PTP4A3,ZEB1,PRKAR1B,KATNAL1,COL4A1,BIRC5,AJUBA,CARS2,PLA1A,CEBPB,CDCA3,RPN2,BRAT1,EHBP1,CAMSAP2,MTDH,PTDSS2,EXOSC5,ABLIM2,HSPH1,CALD1,THEM6,BID,SLC19A1,TBC1D16,CDT1,TRAP1,OSBPL8,JUN,UBE2I,GDF15,SAMD4A,NAP1…
1433	CPEB1	1154.0	ARCHS4 Coexpression,1439;GTEx Coexpression,868	SH3TC2,CADPS,SDC3,CD47,SEZ6L2,CKAP5,TCFL5
1604	CPXCR1	1445.0	ARCHS4 Coexpression,1553;Enrichr Queries,1368;GTEx Coexpression,1414	CDH6,CXCL10,PTP4A3,CXCL8,DDX11,COL11A1,CHD6,INHBA,ELK1,PSMA7,CDKN3
289	CREB1	382.5	Literature ChIP-seq,15;ARCHS4 Coexpression,334;ENCODE ChIP-seq,80;Enrichr Queries,817;ReMap ChIP-seq,97;GTEx Coexpression,952	RTKN,TMEM41A,CHPF,CD81,ZMYND8,CSE1L,SERPINE1,CCNF,IPO7,PWP1,ICAM1,TMEM147,CCND1,MYC,CSPP1,HABP4,BBX,SOX9,SKP2,SOX4,TMPO,EPHB3,ACTN1,WDR74,CD3EAP,UBALD1,DNAAF5,CNPY3,MIF,SND1,CDC25B,MSH6,ACLY,ILF3,TRIB3,SIK1,ADNP,RNASEH2A,CDCA3,RPN2,TROAP,MAZ,NOLC1,AGAP3,SKA3,RRP7A,SOCS3,PTDSS2,HSPH1,HNRNPDL,TPR,NPHP1,CAMTA1,KIF3C,LYAR,AP1M1,FANCI,CDT1,OSBPL8,TRAP1,JUN,FZD3,UBE2I,UBE2C,ALYREF,OSBPL3,NONO,PLK1,HMGA…
245	CREB3	351.3	ARCHS4 Coexpression,538;Enrichr Queries,532;ReMap ChIP-seq,186;GTEx Coexpression,149	IFITM3,SPARC,CXCL8,CD81,ZMYND8,SERPINE1,ICAM1,DUSP14,TRMT112,ATIC,DUSP10,TMEM147,CCND1,TRIM29,MYC,ENC1,HABP4,BBX,CASP2,TIMP3,ANXA9,RRP12,PHLDA2,PHLDA1,TGM2,ACTN1,SLC11A2,H2AFX,WDR74,CD3EAP,PPP2R5C,RHOB,NT5C3B,PTP4A3,RAB31,TRIB3,TMEM9,CFB,CD44,SEC22C,CEBPB,HM13,NPRL3,SDC3,WIZ,SLC3A2,AGAP3,HMMR,CXXC5,GDPD5,PSMA7,PTDSS2,SOCS3,HLCS,BID,S100A11,NQO2,JUN,NEBL,GDF15,OSBPL3,MACC1,HMGA1,AMMECR1,TRMT1,BYSL…
189	CREB3L1	302.3	ARCHS4 Coexpression,91;Enrichr Queries,78;ReMap ChIP-seq,69;GTEx Coexpression,971	IFITM3,RTKN,SPARC,CHPF,MCM7,CD81,ZMYND8,CCNF,SERPINE1,ANTXR1,ICAM1,CKS1B,LOXL2,TRMT112,SYNCRIP,CCND1,ADAMTS1,PLAU,CSPP1,PPAT,MYC,TIMP3,SOX9,PHLDA1,SOX4,TMPO,TGM2,PRMT1,TUBB,ACTN1,ALG5,WDR74,BGN,CD3EAP,SND1,RHOB,MMP11,SLC7A5,PTP4A3,COL4A1,CDH11,TRIB3,MXRA7,SLC29A1,CD44,TSTA3,CEBPB,CEMIP,RNASEH2A,RPN2,HM13,MAZ,SLC3A2,AGAP3,ZNF3,THY1,AEBP1,CXXC5,GDPD5,SOCS3,CALD1,IGF2BP3,IGFBP7,S100A11,CTHRC1,CDT1,J…
103	CREB3L2	206.0	ARCHS4 Coexpression,182;Enrichr Queries,171;GTEx Coexpression,265	SPARC,CHPF,TRRAP,SERPINE1,ANTXR1,LOXL2,CCND1,ADAMTS1,MYC,ENC1,PLS3,TIMP3,SOX9,PHLDA1,SOX4,TGM2,ACTN1,BGN,CD3EAP,ETV5,SND1,RHOB,NCOR2,SLC7A5,PTP4A3,RAB31,COL4A1,MXRA7,CD44,ITGA9,CEBPB,SLC1A4,TM9SF4,LARP1,CALD1,IGFBP7,UGGT2,JUN,TGFB2,LAMB2,WFS1,SULF1,PTPN14,VEGFA,PRRC2A,NR4A2,COL1A1,COL1A2,CDK6,COL5A1,WNK1,DNAJC10,COL5A2,TGFBI,FBN1
1360	CREB3L3	1095.0	ARCHS4 Coexpression,1442;Enrichr Queries,960;GTEx Coexpression,883	IFITM3,JUN,CEBPB,SPARC,GOLT1A,GDF15,SERPINE1,PSMA7,C2,ICAM1,SLC5A6,COL1A1,SOCS3,CXCL10,PTP4A3,COL1A2,SLC17A9,MYC,TGFBI,PHLDA1,CFB,TGM2
1252	CREB3L4	1005.0	ARCHS4 Coexpression,1349;Enrichr Queries,254;GTEx Coexpression,1413	TOP2A,MCM7,ZMYND8,CHD6,HMMR,MKI67,AURKA,TRMT112,CCNB1,CCND1,MYC,ANXA9,ECT2,SOX4,HES6,CDT1,JUN,GDF15,UBE2C,PLK1,SORD,CD3EAP,CDC6,VEGFA,CCNA2,SLC7A5,CXCL10,PTP4A3,MELK,MTHFD2,PSAT1,CDK1,BIRC5,TRIB3,MELTF,CDKN3
1010	CREB5	859.3	ARCHS4 Coexpression,1118;Enrichr Queries,114;GTEx Coexpression,1346	CEBPB,CXCL8,NCF2,SERPINE1,ICAM1,LOXL2,SOCS3,FCGR3B,DUSP10,CCND1,ADAMTS1,PLAU,CALD1,MYC,ENC1,TIMP3,SOX9,PHLDA1,SOX4,TGM2,JUN,TGFB2,GDF15,PRMT1,ACTN1,SAMD4A,INHBA,HOOK3,ETV5,RHOB,VEGFA,COL1A1,NR4A2,SLC7A5,CXCL10,KLF7,PTP4A3,CDK6,RAB31,COL5A1,TGFBI,BCAT1,CD44,FBN1
1116	CREBL2	922.3	ARCHS4 Coexpression,830;Enrichr Queries,969;GTEx Coexpression,968	CEBPB,NCF2,CD81,SDC3,CHD6,SNX10,HACD3,LDHB,CCND1,ENC1,TIMP3,S100A11,SOX4,JUN,CD3EAP,ANO6,ETV5,RHOB,VEGFA,NR4A2,MMP12,CXCL10,PTP4A3,RAB31,TMEM9,CD47,MELTF,CD44,RHOQ,GRINA
601	CREBZF	603.3	ARCHS4 Coexpression,258;Enrichr Queries,829;GTEx Coexpression,723	CEBPB,NUP205,SF3B3,TRRAP,ZMYND8,CHD7,MAZ,CHD6,IPO7,LMNB2,MTDH,SYNCRIP,LARP1,HNRNPDL,CCND1,CALD1,MYC,BBX,EMC8,PHLDA1,SOX4,TMPO,JUN,NONO,ACTN1,DDX11,ATAD2,CD3EAP,NAP1L1,HOOK3,PRRC2B,VEGFA,PRRC2A,ASXL1,ILF3,CDK6,XPOT,WNK1,EIF3B
496	CREM	536.6	Literature ChIP-seq,25;ARCHS4 Coexpression,700;Enrichr Queries,356;ReMap ChIP-seq,174;GTEx Coexpression,1428	LPGAT1,TRRAP,ZMYND8,SERPINE1,CCNF,SMC3,PWP1,ICAM1,RRP9,MYC,CSPP1,HABP4,UBAP2L,SOX4,TMPO,SMARCC1,SLC11A2,WDR74,CD3EAP,DNAAF5,MIF,SND1,KATNAL1,MTHFD2,TRIB3,SIK1,TMEM185B,TSTA3,NUP205,CDCA3,RPN2,NOLC1,AGAP3,HACD3,MTDH,TMTC4,GJC1,RRP7A,PTDSS2,HSPH1,LARP1,TSPAN5,LYAR,CDT1,TRAP1,JUN,FZD3,CDC6,PAICS,PRRC2B,PRRC2A,SMARCA4,SQLE,ANLN,WNK1,MRPS17,LPCAT1,WDR43,TRMT112,SYNCRIP,ENC1,RRP12,DLGAP4,CCT2,PRMT1,TUB…
1004	CRX	857.8	Literature ChIP-seq,107;ARCHS4 Coexpression,1627;Enrichr Queries,479;GTEx Coexpression,1218	SPARC,GOLT1A,SERPINE1,CHD6,LPCAT1,ELK1,LOXL2,RRP9,CCND1,MYC,SOX9,PITX1,SOX4,TGM2,RNF43,SMARCC1,RIPK2,CD3EAP,ETV4,SLC7A5,PTP4A3,NEIL3,ZEB1,SLC9A7,BIRC5,GARS,CD44,SEC22C,CEBPB,COL11A1,PPM1H,SLC1A4,PSMA7,EHBP1,SOCS3,SLC17A9,PES1,SLCO1B3,PDPN,JUN,GDF15,WFS1,CADPS,PLK1,HMGA1,COL1A1,NR4A2,CXCL10,XPOT,TGFBI,MELTF
992	CSRNP1	853.0	ARCHS4 Coexpression,767;GTEx Coexpression,939	NR4A2,SOCS3,CEBPB,JUN,CXCL8,RIPK2,RGS1,ZYX,PAICS,ICAM1,RHOB
936	CSRNP2	817.0	ARCHS4 Coexpression,584;GTEx Coexpression,1050	TOMM34,SEZ6L2,PRRC2B,PRRC2A,CAMSAP2,PTDSS2,ABI2,TRIM2,ENC1,CAMTA1,MAP4,KIF3C,DBN1,DLGAP4
875	CSRNP3	772.5	ARCHS4 Coexpression,816;GTEx Coexpression,729	FZD3,PRKAR1B,ABI2,TRIM2,CADPS,LSAMP,CAMTA1,FAIM2,KIF3C,PCDH17,CAMSAP2
141	CTCF	250.7	Literature ChIP-seq,79;ARCHS4 Coexpression,15;ENCODE ChIP-seq,18;Enrichr Queries,257;ReMap ChIP-seq,211;GTEx Coexpression,924	IFITM3,LPGAT1,CHPF,TRRAP,GOLT1A,CSE1L,CCNF,FAIM2,SMC3,MKI67,CLDN1,ANTXR1,IPO7,RRP9,IPO5,LAPTM4B,TMEM147,CCND1,MYC,GJA4,AP1S2,HABP4,NBN,PHLDA1,TMPO,TGM2,EPHB3,CSGALNACT1,MED1,RNF43,SMARCC1,DDX11,ALG5,CD3EAP,UBALD1,PHKA1,CDC25B,MSH6,SLC5A6,SFRP4,PRPF4,ILF3,MTHFD2,GEMIN4,TRIB3,SIK1,ADNP,AJUBA,CARS2,NUP205,RNASEH2A,CDCA3,CBFB,TROAP,MAZ,SDC3,NOLC1,SLC1A4,AGAP3,HMMR,SKA3,TMTC4,SOCS3,CCNB1,LARP1,HNRNPDL…
576	CTCFL	588.8	ARCHS4 Coexpression,1395;ENCODE ChIP-seq,45;Enrichr Queries,307;ReMap ChIP-seq,196;GTEx Coexpression,1001	CHPF,RIF1,TRRAP,SERPINE1,JADE3,CLDN1,ICAM1,LOXL2,RRP9,CCND1,MYC,CSPP1,AP1S2,SOX9,NBN,TGM2,EPHB3,ALG5,TOMM34,CD3EAP,MIF,CDC25B,COL4A1,TYRO3,GEMIN4,TRIB3,SIK1,ADNP,CARS2,CEMIP,RNASEH2A,CDCA3,CBFB,MAZ,SLC1A4,AGAP3,SKA3,MTDH,TMTC4,RRP7A,SOCS3,CCNB1,HLCS,TPR,SLC19A1,FANCI,CDT1,JUN,ALYREF,OSBPL3,RPP40,HMGA1,B3GALT6,HOOK3,BMP7,PRRC2A,NR4A2,CXCL10,TPX2,COL5A1,CDK4,NFE2L3,TGFBI,MELTF,RPS21,PHF19,TOP2A,GPS…
167	CUX1	276.7	Literature ChIP-seq,71;ARCHS4 Coexpression,458;ENCODE ChIP-seq,76;Enrichr Queries,668;ReMap ChIP-seq,9;GTEx Coexpression,378	IFITM3,RTKN,TMEM41A,LPGAT1,CHPF,RIF1,TRRAP,GOLT1A,ZMYND8,CSE1L,SERPINE1,SMC3,IPO7,ELK1,ICAM1,RRP9,FOXQ1,LAPTM4B,EDNRA,TMEM147,CCND1,MYC,CSPP1,RUVBL1,NBN,SKP2,SOX4,MCCC2,RNF43,ACTN1,WDR74,CD3EAP,UBALD1,CNPY3,ATP11A,SND1,CDC25B,MSH6,PRPF4,RAB31,GEMIN4,TRIB3,MXRA7,AJUBA,CARS2,CFB,TSTA3,RNASEH2A,CDCA3,TROAP,MAZ,NOLC1,SLC1A4,SEZ6L2,MTDH,GJC1,RRP7A,SOCS3,LDHB,PTDSS2,ADGRG1,HSPH1,LARP1,CALD1,EPB41L2,TPR…
1240	CUX2	995.0	ARCHS4 Coexpression,674;Enrichr Queries,1191;GTEx Coexpression,1120	JUN,CADPS,PPM1H,CHD6,FAIM2,SEZ6L2,CPLX1,ETV5,DNM1,NCOR2,NR4A2,CXCL10,PTP4A3,PRKAR1B,CCND1,ABI2,COL4A1,TRIM2,SLCO1B3,ENC1,CAMTA1,SOX9,KIF3C
619	CXXC1	614.7	ARCHS4 Coexpression,874;Enrichr Queries,345;GTEx Coexpression,625	CEBPB,MCM7,TRRAP,CD81,BRAT1,ZMYND8,MAZ,CHD6,SLC3A2,HSPH1,CCND1,MYC,PES1,AP1M1,PROSER1,JUN,NPM1,PRMT1,GDF15,DDX11,ACTN1,H2AFX,HMGA1,CD3EAP,UBALD1,TRMT1,RANGAP1,SMARCA4,RHOB,VEGFA,PRRC2A,NCOR2,SLC7A5,ACLY,ILF3,PTP4A3,POLR1D,GNAS,TACC3,MCM6,SLC29A1,EIF3B
250	CXXC4	354.0	ARCHS4 Coexpression,819;ReMap ChIP-seq,5;GTEx Coexpression,238	RTKN,CHPF,MCM7,CHD7,FAIM2,ICAM1,CKS1B,FOXQ1,TRMT112,SYNCRIP,CCND1,ADAMTS1,TRIM2,CSPP1,MYC,SOX4,HES6,PRMT1,SIGMAR1,H2AFX,WDR74,CD3EAP,AXIN2,DNM1,CDC25B,NCOR2,PRKAR1B,TRIB3,TMEM9,SLC29A1,PAFAH1B3,CARS2,DBN1,CEBPB,RNASEH2A,CDCA3,TROAP,MAZ,SLC3A2,ZNF3,HACD3,SEZ6L2,PCDH17,STK3,CRNDE,CAMTA1,ZNF503,IGF2BP3,KIF3C,SLC19A1,LRRC8E,CDT1,JUN,NQO2,FZD3,NOP16,ALYREF,CADPS,LSAMP,SAMD4A,TRMT1,NR4A2,ABI2,CDK4,WNK1…
511	CXXC5	544.0	ARCHS4 Coexpression,178;GTEx Coexpression,910	CHPF,CD81,CHD7,SDC3,PPM1H,FAIM2,AGAP3,THY1,SEZ6L2,CPLX1,BMP7,DNM1,SMARCA4,POLB,NCOR2,DBNDD1,PRKAR1B,GNAS,CDR2L,ZNF853,MAP4,SSBP4,DLGAP4,GRINA
263	DACH1	363.7	Literature ChIP-seq,12;ARCHS4 Coexpression,691;Enrichr Queries,388	TMEM41A,CHPF,ZMYND8,PDCD5,CCNF,MKI67,CLDN1,CDH6,FOXQ1,TMEM147,CCND1,MYC,SOX9,EPHB2,SKP2,PHLDA1,SOX4,TMPO,WDR74,GTF3A,TOMM34,SLC5A6,ILF3,MELK,COL4A1,GEMIN4,ADNP,TSTA3,ANKRD16,CDCA3,CBFB,NPRL3,MAZ,PCDH17,CAMSAP2,SOCS3,PTDSS2,S100A11,TBC1D16,FANCI,OSBPL8,CDT1,JUN,TGFB2,FZD3,NEBL,OSBPL3,HMGA1,INHBA,SMARCA4,COL1A1,NR4A2,CXCL10,COL5A1,CDK4,WNK1,NFE2L3,CDK1,MELTF,RPS21,FBN1,TOP2A,NRP2,CHD7,CHD6,DUSP14,A…
1397	DACH2	1122.0	ARCHS4 Coexpression,1125;Enrichr Queries,1395;GTEx Coexpression,845	FZD3,DDX11,COL11A1,CADPS,LSAMP,CHD6,FAIM2,THY1,SULF1,PTP4A3,PRKAR1B,ABI2,TRIM2,KIF3C,EIF3B
1022	DBP	863.0	ARCHS4 Coexpression,1468;Enrichr Queries,748;GTEx Coexpression,373	IFITM3,CEBPB,SPARC,SERPINE1,FAIM2,AGAP3,CPLX1,ICAM1,FOXRED2,SOCS3,CCND1,MYC,TSPAN5,TIMP3,PHLDA1,PLTP,SOX4,ASIC1,TGM2,AP1M1,JUN,GDF15,WDR74,CD3EAP,BMP7,DNM1,RHOB,VEGFA,COL1A1,NR4A2,CXCL10,PTP4A3,TGFBI,PAFAH1B3
1283	DBX1	1024.0	ARCHS4 Coexpression,699;Enrichr Queries,1399;GTEx Coexpression,974	CCT2,FZD3,CHPF,TRRAP,TUBB,NONO,CHD7,CHD6,BMP7,PRRC2A,NR4A2,SQLE,CCND1,CDH11,GNAS,SOX9,EPHB2,PITX1,DBN1
1284	DBX2	1024.0	ARCHS4 Coexpression,922;Enrichr Queries,1345;GTEx Coexpression,805	TGFB2,DDX11,LSAMP,BMP7,ETV4,LOXL2,NR4A2,CXCL10,PTP4A3,ADGRG1,RAB31,TMEM147,TRIM2,PEA15,TIMP3,CHI3L1,SOX9,ASIC1
303	DDIT3	392.0	ARCHS4 Coexpression,522;Enrichr Queries,294;GTEx Coexpression,360	IFITM3,CEBPB,SPARC,CXCL8,HILPDA,SERPINE1,STC1,SLC3A2,SLC1A4,IPO7,LMNB2,ICAM1,IPO5,SOCS3,HSPH1,DUSP10,CCND1,PLAU,MYC,TIMP3,PHLDA1,SOX4,TGM2,JUN,RIPK2,GDF15,TUBB,GPCPD1,PRRC2B,VEGFA,RHOB,PRRC2A,COL1A1,NR4A2,SLC7A5,CXCL10,ACLY,PTP4A3,ILF3,MTHFD2,PSAT1,GARS,TRIB3,TGFBI,CD44
354	DEAF1	440.5	ARCHS4 Coexpression,705;Enrichr Queries,315;ReMap ChIP-seq,276;GTEx Coexpression,466	RTKN,CHPF,CD81,ZMYND8,CHD6,FAIM2,LMNB2,CKS1B,SYNCRIP,FCGR3B,DUSP10,CCND1,MYC,ENC1,SKP2,SOX4,TMPO,HES6,PRMT1,H2AFX,WDR74,UBALD1,CD3EAP,DNM1,RHOB,NCOR2,SLC7A5,PTP4A3,PRKAR1B,BIRC5,PAFAH1B3,CD44,CEBPB,ANKRD16,MAZ,WIZ,SLC3A2,AGAP3,CXXC5,SEZ6L2,CPLX1,TM9SF4,C2,HSPH1,CAMTA1,KIF3C,ASIC1,JUN,NOP16,GDF15,LSAMP,HMGA1,BAIAP2,PRRC2A,SMARCA4,VEGFA,NR4A2,COL1A1,ZYX,GNAS,MELTF,SSBP4
585	DLX1	594.7	ARCHS4 Coexpression,437;Enrichr Queries,397;GTEx Coexpression,950	NPRL3,CHD7,CHD6,FAIM2,MKI67,PTHLH,LOXL2,FOXQ1,CCND1,ADAMTS1,MYC,TRIM2,ENC1,TIMP3,PLS3,KIF3C,SOX9,PHLDA1,PITX1,SOX4,CTHRC1,JUN,TGFB2,FZD3,GDF15,TUBB,LSAMP,INHBA,SULF1,BMP7,ETV5,NR4A2,CXCL10,NT5C3B,KLF7,PTP4A3,PRKAR1B,COL5A1,COL4A1,CDH11,ZNF74,TGFBI,PAFAH1B3,DBN1
211	DLX2	316.3	ARCHS4 Coexpression,509;Enrichr Queries,332;GTEx Coexpression,108	SERPINE1,CHD7,CHD6,FAIM2,MKI67,LOXL2,FOXQ1,CCND1,ADAMTS1,MYC,TRIM2,ENC1,TIMP3,PLS3,SOX9,PHLDA1,SOX4,TUBB,CKAP2,ETV5,RHOB,SLC7A5,NT5C3B,PTP4A3,PRKAR1B,CDH11,GARS,PAFAH1B3,CD44,DBN1,CEBPB,NPRL3,THY1,HACD3,SKA3,PTHLH,FOXRED2,SOCS3,CCNB1,IGF2BP3,KIF3C,JUN,TGFB2,FZD3,GDF15,INHBA,VEGFA,COL1A1,NR4A2,CXCL10,KLF7,PSAT1,KIF4A,ZNF74,TGFBI
778	DLX3	709.0	ARCHS4 Coexpression,663;Enrichr Queries,603;GTEx Coexpression,861	SERPINE1,NPRL3,TACSTD2,SLC3A2,CLDN1,LOXL2,FOXQ1,SOCS3,CDH3,CCND1,TRIM29,ADAMTS1,MYC,ENC1,TIMP3,SOX9,ANXA9,PITX1,SOX4,S100A11,EPHB3,TGM2,TEAD4,JUN,GDF15,UBE2C,AHNAK2,BMP7,COL1A1,NR4A2,SLC5A6,CXCL10,PTP4A3,COL5A1,NFE2L3,SIK1,TGFBI,MELTF
497	DLX4	536.8	Literature ChIP-seq,117;ARCHS4 Coexpression,87;Enrichr Queries,883;GTEx Coexpression,1060	CHD6,FOXM1,CLDN1,IPO7,LMNB2,LOXL2,FOXQ1,CCND1,TRIM29,UBAP2L,SOX9,PITX1,SOX4,EPHB3,TEAD4,H2AFX,TUBG1,ETV4,SLC7A5,PTP4A3,BIRC5,ITGA9,AHCY,NPRL3,MAZ,NOLC1,WIZ,SRM,SOCS3,LARP1,PES1,ZNF503,CDT1,TRAP1,JUN,GDF15,ALYREF,AHNAK2,PLK1,CDC6,BMP7,PRRC2A,VEGFA,COL1A1,NR4A2,CXCL10,TPX2,UBE2S,TGFBI,MELTF,TRIP13,EIF3B
402	DLX5	475.3	ARCHS4 Coexpression,581;Enrichr Queries,244;GTEx Coexpression,601	SPARC,CHD7,CLDN1,LOXL2,CDH6,FOXQ1,CCND1,TRIM29,ADAMTS1,MYC,TRIM2,TIMP3,PLS3,ANXA9,SOX9,PITX1,SOX4,EPHB3,TUBB,PTP4A3,CDH11,SIK1,PAFAH1B3,DBN1,CEMIP,COL11A1,NPRL3,PCDH17,PTHLH,MEST,CTHRC1,JUN,TGFB2,FZD3,GDF15,AHNAK2,INHBA,BAIAP2,SULF1,BMP7,COL1A1,NR4A2,CXCL10,KLF7,COL1A2,COL5A1,COL5A2,ZNF74,TGFBI
1290	DLX6	1031.0	ARCHS4 Coexpression,960;Enrichr Queries,1134;GTEx Coexpression,999	FZD3,COL11A1,NPRL3,CHD6,THY1,INHBA,HACD3,CPLX1,BMP7,PCDH17,LOXL2,FOXQ1,NR4A2,KLF7,PTP4A3,ABI2,CDH11,HABP4,SOX9,MELTF,PITX1,PAFAH1B3,SOX4,DBN1
1366	DMBX1	1099.0	ARCHS4 Coexpression,1619;Enrichr Queries,880;GTEx Coexpression,797	TRRAP,SERPINE1,CHD6,LOXL2,CCND1,ENC1,NELFCD,SOX9,EPHB2,PITX1,EPHB3,GDF15,RANGAP1,BMP7,ETV4,ETV5,PRRC2A,COL1A1,NR4A2,CXCL10,PTP4A3,COL4A1,GNAS,TGFBI,MELTF
1000	DMRT1	855.8	Literature ChIP-seq,13;ARCHS4 Coexpression,1348;Enrichr Queries,935;GTEx Coexpression,1127	RTKN,CSE1L,PDCD5,JADE3,SMC3,MKI67,LOXL2,IPO5,FOXQ1,CCND1,TRIM29,MYC,UBAP2L,SOX9,PITX1,SOX4,TMPO,TGM2,RNF43,DDX11,ACTN1,TOMM34,GTF3A,ATP11A,SLC5A6,ACLY,PRKAR1B,COL4A1,SIK1,MXRA7,AJUBA,TMEM185B,NUP205,SDC3,TACSTD2,MTDH,RRP7A,ADGRG1,CAMTA1,IGFBP7,JUN,UBE2I,RBPMS,WFS1,OSBPL3,HMGA1,B3GALT6,BMP7,PRRC2A,SMARCA4,COL1A1,NR4A2,CXCL10,COL5A1,DNAJC10,NMT1,GNAS,MELTF,TCF3,TGFBI,CHD6,LPCAT1,CKS1B,TRMT112,ATIC,…
1336	DMRT2	1068.0	ARCHS4 Coexpression,1434;Enrichr Queries,756;GTEx Coexpression,1015	NPRL3,MKI67,PSMA7,PCDH17,LOXL2,CDH6,FOXQ1,ADAMTS1,SPP1,SOX9,PHLDA2,PITX1,MEST,PLTP,GDF15,DDX11,INHBA,SULF1,COL1A1,NR4A2,CXCL10,CLCN5,PTP4A3,COL1A2,COL5A1,COL4A1,CDH11,TGFBI
1457	DMRT3	1173.0	ARCHS4 Coexpression,983;Enrichr Queries,1219;GTEx Coexpression,1316	TGFB2,FZD3,TGIF2,NPRL3,CHD7,CHD6,MCM10,SULF1,SMC3,BMP7,CKAP5,PCDH17,LOXL2,CDH6,FOXQ1,NR4A2,PTP4A3,TPR,GEMIN4,SOX9,PITX1
799	DMRTA1	727.7	ARCHS4 Coexpression,858;Enrichr Queries,327;GTEx Coexpression,998	GOLT1A,COL11A1,SERPINE1,NPRL3,CHD7,CHD6,MKI67,HACD3,CLDN1,PSMA7,C2,LOXL2,CKS1B,CDH6,DUSP10,SLC17A9,CCND1,ADAMTS1,MYC,SLCO1B3,ENC1,TIMP3,SOX9,PHLDA1,SOX4,HES6,JUN,TGFB2,FZD3,NEBL,GDF15,SULF1,BMP7,PRRC2A,COL1A1,NR4A2,CXCL10,PTP4A3,COL5A1,PSAT1,COL5A2,CDH11,TGFBI
1145	DMRTA2	936.7	ARCHS4 Coexpression,897;Enrichr Queries,1137;GTEx Coexpression,776	COL11A1,CHD7,TACSTD2,CHD6,SEZ6L2,ARNTL2,PCDH17,LOXL2,FOXQ1,GJC1,PDPN,ZNF503,SOX9,EPHB2,PITX1,SOX4,JUN,TGFB2,FZD3,GDF15,BMP7,SMARCA4,NR4A2,SQLE,SLC7A5,PTP4A3
1494	DMRTB1	1215.0	ARCHS4 Coexpression,1157;Enrichr Queries,942;GTEx Coexpression,1547	COL11A1,TACSTD2,CHD6,MKI67,SMC3,LOXL2,AURKA,SCML1,MYC,SOX9,PHLDA1,PROSER1,JUN,TGFB2,CADPS,BMP7,PRRC2A,COL1A1,NCOR2,CXCL10,PTP4A3,COL5A1,TACC3,MELTF,CD44
1472	DMRTC2	1188.0	ARCHS4 Coexpression,891;Enrichr Queries,1141;GTEx Coexpression,1533	RIF1,GDF15,CSE1L,SERPINE1,CHD6,TTK,JADE3,HOOK3,SMC3,PRRC2A,LOXL2,COL1A1,CXCL10,PTP4A3,CCNB1,DBF4,SCML1,OAS3,NFE2L3,BIRC5,SOX9,MELTF,PLA1A
578	DMTF1	590.3	ARCHS4 Coexpression,588;Enrichr Queries,216;GTEx Coexpression,967	TOP2A,SPARC,RIF1,SERPINE1,CHD6,SLC1A4,MKI67,PSMA7,ICAM1,LOXL2,SRM,HNRNPDL,CCND1,ADAMTS1,CALD1,MYC,ENC1,TPR,BBX,TIMP3,CASP2,EMC8,MEST,SOX4,S100A11,JUN,CD3EAP,HOOK3,VEGFA,ASXL1,COL1A1,NR4A2,CCNA2,CXCL10,PTP4A3,CDK6,DBF4,ABI2,MTHFD2,WNK1,COL4A1,DNAJC10,GNAS,TRIB3,TGFBI,MELTF,ADNP,CD44
39	DNMT1	107.0	ARCHS4 Coexpression,209;GTEx Coexpression,5	TOP2A,MCM7,CSE1L,CCNF,MCM10,SMC3,FOXM1,MKI67,LMNB2,RUVBL1,SKP2,GTSE1,TMPO,CCT2,PROSER1,RFC3,TUBB,DDX11,CKAP2,HAUS6,CKAP5,CCNA2,SGO2,NEIL3,ILF3,MELK,DBF4,BIRC5,MCM6,NUP205,RNASEH2A,CDCA3,TROAP,TTK,HMMR,SKA3,AURKA,CCNB1,TPR,IGF2BP3,BUB3,ECT2,BUB1,FANCI,CDT1,UBE2C,ALYREF,PLK1,ATAD2,CDC6,PRRC2A,TPX2,POLA2,KIF18B,UBE2S,KIF4A,CDK1,TACC3,AUNIP,TRIP13,TCF3
952	DNTTIP1	826.5	ARCHS4 Coexpression,173;GTEx Coexpression,1480	TSTA3,AHCY,UBE2I,NOP16,NCF2,HM13,PDCD5,TOMM34,HMGA1,CNPY3,MIF,TUBG1,PSMA7,RRP9,SRM,TRMT112,TMEM147,UBE2S,ZYX,TACC3,BID,S100A11
546	DOT1L	570.3	ARCHS4 Coexpression,231;Enrichr Queries,239;GTEx Coexpression,1241	TOP2A,CEBPB,TRRAP,ZMYND8,CHD7,MAZ,CHD6,WIZ,MKI67,LMNB2,ICAM1,SOCS3,LARP1,CCND1,MYC,PES1,PHLDA1,CDT1,JUN,GDF15,ACTN1,DDX11,HMGA1,CD3EAP,UBALD1,TUBG1,BAIAP2,PRRC2B,PRRC2A,SMARCA4,RHOB,VEGFA,COL1A1,NCOR2,NR4A2,SLC7A5,PTP4A3,ILF3,DBF4,CDK6,WNK1,ZYX,SIK1,ADNP,MELTF,TCF3,CD44,GRINA
570	DPF1	585.0	ARCHS4 Coexpression,759;Enrichr Queries,102;GTEx Coexpression,894	TOP2A,MCM7,SERPINE1,CHD6,FAIM2,MCM10,FOXM1,MKI67,LOXL2,CCND1,ENC1,EPHB2,GTSE1,SOX4,HES6,CD3EAP,ETV4,ETV5,DNM1,NCOR2,CCNA2,SLC7A5,SLC25A15,PTP4A3,PRKAR1B,TYRO3,BIRC5,PAFAH1B3,DBN1,SLC1A4,AGAP3,THY1,SEZ6L2,CPLX1,AURKA,KIF3C,BUB1,JUN,GDF15,UBE2C,PLK1,HMGA1,CDC6,BAIAP2,COL1A1,ANLN,ABI2,PSAT1,CDK1,TRIP13
1342	DPF3	1073.0	ARCHS4 Coexpression,787;Enrichr Queries,844;GTEx Coexpression,1588	NPRL3,SDC3,CHD6,LOXL2,DUSP10,ABLIM2,CCND1,ADAMTS1,ENC1,TIMP3,SOX9,MAP4,JUN,TGFB2,NEBL,SAMD4A,CD3EAP,PHKA1,NR4A2,CXCL10,PTP4A3,CDK6,COL5A1,COL4A1,CDH11,CD47
1171	DPRX	950.7	ARCHS4 Coexpression,929;Enrichr Queries,1138;GTEx Coexpression,785	TEAD4,CXCL8,NUFIP1,GDF15,UBE2C,NPRL3,MAZ,GTF3A,CD3EAP,PARVB,ETV5,BYSL,SRM,FOXQ1,NR4A2,CXCL10,PTP4A3,CCNB1,MYC,NFE2L3,SOX9,MELTF,RHOQ,SOX4
504	DR1	541.0	ARCHS4 Coexpression,824;Enrichr Queries,726;GTEx Coexpression,73	CBFB,CD81,CSE1L,TROAP,WDR3,TTK,IPO7,WDR43,MTDH,SYNCRIP,HSPH1,HNRNPDL,CCND1,MYC,ECT2,RAE1,TMPO,FANCI,MED1,OSBPL8,JUN,NPM1,ALYREF,HMGA1,CKAP2,AMMECR1,CD3EAP,NAP1L1,HOOK3,PALB2,CCNA2,DBF4,CDK6,MTHFD2,PSAT1,WNK1,GEMIN4,CDK1,NAA15,ADNP,CD47,ABCE1,AJUBA,CD44,GRINA
412	DRAP1	480.3	ARCHS4 Coexpression,261;Enrichr Queries,1149;GTEx Coexpression,31	IFITM3,CD81,CSE1L,FOXM1,ELK1,LMNB2,LOXL2,TRMT112,CCND1,RUVBL1,CCT2,PRMT1,ACTN1,H2AFX,TOMM34,CKAP2,CD3EAP,TUBG1,RANGAP1,CKAP5,PDRG1,NCOR2,SGO2,DBF4,BIRC5,CEBPB,RNASEH2A,HM13,TTK,PSMA7,AURKA,PTDSS2,PES1,LYAR,RAE1,EMC8,S100A11,JUN,NPM1,ALYREF,PLK1,HMGA1,TPX2,UBE2S,GNAS,ZYX,AUNIP,TRIP13,RPS21,SSBP4,CDKN3,EIF3B,GRINA
1219	DRGX	978.7	ARCHS4 Coexpression,1149;Enrichr Queries,1392;GTEx Coexpression,395	CADPS,CHD6,FAIM2,HACD3,SEZ6L2,CPLX1,LOXL2,TMTC4,FOXQ1,NR4A2,PTP4A3,PRKAR1B,HNRNPDL,ENC1,CAMTA1,KIF3C,SOX9,PITX1
1111	DUX4	919.5	ARCHS4 Coexpression,1581;ReMap ChIP-seq,258	TOP2A,PPM1H,SNX10,HMMR,SMC3,PANX1,RGS1,CSPP1,CRNDE,ENC1,TSPAN5,ECT2,BUB1,TGFB2,RBPMS,PRMT1,LAMB2,ALYREF,SLC2A12,PARVB,INHBA,CCNA2,SGO2,COL5A1,WNK1,CDK1,MXRA7,CDKN3
1077	DUXA	894.0	ARCHS4 Coexpression,1316;Enrichr Queries,1051;GTEx Coexpression,315	NUFIP1,CHD6,AEBP1,ANTXR1,LOXL2,CDH6,CCNB1,TRIM29,MYC,PLS3,IGFBP7,IGF2BP3,SOX9,UGGT2,TEAD4,JUN,NEBL,UBE2C,MACC1,BGN,CTPS1,INHBA,HOOK3,SULF1,COL1A1,NR4A2,CXCL10,ZEB1,MELTF
420	DZIP1	487.3	ARCHS4 Coexpression,777;Enrichr Queries,199;GTEx Coexpression,486	SPARC,NPRL3,CHD6,FAIM2,THY1,AEBP1,ANTXR1,EHBP1,LOXL2,IPO5,CAMSAP2,GJC1,CCND1,ADAMTS1,CALD1,TRIM2,HABP4,TIMP3,IGFBP7,KIF3C,PLTP,FZD3,JUN,TGFB2,DDX11,LSAMP,CD3EAP,SULF1,PTPN14,ETV5,VEGFA,COL1A1,NT5C3B,CXCL10,PTP4A3,COL1A2,ZEB1,RAB31,ABI2,COL5A1,COL4A1,COL5A2,CDH11,TMEM9,TGFBI,BCAT1,CD44,FBN1
4	E2F1	8.5	Literature ChIP-seq,6;ARCHS4 Coexpression,14;ENCODE ChIP-seq,4;Enrichr Queries,4;ReMap ChIP-seq,8;GTEx Coexpression,15	IFITM3,TMEM41A,TRRAP,CCNF,SERPINE1,MKI67,SMC3,PWP1,RRP9,ICAM1,MYC,AP1S2,UBAP2L,SKP2,GTSE1,SOX4,TMPO,HES6,SMARCC1,DDX11,ACTN1,ALG5,SLC11A2,WDR74,CD3EAP,DNAAF5,MIF,SND1,NEIL3,KATNAL1,MTHFD2,TRIB3,SIK1,MXRA7,TMEM185B,TSTA3,NUP205,CDCA3,RPN2,SDC3,NPRL3,NOLC1,AGAP3,SKA3,HACD3,TMTC4,RRP7A,GJC1,LDHB,PTDSS2,LARP1,HLCS,LYAR,S100A11,SLC19A1,CDT1,TRAP1,JUN,PLK1,AMMECR1,CDC6,PARVB,PAICS,SMARCA4,PRRC2A,TPX2,A…
378	E2F2	458.3	ARCHS4 Coexpression,156;Enrichr Queries,14;GTEx Coexpression,1205	TOP2A,MCM7,NCF2,CCNF,MCM10,FOXM1,MKI67,LMNB2,CKS1B,CCND1,MYC,CASP2,SKP2,GTSE1,TMPO,RFC3,DDX11,H2AFX,CKAP2,CTPS1,CDC25B,MSH6,CCNA2,SLC7A5,SLC25A15,SGO2,PTP4A3,NEIL3,MELK,MTHFD2,BIRC5,TRIB3,MCM6,CD44,CDCA3,TROAP,TTK,SLC1A4,HMMR,SKA3,AURKA,CCNB1,NT5DC2,ECT2,BUB1,S100A11,FANCI,CDT1,JUN,GDF15,UBE2C,LAMB2,PLK1,ATAD2,HMGA1,AMMECR1,CDC6,TPX2,ANLN,POLA2,CDK6,KIF18B,PSAT1,WNK1,KIF4A,TACC3,CDK1,TRIP13,TCF3,…
392	E2F3	467.0	ARCHS4 Coexpression,18;Enrichr Queries,23;GTEx Coexpression,1360	TOP2A,MCM7,NCF2,TRRAP,CCNF,MCM10,FOXM1,MKI67,IPO7,LMNB2,IPO5,SYNCRIP,CCND1,PLAU,MYC,ENC1,SOX9,SKP2,SOX4,TMPO,RFC3,SMARCC1,ACTN1,DDX11,H2AFX,CD3EAP,CTPS1,HAUS6,ETV5,MSH6,CCNA2,SLC7A5,ILF3,ZEB1,MELK,DBF4,MTHFD2,BIRC5,MCM6,BCAT1,MET,GART,CD44,TMEM185B,CEBPB,NUP205,SF3B3,CBFB,MAZ,NOLC1,TTK,HMMR,AURKA,SOCS3,CCNB1,LARP1,IGF2BP3,ECT2,BUB1,FANCI,CDT1,JUN,NPM1,UBE2C,ALYREF,PLK1,ATAD2,HMGA1,NAP1L1,CDC6,RRP…
50	E2F4	134.8	Literature ChIP-seq,5;ARCHS4 Coexpression,452;ENCODE ChIP-seq,1;Enrichr Queries,41;ReMap ChIP-seq,36;GTEx Coexpression,274	RIF1,CSE1L,CCNF,TTF2,MKI67,SMC3,IPO7,RRP9,ICAM1,CCND1,MYC,RUVBL1,HABP4,AP1S2,SKP2,GTSE1,TMPO,SMARCC1,ACTN1,DDX11,ALG5,SLC11A2,WDR74,CD3EAP,UBALD1,CNPY3,CDC25B,MSH6,SGO2,ILF3,NEIL3,MELK,KATNAL1,MTHFD2,MRTO4,CARS2,TSTA3,NUP205,RNASEH2A,CDCA3,TROAP,MAZ,NOLC1,AGAP3,HMMR,SKA3,CAMSAP2,STK3,SOCS3,LDHB,CCNB1,HSPH1,MAP4,LYAR,FANCI,CDT1,JUN,UBE2I,UBE2C,ALYREF,NONO,PLK1,HMGA1,CDC6,HOOK3,PALB2,SMARCA4,PRRC2A…
238	E2F5	345.0	ARCHS4 Coexpression,279;Enrichr Queries,24;ReMap ChIP-seq,55;GTEx Coexpression,1022	IFITM3,ZMYND8,SERPINE1,MKI67,CCND1,MYC,PPAT,AP1S3,SOX9,SKP2,PHLDA1,SOX4,TMPO,TGM2,SMARCC1,ACTN1,CD3EAP,MSH6,SGO2,NEIL3,MELK,RAB31,MTHFD2,TRIB3,ADNP,CDCA3,NPRL3,MAZ,NOLC1,HMMR,C2,GJC1,CCNB1,HSPH1,HNRNPDL,ECT2,ASIC1,FZD3,JUN,UBE2C,PLK1,HMGA1,CDC6,PAICS,SMARCA4,NR4A2,TPX2,SQLE,CXCL10,KIF18B,CDK6,UBE2S,DNAJC10,CDK1,MELTF,PHF19,TOP2A,TTC26,RBM28,MCM7,CHD7,SNX10,MCM10,FOXM1,POLB,TRMT112,SYNCRIP,ADAMTS1…
87	E2F6	189.2	ARCHS4 Coexpression,167;ENCODE ChIP-seq,5;Enrichr Queries,80;ReMap ChIP-seq,54;GTEx Coexpression,640	IFITM3,CHPF,RIF1,CSE1L,SERPINE1,SMC3,IPO7,ICAM1,RRP9,LAPTM4B,CCND1,MYC,CSPP1,AP1S2,SOX9,PHLDA1,SOX4,TMPO,DDX11,GTF3A,CD3EAP,UBALD1,PHKA1,DNAAF5,CNPY3,PUS7,CDC25B,MSH6,PRPF4,PRKAR1B,MTHFD2,MRTO4,TRIB3,TMEM185B,TSTA3,NUP205,RNASEH2A,CDCA3,CBFB,MAZ,NOLC1,AGAP3,SOCS3,CCNB1,HSPH1,HNRNPDL,HLCS,ECT2,MORC2,FANCI,CDT1,JUN,NOP16,ALYREF,HMGA1,B3GALT6,PARVB,CDC6,PALB2,NR4A2,ANLN,SQLE,CDK6,UBE2S,CDK1,TUBGCP3,…
8	E2F7	22.6	Literature ChIP-seq,24;ARCHS4 Coexpression,1;Enrichr Queries,7;ReMap ChIP-seq,68;GTEx Coexpression,13	SPARC,RIF1,CSE1L,CCNF,SERPINE1,TTF2,MKI67,SMC3,IPO7,IPO5,CCND1,PLAU,PPAT,MYC,SKP2,GTSE1,PHLDA1,TMPO,SMARCC1,ACTN1,DDX11,CDC25B,MSH6,SGO2,ACLY,NEIL3,ILF3,MELK,MTHFD2,ADNP,MXRA7,AJUBA,NUP205,RNASEH2A,CDCA3,TROAP,SLC16A1-AS1,NOLC1,HMMR,THY1,SKA3,SOCS3,CCNB1,LARP1,HNRNPDL,ECT2,FANCI,CDT1,JUN,UBE2C,NONO,ALYREF,PLK1,HMGA1,CDC6,PAICS,PRRC2B,PRRC2A,COL1A1,TPX2,CXCL10,ANLN,POLA2,KIF18B,COL1A2,CDK6,CDK4,UB…
260	E2F8	360.7	ARCHS4 Coexpression,4;Enrichr Queries,20;GTEx Coexpression,1058	TOP2A,GPSM2,MCM7,CSE1L,SERPINE1,CCNF,HMGB3,MCM10,TTF2,FOXM1,MKI67,IPO7,LMNB2,CKS1B,IPO5,SYNCRIP,CCND1,MYC,SKP2,GTSE1,TMPO,RFC3,DDX11,TUBB,H2AFX,CKAP2,CTPS1,TUBG1,CKAP5,CDC25B,CCNA2,MSH6,SLC7A5,SLC25A15,SGO2,PTP4A3,NEIL3,ILF3,MELK,DBF4,MTHFD2,BIRC5,MCM6,NUP205,RNASEH2A,SF3B3,CDCA3,TROAP,NOLC1,TTK,HMMR,SKA3,AURKA,CCNB1,LARP1,ECT2,BUB1,FANCI,TRAP1,CDT1,JUN,NPM1,UBE2C,ALYREF,PLK1,ATAD2,PARVB,CDC6,PAI…
885	E4F1	780.3	Literature ChIP-seq,164;ARCHS4 Coexpression,822;Enrichr Queries,874;GTEx Coexpression,1261	CEBPB,MCM7,TRRAP,BRAT1,MAZ,CHD6,RRP7A,CCND1,MYC,PES1,CDT1,JUN,GDF15,DDX11,WDR74,HMGA1,UBALD1,CD3EAP,TRMT1,RANGAP1,SMARCA4,VEGFA,PRRC2A,NCOR2,MELTF,SSBP4
519	EBF1	547.0	ARCHS4 Coexpression,1213;ENCODE ChIP-seq,97;Enrichr Queries,387;ReMap ChIP-seq,249;GTEx Coexpression,789	SPARC,TMEM41A,RIF1,NCF2,CD81,IPO7,ICAM1,LOXL2,TMEM147,CCND1,RGS1,MYC,GJA4,AP1S2,SOX9,AP1S3,SOX4,TMPO,TGM2,MCCC2,RNF43,ALG5,GTF3A,UBALD1,CDC25B,PRPF4,COL4A1,PLA1A,RNASEH2A,ANKRD16,RPN2,MAZ,NPRL3,NOLC1,SLC1A4,THY1,AEBP1,HACD3,SKA3,SOCS3,CCNB1,CALD1,IGFBP7,WNT2,CDT1,OSBPL8,TRAP1,JUN,FZD3,UBE2I,UBE2C,HMGA1,INHBA,PALB2,PAICS,COL1A1,NR4A2,CXCL10,ANLN,IRAK1BP1,COL1A2,KIF18B,COL5A1,COL5A2,NMT1,TCF3,TGFBI…
842	EBF2	751.5	ARCHS4 Coexpression,817;GTEx Coexpression,686	FZD3,SPARC,CHD7,EHBP1,KLF7,COL1A2,ABI2,EPB41L2,GJA4,TIMP3,KIF3C,DBN1,ASIC1
829	EBF3	747.0	ARCHS4 Coexpression,536;Enrichr Queries,701;GTEx Coexpression,1004	SPARC,NPRL3,CHD6,SEZ6L2,PCDH17,CCND1,ADAMTS1,GJA4,ENC1,TIMP3,SOX9,KIF3C,EPHB2,ASIC1,TGFB2,FZD3,BGN,LSAMP,SULF1,BMP7,PRRC2B,SMARCA4,COL1A1,NR4A2,KLF7,CXCL10,PTP4A3,COL1A2,COL5A1,ABI2,COL4A1,COL5A2,CDH11,TGFBI,RHOQ,DBN1,FBN1
525	EBF4	550.0	ARCHS4 Coexpression,301;Enrichr Queries,803;GTEx Coexpression,546	NRP2,CD81,SERPINE1,MAZ,SDC3,CHD6,WIZ,SEZ6L2,ELK1,LOXL2,ADGRG1,ADAMTS1,TIMP3,SOX9,EPHB2,SOX4,EPHB3,JUN,TGFB2,RBPMS,NEBL,GDF15,LAMB2,H2AFX,SORD,HOOK3,BMP7,PRRC2B,RHOB,VEGFA,PRRC2A,SMARCA4,COL1A1,NCOR2,NT5C3B,CXCL10,PTP4A3,COL5A1,GNAS,MELTF,ZNF853,KIZ
310	EEA1	399.0	ARCHS4 Coexpression,507;Enrichr Queries,616;GTEx Coexpression,74	NUFIP1,RIF1,MAZ,CHD6,ZC3HAV1L,SMC3,IPO7,PWP1,WDR43,EHBP1,MTDH,CAMSAP2,SYNCRIP,HSPH1,CALD1,MYC,TWISTNB,TPR,BBX,PHLDA1,CTHRC1,TMPO,MED1,OSBPL8,JUN,PRMT1,ACTN1,SAMD4A,AMMECR1,CD3EAP,NOC3L,HOOK3,PUS7,PALB2,PTPN14,RHOB,VEGFA,ZEB1,CDK6,WNK1,TSR1,RBMS1,NAA15,ABCE1,BCAT1,CD44,FBN1
150	EGR1	255.8	Literature ChIP-seq,36;ARCHS4 Coexpression,978;ENCODE ChIP-seq,63;Enrichr Queries,152;ReMap ChIP-seq,43;GTEx Coexpression,263	IFITM3,SPARC,TMEM41A,LPGAT1,TRRAP,SERPINE1,CCNF,MKI67,ELK1,ANTXR1,ICAM1,TRIM29,MYC,PPAT,HABP4,SOX9,EPHB2,SOX4,TMPO,ACTN1,ALG5,SLC11A2,CD3EAP,DNAAF5,SND1,KATNAL1,PRKAR1B,MTHFD2,TYRO3,SIK1,TRIB3,CFB,TSTA3,CDCA3,SDC3,STC1,NOLC1,AGAP3,PCDH17,MTDH,RRP7A,GJC1,LDHB,HSPH1,LARP1,HLCS,EPB41L2,TSPAN5,LYAR,SLC19A1,CDT1,TRAP1,JUN,PRRC2A,COL1A1,SQLE,ANLN,COL1A2,WNK1,GTF2IRD1,TOP2A,LPCAT1,TRMT112,SYNCRIP,ATIC,T…
528	EGR2	551.3	ARCHS4 Coexpression,1139;Enrichr Queries,158;GTEx Coexpression,357	IFITM3,TOP2A,CEBPB,SPARC,RTKN,CXCL8,SERPINE1,MKI67,EHBP1,ICAM1,PANX1,SOCS3,DUSP10,SH3TC2,CCND1,RGS1,ADAMTS1,PLAU,EPB41L2,MYC,ENC1,SPP1,TIMP3,SOX9,PHLDA1,SOX4,TGM2,JUN,TGIF2,GDF15,ACTN1,INHBA,CNPY3,RHOB,VEGFA,COL1A1,NR4A2,SFRP4,SLC7A5,CXCL10,PTP4A3,COL1A2,COL5A1,COL4A1,SIK1,TGFBI,CD44
726	EGR3	682.3	ARCHS4 Coexpression,1116;Enrichr Queries,175;GTEx Coexpression,756	CEBPB,CXCL8,SERPINE1,CHD6,STC1,CLDN1,ICAM1,LOXL2,SOCS3,DUSP10,CCND1,TRIM29,ADAMTS1,PLAU,RGS1,MYC,EPB41L2,ENC1,SPP1,TIMP3,SOX9,PHLDA1,MEST,SOX4,EPHB3,TGM2,JUN,GDF15,AHNAK2,INHBA,SULF1,ETV5,RHOB,VEGFA,COL1A1,NR4A2,SLC7A5,CXCL10,PTP4A3,COL5A1,SIK1,TGFBI,CD44
956	EGR4	829.0	ARCHS4 Coexpression,793;Enrichr Queries,650;GTEx Coexpression,1044	CEBPB,GOLT1A,SERPINE1,PPM1H,CHD6,SEZ6L2,CPLX1,PTHLH,PCDH17,DUSP14,ICAM1,LOXL2,FOXQ1,SOCS3,DUSP10,ABLIM2,ADAMTS1,MYC,ENC1,CAMTA1,SOX9,PHLDA2,PHLDA1,ASIC1,JUN,GDF15,WFS1,CADPS,INHBA,DNM1,ETV5,VEGFA,NR4A2,CXCL10,PTP4A3,GNAS,SIK1
629	EHF	622.0	ARCHS4 Coexpression,910;Enrichr Queries,266;ReMap ChIP-seq,213;GTEx Coexpression,1099	TMEM41A,CXCL8,SERPINE1,TACSTD2,MKI67,CLDN1,ARNTL2,ICAM1,LOXL2,FOXQ1,ADGRG1,CDH3,CCND1,PLAU,TRIM29,MYC,ENC1,TIMP3,IGF2BP3,SOX9,EPHB2,PHLDA1,PITX1,SOX4,TGM2,JUN,NEBL,CCL20,GDF15,MACC1,SORD,VEGFA,COL1A1,NR4A2,TPX2,FERMT1,SLC7A5,CXCL10,PTP4A3,GTF2IRD1,TGFBI,MELTF,MET,CD44,CFB
527	ELF1	550.6	Literature ChIP-seq,155;ARCHS4 Coexpression,1584;ENCODE ChIP-seq,107;ReMap ChIP-seq,177;GTEx Coexpression,730	TTC26,RTKN,CHPF,MCM7,ZMYND8,SERPINE1,HILPDA,WDR4,PWP1,LMNB2,CKS1B,ICAM1,LOXL2,PANX1,TRMT112,HABP4,CASP2,MED1,PROSER1,SMARCC1,PRMT1,RIPK2,TUBB,H2AFX,ALG5,SLC2A12,WDR74,CD3EAP,CDC25B,SGO2,NEIL3,PRKAR1B,POLR1D,BIRC5,STRAP,TMEM9,CD47,SLC29A1,CARS2,DBN1,TSTA3,RNASEH2A,NUFIP1,CDCA3,MAZ,TTK,SLC1A4,AGAP3,ZNF3,CXXC5,SKA3,SOCS3,FOXRED2,NPHP1,CAMTA1,EMC8,SLC19A1,CDT1,TGFB2,UBE2I,GDF15,ALYREF,MACC1,NONO,ATAD…
608	ELF2	607.7	ARCHS4 Coexpression,656;Enrichr Queries,917;GTEx Coexpression,250	AHCY,CHPF,ZMYND8,CHD7,CHD6,FAIM2,THY1,HACD3,LMNB2,STK3,SRM,FOXRED2,MYC,PES1,BBX,KIF3C,SOX4,TMPO,OSBPL8,JUN,PRMT1,LSAMP,CD3EAP,HOOK3,PPP2R5C,RANGAP1,NR4A2,NCOR2,PTP4A3,ZEB1,CDK6,PRKAR1B,PSAT1,WNK1,GNAS,RBMS1,PAFAH1B3,GRINA
819	ELF3	737.0	ARCHS4 Coexpression,1357;Enrichr Queries,368;ReMap ChIP-seq,23;GTEx Coexpression,1200	TOP2A,TTC26,CXCL8,NCF2,ZMYND8,ZFAS1,SERPINE1,FAIM2,CLDN1,CKS1B,ICAM1,FOXQ1,TRMT112,DUSP10,CCND1,PLAU,RGS1,MYC,ENC1,ANXA9,SOX9,PHLDA2,PHLDA1,SOX4,TGM2,RNF43,RIPK2,ACTN1,H2AFX,CD3EAP,CDC25B,RHOB,SLC7A5,PTP4A3,TRIB3,BCAT1,AJUBA,MET,CD44,CFB,CEBPB,TACSTD2,CXXC5,SOCS3,ADGRG1,TSPAN5,IGFBP7,PDLIM4,S100A11,JUN,NQO2,TGFB2,CCL20,GDF15,MACC1,SAMD4A,HMGA1,CDC6,BAIAP2,PTPN14,VEGFA,COL1A1,TPX2,CXCL10,TACC3,AUN…
1251	ELF4	1004.0	ARCHS4 Coexpression,1250;Enrichr Queries,227;GTEx Coexpression,1536	IFITM3,CEBPB,SPARC,NCF2,SERPINE1,MKI67,ICAM1,LOXL2,SOCS3,DRAM1,FCGR3B,CCND1,ADAMTS1,PLAU,MYC,TIMP3,S100A11,TGM2,JUN,GDF15,ACTN1,CD3EAP,RHOB,VEGFA,COL1A1,SLC7A5,CXCL10,PTP4A3,COL1A2,RAB31,CDK6,COL4A1,ZYX,TGFBI,CD44,FBN1
560	ELF5	580.2	Literature ChIP-seq,140;ARCHS4 Coexpression,1279;Enrichr Queries,590;ReMap ChIP-seq,273;GTEx Coexpression,619	CD81,ZMYND8,HILPDA,LPCAT1,FAIM2,CLDN1,LMNB2,WDR43,LOXL2,FOXQ1,CCND1,TRIM29,MYC,TIMP3,SOX9,ANXA9,PHLDA1,PITX1,GTSE1,SOX4,EPHB3,TGM2,TEAD4,SLC11A2,H2AFX,WDR74,ANO6,PTP4A3,GARS,CARS2,CD44,CEMIP,NPRL3,TACSTD2,PSMA7,STK3,MTDH,GJC1,CALD1,ECT2,MEST,ASIC1,JUN,TGFB2,GDF15,TRMT1,NOC3L,SULF1,BMP7,PRRC2B,COL1A1,NR4A2,CXCL10,CDK6,ZNF74,MELTF,ZNF696,FBN1
148	ELK1	254.4	Literature ChIP-seq,124;ARCHS4 Coexpression,349;ENCODE ChIP-seq,103;ReMap ChIP-seq,114;GTEx Coexpression,582	RTKN,TMEM41A,LPGAT1,ZMYND8,SERPINE1,FAIM2,ELK1,CDH3,SKP2,CSGALNACT1,SMARCC1,ACTN1,ALG5,WDR74,GTF3A,TOMM34,CD3EAP,UBALD1,DNAAF5,PUS7,SND1,SLC5A6,MSH6,ILF3,TYRO3,TRIB3,ADNP,MXRA7,CARS2,TSTA3,RNASEH2A,MAZ,AGAP3,HACD3,CPLX1,TMTC4,SOCS3,PTDSS2,CCNB1,IGFBP7,KIF3C,THEM6,MAP4,AP1M1,CDT1,JUN,UBE2I,NOP16,ALYREF,HMGA1,CDC6,LSM5,PALB2,PRRC2A,NR4A2,TPX2,ANLN,CDK4,WNK1,PHF19,NRP2,CXCL8,MCM7,WDR3,LMNB2,CKS1B,PA…
380	ELK3	459.0	Literature ChIP-seq,66;ARCHS4 Coexpression,1010;Enrichr Queries,134;GTEx Coexpression,626	IFITM3,NRP2,SPARC,CHPF,CD81,ZMYND8,SERPINE1,MKI67,LMNB2,LOXL2,ICAM1,CKS1B,TRMT112,DUSP10,CCND1,ADAMTS1,PLAU,MYC,ENC1,PEA15,TIMP3,PHLDA2,PHLDA1,SOX4,TGM2,DLGAP4,TEAD4,ACTN1,WDR74,CD3EAP,UBALD1,ANO6,ETV5,RHOB,ACLY,PTP4A3,ZEB1,RAB31,COL4A1,MRTO4,CDH11,RBMS1,TMEM9,SLC29A1,AJUBA,CD44,DBN1,CEBPB,ANKRD16,MAZ,SDC3,AGAP3,PCDH17,PTHLH,SRM,SOCS3,PTDSS2,ADGRG1,CALD1,TPR,CAMTA1,IGFBP7,ECT2,PLTP,PDLIM4,S100A11…
971	EMX1	838.0	ARCHS4 Coexpression,744;Enrichr Queries,1258;GTEx Coexpression,512	PROSER1,JUN,GDF15,CHD6,FAIM2,AGAP3,BAIAP2,BMP7,ETV4,CPLX1,DNM1,LOXL2,AURKA,FOXQ1,NR4A2,DBNDD1,PTP4A3,PRKAR1B,ENC1,KIF3C,SOX9,PITX1
1126	EMX2	927.3	ARCHS4 Coexpression,880;Enrichr Queries,761;GTEx Coexpression,1141	COL11A1,NPRL3,SDC3,CHD6,LOXL2,CDH6,FOXQ1,FOXRED2,CCND1,ADAMTS1,TIMP3,SOX9,PITX1,MORC2,AP1M1,JUN,TGFB2,MACC1,INHBA,SULF1,BMP7,COL1A1,NR4A2,CXCL10,PTP4A3,ABI2,COL5A1,COL4A1,CDH11,TMEM9,TGFBI,ADNP,CD47
1033	EN1	870.7	ARCHS4 Coexpression,546;Enrichr Queries,682;GTEx Coexpression,1384	COL11A1,NPRL3,CHD6,WIZ,SEZ6L2,PCDH17,LOXL2,FOXQ1,MYC,TIMP3,ZNF503,SOX9,EPHB2,PITX1,SOX4,EPHB3,JUN,TGFB2,FZD3,LSAMP,INHBA,SULF1,PTPN14,BMP7,COL1A1,NR4A2,CXCL10,PTP4A3,COL1A2,COL5A1,ABI2,COL5A2,CDH11,TSR1,TGFBI
881	EN2	776.3	ARCHS4 Coexpression,608;Enrichr Queries,833;GTEx Coexpression,888	CHD7,PPM1H,CHD6,CXXC5,PCDH17,LOXL2,POLB,FOXQ1,CCND1,ADAMTS1,MYC,TRIM2,ZNF503,SOX9,EPHB2,PITX1,SOX4,JUN,FZD3,GDF15,HOOK3,BMP7,ETV4,PRRC2B,VEGFA,SMARCA4,NR4A2,SLC7A5,CXCL10,PTP4A3,ABI2,CDR2L,MELTF,CD44
932	EOMES	814.4	Literature ChIP-seq,96;ARCHS4 Coexpression,1368;Enrichr Queries,852;ReMap ChIP-seq,190;GTEx Coexpression,1566	IFITM3,NRP2,SPARC,RTKN,CHPF,RIF1,ZMYND8,CHD7,WDR4,SNX10,SMC3,MKI67,PWP1,CKS1B,DUSP14,FOXQ1,LAPTM4B,EDNRA,CCND1,PLAU,RGS1,MYC,ENC1,AP1S2,TIMP3,NBN,SOX9,PHLDA1,SOX4,EPHB3,TMPO,TEAD4,RNF43,SMARCC1,WDR74,TOMM34,CTPS1,AXIN2,ETV4,ETV5,PRPF4,PTP4A3,RAB31,KATNAL1,TYRO3,RBMS1,TMEM9,BCAT1,EEF1E1,AJUBA,RHOQ,CD44,CEBPB,SF3B3,CDCA3,PPM1H,TACSTD2,SLC3A2,EHBP1,STK3,SOCS3,ADGRG1,LARP1,CALD1,TWISTNB,TSPAN5,IGF2BP…
98	EPAS1	202.5	ARCHS4 Coexpression,278;Enrichr Queries,187;ReMap ChIP-seq,89;GTEx Coexpression,256	IFITM3,SPARC,CD81,ZMYND8,SERPINE1,HILPDA,ZC3HAV1L,SMC3,LMNB2,ICAM1,LOXL2,FCGR3B,CCND1,ADAMTS1,MYC,GJA4,ENC1,TIMP3,AP1S3,RRP12,PHLDA1,TGM2,ACTN1,SIGMAR1,BGN,ANO6,ATP11A,RANGAP1,RHOB,SLC7A5,PTP4A3,SLCO4A1,COL4A1,RBMS1,TRIB3,MXRA7,MET,CD44,CEBPB,RNASEH2A,STC1,TTK,AEBP1,CXXC5,PCDH17,SOCS3,EXOSC5,ADGRG1,DRAM1,LARP1,CALD1,IGF2BP3,IGFBP7,MAP4,WNT2,PDLIM4,CDT1,JUN,TGFB2,GDF15,LAMB2,MACC1,NAP1L1,CDC6,INHB…
386	ERF	464.0	ARCHS4 Coexpression,408;Enrichr Queries,120;GTEx Coexpression,864	MRPS17,SPARC,ZMYND8,SERPINE1,MKI67,LMNB2,ICAM1,CCND1,ADAMTS1,MYC,ENC1,SOX9,PHLDA1,SOX4,TGIF2,RIPK2,ACTN1,H2AFX,CD3EAP,UBALD1,RANGAP1,ETV4,ETV5,RHOB,NCOR2,SLC7A5,PTP4A3,ILF3,SIK1,SLC29A1,CD44,DBN1,CEBPB,MAZ,WIZ,CXXC5,SOCS3,PES1,JUN,GDF15,HMGA1,BAIAP2,PRRC2A,VEGFA,NR4A2,DBNDD1,ZYX,MELTF,TCF3,SSBP4,EIF3B,GRINA
209	ERG	315.2	Literature ChIP-seq,63;ARCHS4 Coexpression,1054;Enrichr Queries,207;ReMap ChIP-seq,95;GTEx Coexpression,157	RTKN,SPARC,LPGAT1,CHPF,RIF1,SERPINE1,ANTXR1,ICAM1,IPO5,LAPTM4B,EDNRA,CCND1,MYC,GJA4,RUVBL1,PLS3,SOX9,NBN,GTSE1,PHLDA1,SOX4,TGM2,CSGALNACT1,SMARCC1,DDX11,ALG5,WDR74,CD3EAP,CDC25B,ILF3,MELK,COL4A1,TRIB3,MXRA7,CARS2,TMEM185B,RNASEH2A,RPN2,CBFB,NPRL3,NOLC1,AEBP1,AGAP3,MTDH,CAMSAP2,SOCS3,CALD1,TSPAN5,IGFBP7,SLC19A1,CDT1,JUN,RBPMS,ALYREF,HMGA1,PAICS,COL1A1,NR4A2,CXCL10,SQLE,IRAK1BP1,COL1A2,CDK6,COL5A1,…
185	ESR1	299.0	Literature ChIP-seq,101;ARCHS4 Coexpression,648;ENCODE ChIP-seq,115;Enrichr Queries,362;ReMap ChIP-seq,171;GTEx Coexpression,397	TOP2A,RTKN,CD81,ZMYND8,HILPDA,SERPINE1,CHD6,LPCAT1,CKS1B,EDNRA,CCND1,MYC,ENC1,TIMP3,ANXA9,SOX9,EPHB2,PITX1,SOX4,TGM2,TGIF2,ACTN1,SLC11A2,RHOB,NCOR2,MMP11,SFRP4,SLC7A5,PTP4A3,RAB31,ZEB1,SLCO4A1,SIK1,SLC29A1,MET,CD44,PLA1A,TMEM185B,CEBPB,CEMIP,RNASEH2A,AHCY,TMPRSS3,BRAT1,STC1,ZNF3,CXXC5,PSMA7,STK3,SOCS3,ADGRG1,LRRC8E,TBC1D16,CDT1,JUN,TGFB2,UBE2I,GDF15,MACC1,CDC6,INHBA,BMP7,VEGFA,COL1A1,NR4A2,CXCL10…
455	ESR2	511.6	Literature ChIP-seq,56;ARCHS4 Coexpression,1621;Enrichr Queries,365;ReMap ChIP-seq,116;GTEx Coexpression,400	TOP2A,RTKN,CHD7,SERPINE1,CHD6,JADE3,ICAM1,LOXL2,LAPTM4B,CDH3,CCND1,PLAU,CSPP1,MYC,ENC1,NBN,SOX9,SOX4,TGM2,MCCC2,RFC3,TGIF2,SLC11A2,GTF3A,UBALD1,CD3EAP,HAUS6,SND1,RHOB,MSH6,NCOR2,NT5C3B,SLC25A15,SLC7A5,PTP4A3,RAB31,ZEB1,BIRC5,SIK1,SLC29A1,MET,DBN1,RHOQ,CD44,CEBPB,CEMIP,RNASEH2A,SEZ6L2,STK3,SOCS3,EXOSC5,EPB41L2,ZNF503,LRRC8E,SLC19A1,TCFL5,NQO2,JUN,TGFB2,UBE2I,NOP16,NEBL,GDF15,WFS1,NONO,OSBPL3,MACC1…
905	ESRRA	793.0	ARCHS4 Coexpression,1406;ENCODE ChIP-seq,86;Enrichr Queries,925;ReMap ChIP-seq,148;GTEx Coexpression,1400	MRPS17,GOLT1A,ZMYND8,HILPDA,LMNB2,ICAM1,TRMT112,CCND1,PLAU,MYC,RRP12,SOX9,SOX4,TGM2,SLC11A2,H2AFX,GTF3A,CD3EAP,GPCPD1,CDC25B,RHOB,PDRG1,NCOR2,PTP4A3,TRIB3,DBN1,TMEM185B,CEBPB,RNASEH2A,AHCY,MAZ,TACSTD2,SLC1A4,SLC3A2,AGAP3,CXXC5,GDPD5,ADGRG1,EMC8,S100A11,CDT1,TRAP1,JUN,NOP16,NEBL,GDF15,LAMB2,MACC1,HMGA1,SAMD4A,CDC6,BAIAP2,BMP7,VEGFA,NMT1,GTF2IRD1,CDR2L,MELTF,RPS21,SSBP4,GRINA
1224	ESRRB	984.5	Literature ChIP-seq,149;ARCHS4 Coexpression,1459;Enrichr Queries,840;GTEx Coexpression,1490	TMEM41A,GOLT1A,SERPINE1,CHD6,TTF2,IPO7,LOXL2,CDH3,CCND1,PLAU,MYC,HABP4,SOX9,TEAD4,PRMT1,ACTN1,DNAAF5,ETV4,ETV5,SLC25A15,PTP4A3,GARS,BCAT1,SLC29A1,DBN1,ANKRD16,CBFB,SDC3,SLC3A2,PTHLH,SOCS3,CAMTA1,JUN,UBE2I,GDF15,MACC1,ALYREF,PARVB,SULF1,BMP7,PAICS,VEGFA,COL1A1,NR4A2,ANLN,CXCL11,COL5A1,MELTF,TRIP13
1311	ESRRG	1045.0	ARCHS4 Coexpression,775;Enrichr Queries,1243;GTEx Coexpression,1116	RBM28,TGFB2,NEBL,SLC2A12,CADPS,CHD6,LSAMP,SULF1,BMP7,PCDH17,FOXQ1,CDH6,NR4A2,LDHB,CXCL10,PTP4A3,IRAK1BP1,ABI2,TRIM2,PES1,TACC3,CAMTA1,SOX9
1030	ESX1	868.0	ARCHS4 Coexpression,704;Enrichr Queries,1225;GTEx Coexpression,675	CSE1L,CHD6,TTK,ZNF3,SMC3,ASCL2,MRPL57,PTHLH,LOXL2,FOXQ1,SOX9,RAE1,PITX1,MEST,TCFL5,CCT2,JUN,GDF15,TOMM34,TUBG1,PTPN14,PRRC2A,CXCL10,PTP4A3,COL5A1,ASB9
471	ETS1	521.5	Literature ChIP-seq,119;ARCHS4 Coexpression,1546;ENCODE ChIP-seq,65;Enrichr Queries,220;ReMap ChIP-seq,51;GTEx Coexpression,1128	IFITM3,RTKN,SPARC,ZMYND8,SERPINE1,PDCD5,PWP1,IPO7,ICAM1,RRP9,TMEM147,CCND1,PLAU,MYC,RUVBL1,SKP2,PHLDA1,SOX4,TGM2,HES6,ACTN1,ALG5,SLC11A2,WDR74,CD3EAP,UBALD1,DNAAF5,CDC25B,MSH6,PRPF4,SGO2,RAB31,KATNAL1,COL4A1,MRTO4,TRIB3,CARS2,TSTA3,NUP205,RNASEH2A,CDCA3,MAZ,NOLC1,AGAP3,HACD3,SOCS3,LDHB,PTDSS2,HSPH1,CALD1,TPR,IGFBP7,LYAR,SLC19A1,CDT1,OSBPL8,JUN,ALYREF,RPP40,HMGA1,CDC6,LSM5,EIF2S2,PALB2,SMARCA4,NR4…
510	ETS2	543.0	Literature ChIP-seq,116;ARCHS4 Coexpression,821;Enrichr Queries,319;GTEx Coexpression,916	IFITM3,CEBPB,SPARC,CXCL8,RTKN,SERPINE1,GDPD5,CLDN1,ICAM1,C2,SOCS3,DUSP10,CCND1,TRIM29,ADAMTS1,PLAU,MYC,ENC1,TIMP3,SOX9,PHLDA1,SOX4,TGM2,JUN,GDF15,LAMB2,ACTN1,OSBPL3,WDR74,CD3EAP,RHOB,VEGFA,NR4A2,SLC7A5,CXCL10,KLF7,PRPF4,PTP4A3,MTHFD2,COL4A1,DNAJC10,SIK1,TGFBI,CD44,CFB
369	ETV1	453.0	ARCHS4 Coexpression,490;Enrichr Queries,224;ReMap ChIP-seq,73;GTEx Coexpression,1025	TOP2A,RTKN,SPARC,CHPF,MCM7,ZMYND8,CHD7,SERPINE1,CHD6,FAIM2,LMNB2,CKS1B,POLB,EDNRA,DUSP10,CCND1,ADAMTS1,MYC,TRIM2,ENC1,TIMP3,NBN,SOX9,PHLDA1,SOX4,TGM2,H2AFX,CD3EAP,UBALD1,RANGAP1,ETV4,ETV5,DNM1,CDC25B,CCNA2,PTP4A3,SLCO4A1,COL4A1,CDH11,POLR1D,TRIB3,ADNP,MXRA7,GART,CARS2,MET,CD44,RNASEH2A,MAZ,SDC3,PPM1H,AGAP3,ZNF3,CAMSAP2,HLCS,CALD1,THEM6,KIF3C,MEST,CDT1,JUN,NQO2,TGFB2,FZD3,UBE2I,GDF15,LAMB2,ALYREF,…
1229	ETV2	985.3	Literature ChIP-seq,145;ARCHS4 Coexpression,1568;Enrichr Queries,643;GTEx Coexpression,1585	IFITM3,RTKN,SERPINE1,CHD6,PWP1,LOXL2,FOXQ1,CDH6,CCND1,TRIM29,MYC,PPAT,SOX9,PHLDA2,PITX1,SOX4,H2AFX,ALG5,CD3EAP,UBALD1,CTPS1,ETV4,ETV5,MMP12,NT5C3B,PTP4A3,MELK,BIRC5,CD44,CEBPB,GDPD5,ASCL2,PTHLH,SOCS3,TWISTNB,OSBPL8,JUN,FZD3,GDF15,NEBL,COL1A1,NR4A2,CXCL10,DPY19L1,NMT1,TUBGCP3,MELTF,CDKN3,FBN1
558	ETV3	579.0	ARCHS4 Coexpression,680;Enrichr Queries,572;GTEx Coexpression,485	CEBPB,NRP2,CXCL8,NCF2,SERPINE1,CHD6,CLDN1,ICAM1,SOCS3,DUSP10,DRAM1,CCND1,TRIM29,RGS1,MYC,NBN,PHLDA1,SOX4,EPHB3,JUN,GDF15,AHNAK2,AMMECR1,CD3EAP,INHBA,ETV5,RHOB,VEGFA,NR4A2,MMP12,SLC7A5,CXCL10,KLF7,PTP4A3,RBMS1,SIK1,MELTF,AJUBA,CD44
409	ETV3L	479.3	ARCHS4 Coexpression,784;Enrichr Queries,451;GTEx Coexpression,203	CEMIP,CXCL8,NCF2,TMPRSS3,SERPINE1,SNX10,TTF2,MKI67,SEZ6L2,ICAM1,LOXL2,SOCS3,ADGRG1,DUSP10,DRAM1,PLAU,RGS1,PPAT,TIMP3,AP1S3,BID,BUB1,PHLDA1,CDT1,RFC3,JUN,RIPK2,CCL20,GDF15,MACC1,INHBA,PAICS,VEGFA,NR4A2,SLC7A5,CXCL10,PTP4A3,SLC9A7,SLCO4A1,OAS3,CHI3L1,MELTF,MET,CD44
692	ETV6	660.3	ARCHS4 Coexpression,1346;Enrichr Queries,346;ReMap ChIP-seq,207;GTEx Coexpression,742	IFITM3,MCM7,NCF2,ZMYND8,SERPINE1,CHD7,CHD6,ICAM1,DUSP10,CCND1,MYC,ENC1,CASP2,NBN,SOX9,PHLDA1,SOX4,TGM2,RIPK2,TUBB,ACTN1,H2AFX,CD3EAP,ETV5,RHOB,NCOR2,SLC7A5,PTP4A3,RAB31,ADNP,CD47,SLC29A1,CD44,DBN1,CEBPB,SLC1A4,ZNF3,HACD3,CXXC5,FOXRED2,SOCS3,CALD1,BID,RAE1,JUN,GDF15,MACC1,CADPS,HMGA1,TRMT1,HOOK3,PARVB,BYSL,VEGFA,ASXL1,CXCL10,KLF7,CDK6,ZYX,ZNF696,SSBP4,PHF19
725	ETV7	680.7	ARCHS4 Coexpression,591;Enrichr Queries,831;GTEx Coexpression,620	IFITM3,CXCL9,CXCL8,NCF2,SERPINE1,SNX10,CLDN1,ASCL2,C2,ICAM1,SOCS3,DRAM1,FCGR3B,TRIM29,EPHB3,TGM2,JUN,RIPK2,CCL20,GDF15,AHNAK2,INHBA,CXCL10,CXCL11,PTP4A3,OAS3,NFE2L3,MELTF,CD44,CFB
1529	EVX1	1270.0	ARCHS4 Coexpression,1579;Enrichr Queries,1289;GTEx Coexpression,943	RNF43,BRAT1,SORD,CHD6,BMP7,LOXL2,FOXQ1,NR4A2,SOCS3,CXCL10,EDNRA,PTP4A3,SOX9,PITX1,SOX4
1622	EVX2	1521.0	ARCHS4 Coexpression,1608;Enrichr Queries,1353;GTEx Coexpression,1602	FOXQ1,NR4A2,NPRL3,CHD6,SOX9,PITX1,BMP7,PCDH17,LOXL2
1597	FAM170A	1414.0	ARCHS4 Coexpression,1430;Enrichr Queries,1380;GTEx Coexpression,1431	CDH6,CXCL10,PTP4A3,RPN2,CDH11,CHD6,INHBA,HOOK3,PCDH17,CDKN3,TCFL5
312	FAM200B	399.5	ARCHS4 Coexpression,359;GTEx Coexpression,440	TRRAP,PDCD5,MAZ,LSAMP,LSM5,MRPL57,SND1,LMNB2,PRRC2A,NR4A2,NCOR2,ILF3,ABI2,TRIM2,PES1,PEA15,HABP4,CAMTA1,EEF1E1,ASIC1,EIF3B,GRINA
221	FBXL19	325.0	ARCHS4 Coexpression,274;GTEx Coexpression,376	ALYREF,MAZ,TOMM34,UBALD1,WIZ,FAIM2,AGAP3,RANGAP1,CPLX1,PRRC2B,LMNB2,SMARCA4,PRRC2A,NCOR2,ILF3,LARP1,PRKAR1B,PES1,NT5DC2,TYRO3,KIF3C,TCF3,EIF3B
931	FERD3L	814.0	ARCHS4 Coexpression,1001;Enrichr Queries,1328;GTEx Coexpression,113	NPRL3,TACSTD2,CHD6,SLC3A2,THY1,PSMA7,PCDH17,LOXL2,GJC1,CCND1,RUVBL1,SOX9,EPHB2,MED1,FZD3,NIFK,RPP40,LSAMP,SULF1,NR4A2,CXCL10,XPOT,ABI2,PSAT1,MRTO4,COL5A2,CDH11,GARS,TRIB3,ABCE1,FBN1
1119	FEV	924.0	ARCHS4 Coexpression,1042;Enrichr Queries,1083;GTEx Coexpression,647	GOLT1A,CHD6,HACD3,SEZ6L2,PCDH17,LOXL2,FOXQ1,CCND1,NT5DC2,NELFCD,SOX9,PITX1,JUN,GDF15,WFS1,BMP7,ETV5,RHOB,COL1A1,NR4A2,CXCL10,PTP4A3,GNAS,MELTF,TMEM9,SSBP4
1120	FEZF1	924.3	ARCHS4 Coexpression,896;Enrichr Queries,1336;GTEx Coexpression,541	FZD3,DDX11,TUBB,NONO,CADPS,CHD7,LSAMP,CHD6,FAIM2,SLC1A4,HACD3,BMP7,PCDH17,COL1A1,NR4A2,PTP4A3,PRKAR1B,ABI2,PEA15,IGF2BP3,TMEM9,SOX9,PITX1
1348	FEZF2	1084.0	ARCHS4 Coexpression,1097;Enrichr Queries,1361;GTEx Coexpression,793	HES6,FZD3,DDX11,CADPS,CHD7,CHD6,FAIM2,AGAP3,PCDH17,SMARCA4,NR4A2,PTP4A3,PRKAR1B,ENC1,CDH11,KIF3C,SOX9,EPHB3
1314	FIGLA	1046.0	ARCHS4 Coexpression,967;Enrichr Queries,1329;GTEx Coexpression,842	PROSER1,JUN,TGIF2,ALG5,ASCL2,SND1,LOXL2,AURKA,FOXQ1,NR4A2,POLB,CXCL10,PTP4A3,CCNB1,MYC,POLR1D,TACC3,ZNF503,MELTF,SKP2,PITX1
154	FIZ1	262.3	ARCHS4 Coexpression,281;Enrichr Queries,240;GTEx Coexpression,266	MCM7,ZMYND8,CHD6,ELK1,LMNB2,CCND1,PHLDA1,SOX4,H2AFX,UBALD1,CD3EAP,RANGAP1,ETV5,RHOB,NCOR2,SLC7A5,PTP4A3,ILF3,TRIB3,MCM6,SLC29A1,CEBPB,MAZ,PPM1H,WIZ,AGAP3,CXXC5,CPLX1,PES1,CAMTA1,ASIC1,CDT1,JUN,GDF15,PLK1,HMGA1,B3GALT6,DEF8,PRRC2B,SMARCA4,VEGFA,PRRC2A,DBNDD1,UBE2S,ZNF74,ZYX,GNAS,ZNF853,MELTF,TCF3,SSBP4,GRINA
670	FLI1	643.3	Literature ChIP-seq,100;ARCHS4 Coexpression,1334;ENCODE ChIP-seq,39;Enrichr Queries,692;ReMap ChIP-seq,113;GTEx Coexpression,1582	IFITM3,SPARC,LPGAT1,TRRAP,ZMYND8,SERPINE1,MKI67,PWP1,ICAM1,RRP9,MYC,PPAT,GJA4,AP1S2,UBAP2L,SOX9,SKP2,GTSE1,SOX4,TMPO,SMARCC1,DDX11,ACTN1,WDR74,CD3EAP,DNAAF5,SND1,SFRP4,NEIL3,PRKAR1B,TRIB3,TMEM185B,CDCA3,NOLC1,AGAP3,SKA3,PTDSS2,HLCS,TSPAN5,LYAR,S100A11,CDT1,JUN,NEBL,PLK1,CDC6,PARVB,PAICS,SMARCA4,COL1A1,TPX2,POLA2,COL1A2,RPS21,TOP2A,NRP2,WDR43,PANX1,TRMT112,ATIC,SCML1,TRIM2,TIMP3,RRP12,CCT2,ANO6,TU…
891	FLYWCH1	784.5	ARCHS4 Coexpression,729;GTEx Coexpression,840	TMEM185B,RPN2,WIZ,FAIM2,AGAP3,EIF2S2,CPLX1,PRRC2B,DNM1,NCOR2,GART,SSBP4,GRINA
101	FOS	204.8	ARCHS4 Coexpression,369;ENCODE ChIP-seq,11;Enrichr Queries,161;ReMap ChIP-seq,49;GTEx Coexpression,434	IFITM3,SPARC,ZMYND8,CSE1L,SERPINE1,CCNF,TTF2,MKI67,CLDN1,IPO7,ICAM1,RRP9,IPO5,CCND1,PLAU,RGS1,MYC,RUVBL1,BBX,SOX9,PHLDA2,PHLDA1,SOX4,TGM2,TMPO,SMARCC1,SLC11A2,UBALD1,CNPY3,ILF3,RAB31,COL4A1,MTHFD2,SIK1,TRIB3,ANKRD16,CDCA3,RPN2,TROAP,SLC16A1-AS1,HMMR,TMTC4,SOCS3,CCNB1,HSPH1,LARP1,TSPAN5,CAMTA1,MAP4,PLTP,MORC2,S100A11,JUN,WFS1,UBE2C,ALYREF,HMGA1,CDC6,PAICS,COL1A1,NR4A2,ANLN,CXCL10,TPX2,COL1A2,KIF18…
233	FOSB	339.0	ARCHS4 Coexpression,314;Enrichr Queries,262;GTEx Coexpression,441	IFITM3,CEBPB,SPARC,CXCL8,AHCY,CSE1L,SERPINE1,ICAM1,SOCS3,LDHB,HSPH1,CCND1,ADAMTS1,PLAU,RGS1,MYC,PDPN,ENC1,TIMP3,SOX9,RRP12,PHLDA1,SOX4,TGM2,JUN,CCL20,GDF15,TUBB,INHBA,ATP11A,PAICS,CKAP5,RHOB,VEGFA,COL1A1,NR4A2,SLC7A5,CXCL10,PTP4A3,COL1A2,SIK1,TGFBI,CD44
14	FOSL1	37.4	ARCHS4 Coexpression,60;ENCODE ChIP-seq,73;Enrichr Queries,28;ReMap ChIP-seq,7;GTEx Coexpression,19	ZMYND8,SERPINE1,MKI67,RRP9,LOXL2,ICAM1,CCND1,PLAU,MYC,RUVBL1,SOX9,PHLDA2,PHLDA1,TGM2,MED1,RNF43,ACTN1,WDR74,GTF3A,TOMM34,CD3EAP,UBALD1,DNAAF5,CNPY3,PRPF4,RAB31,MELK,PRKAR1B,MTHFD2,COL4A1,MRTO4,TRIB3,MXRA7,AJUBA,TMEM185B,RPN2,MAZ,TACSTD2,NOLC1,STC1,HMMR,C2,SOCS3,ADGRG1,CCNB1,TSPAN5,CAMTA1,KIF3C,ECT2,S100A11,JUN,NOP16,NEBL,UBE2C,ALYREF,RPP40,PLK1,HMGA1,CDC6,INHBA,EIF2S2,LSM5,COL1A1,NR4A2,CXCL10,TPX…
144	FOSL2	252.8	ARCHS4 Coexpression,778;ENCODE ChIP-seq,85;Enrichr Queries,179;ReMap ChIP-seq,50;GTEx Coexpression,172	IFITM3,SPARC,NCF2,ZMYND8,SERPINE1,FAIM2,PWP1,ICAM1,LOXL2,TMEM147,CCND1,PLAU,MYC,PHLDA2,PHLDA1,SOX4,TMPO,TGM2,ACTN1,CD3EAP,UBALD1,CDC25B,COL4A1,SIK1,TRIB3,MXRA7,NUP205,RNASEH2A,MAZ,NOLC1,STK3,SOCS3,CALD1,CAMTA1,TSPAN5,KIF3C,S100A11,ASIC1,CDT1,JUN,TGFB2,NEBL,ALYREF,HMGA1,CDC6,INHBA,COL1A1,NR4A2,CXCL10,KIF18B,COL5A1,CDK4,NMT1,TGFBI,RPS21,RBM28,NRP2,HILPDA,CKS1B,TRMT112,DUSP10,ADAMTS1,TRIM2,ENC1,TIMP…
364	FOXA1	446.7	Literature ChIP-seq,43;ARCHS4 Coexpression,801;ENCODE ChIP-seq,50;Enrichr Queries,535;ReMap ChIP-seq,232;GTEx Coexpression,1019	RIF1,ZMYND8,SERPINE1,MKI67,SMC3,CLDN1,FOXQ1,LAPTM4B,CCND1,MYC,PLS3,NBN,SOX9,PHLDA2,PHLDA1,PITX1,SOX4,TGM2,EPHB3,MCCC2,RNF43,SLC11A2,WDR74,CD3EAP,UBALD1,SLC9B2,SGO2,MELK,COL4A1,TRIB3,SIK1,CARS2,TMEM185B,TSTA3,CEMIP,ANKRD16,RPN2,MAZ,TACSTD2,STC1,AGAP3,CAMSAP2,STK3,LARP1,CALD1,TSPAN5,IGFBP7,S100A11,ASIC1,TGFB2,JUN,NEBL,INHBA,EIF2S2,BMP7,PRRC2B,COL1A1,NR4A2,TPX2,CXCL10,CXCL11,COL1A2,WNK1,CDK1,TGFBI,F…
415	FOXA2	484.2	Literature ChIP-seq,20;ARCHS4 Coexpression,1232;ENCODE ChIP-seq,90;Enrichr Queries,350;ReMap ChIP-seq,197;GTEx Coexpression,1016	RTKN,SPARC,RIF1,CHPF,GOLT1A,ZMYND8,SERPINE1,JADE3,SMC3,CLDN1,ANTXR1,PWP1,LOXL2,FOXQ1,EDNRA,CCND1,MYC,CSPP1,HABP4,BBX,SOX9,NBN,EPHB2,SKP2,PHLDA1,PITX1,SOX4,TGM2,CSGALNACT1,RNF43,MED1,ALG5,UBALD1,CNPY3,ATP11A,ACLY,ILF3,PRKAR1B,COL4A1,TYRO3,TRIB3,ADNP,AJUBA,CEMIP,RPN2,MAZ,C2,STK3,SOCS3,LARP1,HLCS,CALD1,EPB41L2,CAMTA1,IGFBP7,KIF3C,ECT2,PLTP,TBC1D16,TRAP1,TGFB2,JUN,RBPMS,NEBL,PLK1,CDC6,HOOK3,EIF2S2,BM…
1306	FOXA3	1042.0	ARCHS4 Coexpression,1242;Enrichr Queries,674;GTEx Coexpression,1211	CEBPB,SPARC,GOLT1A,SERPINE1,PSMA7,ICAM1,C2,FOXQ1,CCND1,SLC17A9,MYC,SOX9,PHLDA1,TGM2,JUN,GDF15,ALG5,BMP7,ETV4,ETV5,COL1A1,NR4A2,SLC25A15,CXCL10,PTP4A3,COL4A1,BIRC5,TRIB3,TGFBI,MELTF,CFB
877	FOXB1	773.3	ARCHS4 Coexpression,472;Enrichr Queries,1291;GTEx Coexpression,557	TTC26,CHD6,SNX10,HACD3,FOXQ1,GJC1,TRMT112,CCND1,PEA15,EXOSC8,ZNF503,MAP4,SOX9,EPHB2,PITX1,GTSE1,TCFL5,JUN,FZD3,SSB,CADPS,LSM5,BMP7,NR4A2,ANLN,CXCL10,PTP4A3,KIF18B,ABI2,MELTF
1067	FOXB2	890.3	ARCHS4 Coexpression,769;Enrichr Queries,1384;GTEx Coexpression,518	CADPS,MAZ,CHD6,HMGB3,WIZ,SNX10,FAIM2,HACD3,SEZ6L2,RANGAP1,BMP7,PCDH17,LMNB2,PRRC2A,FOXQ1,NR4A2,PRKAR1B,CAMTA1,ZNF503,SOX9,CD47,PITX1
63	FOXC1	153.7	ARCHS4 Coexpression,54;Enrichr Queries,90;GTEx Coexpression,317	IFITM3,SPARC,TRRAP,SERPINE1,FOXM1,ANTXR1,IPO7,LMNB2,LOXL2,FOXQ1,EDNRA,SCML1,CCND1,ADAMTS1,MYC,ENC1,PLS3,TIMP3,SOX9,PHLDA1,SOX4,TGM2,DDX11,H2AFX,BGN,UBALD1,RANGAP1,RHOB,SLC7A5,PTP4A3,ILF3,RAB31,COL4A1,CDH11,GEMIN4,CD44,CEBPB,NUP205,SF3B3,NPRL3,MAZ,WIZ,AEBP1,SOCS3,LARP1,CALD1,PES1,NT5DC2,ZNF503,IGFBP7,UGGT2,CDT1,JUN,TGFB2,GDF15,ALYREF,INHBA,RRP1B,SULF1,PRRC2B,VEGFA,PRRC2A,SMARCA4,COL1A1,NR4A2,CXCL1…
97	FOXC2	202.3	ARCHS4 Coexpression,115;Enrichr Queries,100;GTEx Coexpression,392	SPARC,SERPINE1,ANTXR1,ICAM1,LOXL2,FOXQ1,CCND1,ADAMTS1,PLAU,MYC,ENC1,PLS3,TIMP3,SOX9,PHLDA1,TGM2,ACTN1,BGN,RHOB,PTP4A3,COL4A1,CDH11,MXRA7,CD44,CEBPB,NPRL3,AEBP1,SOCS3,CALD1,IGFBP7,UGGT2,MEST,CTHRC1,JUN,TGFB2,GDF15,LAMB2,INHBA,SULF1,BMP7,PTPN14,LARP6,VEGFA,COL1A1,NR4A2,CXCL10,COL1A2,COL5A1,COL5A2,TGFBI,FBN1
17	FOXD1	49.0	ARCHS4 Coexpression,50;GTEx Coexpression,48	SPARC,CHPF,SERPINE1,SKA3,FOXM1,PWP1,EHBP1,LMNB2,LOXL2,CCND1,ADAMTS1,CALD1,PES1,NT5DC2,RUVBL1,ZNF503,IGF2BP3,ECT2,CTHRC1,MED1,SSB,LAMB2,ACTN1,ALYREF,H2AFX,HMGA1,INHBA,EIF2S2,RANGAP1,PTPN14,LARP6,COL1A1,NCOR2,ANLN,COL1A2,XPOT,COL5A1,UBE2S,COL5A2,CDH11,GARS,TGFBI,MXRA7,ABCE1,FBN1
1080	FOXD2	896.7	ARCHS4 Coexpression,1256;Enrichr Queries,496;GTEx Coexpression,938	CEBPB,SPARC,CHD6,ASCL2,EHBP1,LOXL2,FOXQ1,SOCS3,ADGRG1,CCND1,EPB41L2,MYC,ENC1,IGFBP7,SOX9,EPHB2,PHLDA1,PITX1,MORC2,SOX4,CDT1,JUN,GDF15,MACC1,INHBA,BMP7,ETV4,COL1A1,NR4A2,SFRP4,CXCL10,PTP4A3,COL5A1,COL4A1,TGFBI,MELTF
372	FOXD3	455.7	ARCHS4 Coexpression,27;Enrichr Queries,991;GTEx Coexpression,349	NRP2,SPARC,RTKN,CD81,CHD6,HMGB3,LMNB2,LOXL2,IPO5,CKS1B,FOXQ1,LAPTM4B,CCND1,MYC,PPAT,RUVBL1,SOX9,PITX1,SOX4,TEAD4,RFC3,SMARCC1,PRMT1,DDX11,H2AFX,ETV4,ETV5,MSH6,CCNA2,SFRP4,PTP4A3,ILF3,MCM6,AHCY,MAZ,SKA3,EHBP1,GJC1,LDHB,LARP1,SH3TC2,EPB41L2,NT5DC2,IGF2BP3,PDLIM4,BUB1,TBC1D16,JUN,TGFB2,NPM1,SSB,GDF15,PLK1,HMGA1,NAP1L1,CDC6,BMP7,PAICS,SMARCA4,NR4A2,PSAT1,NFE2L3,MELTF,TCF3
958	FOXD4	830.0	ARCHS4 Coexpression,233;Enrichr Queries,1081;GTEx Coexpression,1176	IFITM3,NRP2,SERPINE1,MAZ,PPM1H,CHD6,LMNB2,LOXL2,POLB,FOXQ1,SOCS3,LARP1,MYC,ZNF503,UBAP2L,PHLDA1,PITX1,CDT1,TRAP1,JUN,GDF15,ALYREF,H2AFX,SORD,B3GALT6,RRP1B,DNM1,PRRC2A,SMARCA4,NR4A2,NCOR2,CXCL10,PTP4A3,UBE2S,GTF2IRD1,TGFBI,MELTF
1170	FOXD4L1	950.7	ARCHS4 Coexpression,1067;Enrichr Queries,890;GTEx Coexpression,895	MRPS17,CEMIP,CXCL8,PPM1H,CHD6,LOXL2,POLB,FOXQ1,RRP7A,ADGRG1,MYC,PITX1,SOX4,CDT1,JUN,NQO2,GDF15,DDX11,ALYREF,AHNAK2,CD3EAP,MIF,DEF8,VEGFA,NR4A2,SLC7A5,CXCL10,PTP4A3,MELTF,PAFAH1B3
1423	FOXD4L3	1142.0	ARCHS4 Coexpression,1438;Enrichr Queries,1371;GTEx Coexpression,618	GDF15,NPRL3,CHD6,FAIM2,B3GALT6,AGAP3,CPLX1,BMP7,DNM1,PCDH17,LOXL2,PTP4A3,PRKAR1B,MYC,CAMTA1,KIF3C,MELTF
1555	FOXD4L4	1318.0	ARCHS4 Coexpression,1342;GTEx Coexpression,1294	RRP7A,CDT1,NQO2,SCD,TBC1D16
1526	FOXD4L5	1267.0	ARCHS4 Coexpression,1336;Enrichr Queries,1358;GTEx Coexpression,1106	SSB,CXCL8,GDF15,CHD6,FAIM2,STK3,NCOR2,NR4A2,CXCL10,PTP4A3,CDH11,DNAJC10,UGGT2,MEST,TBC1D16
1605	FOXD4L6	1446.0	ARCHS4 Coexpression,1503;Enrichr Queries,1389	CXCL10,PTP4A3,MYC,CDH11,ENC1,NFE2L3,HMGA1,LOXL2
872	FOXE1	769.7	ARCHS4 Coexpression,1035;Enrichr Queries,695;GTEx Coexpression,579	NPRL3,CHD6,THY1,PTHLH,LOXL2,FOXQ1,SOCS3,ADGRG1,TRIM29,SOX9,PITX1,MEST,CSGALNACT1,JUN,GDF15,LAMB2,OSBPL3,H2AFX,SORD,HOOK3,INHBA,BMP7,VEGFA,COL1A1,NR4A2,FERMT1,CXCL10,PTP4A3,COL5A1,NFE2L3,GNAS,MELTF,MXRA7,ITGA9
717	FOXE3	673.3	ARCHS4 Coexpression,37;Enrichr Queries,1288;GTEx Coexpression,695	RTKN,MCM7,CHD6,MCM10,FOXM1,IPO7,LMNB2,LOXL2,FOXQ1,PLS3,PITX1,MED1,SMARCC1,DDX11,CTPS1,RANGAP1,PDRG1,ACLY,NT5C3B,PTP4A3,ILF3,NUP205,SF3B3,MAZ,TACSTD2,NOLC1,ASCL2,EHBP1,RRP7A,LDHB,SH3TC2,EPB41L2,PES1,ZNF503,BUB1,ASIC1,FANCI,TRAP1,JUN,NPM1,ALYREF,NONO,CDC6,RRP1B,PRRC2A,BYSL,NR4A2,CXCL10,TACC3,MELTF,TRIP13,ABCE1
114	FOXF1	221.7	ARCHS4 Coexpression,80;Enrichr Queries,117;GTEx Coexpression,468	IFITM3,NRP2,SPARC,SERPINE1,ANTXR1,LOXL2,FOXQ1,EDNRA,CCND1,ADAMTS1,PLAU,TIMP3,SOX9,PHLDA2,PHLDA1,PITX1,TGM2,ACTN1,BGN,RHOB,PTP4A3,ZEB1,COL4A1,CDH11,CD44,CEMIP,NPRL3,STC1,THY1,GJC1,SOCS3,DRAM1,CALD1,PDPN,ZNF503,IGFBP7,PDLIM4,WNT2,CTHRC1,JUN,TGFB2,RBPMS,GDF15,LAMB2,INHBA,SULF1,LARP6,VEGFA,COL1A1,NR4A2,CXCL10,COL1A2,COL5A1,COL5A2,TGFBI,FBN1
110	FOXF2	219.7	ARCHS4 Coexpression,187;Enrichr Queries,168;GTEx Coexpression,304	NRP2,SPARC,SERPINE1,LMNB2,LOXL2,FOXQ1,EDNRA,CCND1,ADAMTS1,PLAU,MYC,TIMP3,NBN,SOX9,PHLDA1,PITX1,TGM2,ACTN1,SLC2A12,RANGAP1,RHOB,PTP4A3,COL4A1,CDH11,SLC29A1,CD44,CEMIP,NPRL3,MAZ,STC1,WIZ,GJC1,CALD1,ZNF503,IGFBP7,PDLIM4,MEST,SLC19A1,CDT1,JUN,TGFB2,RBPMS,GDF15,INHBA,SULF1,VEGFA,PRRC2A,COL1A1,NR4A2,CXCL10,COL1A2,COL5A1,COL5A2,TGFBI,CDR2L,FBN1
824	FOXG1	741.0	ARCHS4 Coexpression,849;Enrichr Queries,891;GTEx Coexpression,483	NPRL3,CHD7,CHD6,FAIM2,THY1,CPLX1,PCDH17,CDH6,ADAMTS1,MYC,TRIM2,ENC1,HABP4,TIMP3,KIF3C,SOX9,PITX1,SOX4,JUN,TGFB2,FZD3,DDX11,LSAMP,INHBA,NR4A2,PTP4A3,PRKAR1B,ABI2,COL4A1,CDH11,GNAS
709	FOXH1	669.3	ARCHS4 Coexpression,361;Enrichr Queries,342;GTEx Coexpression,1305	CEBPB,ZMYND8,CCNF,CHD6,HMGB3,FOXM1,SKA3,SEZ6L2,LOXL2,SOCS3,LAPTM4B,HNRNPDL,MYC,CAMTA1,IGF2BP3,SOX9,EPHB2,PITX1,SOX4,TEAD4,RNF43,CDT1,JUN,SMARCC1,SSB,GDF15,PLK1,HMGA1,CD3EAP,CDC6,AXIN2,BMP7,ETV4,PAICS,ETV5,VEGFA,SLC7A5,CXCL10,PTP4A3,NFE2L3,TYRO3,BIRC5,TRIB3,TGFBI,MELTF,SLC29A1
976	FOXI1	842.7	ARCHS4 Coexpression,1026;Enrichr Queries,743;GTEx Coexpression,759	SERPINE1,NPRL3,MAZ,TACSTD2,MKI67,CLDN1,LOXL2,CDH6,FOXQ1,ADGRG1,PLAU,RGS1,MYC,SPP1,SOX9,PHLDA1,SOX4,JUN,RFC3,UBE2I,GDF15,H2AFX,BMP7,ETV4,NR4A2,SLC7A5,CXCL10,CLCN5,PTP4A3,NEIL3,COL5A1,MELTF,TRIP13
1556	FOXI2	1320.0	ARCHS4 Coexpression,1421;Enrichr Queries,1297;GTEx Coexpression,1243	MACC1,TACSTD2,CHD6,BMP7,ARNTL2,COL1A1,FOXQ1,PTP4A3,IRAK1BP1,CDK6,CCND1,COL4A1,IGFBP7,SOX9,PITX1
1188	FOXI3	962.0	ARCHS4 Coexpression,1207;GTEx Coexpression,717	GJC1,RNF43,TRIM29,TYRO3,CD3EAP,CTSV,CLDN1,ASCL2,EPHB3,GRINA
1317	FOXJ1	1048.0	ARCHS4 Coexpression,1451;Enrichr Queries,193;GTEx Coexpression,1499	IFITM3,TTC26,CEBPB,SPARC,SERPINE1,CHD6,AEBP1,MKI67,ICAM1,LOXL2,SOCS3,ADGRG1,CCND1,ADAMTS1,MYC,NPHP1,TIMP3,SOX9,PLTP,SOX4,TGM2,HES6,JUN,TGFB2,GDF15,SULF1,BAIAP2,BMP7,ETV4,COL1A1,SLC7A5,CXCL10,PTP4A3,COL1A2,COL5A1,BIRC5,TGFBI,MELTF,CD44
749	FOXJ2	693.0	ARCHS4 Coexpression,579;Enrichr Queries,870;ReMap ChIP-seq,241;GTEx Coexpression,1082	MCM7,SERPINE1,CHD7,PDCD5,CHD6,ZC3HAV1L,CKS1B,TRMT112,CCND1,PPAT,MYC,BBX,UBAP2L,RRP12,NBN,SOX4,ACTN1,CD3EAP,ANO6,CTPS1,ETV5,RHOB,NCOR2,SLC7A5,ILF3,EEF1E1,MET,CEBPB,HM13,NPRL3,PPM1H,ZNF3,HACD3,PTHLH,PSMA7,STK3,CCNB1,SH3TC2,PES1,ECT2,TBC1D16,NQO2,JUN,SSB,UBE2I,GDF15,MACC1,LSM5,PTPN14,PAICS,PRRC2B,SMARCA4,VEGFA,PRRC2A,NR4A2,KLF7,WNK1,ZYX,CDR2L,MELTF,SSBP4
1178	FOXJ3	955.7	ARCHS4 Coexpression,687;Enrichr Queries,1116;GTEx Coexpression,1064	RBM28,RIF1,TRRAP,ZMYND8,CHD7,CHD6,IPO7,PSMA7,CAMSAP2,LARP1,CCND1,MYC,BBX,SOX4,TEAD4,JUN,CD3EAP,PUS7,PRRC2B,PRRC2A,NCOR2,ASXL1,ILF3,CDK6,WNK1,GNAS,MELTF,CD44
388	FOXK1	464.8	ARCHS4 Coexpression,481;Enrichr Queries,569;ReMap ChIP-seq,205;GTEx Coexpression,604	TTC26,RBM28,RTKN,MCM7,TRRAP,ZMYND8,WDR4,CHD7,CHD6,MKI67,PWP1,LMNB2,RRP9,CCND1,MYC,RRP12,DLGAP4,TMPO,PROSER1,ACTN1,WDR74,UBALD1,CD3EAP,CNPY3,RANGAP1,NCOR2,SLC7A5,ILF3,PTP4A3,ADNP,MXRA7,EEF1E1,KIZ,CD44,CEBPB,NUFIP1,HM13,MAZ,WIZ,NOLC1,SLC3A2,ZNF3,FOXRED2,EXOSC5,LARP1,ECT2,MORC2,AP1M1,NQO2,JUN,HMGA1,NOC3L,HOOK3,BAIAP2,PTPN14,PRRC2B,PRRC2A,SMARCA4,ASXL1,SQLE,IRAK1BP1,CDK6,CDK4,SCD,WNK1,GTF2IRD1,MELTF,…
52	FOXK2	136.5	ARCHS4 Coexpression,90;Enrichr Queries,139;ReMap ChIP-seq,178;GTEx Coexpression,139	TRRAP,ZMYND8,SERPINE1,MKI67,IPO7,CCND1,CSPP1,PPAT,MYC,UBAP2L,TMPO,SMARCC1,ACTN1,DDX11,SLC11A2,WDR74,CD3EAP,PHKA1,SND1,PRPF4,ACLY,ILF3,TRIB3,RNASEH2A,MAZ,NOLC1,HSPH1,LARP1,PLTP,TRAP1,JUN,UBE2I,NOP16,ALYREF,HMGA1,PAICS,PRRC2B,PRRC2A,SMARCA4,NR4A2,WNK1,UBE2S,GNAS,GTF2IRD1,MELTF,TCF3,TOP2A,TTC26,MCM7,CHD7,CHD6,FOXM1,WDR43,LMNB2,CKS1B,RRP12,ANXA9,TEAD4,PRMT1,TUBB,SIGMAR1,H2AFX,CTPS1,RANGAP1,CKAP5,NCOR…
76	FOXL1	179.0	ARCHS4 Coexpression,92;Enrichr Queries,121;GTEx Coexpression,324	SPARC,SERPINE1,ANTXR1,LOXL2,FOXQ1,EDNRA,CCND1,ADAMTS1,PLAU,MYC,ENC1,PLS3,TIMP3,SOX9,PHLDA2,PHLDA1,PITX1,SOX4,TGM2,ACTN1,BGN,ETV4,RHOB,PTP4A3,ZEB1,MTHFD2,COL4A1,CDH11,MXRA7,CD44,CEBPB,NPRL3,AEBP1,THY1,PTHLH,SOCS3,CALD1,IGFBP7,MAP4,UGGT2,CTHRC1,JUN,TGFB2,GDF15,LAMB2,INHBA,SULF1,LARP6,COL1A1,NR4A2,CXCL10,COL1A2,COL5A1,COL5A2,TGFBI,MELTF,FBN1
247	FOXL2	351.7	ARCHS4 Coexpression,125;Enrichr Queries,519;GTEx Coexpression,411	CHD6,ELK1,ANTXR1,LOXL2,FOXQ1,TRMT112,CDH3,CCND1,ADAMTS1,PLAU,MYC,RUVBL1,SOX9,PITX1,SOX4,EPHB3,RFC3,H2AFX,MSH6,NCOR2,CCNA2,MMP11,SLC7A5,PTP4A3,COL4A1,CDH11,MET,CEBPB,NPRL3,MAZ,PTHLH,SRM,ZNF503,WNT2,JUN,TGFB2,UBE2I,GDF15,PLK1,HMGA1,BMP7,PAICS,PRRC2A,COL1A1,NR4A2,CXCL10,COL5A1,TGFBI,MELTF,TRIP13,TCF3,PHF19
1017	FOXN1	861.3	ARCHS4 Coexpression,899;Enrichr Queries,751;GTEx Coexpression,934	TOP2A,SERPINE1,TACSTD2,CHD6,CXXC5,MKI67,CLDN1,ASCL2,LOXL2,FOXQ1,SOCS3,CDH3,TRIM29,TIMP3,PITX1,PLTP,EPHB3,CCL20,GDF15,AHNAK2,BAIAP2,SULF1,COL1A1,SLC7A5,CXCL10,PTP4A3,COL5A1,BIRC5,MELTF
950	FOXN2	826.0	ARCHS4 Coexpression,381;Enrichr Queries,731;GTEx Coexpression,1366	CBFB,CHPF,NCF2,CD81,CHD7,WIZ,SEZ6L2,SOCS3,CCND1,ADAMTS1,MYC,NT5DC2,BBX,NBN,BID,PHLDA1,TMPO,DLGAP4,OSBPL8,JUN,LAMB2,CD3EAP,HOOK3,GPCPD1,RHOB,VEGFA,SMARCA4,NR4A2,SLC7A5,KLF7,ZEB1,CDK6,MTHFD2,PSAT1,MELTF,CD44,DBN1
1107	FOXN3	916.3	ARCHS4 Coexpression,898;Enrichr Queries,916;GTEx Coexpression,935	ZMYND8,CHD7,PDCD5,CHD6,PSMA7,CALD1,TRIM2,TIMP3,SOX4,CCT2,JUN,ACTN1,AHNAK2,CD3EAP,ANO6,TUBG1,PTPN14,RHOB,NCOR2,KLF7,PTP4A3,ZEB1,CDK6,COL5A1,WNK1,RBMS1,TMEM9,SSBP4,CD44,RHOQ
908	FOXN4	794.3	ARCHS4 Coexpression,100;Enrichr Queries,708;GTEx Coexpression,1575	TOP2A,RNASEH2A,CDCA3,TROAP,CCNF,CHD7,CHD6,MCM10,TTK,FOXM1,MKI67,SMC3,LOXL2,SOCS3,CCNB1,CCND1,TIMP3,ECT2,GTSE1,BUB1,HES6,GDF15,UBE2C,PLK1,CKAP2,HOOK3,BMP7,ETV4,CKAP5,ETV5,SMARCA4,COL1A1,CCNA2,SLC7A5,CXCL10,TPX2,SGO2,PTP4A3,MELK,COL5A1,KIF4A,CDK1,BIRC5,MELTF,CDKN3
408	FOXO1	478.0	Literature ChIP-seq,75;ARCHS4 Coexpression,1074;Enrichr Queries,448;ReMap ChIP-seq,208;GTEx Coexpression,585	SPARC,RIF1,CD81,ZMYND8,SERPINE1,SMC3,ICAM1,FOXQ1,CCND1,RGS1,MYC,LAMP2,BBX,SOX9,PHLDA1,SOX4,TGM2,ACTN1,WDR74,CD3EAP,UBALD1,PHKA1,DNAAF5,MELK,KATNAL1,COL4A1,TYRO3,SIK1,ADNP,TMEM185B,RNASEH2A,CBFB,MAZ,AEBP1,MTDH,CAMSAP2,SOCS3,CALD1,HLCS,ECT2,S100A11,AP1M1,OSBPL8,CDT1,JUN,TGFB2,WFS1,OSBPL3,PRRC2B,SMARCA4,COL1A1,NR4A2,CDK6,COL1A2,CDK4,UBE2S,GTF2IRD1,TGFBI,PHF19,RBM28,NRP2,MCM7,CHD7,CHD6,PANX1,ADAMTS1,…
609	FOXO3	608.5	Literature ChIP-seq,69;ARCHS4 Coexpression,792;Enrichr Queries,662;GTEx Coexpression,911	GPSM2,RIF1,NCF2,ZMYND8,CSE1L,SERPINE1,CCNF,CHD6,LPCAT1,ZC3HAV1L,SMC3,IPO7,TRMT112,TMEM147,CCND1,MYC,ENC1,TIMP3,SOX9,PHLDA1,SOX4,RFC3,PRMT1,ACTN1,DDX11,WDR74,GTF3A,CD3EAP,ANO6,PHKA1,GPCPD1,RHOB,NCOR2,SLC7A5,PRPF4,PTP4A3,ILF3,RAB31,MRTO4,STRAP,TRIB3,ADNP,CD47,EEF1E1,CD44,CEBPB,NUP205,BRAT1,NPRL3,CXXC5,SKA3,MRPL57,PSMA7,MTDH,TMTC4,EPB41L2,TPR,TWISTNB,TSPAN5,KIF3C,LYAR,OSBPL8,JUN,NPM1,RBPMS,B3GALT6,N…
1280	FOXO4	1022.0	ARCHS4 Coexpression,1312;Enrichr Queries,805;GTEx Coexpression,949	CEBPB,NCF2,SERPINE1,CHD6,ADGRG1,FCGR3B,CCND1,MYC,TIMP3,MAP4,PHLDA1,SOX4,TCFL5,TGM2,JUN,GDF15,CD3EAP,RHOB,VEGFA,COL1A1,NR4A2,PTP4A3,RAB31,CDK6,WNK1,GNAS,ZYX,ZNF853,CD44
1123	FOXO6	926.7	ARCHS4 Coexpression,1153;Enrichr Queries,965;GTEx Coexpression,662	MAZ,CHD6,CXXC5,CCND1,NPHP1,SOX9,EPHB2,SOX4,EPHB3,HES6,JUN,TGFB2,WFS1,GDF15,RANGAP1,ETV5,PRRC2B,RHOB,VEGFA,PRRC2A,NCOR2,COL1A1,NR4A2,PTP4A3,COL5A1,GNAS,MELTF,SSBP4
294	FOXP1	385.6	Literature ChIP-seq,58;ARCHS4 Coexpression,856;Enrichr Queries,710;ReMap ChIP-seq,11;GTEx Coexpression,293	IFITM3,RTKN,CHPF,ZMYND8,SMC3,CLDN1,RRP9,IPO5,CCND1,MYC,HABP4,AP1S3,SOX9,NBN,PHLDA2,SKP2,PHLDA1,SOX4,TMPO,HES6,RNF43,ACTN1,ALG5,SLC11A2,WDR74,CD3EAP,UBALD1,PUS7,SND1,CDC25B,ACLY,SGO2,TYRO3,GEMIN4,MXRA7,ADNP,CARS2,AJUBA,CFB,TSTA3,CEMIP,RNASEH2A,CDCA3,MAZ,NOLC1,HMMR,HACD3,SEZ6L2,STK3,GJC1,SOCS3,ADGRG1,HNRNPDL,CALD1,HLCS,CAMTA1,ECT2,AP1M1,JUN,RBPMS,ALYREF,HMGA1,HOOK3,INHBA,PALB2,PRRC2B,SMARCA4,PRRC2A…
397	FOXP2	471.7	Literature ChIP-seq,127;ARCHS4 Coexpression,1228;ENCODE ChIP-seq,101;Enrichr Queries,1047;ReMap ChIP-seq,35;GTEx Coexpression,292	RTKN,TMEM41A,CHPF,RIF1,SERPINE1,CCND1,MYC,SOX9,PHLDA2,GTSE1,SOX4,TGM2,ACTN1,UBALD1,CDC25B,MRTO4,TYRO3,TRIB3,MXRA7,TSTA3,RNASEH2A,MAZ,NPRL3,AGAP3,AEBP1,SKA3,PCDH17,GJC1,SOCS3,PTDSS2,CALD1,PLTP,SLC19A1,JUN,TGFB2,FZD3,UBE2I,RBPMS,NEBL,ALYREF,HMGA1,INHBA,PRRC2A,NR4A2,CXCL10,CDK6,CDK4,RPS21,FBN1,MRPS17,NRP2,MCM7,CHD6,LMNB2,DUSP14,TRMT112,SYNCRIP,DUSP10,ADAMTS1,PRMT1,RIPK2,TUBB,H2AFX,RHOB,NCOR2,MMP11,P…
1112	FOXP3	919.8	Literature ChIP-seq,98;ARCHS4 Coexpression,1607;Enrichr Queries,570;GTEx Coexpression,1404	TTC26,RBM28,CXCL9,CXCL8,TMEM41A,NCF2,SERPINE1,PDCD5,FOXM1,MKI67,SMC3,WDR43,ICAM1,DUSP10,CCND1,RGS1,MYC,RUVBL1,SOX9,RFC3,PRMT1,H2AFX,CD3EAP,CNPY3,RANGAP1,CKAP5,PTP4A3,ILF3,ZEB1,POLR1D,BIRC5,GARS,PAFAH1B3,CD44,RHOQ,CEBPB,NUP205,RPN2,NOLC1,FITM2,SLC3A2,THY1,AURKA,SOCS3,PTDSS2,CCNB1,EXOSC5,LARP1,PES1,EXOSC8,ECT2,JUN,UBE2I,NOP16,CCL20,PLK1,ATAD2,HMGA1,TRMT1,LSM5,PALB2,VEGFA,COL1A1,NR4A2,CXCL10,CDK6,CD…
604	FOXP4	604.7	ARCHS4 Coexpression,315;Enrichr Queries,226;GTEx Coexpression,1273	CHPF,ZMYND8,CHD7,CHD6,LMNB2,CCND1,MYC,ENC1,SOX9,EPHB2,PHLDA1,SOX4,DLGAP4,ACTN1,CD3EAP,UBALD1,RHOB,NCOR2,SLC7A5,PTP4A3,ILF3,SIK1,SLC29A1,CEBPB,MAZ,WIZ,CXXC5,TM9SF4,SOCS3,ADGRG1,LARP1,BID,JUN,GDF15,HMGA1,BAIAP2,PRRC2B,PRRC2A,VEGFA,SMARCA4,COL1A1,NR4A2,CDK6,COL5A1,DNAJC10,ZYX,GNAS,MELTF,TCF3,GRINA
347	FOXQ1	433.7	ARCHS4 Coexpression,393;Enrichr Queries,230;GTEx Coexpression,678	IFITM3,SPARC,RTKN,SERPINE1,CLDN1,ICAM1,LOXL2,CCND1,TRIM29,ADAMTS1,PLAU,MYC,ENC1,TIMP3,SOX9,PHLDA1,SOX4,EPHB3,TGM2,RNF43,AXIN2,ETV4,RHOB,SLC7A5,PTP4A3,COL4A1,SIK1,TRIB3,AJUBA,MET,TSTA3,CEBPB,TACSTD2,SOCS3,SLC17A9,IGFBP7,JUN,TGFB2,GDF15,INHBA,BAIAP2,VEGFA,COL1A1,NR4A2,CXCL10,FERMT1,COL1A2,COL5A1,TGFBI
1340	FOXR1	1073.0	ARCHS4 Coexpression,975;Enrichr Queries,1177;GTEx Coexpression,1066	TEAD4,CEBPB,CXCL8,NUFIP1,RIPK2,GOLT1A,UBE2C,PLK1,H2AFX,TOMM34,CD3EAP,PRRC2A,ICAM1,SRM,AURKA,RSL1D1,CCNB1,PLAU,ASB9,CAMTA1,RAE1,EMC8,S100A11,DBN1
1338	FOXR2	1070.0	ARCHS4 Coexpression,756;Enrichr Queries,1294;GTEx Coexpression,1159	SF3B3,GDF15,WDR3,TOMM34,CHD6,CDC6,MKI67,ETV4,IPO7,PRRC2A,ICAM1,LOXL2,CXCL10,ANLN,PTP4A3,MYC,ASB9,UBAP2L,SOX9,MELTF,MEST,AJUBA
113	FOXS1	221.0	ARCHS4 Coexpression,147;Enrichr Queries,127;GTEx Coexpression,389	IFITM3,CEBPB,SPARC,COL11A1,SERPINE1,AEBP1,THY1,ANTXR1,ELK1,LOXL2,GJC1,SOCS3,EDNRA,CCND1,ADAMTS1,PLAU,CALD1,MYC,ENC1,PLS3,TIMP3,IGFBP7,SOX9,PHLDA1,CTHRC1,TGM2,JUN,TGFB2,GDF15,LAMB2,ACTN1,BGN,INHBA,SULF1,RHOB,COL1A1,CXCL10,PTP4A3,COL1A2,COL5A1,COL4A1,COL5A2,CDH11,TGFBI,MXRA7,CD44,FBN1
346	GABPA	432.2	Literature ChIP-seq,114;ARCHS4 Coexpression,219;ENCODE ChIP-seq,78;Enrichr Queries,964;ReMap ChIP-seq,115;GTEx Coexpression,1103	RTKN,CHPF,RIF1,TRRAP,ZMYND8,CSE1L,SERPINE1,PDCD5,SMC3,IPO7,PWP1,ICAM1,IPO5,FOXQ1,LAPTM4B,TMEM147,MYC,BBX,SKP2,GTSE1,PHLDA1,TMPO,EPHB3,WDR74,CD3EAP,UBALD1,SGO2,KATNAL1,COL4A1,TRIB3,MXRA7,ADNP,CARS2,TSTA3,NUP205,RNASEH2A,ANKRD16,CDCA3,CBFB,MAZ,NOLC1,SLC1A4,AGAP3,HMMR,MTDH,STK3,TMTC4,SOCS3,TPR,IGFBP7,THEM6,LYAR,CDT1,OSBPL8,TRAP1,JUN,TGFB2,UBE2I,ALYREF,NONO,B3GALT6,HOOK3,EIF2S2,PALB2,TPX2,CDK6,COL1A2…
694	GATA1	661.3	Literature ChIP-seq,81;ARCHS4 Coexpression,1444;ENCODE ChIP-seq,67;Enrichr Queries,787;ReMap ChIP-seq,210;GTEx Coexpression,1379	IFITM3,SPARC,TMEM41A,CHPF,RIF1,NCF2,CD81,ZMYND8,FAIM2,MKI67,PWP1,CCND1,RGS1,MYC,PPAT,RUVBL1,BBX,SOX9,GTSE1,TGM2,TMPO,MCCC2,CSGALNACT1,RNF43,MED1,SMARCC1,ACTN1,SLC11A2,WDR74,TOMM34,GTF3A,UBALD1,DNAAF5,ATP11A,CNPY3,SND1,SLC5A6,ILF3,RAB31,KATNAL1,PRKAR1B,MTHFD2,CARS2,TSTA3,NUP205,RNASEH2A,RPN2,CDCA3,NPRL3,SDC3,STC1,SLC1A4,HMMR,HACD3,CAMSAP2,PTDSS2,LDHB,SOCS3,CCNB1,ADGRG1,TPR,TSPAN5,CAMTA1,THEM6,KIF3…
236	GATA2	342.5	Literature ChIP-seq,103;ARCHS4 Coexpression,580;ENCODE ChIP-seq,37;Enrichr Queries,255;ReMap ChIP-seq,278;GTEx Coexpression,802	IFITM3,SPARC,RTKN,CD81,TRRAP,NCF2,ZMYND8,SERPINE1,CCNF,SMC3,ELK1,ICAM1,LOXL2,EDNRA,CCND1,RGS1,MYC,PLS3,BBX,SOX9,NBN,EPHB2,PHLDA1,SOX4,TGM2,MCCC2,RNF43,SLC11A2,ALG5,WDR74,TOMM34,CD3EAP,UBALD1,PUS7,SND1,ILF3,MELK,COL4A1,TRIB3,CARS2,PLA1A,RNASEH2A,RPN2,NPRL3,MAZ,NOLC1,STC1,AGAP3,SKA3,PCDH17,CAMSAP2,C2,SOCS3,ADGRG1,HSPH1,CALD1,EPB41L2,CRNDE,TSPAN5,IGFBP7,WNT2,S100A11,ASIC1,AP1M1,FANCI,CDT1,JUN,TGFB2,…
227	GATA3	332.5	Literature ChIP-seq,55;ARCHS4 Coexpression,788;ENCODE ChIP-seq,27;Enrichr Queries,212;ReMap ChIP-seq,165;GTEx Coexpression,748	IFITM3,SPARC,ZMYND8,SERPINE1,SMC3,CLDN1,ICAM1,LOXL2,LAPTM4B,CCND1,TRIM29,PLAU,RGS1,MYC,CSPP1,LAMP2,RUVBL1,SOX9,NBN,PHLDA1,SOX4,EPHB3,TGM2,RNF43,MED1,ACTN1,SLC11A2,WDR74,TOMM34,GTF3A,DNAAF5,SLC5A6,RAB31,COL4A1,GEMIN4,SIK1,TRIB3,CFB,CEMIP,RNASEH2A,RPN2,MAZ,TACSTD2,STC1,SLC1A4,SKA3,PCDH17,MTDH,SOCS3,ADGRG1,LARP1,CRNDE,EPB41L2,TSPAN5,IGFBP7,KIF3C,THEM6,MAP4,S100A11,FANCI,CDT1,OSBPL8,JUN,TGFB2,ALYREF,…
430	GATA4	493.2	Literature ChIP-seq,40;ARCHS4 Coexpression,923;Enrichr Queries,640;ReMap ChIP-seq,31;GTEx Coexpression,832	RTKN,SPARC,TMEM41A,CHPF,TRRAP,ZMYND8,CSE1L,SERPINE1,CLDN1,LOXL2,FOXQ1,CDH6,LAPTM4B,CCND1,MYC,CSPP1,AP1S3,SOX9,EPHB2,SKP2,PITX1,EPHB3,TMPO,RNF43,DDX11,SLC11A2,WDR74,TOMM34,CD3EAP,SND1,CDC25B,RAB31,COL4A1,TYRO3,TRIB3,AJUBA,CARS2,TSTA3,RNASEH2A,CDCA3,RPN2,CBFB,MAZ,AGAP3,CPLX1,STK3,LDHB,SOCS3,ADGRG1,SLCO1B3,TPR,NPHP1,S100A11,AP1M1,JUN,TGFB2,NEBL,ALYREF,CDC6,BMP7,COL1A1,NR4A2,TPX2,CXCL10,FERMT1,CDK6,K…
1517	GATA5	1252.0	ARCHS4 Coexpression,1612;Enrichr Queries,1036;GTEx Coexpression,1107	JUN,TGFB2,GDF15,TOMM34,CHD6,BMP7,PRRC2A,COL1A1,FOXQ1,CXCL10,PTP4A3,CCND1,COL5A1,ASB9,CDH11,SOX9,TGFBI,PITX1,EPHB3,TGM2
275	GATA6	374.8	Literature ChIP-seq,93;ARCHS4 Coexpression,902;Enrichr Queries,133;ReMap ChIP-seq,124;GTEx Coexpression,622	RTKN,SPARC,LPGAT1,CHPF,ZMYND8,SERPINE1,PDCD5,MKI67,CLDN1,ICAM1,LOXL2,FOXQ1,LAPTM4B,CCND1,PLAU,MYC,PLS3,UBAP2L,AP1S3,SOX9,PHLDA1,SOX4,TMPO,TGM2,EPHB3,RNF43,ACTN1,DDX11,WDR74,ATP11A,ILF3,COL4A1,MTHFD2,TYRO3,TRIB3,CARS2,RNASEH2A,CDCA3,CBFB,MAZ,NPRL3,HACD3,CAMSAP2,SOCS3,EPB41L2,SLCO1B3,TSPAN5,IGFBP7,KIF3C,PLTP,S100A11,AP1M1,OSBPL8,JUN,TGFB2,NEBL,HOOK3,INHBA,COL1A1,NR4A2,TPX2,CXCL10,ANLN,POLA2,CDK6,CO…
99	GATAD2A	202.7	ARCHS4 Coexpression,184;Enrichr Queries,73;GTEx Coexpression,351	TOP2A,MCM7,TRRAP,ZMYND8,CHD7,CHD6,MKI67,FOXM1,LMNB2,SYNCRIP,CCND1,MYC,CASP2,UBAP2L,TMPO,PROSER1,SMARCC1,PRMT1,ACTN1,H2AFX,CD3EAP,CTPS1,RANGAP1,SND1,NCOR2,MSH6,SLC7A5,ACLY,ILF3,MCM6,CD44,SF3B3,MAZ,NOLC1,WIZ,SLC3A2,ASCL2,HSPH1,LARP1,PES1,RAE1,FANCI,JUN,NPM1,ALYREF,NONO,HMGA1,PRRC2B,PRRC2A,SMARCA4,RSL1D1,CDK6,WNK1,TACC3,ZYX,GNAS,TCF3,EIF3B
1053	GATAD2B	880.7	ARCHS4 Coexpression,535;Enrichr Queries,629;GTEx Coexpression,1478	TRRAP,ZMYND8,CHD7,CHD6,MKI67,PSMA7,MTDH,LARP1,TMEM147,TPR,BBX,UBAP2L,TMPO,JUN,SMARCC1,NPM1,CD3EAP,HOOK3,GPCPD1,PRRC2B,PRRC2A,SMARCA4,NCOR2,ASXL1,KLF7,ILF3,CDK6,WNK1,ADNP,MELTF,CD44
1588	GBX1	1375.0	ARCHS4 Coexpression,1351;Enrichr Queries,1330;GTEx Coexpression,1445	GDF15,CHD6,PHKA1,LOXL2,FOXQ1,NR4A2,CXCL10,PTP4A3,ABLIM2,NPHP1,SOX9,MELTF,PITX1
241	GBX2	347.0	Literature ChIP-seq,160;ARCHS4 Coexpression,330;Enrichr Queries,687;GTEx Coexpression,211	SERPINE1,CHD6,FAIM2,LMNB2,LOXL2,CCND1,TRIM2,MYC,CSPP1,PEA15,HABP4,SOX9,EPHB2,PHLDA1,PITX1,SOX4,TUBB,H2AFX,AXIN2,ETV4,ETV5,PTP4A3,ILF3,ADNP,CARS2,CD44,DBN1,SDC3,HACD3,CPLX1,SOCS3,NT5DC2,CAMTA1,ASIC1,JUN,TGFB2,FZD3,GDF15,NONO,LSAMP,SULF1,BMP7,PTPN14,PRRC2B,SMARCA4,NR4A2,COL1A1,ABI2,COL5A1,GTF2IRD1,TGFBI
1396	GCM1	1122.0	ARCHS4 Coexpression,1338;Enrichr Queries,686;GTEx Coexpression,1341	CEBPB,NCF2,SERPINE1,CHD6,ICAM1,LOXL2,FOXQ1,SOCS3,FCGR3B,CCND1,ADAMTS1,MYC,ENC1,TIMP3,SOX9,PITX1,SOX4,TGM2,AP1M1,JUN,GDF15,RHOB,VEGFA,COL1A1,NR4A2,CXCL10,PTP4A3,MELTF,CD47
1491	GCM2	1212.0	ARCHS4 Coexpression,1331;Enrichr Queries,1176;GTEx Coexpression,1129	JUN,GDF15,OSBPL3,CHD6,ASCL2,PTHLH,PDRG1,LOXL2,FOXQ1,NR4A2,LAPTM4B,CXCL10,PTP4A3,IRAK1BP1,COL4A1,SOX9,MELTF,PITX1,PDLIM4,CFB
1504	GFI1	1228.0	ARCHS4 Coexpression,1216;Enrichr Queries,926;GTEx Coexpression,1542	IFITM3,TOP2A,CEBPB,MAZ,MKI67,ICAM1,SOCS3,CCND1,SLC17A9,RGS1,MYC,JUN,GDF15,CNPY3,HOOK3,PRRC2A,NR4A2,SLC7A5,CXCL10,PTP4A3,CDK6,TACC3,BIRC5,MELTF,CD44
523	GFI1B	549.4	Literature ChIP-seq,72;ARCHS4 Coexpression,1050;Enrichr Queries,374;ReMap ChIP-seq,61;GTEx Coexpression,1190	IFITM3,SPARC,LPGAT1,CHPF,NCF2,TRRAP,CD81,ZMYND8,SERPINE1,MKI67,ELK1,ICAM1,RRP9,LAPTM4B,CCND1,MYC,CSPP1,NBN,SOX4,TGM2,RNF43,DDX11,ACTN1,CD3EAP,DNAAF5,CNPY3,SND1,CDC25B,MSH6,RAB31,TYRO3,TRIB3,MXRA7,TMEM185B,NUP205,RNASEH2A,ANKRD16,CDCA3,CBFB,NPRL3,MAZ,SDC3,AGAP3,MTDH,SOCS3,ADGRG1,CCNB1,CAMTA1,LYAR,CDT1,JUN,UBE2C,ALYREF,HMGA1,HOOK3,PARVB,NR4A2,CXCL10,CDK6,COL5A1,CDK1,TGFBI,MELTF,RPS21,PHF19,TOP2A,MC…
206	GLI1	311.5	Literature ChIP-seq,163;ARCHS4 Coexpression,597;Enrichr Queries,68;GTEx Coexpression,418	SPARC,RTKN,CD81,NCF2,SERPINE1,MKI67,CLDN1,LMNB2,ICAM1,LOXL2,FCGR3B,CCND1,ADAMTS1,PLAU,MYC,TIMP3,SOX9,SKP2,SOX4,TGM2,H2AFX,AXIN2,ETV4,ETV5,SFRP4,PTP4A3,ILF3,COL4A1,CDH11,BIRC5,CARS2,CD44,COL11A1,THY1,SLC6A20,EHBP1,SOCS3,SH3TC2,EPB41L2,PDPN,IGFBP7,PLTP,CTHRC1,JUN,TGFB2,GDF15,INHBA,SULF1,PAICS,VEGFA,COL1A1,NR4A2,CXCL10,COL1A2,CDK6,COL5A1,CDK4,COL5A2,TGFBI,TCF3,FBN1
62	GLI2	151.7	ARCHS4 Coexpression,53;Enrichr Queries,241;GTEx Coexpression,161	NRP2,SPARC,SERPINE1,CHD7,CHD6,HMGB3,FOXM1,ANTXR1,LMNB2,LOXL2,IPO5,CCND1,MYC,TIMP3,SOX9,EPHB2,SOX4,EPHB3,SMARCC1,ACTN1,TUBB,H2AFX,CKAP5,MSH6,NCOR2,PTP4A3,ILF3,RAB31,COL4A1,CDH11,RBMS1,CD44,DBN1,COL11A1,GJC1,SOCS3,CALD1,NT5DC2,ZNF503,IGF2BP3,MEST,JUN,TGFB2,UBE2I,RBPMS,LAMB2,HMGA1,NAP1L1,INHBA,SULF1,PTPN14,BMP7,PAICS,SMARCA4,COL1A1,COL1A2,CDK6,COL5A1,KIF4A,COL5A2,TGFBI,TCF3,FBN1
202	GLI3	310.7	ARCHS4 Coexpression,324;Enrichr Queries,379;GTEx Coexpression,229	NRP2,SPARC,CD81,CHD7,ZC3HAV1L,ANTXR1,LOXL2,CCND1,ADAMTS1,MYC,ENC1,TIMP3,SOX9,EPHB2,SOX4,SMARCC1,TUBB,CKAP5,PTP4A3,ZEB1,COL4A1,CDH11,RBMS1,MET,CD44,COL11A1,GJC1,CALD1,TSPAN5,IGFBP7,PDLIM4,JUN,TGFB2,FZD3,AHNAK2,NAP1L1,INHBA,SULF1,PTPN14,PRRC2B,SMARCA4,COL1A1,COL1A2,CDK6,COL5A1,ABI2,PSAT1,COL5A2,FBN1
479	GLI4	525.0	ARCHS4 Coexpression,871;GTEx Coexpression,179	BRAT1,MAZ,UBALD1,TRMT1,DEF8,IPO7,MTDH,STK3,PRRC2A,PANX1,NCOR2,TWISTNB,ZYX,STRAP,NAA15,PAFAH1B3,SSBP4,GRINA
140	GLIS1	250.3	ARCHS4 Coexpression,93;Enrichr Queries,476;GTEx Coexpression,182	SPARC,CHPF,CD81,SERPINE1,CHD6,ANTXR1,LOXL2,ADAMTS1,MYC,TIMP3,SOX9,EPHB2,ACTN1,BGN,NCOR2,PTP4A3,COL4A1,CDH11,MXRA7,AJUBA,CD44,CEMIP,COL11A1,NPRL3,THY1,AEBP1,CALD1,NT5DC2,TSPAN5,IGFBP7,MAP4,CTHRC1,TBC1D16,JUN,TGFB2,GDF15,LAMB2,INHBA,SULF1,PTPN14,LARP6,COL1A1,NR4A2,CXCL10,COL1A2,COL5A1,COL5A2,TGFBI,MELTF,FBN1
40	GLIS2	109.0	ARCHS4 Coexpression,117;Enrichr Queries,72;GTEx Coexpression,138	SPARC,CHPF,CD81,SERPINE1,ANTXR1,ICAM1,LOXL2,CCND1,ADAMTS1,PLAU,MYC,PLS3,TIMP3,SOX9,PHLDA1,SOX4,TGM2,DLGAP4,ACTN1,BGN,RHOB,NCOR2,PTP4A3,RAB31,COL4A1,CDH11,MXRA7,AJUBA,DBN1,ITGA9,WIZ,AEBP1,CXXC5,SOCS3,ADGRG1,CALD1,IGFBP7,MAP4,UGGT2,JUN,TGFB2,RBPMS,LAMB2,GDF15,INHBA,SULF1,PRRC2B,VEGFA,PRRC2A,COL1A1,CXCL10,COL1A2,COL5A1,COL5A2,ZYX,TGFBI,MELTF,CDR2L,FBN1,GRINA
292	GLIS3	384.7	ARCHS4 Coexpression,199;Enrichr Queries,101;GTEx Coexpression,854	SPARC,CHPF,SERPINE1,ANTXR1,CLDN1,ICAM1,LOXL2,CDH6,CCND1,ADAMTS1,PLAU,ENC1,TIMP3,SOX9,PHLDA1,SOX4,TGM2,ALG5,PTP4A3,RAB31,COL4A1,CDH11,MXRA7,BCAT1,MET,CD44,SOCS3,ADGRG1,CALD1,IGFBP7,UGGT2,JUN,TGFB2,NEBL,LAMB2,SAMD4A,HOOK3,INHBA,SULF1,VEGFA,COL1A1,NR4A2,CXCL10,DPY19L1,COL1A2,CDK6,COL5A1,DNAJC10,COL5A2,TACC3,TGFBI,FBN1
789	GLMP	715.0	ARCHS4 Coexpression,395;GTEx Coexpression,1035	NRP2,RPN2,HM13,SIGMAR1,PSMA7,C2,ICAM1,DRAM1,TMEM147,CDK4,CAMTA1,ZNF853,TGFBI,MELTF,BID,S100A11,GRINA
194	GLYR1	304.3	ARCHS4 Coexpression,433;ReMap ChIP-seq,2;GTEx Coexpression,478	MRPS17,TOP2A,RBM28,RIF1,TRRAP,CSE1L,WDR3,ZFAS1,WDR4,MCM10,TTF2,SMC3,IPO7,PWP1,WDR43,LMNB2,SYNCRIP,PPAT,PEA15,UBAP2L,NBN,ANXA9,NELFCD,SKP2,MED1,CCT2,SLC2A12,ALG5,DNAAF5,HAUS6,CTPS1,RANGAP1,GPCPD1,SND1,NCOR2,ACLY,ILF3,MELK,MTHFD2,MRTO4,GARS,ADNP,MCM6,GART,NUP205,SF3B3,RPN2,MAZ,SRM,AURKA,FOXRED2,LARP1,PES1,TPR,EXOSC8,ECT2,RAE1,BUB1,FANCI,NOC3L,RRP1B,EIF2S2,PALB2,PAICS,PRRC2B,PRRC2A,TPX2,ANLN,RSL1D1,…
1282	GMEB1	1022.0	ARCHS4 Coexpression,1315;Enrichr Queries,503;GTEx Coexpression,1249	CEBPB,NCF2,ZMYND8,MAZ,CHD7,CHD6,NOLC1,GJC1,MYC,CAMTA1,SOX4,JUN,UBE2I,GDF15,ACTN1,HMGA1,CD3EAP,CTPS1,HOOK3,ETV5,VEGFA,PRRC2A,NR4A2,PRPF4,KLF7,ILF3,ZEB1,WNK1,MRTO4,TACC3,GARS,MELTF,CD44,GRINA
937	GMEB2	817.0	ARCHS4 Coexpression,442;Enrichr Queries,562;GTEx Coexpression,1447	CEBPB,GOLT1A,ZMYND8,CHD7,MAZ,CHD6,CXXC5,LMNB2,ICAM1,SOCS3,CCND1,MYC,PES1,CAMTA1,SOX4,JUN,RIPK2,GDF15,ACTN1,PLK1,H2AFX,HMGA1,CD3EAP,UBALD1,VEGFA,PRRC2A,NCOR2,ASXL1,SLC7A5,ILF3,TACC3,GNAS,ZYX,MELTF,TCF3,DBN1,GRINA
615	GPBP1	612.0	ARCHS4 Coexpression,515;GTEx Coexpression,709	CHPF,CD81,LAMB2,ACTN1,TOMM34,SMC3,CKAP5,PRRC2A,PDRG1,NCOR2,PTDSS2,ZYX,ADNP,NAA15,TCFL5,GRINA
852	GPBP1L1	760.0	ARCHS4 Coexpression,911;GTEx Coexpression,609	RNF43,PROSER1,NUP205,ANO6,IPO7,PSMA7,LARP1,WNK1,GEMIN4,CAMTA1,CASP2,ADNP,ZNF853,PAFAH1B3
1141	GRHL1	934.0	ARCHS4 Coexpression,1388;Enrichr Queries,549;GTEx Coexpression,865	CEBPB,SERPINE1,TACSTD2,MKI67,CLDN1,LOXL2,SOCS3,ADGRG1,CCND1,SH3TC2,TRIM29,ADAMTS1,MYC,SOX9,PHLDA1,EPHB3,TGM2,JUN,NEBL,GDF15,AMMECR1,CD3EAP,BAIAP2,ETV5,VEGFA,NR4A2,SLC7A5,CXCL10,PTP4A3,PSAT1,MELTF,CD44
470	GRHL2	521.4	Literature ChIP-seq,121;ARCHS4 Coexpression,1230;Enrichr Queries,760;ReMap ChIP-seq,40;GTEx Coexpression,456	MRPS17,NRP2,ZMYND8,SERPINE1,PDCD5,CHD6,MCM10,SMC3,CLDN1,ICAM1,CKS1B,LOXL2,RRP9,FOXQ1,CDH6,TRMT112,CDH3,CCND1,TRIM29,PLAU,MYC,TRIM2,ENC1,ANXA9,SOX9,PHLDA1,SOX4,EPHB3,TGM2,RNF43,ACTN1,SLC11A2,SLC2A12,CD3EAP,ANO6,PPP2R5C,RANGAP1,CCNA2,SLC7A5,PTP4A3,ILF3,SLCO4A1,OAS3,TRIB3,MET,CD44,CEBPB,RNASEH2A,MAZ,TACSTD2,NOLC1,SLC3A2,THY1,CXXC5,SOCS3,ADGRG1,SLC17A9,SH3TC2,NT5DC2,SPP1,TSPAN5,S100A11,OSBPL8,JUN,GDF…
767	GRHL3	702.7	ARCHS4 Coexpression,994;Enrichr Queries,335;GTEx Coexpression,779	SERPINE1,TACSTD2,MKI67,CLDN1,ARNTL2,ICAM1,LOXL2,FOXQ1,SOCS3,ADGRG1,DUSP10,CDH3,CCND1,TRIM29,PLAU,MYC,ENC1,SOX9,PITX1,PHLDA1,S100A11,EPHB3,JUN,GDF15,AHNAK2,AMMECR1,INHBA,BAIAP2,BMP7,ETV4,COL1A1,SLC7A5,CXCL10,PTP4A3,COL5A1,TGFBI,MELTF,CD44
983	GSC	847.0	ARCHS4 Coexpression,317;Enrichr Queries,1079;GTEx Coexpression,1145	MAZ,CHD6,STC1,CTSV,LOXL2,SRM,CKS1B,AURKA,FOXQ1,SOCS3,LAPTM4B,CCNB1,MYC,GJA4,TIMP3,SOX9,SKP2,PITX1,JUN,RFC3,UBE2I,GDF15,UBE2C,H2AFX,AXIN2,LSM5,BMP7,NR4A2,CXCL10,PTP4A3,COL5A1,CDH11,MELTF
1461	GSC2	1178.0	ARCHS4 Coexpression,1554;Enrichr Queries,1324;GTEx Coexpression,655	CCT2,TOMM34,CHD6,TTK,ASCL2,PRRC2A,LOXL2,FOXQ1,NR4A2,PTP4A3,ASB9,GNAS,TCF3,SOX9,MELTF,RAE1,PITX1
1246	GSX1	1001.0	ARCHS4 Coexpression,964;Enrichr Queries,1370;GTEx Coexpression,669	RTKN,CHD7,LSAMP,CHD6,FAIM2,HACD3,ASCL2,BMP7,FOXQ1,NR4A2,ADGRG1,PRKAR1B,CDK4,MYC,PEA15,ZNF74,TMEM9,SOX9,MELTF,PITX1
1110	GSX2	918.7	ARCHS4 Coexpression,575;Enrichr Queries,1369;GTEx Coexpression,812	FZD3,SLC2A12,CHD7,LSAMP,CHD6,HACD3,BMP7,FOXQ1,NR4A2,FOXRED2,SQLE,PTP4A3,PEA15,PDPN,TSPAN5,SOX9,PITX1,SOX4
348	GTF2B	434.0	ARCHS4 Coexpression,245;ENCODE ChIP-seq,51;ReMap ChIP-seq,107;GTEx Coexpression,1333	RTKN,NCF2,CD81,CSE1L,ZMYND8,SERPINE1,IPO7,MYC,CSPP1,LAMP2,BBX,PHLDA2,SOX4,TMPO,HES6,RNF43,SMARCC1,SLC11A2,WDR74,TOMM34,CNPY3,PUS7,CDC25B,SLC5A6,SGO2,ILF3,MTHFD2,MRTO4,CARS2,RNASEH2A,ANKRD16,CDCA3,MAZ,HMMR,HACD3,SKA3,SOCS3,LDHB,LARP1,MAP4,S100A11,CDT1,OSBPL8,JUN,UBE2C,ALYREF,PLK1,HMGA1,PRRC2B,PRRC2A,SMARCA4,NR4A2,TPX2,POLA2,CDK6,CDK4,WNK1,KIF4A,NMT1,CDK1,TUBGCP3,RPS21,MRPS17,RBM28,CXCL8,MCM7,MCM10…
56	GTF2I	140.0	ARCHS4 Coexpression,140	NUP205,SMARCC1,SF3B3,TRRAP,TUBB,NONO,MAZ,IPO7,CKAP5,SND1,PRRC2B,LMNB2,PRRC2A,IPO5,SMARCA4,ACLY,ILF3,LARP1,WNK1,UBAP2L,TCF3,DBN1,EIF3B
1362	GTF2IRD1	1097.0	ARCHS4 Coexpression,1225;GTEx Coexpression,969	TEAD4,GJC1,ABLIM2,NOP16,NCF2,TYRO3,PHKA1,SMARCA4
1136	GTF2IRD2	931.7	ARCHS4 Coexpression,1509;Enrichr Queries,623;GTEx Coexpression,663	CEBPB,ZMYND8,CHD7,CHD6,SLC1A4,ZNF3,CXXC5,ICAM1,LOXL2,SOCS3,CCND1,MYC,ENC1,PHLDA1,SOX4,AP1M1,JUN,RBPMS,GDF15,H2AFX,CD3EAP,HOOK3,RANGAP1,SMARCA4,RHOB,VEGFA,SLC7A5,CXCL10,PTP4A3,GNAS,TGFBI,MELTF,CD44
572	GTF2IRD2B	585.3	ARCHS4 Coexpression,248;Enrichr Queries,956;GTEx Coexpression,552	CEBPB,AHCY,CSE1L,SERPINE1,CHD6,SLC1A4,ZNF3,HMMR,IPO7,LMNB2,ICAM1,IPO5,LARP1,TRIM2,PES1,SOX4,JUN,NPM1,RBPMS,GDF15,H2AFX,HMGA1,CD3EAP,RANGAP1,PAICS,SND1,SMARCA4,RHOB,VEGFA,PRRC2A,CCNA2,SLC7A5,CXCL10,ACLY,TPX2,ANLN,PTP4A3,CDK6,COL5A1,MELTF,PAFAH1B3,CD44
1117	GTF3A	923.0	ARCHS4 Coexpression,664;Enrichr Queries,867;GTEx Coexpression,1238	MRPS17,TOP2A,TSTA3,MCM7,MRPL57,PSMA7,CKS1B,SRM,CAMSAP2,LDHB,TRMT112,HSPH1,TMEM147,CCND1,MYC,LYAR,S100A11,CCT2,NPM1,PRMT1,NAP1L1,PARVB,MIF,PAICS,SLC7A5,MTHFD2,CDK4,CDK1,GNAS,MCM6,RPS21
1326	GZF1	1060.0	ARCHS4 Coexpression,1354;Enrichr Queries,516;GTEx Coexpression,1309	CEBPB,CXCL8,ZMYND8,NPRL3,CHD7,CHD6,SLC1A4,IPO7,SOCS3,CCND1,MYC,PHLDA1,SOX4,OSBPL8,JUN,GDF15,CD3EAP,GPCPD1,ETV5,SND1,RHOB,VEGFA,PRRC2A,NCOR2,NR4A2,SLC7A5,KLF7,PTP4A3,MTHFD2,WNK1,TRIB3,MELTF,CD44
319	HAND1	406.7	ARCHS4 Coexpression,139;Enrichr Queries,884;GTEx Coexpression,197	NRP2,SPARC,JADE3,CTSV,LMNB2,LOXL2,FOXQ1,LAPTM4B,CDH3,CCND1,MYC,AP1S2,PLS3,SOX9,SKP2,PITX1,ACTN1,H2AFX,CTPS1,PPP2R5C,RHOB,SLC5A6,PTP4A3,ZEB1,KATNAL1,COL4A1,CDH11,TYRO3,RBMS1,MXRA7,KIZ,DBN1,NPRL3,MAZ,GJC1,CALD1,NT5DC2,PDLIM4,MEST,JUN,RBPMS,BMP7,PAICS,SMARCA4,COL1A1,CXCL10,CLCN5,COL1A2,COL5A1,UBE2S,COL5A2,TGFBI,TCF3
225	HAND2	331.7	ARCHS4 Coexpression,227;Enrichr Queries,528;GTEx Coexpression,240	NRP2,SPARC,SERPINE1,FOXM1,ANTXR1,EDNRA,CCND1,ADAMTS1,MYC,TIMP3,SOX9,PITX1,ACTN1,PTP4A3,ILF3,ZEB1,KATNAL1,COL4A1,CDH11,MXRA7,SLC29A1,DBN1,COL11A1,NPRL3,MAZ,WIZ,GJC1,CALD1,NT5DC2,IGFBP7,PDLIM4,TBC1D16,JUN,TGFB2,RBPMS,LAMB2,NEBL,ALYREF,SULF1,BMP7,PRRC2B,SMARCA4,COL1A1,NR4A2,CXCL10,COL1A2,COL5A1,UBE2S,COL5A2,GNAS,TGFBI,ZNF853,TCF3,FBN1
296	HBP1	387.5	ARCHS4 Coexpression,56;Enrichr Queries,1098;ReMap ChIP-seq,12;GTEx Coexpression,384	RTKN,SPARC,CXCL8,CHPF,ZMYND8,SERPINE1,CHD6,FAIM2,SNX10,FOXM1,IPO7,LMNB2,CKS1B,FOXQ1,DUSP10,CCND1,TRIM29,TRIM2,MYC,LAMP2,TIMP3,ANXA9,RRP12,PHLDA1,SOX4,TMPO,TGIF2,PRMT1,TUBB,SIGMAR1,H2AFX,WDR74,CD3EAP,UBALD1,AXIN2,RANGAP1,CDC25B,RHOB,MMP11,ACLY,ILF3,SLCO4A1,TRIB3,MXRA7,SLC29A1,AJUBA,CARS2,CD44,CEBPB,RNASEH2A,AHCY,CDCA3,MAZ,WIZ,SLC3A2,AGAP3,PSMA7,STK3,SRM,SOCS3,LARP1,DRAM1,SLC17A9,NT5DC2,ZNF503,THEM…
785	HDX	714.3	ARCHS4 Coexpression,1046;Enrichr Queries,772;GTEx Coexpression,325	MAZ,CHD6,ANTXR1,ICAM1,CDH6,SOCS3,EDNRA,CALD1,ADAMTS1,ENC1,PLS3,BBX,IGFBP7,SOX9,UGGT2,SOX4,JUN,TGFB2,FZD3,SSB,GDF15,ACTN1,SAMD4A,INHBA,HOOK3,SULF1,PRRC2A,NR4A2,CXCL10,PTP4A3,CDK6,OAS3,CD44,EIF3B
1464	HELT	1182.0	ARCHS4 Coexpression,1450;Enrichr Queries,1326;GTEx Coexpression,769	PROSER1,AHNAK2,NPRL3,CHD7,CHD6,BAIAP2,CLDN1,BMP7,LOXL2,FOXQ1,PTP4A3,TRIM29,CDH11,SIK1,SOX9,PITX1,EPHB3
352	HES1	437.3	ARCHS4 Coexpression,662;Enrichr Queries,97;ReMap ChIP-seq,288;GTEx Coexpression,702	IFITM3,TOP2A,SPARC,SERPINE1,ZC3HAV1L,CLDN1,IPO5,ICAM1,FOXQ1,TRMT112,CCND1,TRIM29,ADAMTS1,PLAU,MYC,ENC1,TIMP3,SOX9,PHLDA1,SOX4,EPHB3,TGM2,PROSER1,ACTN1,CD3EAP,ETV5,RHOB,CCNA2,SLC7A5,PTP4A3,COL4A1,SIK1,TRIB3,AJUBA,CD44,CEBPB,SDC3,TACSTD2,GJC1,SOCS3,ZNF503,IGFBP7,S100A11,JUN,TGFB2,FZD3,GDF15,OSBPL3,INHBA,LSM5,SULF1,VEGFA,COL1A1,NR4A2,SQLE,CXCL10,KIF18B,CDK6,ZYX,CDK1,TGFBI
806	HES2	729.3	ARCHS4 Coexpression,1374;Enrichr Queries,338;GTEx Coexpression,476	CEMIP,SERPINE1,TACSTD2,CHD6,PTHLH,LOXL2,FOXQ1,SOCS3,ADGRG1,CDH3,CCND1,TRIM29,PLAU,MYC,SOX9,AP1S3,PHLDA2,PITX1,EPHB3,TGM2,JUN,TGFB2,GDF15,AHNAK2,AMMECR1,BAIAP2,BMP7,COL1A1,FERMT1,SQLE,SLC7A5,CXCL10,PTP4A3,COL5A1,BIRC5,TGFBI,MELTF,CD44,CDKN3
854	HES3	760.7	ARCHS4 Coexpression,63;Enrichr Queries,1343;GTEx Coexpression,876	NUP205,AHCY,PPM1H,CHD6,LPCAT1,HMGB3,THY1,LMNB2,IPO5,POLB,GJC1,LAPTM4B,LARP1,CCND1,MYC,NT5DC2,TSPAN5,CAMTA1,IGF2BP3,SOX9,BUB1,TEAD4,JUN,SMARCC1,NPM1,RBPMS,GDF15,PRMT1,TUBB,NONO,HMGA1,BMP7,PAICS,ETV4,DNM1,SMARCA4,MSH6,PTP4A3,ILF3,NFE2L3,TCF3,SLC29A1,PAFAH1B3,DBN1
159	HES4	269.7	ARCHS4 Coexpression,282;Enrichr Queries,349;GTEx Coexpression,178	IFITM3,CXCL8,SERPINE1,ICAM1,CDH6,EDNRA,CCND1,PLAU,MYC,GJA4,PEA15,PLS3,PHLDA2,PHLDA1,SOX4,EPHB3,PROSER1,HES6,UBALD1,MIF,RHOB,SLC7A5,NT5C3B,PTP4A3,OAS3,TRIB3,MXRA7,RHOQ,CD44,CEBPB,MAZ,ZNF3,SRM,SOCS3,PTDSS2,ADGRG1,ZNF503,IGFBP7,S100A11,CDT1,JUN,RBPMS,WFS1,CCL20,GDF15,B3GALT6,PALB2,VEGFA,SMARCA4,COL1A1,NR4A2,CXCL10,UBE2S,TGFBI,MELTF,RPS21,SSBP4
605	HES5	605.3	ARCHS4 Coexpression,1129;Enrichr Queries,409;GTEx Coexpression,278	CEBPB,SPARC,SDC3,CHD6,SLC1A4,AGAP3,ICAM1,LOXL2,FOXRED2,SOCS3,ADGRG1,CCND1,ADAMTS1,PLAU,MYC,PEA15,TIMP3,SOX9,EPHB2,PITX1,PDLIM4,SOX4,ASIC1,HES6,JUN,TGFB2,FZD3,GDF15,LSAMP,BMP7,ETV4,ETV5,VEGFA,NR4A2,COL1A1,CXCL10,PTP4A3,ABI2,MELTF,DBN1
944	HES7	821.0	ARCHS4 Coexpression,1215;Enrichr Queries,320;GTEx Coexpression,928	IFITM3,CEBPB,BRAT1,CHD7,SERPINE1,CHD6,CXXC5,ICAM1,LOXL2,POLB,FOXQ1,SOCS3,CCND1,ADAMTS1,MYC,UBAP2L,SOX9,PHLDA2,PHLDA1,PITX1,SOX4,JUN,TGFB2,GDF15,ALYREF,HMGA1,WDR74,MIF,ETV4,ETV5,RHOB,VEGFA,COL1A1,NR4A2,SLC7A5,CXCL10,PTP4A3,SLCO4A1,TRIB3,CDR2L,MELTF
370	HESX1	453.3	ARCHS4 Coexpression,329;Enrichr Queries,979;GTEx Coexpression,52	IFITM3,SERPINE1,HMGB3,TTF2,MKI67,ICAM1,CKS1B,TRMT112,RGS1,PPAT,MYC,AP1S2,TMPO,RFC3,HAUS6,ETV4,NEIL3,PTP4A3,SLC9A7,OAS3,BCAT1,EEF1E1,CD44,SLC16A1-AS1,HMMR,MTDH,SOCS3,LDHB,EXOSC8,IGF2BP3,BUB3,BUB1,FANCI,NPM1,JUN,SSB,GDF15,NOC3L,INHBA,LSM5,EIF2S2,PAICS,COL1A1,NR4A2,CXCL10,CDK6,CDK1,NFE2L3,MELTF,ABCE1
222	HEY1	326.0	ARCHS4 Coexpression,421;Enrichr Queries,166;GTEx Coexpression,391	SPARC,SERPINE1,FAIM2,ICAM1,CCND1,ADAMTS1,MYC,TRIM2,ENC1,HABP4,TIMP3,SOX9,PHLDA1,SOX4,TGM2,ETV5,RHOB,PTP4A3,COL4A1,CDH11,CD44,CEBPB,SDC3,STC1,CPLX1,SOCS3,ADGRG1,ZNF503,IGFBP7,MEST,ASIC1,JUN,TGFB2,FZD3,GDF15,LSAMP,INHBA,SULF1,LARP6,VEGFA,NR4A2,COL1A1,CXCL10,COL1A2,ABI2,COL5A1,COL5A2,TGFBI,ZNF853,FBN1
219	HEY2	322.0	ARCHS4 Coexpression,186;Enrichr Queries,366;GTEx Coexpression,414	SPARC,SERPINE1,HMGB3,SMC3,ANTXR1,LOXL2,CKS1B,CDH6,LAPTM4B,EDNRA,CCND1,ADAMTS1,MYC,GJA4,RUVBL1,PLS3,TIMP3,SOX9,PHLDA1,SOX4,TGM2,RFC3,H2AFX,RHOB,PTP4A3,COL4A1,CDH11,RHOQ,CD44,NPRL3,TTK,SKA3,GJC1,LDHB,IGFBP7,UGGT2,BUB1,JUN,TGFB2,NPM1,NAP1L1,INHBA,SULF1,BMP7,PAICS,VEGFA,COL1A1,NR4A2,CXCL10,COL1A2,PSAT1,COL5A2,TGFBI
95	HEYL	200.0	ARCHS4 Coexpression,188;Enrichr Queries,295;GTEx Coexpression,117	SPARC,CHPF,SERPINE1,AEBP1,THY1,ANTXR1,LOXL2,SOCS3,EDNRA,CCND1,ADAMTS1,PLAU,CALD1,GJA4,PLS3,TIMP3,IGFBP7,SOX9,MAP4,UGGT2,PLTP,TGM2,TEAD4,JUN,TGFB2,LAMB2,BGN,INHBA,SULF1,RHOB,COL1A1,CXCL10,MMP11,PTP4A3,COL1A2,COL5A1,COL4A1,DNAJC10,COL5A2,CDH11,MXRA7,TGFBI,CD44,FBN1
621	HHEX	616.3	ARCHS4 Coexpression,961;Enrichr Queries,412;ReMap ChIP-seq,233;GTEx Coexpression,859	IFITM3,TOP2A,RBM28,LPGAT1,RTKN,SPARC,RIF1,NCF2,ZMYND8,SERPINE1,MKI67,CLDN1,DUSP14,ICAM1,LAPTM4B,CCND1,ADAMTS1,PLAU,MYC,ENC1,TIMP3,SOX9,SKP2,PHLDA1,SOX4,TGM2,CSGALNACT1,MED1,SIGMAR1,SORD,AXIN2,CNPY3,ETV5,RHOB,PTP4A3,COL4A1,RBMS1,TRIB3,TMEM9,AJUBA,CD44,CEBPB,AHCY,TMPRSS3,MAZ,CXXC5,AURKA,CAMSAP2,SOCS3,DRAM1,SLC17A9,ZNF503,PLTP,FZD3,JUN,CCL20,GDF15,TRMT1,HOOK3,VEGFA,ASXL1,NR4A2,TPX2,CXCL10,ZYX,TACC3,…
336	HIC1	426.7	ARCHS4 Coexpression,341;Enrichr Queries,131;GTEx Coexpression,808	IFITM3,CEBPB,SPARC,CD81,SERPINE1,THY1,AEBP1,ICAM1,LOXL2,SOCS3,EDNRA,CCND1,ADAMTS1,PLAU,MYC,TIMP3,IGFBP7,SOX9,PHLDA1,TGM2,JUN,TGFB2,NIFK,LAMB2,GDF15,BGN,INHBA,PARVB,RHOB,VEGFA,COL1A1,NR4A2,NCOR2,CXCL10,PTP4A3,COL1A2,ZEB1,COL5A1,COL4A1,COL5A2,CDH11,RBMS1,TGFBI,MELTF,CD44,FBN1
401	HIC2	474.3	ARCHS4 Coexpression,35;Enrichr Queries,293;GTEx Coexpression,1095	TOP2A,MCM7,ZMYND8,CCNF,CHD7,CHD6,MKI67,LMNB2,CCND1,MYC,ENC1,SKP2,PHLDA1,SOX4,TEAD4,PROSER1,SMARCC1,TGIF2,TUBB,H2AFX,TOMM34,CD3EAP,CKAP5,ETV5,RHOB,NCOR2,CCNA2,SLC7A5,ILF3,PTP4A3,GART,DBN1,CEBPB,NUP205,AHCY,MAZ,HMMR,SRM,AURKA,LARP1,NT5DC2,IGF2BP3,RAE1,BUB1,FANCI,CDT1,TRAP1,JUN,GDF15,PLK1,HMGA1,PAICS,PRRC2A,VEGFA,SMARCA4,NR4A2,TPX2,CDK6,UBE2S,KIF4A,GNAS,TACC3,MELTF,TCF3,PHF19
46	HIF1A	120.8	Literature ChIP-seq,131;ARCHS4 Coexpression,85;Enrichr Queries,259;ReMap ChIP-seq,70;GTEx Coexpression,59	IFITM3,SPARC,ZMYND8,SERPINE1,ZC3HAV1L,CLDN1,IPO7,ANTXR1,LOXL2,ICAM1,CCND1,MYC,RUVBL1,PLS3,SKP2,PHLDA1,SOX4,TGM2,ACTN1,ALG5,CD3EAP,MIF,RAB31,MTHFD2,COL4A1,TRIB3,CEMIP,RNASEH2A,CDCA3,SOCS3,HSPH1,CALD1,ECT2,CDT1,JUN,TGFB2,UBE2I,ALYREF,CDC6,INHBA,EIF2S2,PRRC2B,COL1A1,NR4A2,CXCL10,ANLN,COL1A2,CDK6,COL5A1,CDK4,COL5A2,CDK1,GNAS,GTF2IRD1,TGFBI,MELTF,RPS21,FBN1,TOP2A,CXCL8,HILPDA,CKS1B,ADAMTS1,TIMP3,RRP12…
425	HIF3A	489.0	ARCHS4 Coexpression,689;Enrichr Queries,588;GTEx Coexpression,190	NRP2,CEBPB,SPARC,CD81,SERPINE1,CHD6,IPO7,ICAM1,LOXL2,GJC1,SOCS3,LARP1,CCND1,CALD1,ADAMTS1,PLAU,RGS1,TIMP3,SOX9,MEST,TGM2,AP1M1,JUN,RBPMS,LAMB2,ACTN1,HMGA1,CD3EAP,SULF1,BMP7,RHOB,VEGFA,PRRC2A,COL1A1,CXCL10,PTP4A3,COL1A2,COL5A1,COL4A1,SLCO4A1,MXRA7,SLC29A1,PAFAH1B3,CD44,SEC22C,EIF3B
1227	HINFP	985.0	ARCHS4 Coexpression,1544;ReMap ChIP-seq,264;GTEx Coexpression,1147	IFITM3,TTC26,CDCA3,ZMYND8,CHD7,SERPINE1,NOLC1,AURKA,POLB,ATIC,DUSP10,NT5DC2,IGF2BP3,THEM6,LRRC8E,AP1M1,MCCC2,SMARCC1,NQO2,UBE2I,NEBL,GDF15,H2AFX,CNPY3,DEF8,ASXL1,NR4A2,NMT1,ZYX,TRIB3,SSBP4
506	HIVEP1	541.3	ARCHS4 Coexpression,966;Enrichr Queries,553;GTEx Coexpression,105	NUP205,SF3B3,AHCY,CHD7,CHD6,TTF2,WDR43,ARNTL2,PSMA7,MTDH,CKS1B,ICAM1,SOCS3,TRMT112,DUSP10,TMEM147,CCND1,MYC,ENC1,TIMP3,PHLDA1,SOX4,MED1,JUN,MACC1,ACTN1,SAMD4A,AMMECR1,CD3EAP,NOC3L,HOOK3,PUS7,PALB2,RHOB,VEGFA,NCOR2,NR4A2,SLC7A5,CXCL10,KLF7,PTP4A3,CDK6,WNK1,OAS3,TMEM9,MELTF,CD44
1060	HIVEP2	886.7	ARCHS4 Coexpression,1186;Enrichr Queries,542;GTEx Coexpression,932	CEBPB,SERPINE1,CHD7,PPM1H,CHD6,FAIM2,CAMSAP2,ICAM1,SOCS3,DUSP10,CCND1,ADAMTS1,MYC,ENC1,CAMTA1,TIMP3,KIF3C,PHLDA1,SOX4,JUN,SAMD4A,CD3EAP,INHBA,DNM1,RHOB,VEGFA,NCOR2,NR4A2,CXCL10,KLF7,PTP4A3,CDK6,WNK1,CD44
627	HIVEP3	621.7	ARCHS4 Coexpression,991;Enrichr Queries,339;GTEx Coexpression,535	CEBPB,AHCY,SERPINE1,CHD7,CHD6,CLDN1,TM9SF4,ICAM1,LOXL2,SOCS3,ADGRG1,DUSP10,CCND1,TRIM29,MYC,ENC1,SPP1,CAMTA1,EPHB2,PHLDA1,EPHB3,TGM2,JUN,GDF15,ACTN1,SAMD4A,AMMECR1,CD3EAP,BAIAP2,ETV5,RHOB,NCOR2,SLC7A5,CXCL10,KLF7,PTP4A3,CDK6,COL5A1,TGFBI,MELTF,CD44
701	HLF	664.7	ARCHS4 Coexpression,573;Enrichr Queries,892;GTEx Coexpression,529	NRP2,NPRL3,CHD6,FAIM2,SEZ6L2,CPLX1,TM9SF4,EHBP1,LOXL2,C2,CCND1,SLC17A9,CALD1,ADAMTS1,MYC,ENC1,ZNF503,TIMP3,SOX9,TGM2,FZD3,JUN,RBPMS,SLC2A12,ETV4,ETV5,DNM1,RHOB,VEGFA,COL1A1,NR4A2,CXCL10,PTP4A3,ABI2,PRKAR1B,TGFBI,FBN1
814	HLX	734.3	ARCHS4 Coexpression,909;Enrichr Queries,251;GTEx Coexpression,1043	IFITM3,CEBPB,SPARC,NCF2,SERPINE1,ICAM1,SOCS3,DUSP10,DRAM1,FCGR3B,CCND1,ADAMTS1,PLAU,RGS1,MYC,IGFBP7,PHLDA1,TGM2,JUN,GDF15,INHBA,HOOK3,RHOB,VEGFA,COL1A1,NR4A2,CXCL10,PTP4A3,COL1A2,RAB31,COL5A1,COL4A1,ZYX,RBMS1,TGFBI,CD44,FBN1,GRINA
562	HMBOX1	581.8	ARCHS4 Coexpression,868;Enrichr Queries,854;ReMap ChIP-seq,260;GTEx Coexpression,345	IFITM3,TOP2A,ZMYND8,CHD7,CHD6,JADE3,PWP1,LMNB2,LAPTM4B,PLAU,BBX,TIMP3,ANXA9,SOX4,RNF43,TGIF2,RIPK2,ACTN1,SLC11A2,CD3EAP,ANO6,ATP11A,GPCPD1,TUBG1,NCOR2,PTP4A3,ZEB1,CD47,CD44,AHCY,RPN2,PPM1H,HACD3,PCDH17,PTDSS2,PES1,TPR,S100A11,OSBPL8,NQO2,JUN,ALYREF,HOOK3,LSM5,PRRC2B,VEGFA,ASXL1,NR4A2,TPX2,ANLN,KLF7,XPOT,WNK1,AUNIP,NAA15,MELTF,FBN1
551	HMG20A	573.7	ARCHS4 Coexpression,103;Enrichr Queries,758;GTEx Coexpression,860	ZMYND8,CSE1L,CHD7,CHD6,SMC3,IPO5,CCND1,PPAT,MYC,BBX,TIMP3,SOX4,TMPO,CCT2,SMARCC1,PRMT1,TUBB,CD3EAP,PPP2R5C,CKAP5,ETV5,NCOR2,MSH6,PTP4A3,SLC9A7,RBMS1,ADNP,BCAT1,GART,CD44,CEBPB,NUP205,CXXC5,HACD3,LDHB,HNRNPDL,IGF2BP3,BUB1,S100A11,FANCI,JUN,NPM1,NONO,PARVB,HOOK3,PAICS,SQLE,CDK6,WNK1,PSAT1,ABCE1
682	HMG20B	651.0	ARCHS4 Coexpression,539;Enrichr Queries,372;GTEx Coexpression,1042	IFITM3,TOP2A,CEBPB,SPARC,MAZ,FAIM2,SLC1A4,CXXC5,LMNB2,ICAM1,CCND1,MYC,NT5DC2,PES1,CAMTA1,SOX4,TBC1D16,HES6,JUN,RBPMS,GDF15,ACTN1,CADPS,PLK1,H2AFX,HMGA1,CD3EAP,UBALD1,SND1,CDC25B,SMARCA4,RHOB,PRRC2A,NCOR2,CCNA2,RAB31,MTHFD2,CDK4,UBE2S,GNAS,BIRC5,TRIB3,MELTF,CD44,SSBP4,GRINA
6	HMGA2	19.0	ARCHS4 Coexpression,22;Enrichr Queries,18;GTEx Coexpression,17	SPARC,SERPINE1,MKI67,IPO7,LOXL2,ICAM1,IPO5,LAPTM4B,CCND1,PLAU,MYC,RUVBL1,SOX9,GTSE1,PHLDA1,SOX4,TGM2,TMPO,MED1,SMARCC1,ACTN1,CD3EAP,NEIL3,ILF3,MELK,MTHFD2,COL4A1,TRIB3,AJUBA,RNASEH2A,STC1,HMMR,SKA3,GJC1,LDHB,CCNB1,CALD1,ECT2,JUN,TGFB2,UBE2C,NONO,PLK1,HMGA1,CDC6,INHBA,PAICS,COL1A1,TPX2,ANLN,COL1A2,CDK6,COL5A1,KIF4A,COL5A2,CDK1,TGFBI,FBN1,TOP2A,MCM7,HMGB3,MCM10,FOXM1,LMNB2,SYNCRIP,ADAMTS1,ENC1,TIMP…
281	HMGN3	378.3	ARCHS4 Coexpression,549;ENCODE ChIP-seq,92;ReMap ChIP-seq,76;GTEx Coexpression,796	CHPF,GOLT1A,PDCD5,JADE3,ICAM1,TMEM147,PHLDA2,GTSE1,SMARCC1,UBALD1,SND1,PRPF4,SGO2,ILF3,MELK,COL4A1,TRIB3,CARS2,TSTA3,RNASEH2A,ANKRD16,MAZ,AGAP3,SKA3,SEZ6L2,LDHB,SOCS3,PTDSS2,TSPAN5,SLC19A1,ASIC1,FANCI,CDT1,JUN,FZD3,UBE2I,NEBL,WFS1,ALYREF,HMGA1,B3GALT6,LSM5,PALB2,PAICS,PRRC2A,NR4A2,SQLE,CDK4,NFE2L3,TCF3,RPS21,MRPS17,TTC26,RBM28,ZFAS1,HILPDA,HMGB3,MCM10,FOXM1,LMNB2,CKS1B,POLB,TRMT112,DUSP10,ENC1,TU…
871	HMX1	769.7	ARCHS4 Coexpression,168;Enrichr Queries,1354;GTEx Coexpression,787	NUP205,MAZ,CHD6,WIZ,JADE3,LMNB2,LOXL2,SRM,FOXQ1,PES1,NT5DC2,PEA15,ZNF503,SOX9,PITX1,ASIC1,CDT1,TRAP1,ALYREF,H2AFX,LSAMP,RRP1B,MIF,RANGAP1,BMP7,PRRC2B,PRRC2A,SMARCA4,NR4A2,CXCL10,NT5C3B,PTP4A3,UBE2S,ZNF853
435	HMX2	497.3	ARCHS4 Coexpression,102;Enrichr Queries,1293;GTEx Coexpression,97	CCNF,CHD6,MCM10,HMMR,TTF2,MKI67,LMNB2,LOXL2,FOXQ1,SYNCRIP,LARP1,PPAT,PES1,AP1S3,BUB3,SOX9,BUB1,PITX1,TMPO,FANCI,CDT1,RFC3,SMARCC1,NPM1,GDF15,PRMT1,TUBB,ALYREF,PLK1,H2AFX,RRP1B,PAICS,ETV4,NR4A2,CCNA2,CXCL10,PTP4A3,ILF3,MTHFD2,UBE2S,OAS3,CDK1,TACC3,MELTF,TCF3
500	HMX3	538.0	ARCHS4 Coexpression,205;Enrichr Queries,1327;GTEx Coexpression,82	NUP205,MAZ,CHD6,MCM10,HMMR,TTF2,MKI67,ELK1,LMNB2,LOXL2,FOXQ1,LARP1,PPAT,MYC,PES1,AP1S3,BUB3,SOX9,BUB1,PITX1,TMPO,FANCI,CDT1,TRAP1,RFC3,GDF15,PRMT1,TUBB,ALYREF,H2AFX,PAICS,SND1,PRRC2A,NR4A2,ASXL1,PTP4A3,ILF3,SLC9A7,OAS3,CDK1,MELTF,TCF3,EIF3B,PHF19
1335	HNF1A	1067.0	ARCHS4 Coexpression,1461;Enrichr Queries,547;GTEx Coexpression,1192	CEBPB,GOLT1A,SERPINE1,CHD6,FOXM1,ICAM1,LOXL2,C2,FOXQ1,SLC17A9,CCND1,MYC,SLCO1B3,SOX9,TGM2,JUN,GDF15,CD3EAP,ETV4,VEGFA,COL1A1,NCOR2,NR4A2,CXCL10,PTP4A3,COL4A1,GNAS,TGFBI,MELTF,MET,CD44
490	HNF1B	534.0	ARCHS4 Coexpression,999;Enrichr Queries,481;ReMap ChIP-seq,122	TTC26,RTKN,CXCL8,GOLT1A,CLDN1,ICAM1,LOXL2,CDH6,FOXQ1,CCND1,PLAU,RGS1,ADAMTS1,PPAT,MYC,ENC1,PLS3,CASP2,TIMP3,SOX9,SOX4,TMPO,TGM2,RNF43,RIPK2,ATP11A,ETV4,RHOB,PTP4A3,COL4A1,BCAT1,AJUBA,MET,CD44,CFB,PLA1A,TACSTD2,ARNTL2,PTHLH,SOCS3,ADGRG1,SPP1,TSPAN5,ECT2,TGFB2,JUN,GDF15,MACC1,AHNAK2,SAMD4A,HMGA1,CDC6,PTPN14,PAICS,VEGFA,PDP1,COL1A1,NR4A2,TPX2,CXCL10,TGFBI,MELTF
650	HNF4A	635.3	Literature ChIP-seq,39;ARCHS4 Coexpression,1453;ENCODE ChIP-seq,72;Enrichr Queries,595;ReMap ChIP-seq,153;GTEx Coexpression,1500	SPARC,LPGAT1,TMEM41A,ZMYND8,SERPINE1,SMC3,PWP1,CLDN1,ANTXR1,ICAM1,RRP9,TRIM29,MYC,PPAT,CSPP1,HABP4,BBX,UBAP2L,SOX9,AP1S3,EPHB2,SKP2,SOX4,TMPO,HES6,MED1,ACTN1,SLC11A2,WDR74,CD3EAP,DNAAF5,SND1,SLC5A6,SFRP4,KATNAL1,PRKAR1B,TYRO3,TRIB3,MXRA7,CFB,NUP205,CDCA3,SDC3,NOLC1,AGAP3,HACD3,C2,RRP7A,LARP1,HSPH1,HLCS,EPB41L2,TSPAN5,MAP4,SLC19A1,CDT1,TRAP1,JUN,PLK1,CDC6,PAICS,SMARCA4,COL1A1,TPX2,FERMT1,WNK1,GTF2…
986	HNF4G	849.0	ARCHS4 Coexpression,1556;ENCODE ChIP-seq,109;Enrichr Queries,1008;ReMap ChIP-seq,108;GTEx Coexpression,1464	RTKN,MCM7,SERPINE1,CHD6,PWP1,ICAM1,CKS1B,FOXQ1,CDH6,CCND1,TRIM29,MYC,TRIM2,ENC1,ANXA9,SOX9,ACTN1,ATP11A,AXIN2,ETV4,ETV5,SLC7A5,SLC25A15,PTP4A3,KATNAL1,RBMS1,TRIB3,SLC29A1,AJUBA,MET,CEBPB,AHCY,MAZ,ZNF3,SLC6A20,CXXC5,PSMA7,AURKA,IGF2BP3,PLTP,LRRC8E,TBC1D16,CDT1,NQO2,JUN,CCL20,GDF15,LAMB2,RPP40,TRMT1,BAIAP2,VEGFA,NR4A2,FERMT1,CXCL10,SCD,PSAT1,COL5A2,MELTF,RPS21,SSBP4,ZNF696
1037	HOMEZ	871.7	ARCHS4 Coexpression,1152;Enrichr Queries,510;GTEx Coexpression,953	CEBPB,ZMYND8,CHD7,CHD6,FAIM2,THY1,IPO5,SOCS3,CCND1,ADAMTS1,MYC,ENC1,SOX9,LYAR,PHLDA1,SOX4,AP1M1,JUN,GDF15,SIGMAR1,CD3EAP,HOOK3,TUBG1,ETV5,DNM1,RHOB,VEGFA,NCOR2,NR4A2,SLC7A5,PTP4A3,COL5A1,TRIB3,MELTF,AJUBA,CD44,CDKN3
81	HOXA1	184.7	ARCHS4 Coexpression,52;Enrichr Queries,214;GTEx Coexpression,288	SPARC,CSE1L,SERPINE1,JADE3,FOXM1,LMNB2,ICAM1,LOXL2,CKS1B,FOXQ1,CDH3,CCND1,ADAMTS1,PLAU,MYC,ENC1,TIMP3,PLS3,SOX9,SKP2,PITX1,PHLDA1,SOX4,TEAD4,PRMT1,SIGMAR1,MIF,TUBG1,ETV5,RHOB,SLC7A5,PTP4A3,MELK,COL4A1,CDH11,GARS,BCAT1,AJUBA,MET,CEBPB,SF3B3,AHCY,TACSTD2,TM9SF4,PSMA7,AURKA,CCNB1,PES1,ZNF503,MEST,LRRC8E,S100A11,JUN,TGFB2,GDF15,ALYREF,PLK1,HMGA1,AMMECR1,CDC6,PALB2,COL1A1,NR4A2,CXCL10,TPX2,ANLN,CDK6,C…
902	HOXA10	790.0	ARCHS4 Coexpression,753;Enrichr Queries,156;GTEx Coexpression,1461	SPARC,SERPINE1,NPRL3,MAZ,LMNB2,ICAM1,LOXL2,CCND1,ADAMTS1,PLAU,MYC,PES1,TIMP3,ZNF503,IGFBP7,IGF2BP3,SOX9,PITX1,MEST,SOX4,TGM2,CDT1,JUN,TGFB2,GDF15,PLK1,H2AFX,DNAAF5,PHKA1,VEGFA,COL1A1,CCNA2,CXCL10,PTP4A3,COL1A2,CDK6,COL5A1,COL4A1,CDH11,GNAS,BIRC5,TRIB3,TGFBI,MELTF,CD44,FBN1
160	HOXA11	270.3	ARCHS4 Coexpression,88;Enrichr Queries,333;GTEx Coexpression,390	SERPINE1,ELK1,ANTXR1,LMNB2,ICAM1,LOXL2,CCND1,ADAMTS1,PLAU,MYC,PITX1,SOX4,H2AFX,CD3EAP,CTPS1,RANGAP1,ETV4,SFRP4,PTP4A3,ZEB1,KATNAL1,COL4A1,CDH11,BIRC5,KIZ,CEBPB,CEMIP,NPRL3,MAZ,STK3,SRM,GJC1,SOCS3,CALD1,PES1,ZNF503,WNT2,CDT1,TRAP1,JUN,TGFB2,GDF15,LAMB2,ALYREF,PLK1,INHBA,PRRC2A,COL1A1,NR4A2,CXCL10,COL1A2,CDK6,COL5A1,UBE2S,TGFBI,MELTF,TRIP13,FBN1,EIF3B
623	HOXA13	618.7	ARCHS4 Coexpression,229;Enrichr Queries,634;GTEx Coexpression,993	NUP205,SF3B3,TRRAP,NPRL3,MAZ,IPO7,LMNB2,ICAM1,LOXL2,IPO5,GJC1,FOXQ1,FOXRED2,EDNRA,LARP1,SCML1,CCND1,PLAU,ADAMTS1,MYC,TIMP3,ZNF503,SOX9,PITX1,SOX4,JUN,GDF15,DDX11,ATAD2,H2AFX,CD3EAP,RRP1B,ETV4,PRRC2A,COL1A1,NR4A2,CXCL10,PTP4A3,COL1A2,COL5A1,CDH11,TGFBI,MELTF,KIZ,FBN1,EIF3B
178	HOXA2	293.0	Literature ChIP-seq,154;ARCHS4 Coexpression,223;Enrichr Queries,582;GTEx Coexpression,213	NRP2,TRRAP,LMNB2,LOXL2,EDNRA,CCND1,ADAMTS1,PLAU,MYC,UBAP2L,SOX9,EPHB2,PITX1,SOX4,ACTN1,TUBB,SIGMAR1,BGN,CD3EAP,ANO6,AXIN2,CKAP5,PTP4A3,ILF3,ZEB1,CDH11,SLC29A1,DBN1,ITGA9,NPRL3,HMMR,SOCS3,CALD1,NT5DC2,ZNF503,PDLIM4,MEST,JUN,TGFB2,RBPMS,GDF15,NONO,SULF1,PRRC2B,SMARCA4,COL1A1,NR4A2,CXCL10,FERMT1,COL1A2,COL5A1,TGFBI,PHF19
325	HOXA3	414.0	ARCHS4 Coexpression,603;Enrichr Queries,208;GTEx Coexpression,431	NRP2,SPARC,NCF2,ICAM1,LOXL2,CCND1,ADAMTS1,PLAU,MYC,TIMP3,CASP2,SOX9,PHLDA1,PITX1,SOX4,ACTN1,CD3EAP,ANO6,RHOB,NCOR2,PTP4A3,COL4A1,CDH11,ADNP,SLC29A1,MET,CD44,CEBPB,NPRL3,PPM1H,SOCS3,SLC17A9,CALD1,ZNF503,PDLIM4,MEST,JUN,TGFB2,RBPMS,GDF15,VEGFA,COL1A1,NR4A2,CXCL10,RSL1D1,COL1A2,CDK6,COL5A1,TGFBI,MELTF,CDR2L,FBN1
433	HOXA4	495.7	ARCHS4 Coexpression,362;Enrichr Queries,795;GTEx Coexpression,330	NRP2,CEBPB,CHPF,NPRL3,MAZ,WIZ,ZNF3,LMNB2,LOXL2,SRM,FOXQ1,SOCS3,FOXRED2,CALD1,ADAMTS1,PLAU,NT5DC2,ZNF503,TIMP3,IGFBP7,NBN,SOX9,PITX1,MEST,PDLIM4,SOX4,JUN,TGFB2,RBPMS,GDF15,ACTN1,CD3EAP,ANO6,B3GALT6,RHOB,COL1A1,CXCL10,PTP4A3,ZEB1,COL5A1,UBE2S,CHI3L1,TGFBI,SLC29A1
812	HOXA5	733.0	ARCHS4 Coexpression,736;Enrichr Queries,201;GTEx Coexpression,1262	TOP2A,CEBPB,TMEM41A,SPARC,BRAT1,SERPINE1,NPRL3,MAZ,SDC3,ICAM1,MTDH,SOCS3,CCND1,ADAMTS1,MYC,ENC1,ZNF503,TIMP3,SOX9,PHLDA1,MEST,PITX1,SOX4,CDT1,JUN,GDF15,PLK1,BGN,RHOB,VEGFA,COL1A1,NR4A2,CCNA2,CXCL10,PTP4A3,COL1A2,RAB31,COL5A1,MTHFD2,COL4A1,CDH11,TRIB3,TGFBI,CD47,CD44
769	HOXA6	703.0	ARCHS4 Coexpression,276;Enrichr Queries,940;GTEx Coexpression,893	CEBPB,SF3B3,MCM7,TRRAP,NPRL3,MAZ,CHD6,ICAM1,LOXL2,RRP7A,ADGRG1,SLC17A9,PLAU,ZNF503,UBAP2L,SOX9,PITX1,SOX4,SLC19A1,MED1,CDT1,JUN,GDF15,DDX11,CD3EAP,RRP1B,MIF,PTPN14,RHOB,PRRC2A,NR4A2,PTP4A3,ILF3,ZEB1,CDK6,COL5A1,COL5A2,TGFBI,MELTF
923	HOXA7	807.7	ARCHS4 Coexpression,738;Enrichr Queries,443;GTEx Coexpression,1242	CEBPB,SPARC,NPRL3,CXXC5,MRPL57,PSMA7,LOXL2,SOCS3,EXOSC5,TMEM147,CCND1,ADAMTS1,PLAU,MYC,TIMP3,SOX9,PITX1,MEST,SOX4,JUN,TGFB2,UBE2I,GDF15,CD3EAP,PHKA1,INHBA,MIF,SULF1,PTPN14,RHOB,COL1A1,NR4A2,CXCL10,PTP4A3,COL5A1,COL4A1,TACC3,TGFBI,FBN1
287	HOXA9	380.5	ARCHS4 Coexpression,377;Enrichr Queries,141;ReMap ChIP-seq,237;GTEx Coexpression,767	SPARC,MCM7,HILPDA,SERPINE1,CLDN1,IPO7,LMNB2,ICAM1,LOXL2,LAPTM4B,DUSP10,CCND1,TRIM29,ADAMTS1,MYC,TIMP3,AP1S3,NBN,SOX9,PITX1,SOX4,EPHB3,TGM2,CSGALNACT1,RFC3,DDX11,H2AFX,GTF3A,UBALD1,CD3EAP,HAUS6,GPCPD1,CKAP5,ETV4,ETV5,DNM1,RHOB,PTP4A3,RAB31,ZEB1,COL4A1,CDH11,AJUBA,CD44,NUP205,CEMIP,CEBPB,MAZ,NPRL3,CXXC5,SOCS3,SLC17A9,ZNF503,IGFBP7,MEST,CDT1,FZD3,TGFB2,JUN,GDF15,MACC1,AHNAK2,HMGA1,TRMT1,RRP1B,PTPN14…
775	HOXB1	707.7	ARCHS4 Coexpression,396;Enrichr Queries,798;GTEx Coexpression,929	CHD7,TACSTD2,CTSV,HACD3,LOXL2,TRIM29,MYC,NT5DC2,IGF2BP3,SOX9,PITX1,PHLDA1,MEST,SOX4,JUN,TGFB2,SMARCC1,GDF15,PRMT1,TUBB,NONO,AXIN2,BAIAP2,TUBG1,BMP7,ETV4,RHOB,COL1A1,NR4A2,SQLE,CXCL10,PTP4A3,COL5A1,CDH11,TGFBI,MELTF,CD44,DBN1
1156	HOXB13	942.0	ARCHS4 Coexpression,1431;Enrichr Queries,632;ReMap ChIP-seq,286;GTEx Coexpression,1419	IFITM3,ANKRD16,BRAT1,SERPINE1,PPM1H,CHD6,SLC3A2,HACD3,MKI67,ARNTL2,CAMSAP2,LOXL2,SOCS3,EDNRA,CCND1,ADAMTS1,MYC,NBN,SOX9,PITX1,SOX4,EPHB3,CSGALNACT1,CCT2,JUN,RBPMS,GDF15,SORD,WDR74,TUBG1,BMP7,ETV4,ETV5,RHOB,ASXL1,COL1A1,NR4A2,SLC7A5,KLF7,PRPF4,CXCL10,CXCL11,PTP4A3,WNK1,BIRC5,TGFBI,MELTF
248	HOXB2	352.3	ARCHS4 Coexpression,796;Enrichr Queries,115;GTEx Coexpression,146	IFITM3,NRP2,SPARC,SERPINE1,LOXL2,CCND1,ADAMTS1,PLAU,MYC,ENC1,TIMP3,SOX9,PHLDA1,SOX4,TGM2,ACTN1,BGN,GTF3A,ANO6,RHOB,PTP4A3,ZEB1,COL4A1,CDH11,RBMS1,STRAP,MXRA7,SLC29A1,CD44,CEBPB,GJC1,SOCS3,CALD1,ZNF503,IGFBP7,PDLIM4,MEST,CTHRC1,JUN,TGFB2,RBPMS,LAMB2,GDF15,INHBA,SULF1,VEGFA,PRRC2A,COL1A1,NR4A2,CXCL10,COL1A2,CDK6,COL5A1,COL5A2,ZYX,TGFBI,SSBP4,PHF19
191	HOXB3	303.3	ARCHS4 Coexpression,468;Enrichr Queries,143;GTEx Coexpression,299	NRP2,SPARC,TRRAP,SERPINE1,CHD6,LMNB2,LOXL2,CCND1,ADAMTS1,PLAU,MYC,ENC1,TIMP3,SOX9,PHLDA1,PITX1,SOX4,TGM2,ACTN1,DDX11,ANO6,RHOB,NCOR2,PTP4A3,ILF3,ZEB1,COL4A1,CDH11,SLC29A1,CD44,NPRL3,MAZ,WIZ,GJC1,SOCS3,CALD1,ZNF503,PDLIM4,MEST,JUN,TGFB2,RBPMS,GDF15,LAMB2,SULF1,PRRC2B,PRRC2A,COL1A1,NR4A2,ASXL1,CXCL10,COL1A2,CDK6,COL5A1,COL5A2,TGFBI,MELTF,FBN1
61	HOXB4	149.5	Literature ChIP-seq,26;ARCHS4 Coexpression,169;Enrichr Queries,228;GTEx Coexpression,175	SPARC,TRRAP,GOLT1A,ZMYND8,SERPINE1,IPO7,ELK1,LOXL2,LAPTM4B,CCND1,RGS1,MYC,LAMP2,RUVBL1,BBX,UBAP2L,NBN,SOX9,PHLDA1,PITX1,SOX4,TGM2,HES6,ACTN1,DDX11,SND1,MSH6,ACLY,PRPF4,ILF3,KATNAL1,COL4A1,AJUBA,NUP205,RNASEH2A,NPRL3,MAZ,HMMR,MTDH,GJC1,SOCS3,LARP1,HNRNPDL,CALD1,AP1M1,ASIC1,CDT1,OSBPL8,JUN,TGFB2,RBPMS,ALYREF,NONO,RPP40,HMGA1,INHBA,CDC6,HOOK3,PRRC2A,SMARCA4,COL1A1,NR4A2,CXCL10,TPX2,POLA2,COL1A2,CDK6…
635	HOXB5	625.0	ARCHS4 Coexpression,221;Enrichr Queries,148;GTEx Coexpression,1506	SPARC,SERPINE1,LOXL2,EDNRA,CCND1,ADAMTS1,PLAU,MYC,ENC1,TIMP3,SOX9,EPHB2,PHLDA2,PHLDA1,PITX1,SOX4,TGM2,DLGAP4,ACTN1,BGN,ETV5,RHOB,PTP4A3,COL4A1,CDH11,CD44,DBN1,NPRL3,WIZ,SOCS3,CALD1,ZNF503,IGFBP7,CTHRC1,JUN,TGFB2,GDF15,INHBA,BMP7,LARP6,PRRC2B,VEGFA,SMARCA4,COL1A1,NR4A2,CXCL10,FERMT1,COL1A2,CDK6,COL5A1,COL5A2,TGFBI
716	HOXB6	673.0	ARCHS4 Coexpression,208;Enrichr Queries,274;GTEx Coexpression,1537	SPARC,SERPINE1,FOXM1,IPO7,LMNB2,LOXL2,CCND1,ADAMTS1,PLAU,MYC,TIMP3,SOX9,EPHB2,PHLDA2,PHLDA1,PITX1,SOX4,TGM2,DDX11,H2AFX,UBALD1,AXIN2,RANGAP1,RHOB,NCOR2,PTP4A3,ILF3,CDH11,CD44,NPRL3,MAZ,WIZ,SOCS3,PES1,NT5DC2,ZNF503,IGFBP7,MEST,JUN,TGFB2,GDF15,INHBA,PRRC2A,COL1A1,NR4A2,CXCL10,COL1A2,COL5A1,UBE2S,COL5A2,TGFBI,FBN1
449	HOXB7	508.4	Literature ChIP-seq,146;ARCHS4 Coexpression,382;Enrichr Queries,198;ReMap ChIP-seq,291;GTEx Coexpression,1525	IFITM3,TOP2A,MRPS17,SPARC,NCF2,ZFAS1,CSE1L,ZMYND8,SERPINE1,PDCD5,HMGB3,LOXL2,TRMT112,ATIC,CCND1,ADAMTS1,PLAU,MYC,ENC1,LAMP2,TIMP3,SOX9,EPHB2,PHLDA2,PHLDA1,PITX1,GTSE1,SOX4,TGM2,CSGALNACT1,RIPK2,ACTN1,ALG5,PPP2R5C,TUBG1,PUS7,ETV4,MSH6,SLC7A5,PTP4A3,COL4A1,MTHFD2,BIRC5,CHI3L1,ADNP,MXRA7,KIZ,CD44,CEBPB,CEMIP,CDCA3,MRPL57,PTHLH,MTDH,ADGRG1,SH3TC2,IGFBP7,KIF3C,PDLIM4,CTHRC1,JUN,TGFB2,NPM1,NIFK,GDF15,H…
161	HOXB8	270.7	ARCHS4 Coexpression,128;Enrichr Queries,364;GTEx Coexpression,320	TRRAP,SERPINE1,FOXM1,IPO7,LMNB2,LOXL2,FOXQ1,CCND1,ADAMTS1,PLAU,TRIM2,MYC,PEA15,TIMP3,UBAP2L,SOX9,PHLDA1,PITX1,SOX4,EPHB3,TGM2,H2AFX,BGN,AXIN2,ETV4,RHOB,NCOR2,PTP4A3,ILF3,COL4A1,CDH11,CD44,DBN1,MAZ,WIZ,TMTC4,LARP1,SH3TC2,PES1,NT5DC2,SPP1,ZNF503,MAP4,JUN,TGFB2,GDF15,ALYREF,NONO,HMGA1,PRRC2B,PRRC2A,SMARCA4,COL1A1,NR4A2,ANLN,CXCL10,DPY19L1,COL1A2,COL5A1,WNK1,UBE2S,COL5A2,TGFBI,TCF3
483	HOXB9	530.0	ARCHS4 Coexpression,44;Enrichr Queries,67;GTEx Coexpression,1479	MCM7,TRRAP,SERPINE1,MKI67,CLDN1,IPO7,LMNB2,ICAM1,LOXL2,CCND1,ADAMTS1,PLAU,MYC,TIMP3,UBAP2L,SOX9,EPHB2,PHLDA1,PITX1,SOX4,EPHB3,TGM2,SMARCC1,DDX11,ETV4,CKAP5,SND1,RHOB,CCNA2,SLC7A5,PTP4A3,ILF3,CDH11,TRIB3,GARS,BCAT1,GART,CD44,NUP205,SF3B3,NPRL3,MAZ,STC1,SLC1A4,SOCS3,LARP1,PES1,ZNF503,MEST,CTHRC1,FANCI,CDT1,TRAP1,JUN,TGFB2,GDF15,NONO,PLK1,HMGA1,INHBA,BMP7,PAICS,PRRC2B,VEGFA,PRRC2A,SMARCA4,COL1A1,NR4…
603	HOXC10	604.0	ARCHS4 Coexpression,912;Enrichr Queries,313;GTEx Coexpression,587	NUFIP1,COL11A1,SERPINE1,NPRL3,IPO7,PSMA7,LOXL2,FOXQ1,CCND1,ADAMTS1,PLAU,MYC,TIMP3,SOX9,PITX1,MEST,CTHRC1,TEAD4,TRAP1,JUN,TGFB2,GDF15,BGN,PHKA1,INHBA,SULF1,TUBG1,PTPN14,COL1A1,NR4A2,SLC7A5,CXCL10,PTP4A3,COL1A2,COL5A1,COL4A1,COL5A2,TSR1,TGFBI,TRIP13,CD44,FBN1
186	HOXC11	300.8	ARCHS4 Coexpression,130;Enrichr Queries,526;ReMap ChIP-seq,294;GTEx Coexpression,253	CHD6,FOXM1,PWP1,IPO7,LMNB2,LOXL2,FOXQ1,CCND1,MYC,SOX9,PHLDA1,PITX1,SOX4,EPHB3,MED1,H2AFX,DNAAF5,RANGAP1,ETV4,RHOB,SLC7A5,PTP4A3,AJUBA,SF3B3,COL11A1,TROAP,NPRL3,MAZ,ASCL2,PES1,ZNF503,LRRC8E,CTHRC1,CDT1,TRAP1,JUN,TGFB2,GDF15,ALYREF,ATAD2,AMMECR1,INHBA,PTPN14,BMP7,PRRC2A,COL1A1,NR4A2,CXCL10,TPX2,ANLN,COL1A2,COL5A1,UBE2S,COL5A2,TGFBI,TRIP13,FBN1,EIF3B
684	HOXC12	652.7	ARCHS4 Coexpression,249;Enrichr Queries,1218;GTEx Coexpression,491	NPRL3,MAZ,WIZ,FOXM1,CLDN1,IPO7,LMNB2,LOXL2,FOXQ1,FOXRED2,LARP1,TRIM29,ADAMTS1,UBAP2L,SOX9,PITX1,MEST,LRRC8E,EPHB3,HES6,TRAP1,TGFB2,AHNAK2,SORD,SULF1,RANGAP1,PRRC2A,COL1A1,NR4A2,CXCL10,TPX2,ANLN,PTP4A3,SIK1,AJUBA,CD44,EIF3B
360	HOXC13	445.3	ARCHS4 Coexpression,129;Enrichr Queries,352;GTEx Coexpression,855	SERPINE1,CHD6,CTSV,FOXM1,CLDN1,IPO7,LMNB2,LOXL2,FOXQ1,CCND1,TRIM29,ADAMTS1,MYC,TIMP3,SOX9,PHLDA2,PHLDA1,PITX1,EPHB3,H2AFX,DNAAF5,RANGAP1,ETV4,ETV5,SLC7A5,PTP4A3,AJUBA,CEMIP,SF3B3,AHCY,COL11A1,NPRL3,MAZ,SRM,LARP1,PES1,TRAP1,JUN,GDF15,ALYREF,AHNAK2,ATAD2,INHBA,SULF1,BMP7,PRRC2A,COL1A1,NR4A2,CXCL10,TPX2,ANLN,COL5A1,UBE2S,COL5A2,NFE2L3,TGFBI,TRIP13,EIF3B
152	HOXC4	260.3	ARCHS4 Coexpression,126;Enrichr Queries,501;GTEx Coexpression,154	TRRAP,CHD6,FOXM1,PWP1,LMNB2,LOXL2,FOXQ1,CCND1,ADAMTS1,MYC,TIMP3,UBAP2L,SOX9,SKP2,PHLDA1,PITX1,SOX4,DDX11,H2AFX,UBALD1,RANGAP1,RHOB,PTP4A3,ILF3,COL4A1,CDH11,CEMIP,NPRL3,MAZ,WIZ,SOCS3,ADGRG1,LARP1,PES1,NT5DC2,ZNF503,IGF2BP3,UGGT2,CTHRC1,CDT1,TRAP1,JUN,GDF15,ALYREF,RRP1B,PTPN14,BMP7,PRRC2B,PRRC2A,SMARCA4,COL1A1,CXCL10,COL1A2,COL5A1,UBE2S,COL5A2,TGFBI,TCF3,FBN1
323	HOXC5	412.0	ARCHS4 Coexpression,99;Enrichr Queries,638;GTEx Coexpression,499	SERPINE1,PDCD5,FOXM1,PWP1,LMNB2,LOXL2,FOXQ1,CCND1,ADAMTS1,TIMP3,SOX9,PHLDA1,PITX1,EPHB3,TGM2,SIGMAR1,H2AFX,SORD,TUBG1,RHOB,PTP4A3,CDH11,GARS,AHCY,TROAP,NPRL3,MAZ,WIZ,PSMA7,STK3,SRM,LARP1,PES1,NT5DC2,ZNF503,UGGT2,CTHRC1,TRAP1,JUN,TGFB2,GDF15,ALYREF,PTPN14,PRRC2B,PRRC2A,COL1A1,NR4A2,CXCL10,COL1A2,COL5A1,XPOT,UBE2S,COL5A2,TGFBI,TRIP13,FBN1,EIF3B
74	HOXC6	175.7	ARCHS4 Coexpression,170;Enrichr Queries,136;GTEx Coexpression,221	TOP2A,SPARC,SERPINE1,FOXM1,PWP1,IPO7,LMNB2,LOXL2,FOXQ1,CCND1,ADAMTS1,PLAU,MYC,TIMP3,SOX9,PHLDA1,PITX1,SOX4,SORD,UBALD1,RHOB,NCOR2,SLC7A5,PTP4A3,COL4A1,CDH11,BIRC5,CEMIP,COL11A1,NPRL3,MAZ,WIZ,LARP1,ZNF503,IGFBP7,MEST,CTHRC1,TRAP1,JUN,TGFB2,GDF15,UBE2C,LAMB2,INHBA,SULF1,PTPN14,PRRC2A,COL1A1,NR4A2,CXCL10,COL1A2,COL5A1,CDK4,UBE2S,COL5A2,TGFBI,FBN1
118	HOXC8	224.7	ARCHS4 Coexpression,407;Enrichr Queries,210;GTEx Coexpression,57	SPARC,WDR3,ZMYND8,SERPINE1,CHD6,TTF2,LOXL2,PANX1,CCND1,ADAMTS1,PLAU,MYC,TIMP3,SOX9,PHLDA1,PITX1,SOX4,MED1,BGN,CD3EAP,RHOB,SLC7A5,PTP4A3,COL4A1,CDH11,BIRC5,NUFIP1,COL11A1,NPRL3,MTDH,LARP1,TPR,IGF2BP3,IGFBP7,ECT2,MEST,CTHRC1,AP1M1,JUN,TGFB2,NIFK,GDF15,RPP40,ATAD2,INHBA,EIF2S2,SULF1,PTPN14,BYSL,COL1A1,RSL1D1,CXCL10,COL1A2,COL5A1,COL5A2,TSR1,TGFBI,ABCE1,FBN1
301	HOXC9	391.3	Literature ChIP-seq,86;ARCHS4 Coexpression,256;Enrichr Queries,309;GTEx Coexpression,914	SPARC,CSE1L,ZMYND8,SERPINE1,PDCD5,LOXL2,LAPTM4B,CCND1,PLAU,MYC,RUVBL1,HABP4,BBX,SOX9,NBN,PHLDA2,SKP2,PITX1,GTSE1,PHLDA1,SOX4,MED1,ACTN1,TOMM34,CD3EAP,PHKA1,SLC5A6,COL4A1,MTHFD2,MRTO4,CARS2,NUP205,NPRL3,NOLC1,STC1,AEBP1,HMMR,CDT1,TRAP1,JUN,TGFB2,NOP16,INHBA,EIF2S2,PALB2,COL1A1,NR4A2,CXCL10,TPX2,ANLN,IRAK1BP1,COL1A2,KIF18B,COL5A1,UBE2S,CDK4,COL5A2,NMT1,GTF2IRD1,TGFBI,FBN1,MRPS17,TTC26,RBM28,NRP2,WD…
344	HOXD1	432.0	ARCHS4 Coexpression,473;Enrichr Queries,577;GTEx Coexpression,246	RTKN,CSE1L,SERPINE1,JADE3,SMC3,LOXL2,FOXQ1,SCML1,ADAMTS1,TRIM2,MYC,PEA15,LAMP2,TIMP3,SOX9,PHLDA2,PITX1,SOX4,CCT2,RFC3,TUBG1,PTP4A3,COL4A1,CDH11,MCM6,TACSTD2,TMTC4,SH3TC2,SPP1,MAP4,RAE1,BUB1,CTHRC1,JUN,TGFB2,GDF15,COL1A1,NR4A2,ANLN,CXCL10,DPY19L1,POLA2,COL1A2,COL5A1,WNK1,COL5A2,NFE2L3,TGFBI,TRIP13
143	HOXD10	252.0	ARCHS4 Coexpression,28;Enrichr Queries,392;GTEx Coexpression,336	NRP2,SPARC,MCM7,CD81,TRRAP,SERPINE1,FOXM1,ANTXR1,LMNB2,LOXL2,IPO5,FOXQ1,EDNRA,SCML1,CCND1,PLAU,ADAMTS1,TIMP3,PLS3,UBAP2L,SOX9,PITX1,DDX11,CTPS1,RANGAP1,CKAP5,NT5C3B,PTP4A3,ILF3,ZEB1,COL4A1,CDH11,GEMIN4,KIZ,NUP205,SF3B3,COL11A1,NPRL3,MAZ,STC1,WIZ,STK3,GJC1,FOXRED2,LARP1,EPB41L2,PES1,TPR,ZNF503,PDLIM4,MEST,FANCI,CDT1,TRAP1,TGFB2,GDF15,NONO,INHBA,RRP1B,PRRC2B,PRRC2A,COL1A1,NR4A2,CXCL10,COL1A2,KIF18B…
368	HOXD11	452.3	ARCHS4 Coexpression,32;Enrichr Queries,832;GTEx Coexpression,493	NRP2,CD81,TRRAP,SERPINE1,FOXM1,LMNB2,LOXL2,FOXQ1,SCML1,CCND1,PLAU,ADAMTS1,PLS3,UBAP2L,SOX9,SKP2,PITX1,DDX11,SIGMAR1,H2AFX,UBALD1,CTPS1,MIF,RANGAP1,NT5C3B,PTP4A3,ILF3,ZEB1,CDH11,KIZ,NUP205,SF3B3,COL11A1,NPRL3,MAZ,WIZ,PTHLH,SRM,GJC1,FOXRED2,PES1,NT5DC2,ZNF503,PDLIM4,FANCI,CDT1,TRAP1,JUN,GDF15,ALYREF,NONO,INHBA,RRP1B,PRRC2B,PRRC2A,COL1A1,NR4A2,CXCL10,COL1A2,KIF18B,COL5A1,UBE2S,TGFBI,MELTF,TRIP13
1049	HOXD12	878.3	ARCHS4 Coexpression,928;Enrichr Queries,1325;GTEx Coexpression,382	NRP2,TGFB2,GDF15,LAMB2,ACTN1,CTPS1,ASCL2,PCDH17,GJC1,FOXQ1,NR4A2,CXCL10,EDNRA,PTP4A3,ZEB1,COL5A1,CALD1,COL5A2,UBAP2L,SOX9,MELTF,KIZ,PITX1
184	HOXD13	297.8	Literature ChIP-seq,110;ARCHS4 Coexpression,25;Enrichr Queries,681;GTEx Coexpression,375	NRP2,MCM7,TRRAP,WDR4,CHD6,MCM10,FOXM1,LMNB2,LOXL2,IPO5,FOXQ1,SCML1,CCND1,ADAMTS1,MYC,TIMP3,PLS3,UBAP2L,SOX9,PITX1,ACTN1,DDX11,SIGMAR1,H2AFX,CTPS1,RANGAP1,ETV4,CKAP5,NT5C3B,ACLY,PTP4A3,ILF3,ZEB1,COL4A1,CDH11,GEMIN4,BIRC5,KIZ,NUP205,SF3B3,AHCY,COL11A1,MAZ,NOLC1,TTK,SRM,GJC1,FOXRED2,LARP1,CALD1,PES1,NT5DC2,ZNF503,PDLIM4,FANCI,CDT1,TRAP1,JUN,GDF15,ALYREF,NONO,PLK1,NAP1L1,RRP1B,BMP7,PRRC2B,PRRC2A,COL1…
889	HOXD3	784.0	ARCHS4 Coexpression,649;Enrichr Queries,1181;GTEx Coexpression,522	CD81,NPRL3,MAZ,WIZ,STK3,LOXL2,CAMSAP2,ZNF503,TIMP3,SOX9,PITX1,SOX4,TBC1D16,GDF15,BMP7,PRRC2B,SMARCA4,MSH6,COL1A1,NR4A2,CXCL10,PTP4A3,COL5A1,CDK4,COL4A1,CDH11,TGFBI,MXRA7,DBN1
505	HOXD4	541.0	ARCHS4 Coexpression,342;Enrichr Queries,636;GTEx Coexpression,645	SERPINE1,NPRL3,TACSTD2,WIZ,THY1,LMNB2,STK3,LOXL2,FOXQ1,EDNRA,CCND1,ADAMTS1,EPB41L2,ZNF503,TIMP3,SOX9,PHLDA1,PITX1,TBC1D16,TGFB2,GDF15,LAMB2,ALYREF,BGN,SULF1,TUBG1,BMP7,PRRC2B,PRRC2A,MSH6,COL1A1,CXCL10,PTP4A3,ILF3,COL1A2,COL5A1,CDK4,COL4A1,CDH11,RBMS1,TGFBI,DBN1,FBN1
744	HOXD8	690.7	ARCHS4 Coexpression,422;Enrichr Queries,688;GTEx Coexpression,962	SPARC,CD81,SERPINE1,NPRL3,ANTXR1,STK3,LOXL2,FOXQ1,SOCS3,SCML1,ADAMTS1,CALD1,TIMP3,ZNF503,IGFBP7,SOX9,PITX1,SOX4,CTHRC1,JUN,GDF15,LAMB2,PTPN14,MSH6,ASXL1,COL1A1,CXCL10,PTP4A3,COL1A2,COL5A1,COL4A1,COL5A2,CDH11,TGFBI,MXRA7,FBN1,CDKN3
587	HOXD9	596.0	ARCHS4 Coexpression,202;Enrichr Queries,937;GTEx Coexpression,649	CD81,MAZ,WIZ,THY1,FOXM1,ANTXR1,LMNB2,STK3,LOXL2,GJC1,FOXQ1,EDNRA,ADAMTS1,PES1,NT5DC2,TIMP3,ZNF503,SOX9,PITX1,JUN,LAMB2,DDX11,ALYREF,UBALD1,PRRC2B,PRRC2A,SMARCA4,COL1A1,NR4A2,CXCL10,PTP4A3,ILF3,COL1A2,COL5A1,COL4A1,UBE2S,COL5A2,CDH11,TGFBI,KIZ,DBN1,FBN1
274	HSF1	371.8	Literature ChIP-seq,118;ARCHS4 Coexpression,250;ENCODE ChIP-seq,58;ReMap ChIP-seq,78;GTEx Coexpression,1355	SPARC,CHPF,MCM7,ZMYND8,SERPINE1,ELK1,LMNB2,CKS1B,RRP9,TRMT112,LAPTM4B,TIMP3,PHLDA1,TGM2,TMPO,TEAD4,PRMT1,H2AFX,BGN,WDR74,TOMM34,CD3EAP,UBALD1,TUBG1,RANGAP1,ETV4,CDC25B,NCOR2,SLC7A5,SLC25A15,RAB31,SLCO4A1,STRAP,TRIB3,MXRA7,SLC29A1,PAFAH1B3,CARS2,DBN1,CEBPB,RNASEH2A,CDCA3,BRAT1,MAZ,WIZ,AGAP3,AEBP1,ZNF3,PSMA7,GJC1,PTDSS2,HSPH1,SLC17A9,PES1,SLC19A1,LRRC8E,CDT1,JUN,UBE2I,CCL20,GDF15,ALYREF,OSBPL3,PLK1…
903	HSF2	791.0	ARCHS4 Coexpression,523;Enrichr Queries,414;GTEx Coexpression,1436	TOP2A,CEBPB,CD81,CHD7,CHD6,SMC3,MKI67,HACD3,HSPH1,CCND1,MYC,ENC1,SOX9,PHLDA1,SOX4,S100A11,CCT2,JUN,FZD3,ACTN1,CKAP2,CD3EAP,PHKA1,NAP1L1,RHOB,VEGFA,MSH6,NR4A2,SQLE,CXCL10,PTP4A3,ZEB1,PSAT1,CDK1,ZYX,MCM6,MELTF,PAFAH1B3,CD44,GRINA
1025	HSF4	864.0	ARCHS4 Coexpression,564;Enrichr Queries,611;GTEx Coexpression,1417	IFITM3,CEBPB,CHD6,FAIM2,AGAP3,AEBP1,GDPD5,SEZ6L2,CPLX1,ICAM1,LOXL2,SOCS3,ADGRG1,MYC,SOX9,SOX4,HES6,JUN,GDF15,CD3EAP,DNM1,VEGFA,PRRC2A,COL1A1,NR4A2,NCOR2,SLC7A5,CXCL10,PTP4A3,PRKAR1B,ZNF74,TRIB3,TGFBI,MELTF,SLC29A1,CD44,GRINA
1589	HSF5	1375.0	ARCHS4 Coexpression,1589;Enrichr Queries,1097;GTEx Coexpression,1440	JUN,GDF15,MACC1,CHD6,HOOK3,ICAM1,LOXL2,NR4A2,CXCL10,PTP4A3,ADAMTS1,TIMP3,IGF2BP3,MELTF,BCAT1,CDKN3,TCFL5
1621	HSFX1	1521.0	ARCHS4 Coexpression,1558;GTEx Coexpression,1483	RHOQ,PRRC2A
1631	HSFX2	1598.0	ARCHS4 Coexpression,1598
1487	HSFY1	1210.0	ARCHS4 Coexpression,1582;GTEx Coexpression,838	TRIM2,RBMS1,PAFAH1B3,PHLDA1,PITX1
1592	HSFY2	1386.0	ARCHS4 Coexpression,1577;GTEx Coexpression,1195	PPM1H,CAMTA1,DNM1
831	IKZF1	747.5	Literature ChIP-seq,141;ARCHS4 Coexpression,1501;ENCODE ChIP-seq,71;Enrichr Queries,1283;ReMap ChIP-seq,112;GTEx Coexpression,1377	IFITM3,LPGAT1,NCF2,ZMYND8,SERPINE1,CLDN1,IPO7,ICAM1,TMEM147,PLAU,RGS1,MYC,AP1S2,BBX,AP1S3,NBN,TGM2,RNF43,SLC11A2,WDR74,GTF3A,CNPY3,ATP11A,SFRP4,ILF3,RAB31,MELK,KATNAL1,MTHFD2,TRIB3,MXRA7,AJUBA,PLA1A,NUP205,SDC3,TACSTD2,SLC1A4,CAMSAP2,SOCS3,ADGRG1,CALD1,EPB41L2,TPR,PLTP,ASIC1,FANCI,CDT1,JUN,HOOK3,PRRC2A,SMARCA4,COL1A1,CXCL10,TPX2,CDK6,DNAJC10,TGFBI,TCF3,PHF19,CXCL8,SNX10,FOXM1,CKS1B,TRMT112,SYNCRI…
697	IKZF2	662.3	ARCHS4 Coexpression,1109;Enrichr Queries,828;GTEx Coexpression,50	NUP205,CCNF,CHD6,MCM10,HMMR,TTF2,MKI67,ARNTL2,CKS1B,ICAM1,SOCS3,DUSP10,RGS1,PPAT,MYC,TIMP3,AP1S3,BUB1,PHLDA1,SOX4,TMPO,CDT1,RFC3,JUN,TGFB2,UBE2C,MACC1,CD3EAP,HOOK3,PAICS,VEGFA,CCNA2,NR4A2,CXCL10,KLF7,NEIL3,PTP4A3,KIF18B,ZEB1,CDK6,WNK1,OAS3,CDK1,CD44,FBN1
1412	IKZF3	1133.0	ARCHS4 Coexpression,1606;Enrichr Queries,1341;GTEx Coexpression,452	CDT1,RFC3,JUN,TTF2,HOOK3,MKI67,ICAM1,SOCS3,CXCL10,PTP4A3,RGS1,OAS3,MYC,AP1S3,BUB1,CD44,TMPO
1253	IKZF4	1005.0	ARCHS4 Coexpression,1034;Enrichr Queries,602;GTEx Coexpression,1380	CHD7,CHD6,CXXC5,MKI67,LOXL2,SOCS3,MYC,CASP2,TIMP3,CAMTA1,SOX9,PHLDA1,SOX4,S100A11,JUN,TGFB2,FZD3,GDF15,TUBB,PHKA1,HOOK3,VEGFA,NR4A2,SLC7A5,CXCL10,KLF7,PTP4A3,CDK6,ABI2,MELTF,BCAT1,CD44
1065	IKZF5	889.3	ARCHS4 Coexpression,568;Enrichr Queries,1063;GTEx Coexpression,1037	CEBPB,RIF1,CD81,CHD6,LMNB2,TMTC4,DUSP10,HNRNPDL,MYC,NT5DC2,BBX,SOX4,TBC1D16,OSBPL8,JUN,LAMB2,ACTN1,CD3EAP,HOOK3,VEGFA,SMARCA4,NR4A2,KLF7,PTP4A3,ZEB1,MTHFD2,MELTF,AJUBA,CD44,DBN1
1208	INSM1	973.7	ARCHS4 Coexpression,614;Enrichr Queries,1153;GTEx Coexpression,1154	HES6,JUN,FZD3,CHD7,CADPS,CHD6,SEZ6L2,BMP7,LOXL2,SMARCA4,NR4A2,CXCL10,ACLY,PTP4A3,MYC,ENC1,GNAS,NELFCD,SOX9,MXRA7,SOX4,CD44,ASIC1
1138	INSM2	932.3	ARCHS4 Coexpression,895;Enrichr Queries,1316;GTEx Coexpression,586	HES6,DDX11,CADPS,LSAMP,CHD6,FAIM2,SEZ6L2,CPLX1,BMP7,LOXL2,SMARCA4,FOXQ1,NR4A2,CXCL10,DBNDD1,PTP4A3,PRKAR1B,NT5DC2,GNAS,CAMTA1,KIF3C,MXRA7,ASIC1
594	IRF1	599.2	Literature ChIP-seq,156;ARCHS4 Coexpression,1448;ENCODE ChIP-seq,24;Enrichr Queries,685;ReMap ChIP-seq,60;GTEx Coexpression,1222	IFITM3,TMEM41A,RIF1,NCF2,CD81,ZMYND8,SERPINE1,PDCD5,PWP1,ANTXR1,ICAM1,TMEM147,CCND1,PLAU,MYC,CSPP1,LAMP2,AP1S2,BBX,UBAP2L,NBN,SKP2,PHLDA1,GTSE1,TGM2,TMPO,MCCC2,HES6,MED1,RNF43,SMARCC1,DDX11,ACTN1,SLC11A2,ALG5,WDR74,GTF3A,CD3EAP,UBALD1,DNAAF5,SND1,MSH6,ACLY,PRPF4,SGO2,NEIL3,MELK,MTHFD2,MRTO4,GEMIN4,TRIB3,CFB,TMEM185B,TSTA3,RNASEH2A,CDCA3,TROAP,NPRL3,AGAP3,HMMR,HACD3,SKA3,TMTC4,RRP7A,SOCS3,LDHB,PTD…
1196	IRF2	966.8	ARCHS4 Coexpression,1465;Enrichr Queries,773;ReMap ChIP-seq,83;GTEx Coexpression,1546	IFITM3,TTC26,MCM7,NCF2,ZMYND8,ICAM1,CKS1B,TRMT112,DUSP10,FCGR3B,CCND1,PPAT,MYC,SOX9,PHLDA1,TMPO,TGM2,TGIF2,PRMT1,TUBB,ACTN1,H2AFX,WDR74,CD3EAP,UBALD1,RANGAP1,DNM1,RHOB,NCOR2,PTP4A3,MTHFD2,TRIB3,MXRA7,CD47,SLC29A1,CARS2,DBN1,CD44,CEBPB,RNASEH2A,MAZ,SLC3A2,AGAP3,ZNF3,CXXC5,SOCS3,DRAM1,ASIC1,CDT1,NQO2,JUN,GDF15,ALYREF,HMGA1,TRMT1,PAICS,VEGFA,NR4A2,CXCL10,TACC3,SSBP4
784	IRF3	714.0	ARCHS4 Coexpression,1417;ENCODE ChIP-seq,14;Enrichr Queries,666;ReMap ChIP-seq,188;GTEx Coexpression,1285	CD81,CSE1L,CCNF,TTF2,ELK1,RRP9,ICAM1,CCND1,MYC,RUVBL1,HABP4,BBX,SOX4,TMPO,ACTN1,SLC11A2,WDR74,CD3EAP,UBALD1,CNPY3,MTHFD2,CARS2,RNASEH2A,ANKRD16,CDCA3,RPN2,TROAP,MAZ,HMMR,TMTC4,CCNB1,CALD1,CAMTA1,ECT2,PLTP,JUN,UBE2I,UBE2C,WFS1,OSBPL3,NONO,HMGA1,B3GALT6,CDC6,SMARCA4,TPX2,CXCL10,KIF18B,COL5A1,CDK4,UBE2S,NMT1,CDK1,GTF2IRD1,TCF3,MELTF,RPS21,TOP2A,MCM7,CHD6,MCM10,FOXM1,CKS1B,TRMT112,DUSP10,PRMT1,RIPK2,…
485	IRF4	531.4	ARCHS4 Coexpression,1143;ENCODE ChIP-seq,99;Enrichr Queries,1073;ReMap ChIP-seq,199;GTEx Coexpression,143	MRPS17,RBM28,TMEM41A,MCM7,RIF1,NCF2,ZFAS1,HILPDA,MCM10,TTF2,MKI67,CLDN1,PWP1,LMNB2,ICAM1,CKS1B,TRMT112,DUSP10,CCND1,PLAU,RGS1,PPAT,MYC,ENC1,PEA15,AP1S3,NBN,GTSE1,TMPO,TGM2,CCT2,RFC3,SMARCC1,PRMT1,DDX11,H2AFX,WDR74,CD3EAP,SLC7A5,PTP4A3,ILF3,ZEB1,MTHFD2,OAS3,GARS,TRIB3,CD47,CD44,PLA1A,SEC22C,NUP205,CEBPB,RNASEH2A,ANKRD16,NUFIP1,MAZ,NOLC1,SLC1A4,SLC3A2,HMMR,ZNF3,CXXC5,SKA3,MRPL57,TM9SF4,MTDH,RRP7A,S…
1430	IRF5	1150.0	ARCHS4 Coexpression,1022;Enrichr Queries,1029;GTEx Coexpression,1398	IFITM3,CDT1,JUN,CEBPB,NCF2,GDF15,SERPINE1,HOOK3,CNPY3,ICAM1,SOCS3,CXCL10,PTP4A3,CCND1,PLAU,RGS1,OAS3,MYC,ZYX,TGFBI,CD44,TGM2
656	IRF6	638.3	ARCHS4 Coexpression,799;Enrichr Queries,658;GTEx Coexpression,458	IFITM3,SERPINE1,TACSTD2,CLDN1,PTHLH,ICAM1,ADGRG1,CDH3,CCND1,TRIM29,MYC,TIMP3,SOX9,PHLDA1,SOX4,S100A11,EPHB3,TGM2,RNF43,JUN,GDF15,AHNAK2,CD3EAP,BAIAP2,COL1A1,FERMT1,SLC7A5,CXCL10,PTP4A3,COL4A1,TGFBI,AJUBA,CD44
1363	IRF7	1098.0	ARCHS4 Coexpression,886;Enrichr Queries,863;GTEx Coexpression,1544	IFITM3,CEBPB,CXCL9,NCF2,SERPINE1,ICAM1,SOCS3,FCGR3B,CCND1,RGS1,MYC,TGM2,JUN,GDF15,CNPY3,HOOK3,RHOB,VEGFA,SLC7A5,CXCL10,OAS3,ZYX,TGFBI,CFB,CD44
1375	IRF8	1104.0	Literature ChIP-seq,158;ARCHS4 Coexpression,1561;Enrichr Queries,1136;GTEx Coexpression,1562	IFITM3,JUN,CEBPB,TGFB2,NCF2,OSBPL3,SNX10,HOOK3,CNPY3,ICAM1,SOCS3,CXCL10,KLF7,CCND1,PLAU,RGS1,MYC,TGFBI,LYAR,CD44,TGM2
1134	IRF9	929.8	ARCHS4 Coexpression,1221;Enrichr Queries,879;ReMap ChIP-seq,162;GTEx Coexpression,1457	IFITM3,TTC26,CXCL8,NCF2,ZMYND8,SERPINE1,ICAM1,TRMT112,SYNCRIP,FCGR3B,CCND1,MYC,ANXA9,PHLDA1,TMPO,TGM2,SORD,CNPY3,RHOB,SLC7A5,MTHFD2,OAS3,TRIB3,TMEM9,BCAT1,EEF1E1,CFB,DBN1,CD44,CEBPB,NPRL3,SDC3,ZNF3,GDPD5,SOCS3,DRAM1,HLCS,MAP4,NQO2,JUN,NEBL,GDF15,MACC1,TRMT1,VEGFA,CXCL10,AUNIP,TCF3,TGFBI,SSBP4,GRINA
304	IRX1	393.0	ARCHS4 Coexpression,404;Enrichr Queries,609;GTEx Coexpression,166	ZFAS1,NPRL3,SDC3,CHD6,PCDH17,LOXL2,FOXQ1,ADGRG1,CCND1,ADAMTS1,MYC,PEA15,TIMP3,SOX9,EPHB2,PHLDA1,MEST,LRRC8E,SOX4,CTHRC1,EPHB3,TBC1D16,DLGAP4,JUN,TGFB2,FZD3,GDF15,SULF1,PTPN14,BMP7,PRRC2B,SMARCA4,COL1A1,NR4A2,CXCL10,PTP4A3,COL1A2,COL5A1,ABI2,COL4A1,CDH11,MELTF,TGFBI,AJUBA,RPS21,CD44,DBN1
624	IRX2	618.7	ARCHS4 Coexpression,1017;Enrichr Queries,478;GTEx Coexpression,361	CEBPB,SPARC,TACSTD2,CHD6,HMGB3,SEZ6L2,CLDN1,PCDH17,LOXL2,FOXQ1,CCND1,TRIM29,ADAMTS1,MYC,ENC1,PDPN,TIMP3,SOX9,PHLDA1,SOX4,EPHB3,MED1,JUN,FZD3,GDF15,AHNAK2,BAIAP2,BMP7,ETV5,COL1A1,NR4A2,PTP4A3,COL5A1,COL4A1,COL5A2,CDH11,SIK1,TGFBI,AJUBA,CD44
432	IRX3	495.3	ARCHS4 Coexpression,682;Enrichr Queries,202;GTEx Coexpression,602	IFITM3,SPARC,SERPINE1,CLDN1,CCND1,TRIM29,ADAMTS1,MYC,ENC1,PEA15,TIMP3,SOX9,PHLDA1,PITX1,SOX4,EPHB3,TGM2,BGN,RHOB,NCOR2,SLC7A5,PTP4A3,COL4A1,CDH11,SIK1,CD44,CEBPB,MAZ,TACSTD2,WIZ,SOCS3,IGFBP7,MEST,JUN,TGFB2,GDF15,LAMB2,AHNAK2,BAIAP2,BMP7,VEGFA,PRRC2A,SMARCA4,COL1A1,NR4A2,CXCL10,COL1A2,COL5A1,PSAT1,COL5A2,TGFBI
719	IRX4	674.7	ARCHS4 Coexpression,465;Enrichr Queries,846;GTEx Coexpression,713	RTKN,NPRL3,TACSTD2,CHD6,WIZ,CLDN1,PTHLH,LOXL2,FOXQ1,CDH3,CCND1,TRIM29,MYC,SOX9,PITX1,EPHB3,GDF15,NEBL,AHNAK2,BAIAP2,BMP7,ETV4,ETV5,COL1A1,NR4A2,CXCL10,FERMT1,SLC7A5,PTP4A3,COL5A1,TGFBI,AJUBA
463	IRX5	520.3	ARCHS4 Coexpression,676;Enrichr Queries,289;GTEx Coexpression,596	SPARC,NPRL3,MAZ,TACSTD2,WIZ,CXXC5,CLDN1,LOXL2,FOXQ1,SOCS3,CCND1,TRIM29,ADAMTS1,MYC,CRNDE,ENC1,TIMP3,SOX9,PHLDA1,PITX1,SOX4,EPHB3,DLGAP4,JUN,TGFB2,NEBL,GDF15,LAMB2,AHNAK2,AXIN2,BMP7,PRRC2B,RHOB,VEGFA,SMARCA4,COL1A1,NR4A2,CXCL10,PTP4A3,COL5A1,CDH11,SIK1,TGFBI,AJUBA,CD44
1041	IRX6	874.3	ARCHS4 Coexpression,1045;Enrichr Queries,882;GTEx Coexpression,696	CD81,COL11A1,NPRL3,CHD6,GDPD5,CLDN1,LOXL2,FOXQ1,CCND1,TRIM29,MYC,TIMP3,SOX9,EPHB3,TBC1D16,TGFB2,GDF15,LAMB2,DDX11,AHNAK2,BMP7,COL1A1,NR4A2,CXCL10,PTP4A3,COL5A1,CDH11,SIK1,MELTF,RHOQ
1079	ISL1	896.3	ARCHS4 Coexpression,1132;Enrichr Queries,744;GTEx Coexpression,813	GOLT1A,COL11A1,CHD6,PCDH17,FOXQ1,EDNRA,CCND1,ADAMTS1,ZNF503,TIMP3,SOX9,PITX1,MEST,SOX4,JUN,TGFB2,WFS1,SLC2A12,CADPS,SULF1,BMP7,COL1A1,NR4A2,CXCL10,PTP4A3,COL1A2,COL5A1,CDH11,GNAS,TGFBI
752	ISL2	695.7	ARCHS4 Coexpression,108;Enrichr Queries,734;GTEx Coexpression,1245	MCM7,NCF2,PDCD5,CHD6,LMNB2,LOXL2,RRP9,FOXQ1,TMEM147,CCND1,MYC,NBN,SOX9,PHLDA1,PITX1,SOX4,PRMT1,SIGMAR1,H2AFX,TUBG1,RHOB,SLC7A5,PTP4A3,TRIB3,CEBPB,AHCY,TROAP,NPRL3,MAZ,PCDH17,PSMA7,SRM,SOCS3,PES1,ZNF503,CDT1,TRAP1,JUN,TGFB2,GDF15,ALYREF,DEF8,VEGFA,PRRC2A,NR4A2,CXCL10,POLA2,UBE2S,MELTF,EIF3B,PHF19
1603	ISX	1443.0	ARCHS4 Coexpression,1600;Enrichr Queries,1252;GTEx Coexpression,1476	JUN,GDF15,CHD6,INHBA,SULF1,ASCL2,PSMA7,FOXQ1,CXCL10,PTP4A3,TRIM29,SOX9,MELTF,EPHB2
404	JAZF1	476.0	ARCHS4 Coexpression,570;Enrichr Queries,358;GTEx Coexpression,500	AHCY,MCM7,NCF2,CHD6,LMNB2,ICAM1,FCGR3B,CCND1,CALD1,MYC,TRIM2,ENC1,TIMP3,TSPAN5,CAMTA1,SOX4,TGM2,TRAP1,JUN,TGFB2,RBPMS,PRMT1,ACTN1,SAMD4A,CD3EAP,GPCPD1,PAICS,ETV5,COL1A1,NR4A2,CXCL10,PTP4A3,RAB31,CDK6,KATNAL1,COL5A1,COL4A1,WNK1,ZYX,RBMS1,MXRA7,TGFBI,MET,CD44,FBN1
514	JDP2	545.3	ARCHS4 Coexpression,810;Enrichr Queries,106;GTEx Coexpression,720	IFITM3,SPARC,NCF2,CD81,SERPINE1,ICAM1,LOXL2,CCND1,ADAMTS1,PLAU,MYC,ENC1,TIMP3,PHLDA1,SOX4,TGM2,ACTN1,CD3EAP,ETV5,RHOB,SLC7A5,PTP4A3,RAB31,MTHFD2,RBMS1,TRIB3,BCAT1,CARS2,CD44,TMEM185B,CEBPB,SLC1A4,SLC3A2,SOCS3,DRAM1,S100A11,JUN,GDF15,SAMD4A,VEGFA,COL1A1,NR4A2,KLF7,CXCL10,COL5A1,PSAT1,ZYX,TGFBI,FBN1,GRINA
173	JRK	287.0	ARCHS4 Coexpression,226;GTEx Coexpression,348	MED1,NUP205,SF3B3,TRRAP,DDX11,MAZ,CCNF,RRP1B,FOXM1,RANGAP1,PRRC2B,LMNB2,PRRC2A,NCOR2,ASXL1,ILF3,LARP1,SLC9A7,ZNF74,ADNP,TCF3,ZNF696,SLC19A1,EIF3B
1129	JRKL	928.3	ARCHS4 Coexpression,1591;Enrichr Queries,1125;GTEx Coexpression,69	TOP2A,TTC26,CEBPB,CXCL8,CHD6,TTK,SMC3,MTDH,IPO5,CAMSAP2,PLAU,TPR,BBX,IGF2BP3,MORC2,SOX4,MED1,CCT2,JUN,ACTN1,CD3EAP,HAUS6,HOOK3,RHOB,VEGFA,SGO2,IRAK1BP1,PTP4A3,DNAJC10,ADNP,TRIP13,MELTF,GART,FBN1
317	JUNB	404.5	ARCHS4 Coexpression,962;Enrichr Queries,222;ReMap ChIP-seq,172;GTEx Coexpression,262	IFITM3,TTC26,SPARC,CXCL8,ZMYND8,SERPINE1,ICAM1,TRMT112,DUSP10,CCND1,ADAMTS1,PLAU,RGS1,MYC,GJA4,PLS3,TIMP3,SOX9,PHLDA2,PHLDA1,SOX4,TGM2,TUBB,ACTN1,H2AFX,WDR74,CD3EAP,DNM1,RHOB,SLC7A5,PTP4A3,COL4A1,RBMS1,SIK1,SLC29A1,BCAT1,CD44,CEBPB,RNASEH2A,SLC1A4,SLC3A2,AGAP3,CXXC5,C2,MTDH,SOCS3,PLTP,S100A11,CDT1,JUN,NQO2,GDF15,MACC1,HMGA1,TRMT1,LSM5,PAICS,VEGFA,ASXL1,COL1A1,NR4A2,CXCL10,CDK6,ZYX,TGFBI,SSBP4,PHF…
151	JUND	255.8	Literature ChIP-seq,99;ARCHS4 Coexpression,512;ENCODE ChIP-seq,32;Enrichr Queries,591;ReMap ChIP-seq,18;GTEx Coexpression,283	IFITM3,RTKN,SPARC,CD81,NCF2,ZMYND8,CSE1L,SERPINE1,FAIM2,SMC3,ANTXR1,ELK1,LOXL2,FOXQ1,LAPTM4B,CCND1,PLAU,MYC,CSPP1,PPAT,UBAP2L,PHLDA2,EPHB2,PHLDA1,SOX4,MCCC2,MED1,ACTN1,WDR74,GTF3A,CD3EAP,UBALD1,MIF,SND1,CDC25B,RAB31,SIK1,TRIB3,MXRA7,AJUBA,RNASEH2A,RPN2,MAZ,SDC3,AGAP3,THY1,SKA3,TMTC4,GJC1,RRP7A,SOCS3,LDHB,ADGRG1,HSPH1,CAMTA1,MAP4,KIF3C,PLTP,S100A11,SLC19A1,FANCI,CDT1,OSBPL8,JUN,TGFB2,UBE2I,ALYREF,…
1447	KAT7	1162.0	ARCHS4 Coexpression,1306;GTEx Coexpression,1017	CD47,HOOK3,TUBG1,RAE1,PRRC2A,PDRG1,AP1M1
395	KCMF1	470.0	ARCHS4 Coexpression,320;Enrichr Queries,466;GTEx Coexpression,624	MRPS17,CEBPB,SLC3A2,IPO7,PSMA7,LMNB2,MTDH,IPO5,SYNCRIP,ABLIM2,HSPH1,LARP1,MYC,PHLDA1,TMPO,TEAD4,CCT2,JUN,NPM1,ACTN1,HMGA1,CD3EAP,PHKA1,NAP1L1,ANO6,EIF2S2,VEGFA,SLC7A5,CDK6,XPOT,MTHFD2,PSAT1,WNK1,UBE2S,NFE2L3,TSR1,RBMS1,GARS,CD44,EIF3B
783	KCNIP3	713.5	ARCHS4 Coexpression,925;GTEx Coexpression,502	PRKAR1B,ABI2,ENC1,HABP4,FAIM2,AGAP3,KIF3C,THY1,CPLX1,DNM1
857	KDM2A	762.5	ARCHS4 Coexpression,959;GTEx Coexpression,566	NCOR2,ASXL1,ILF3,TRRAP,WNK1,TPR,GEMIN4,ADNP,TCF3,RAE1,PRRC2B,PRRC2A
239	KDM2B	345.0	ARCHS4 Coexpression,321;GTEx Coexpression,369	CDT1,PROSER1,NUP205,SMARCC1,SF3B3,TRRAP,DDX11,CCNF,HMGA1,AMMECR1,PRRC2B,LMNB2,PRRC2A,SMARCA4,MSH6,ILF3,LARP1,TRIM29,NFE2L3,TACC3,CASP2,IGF2BP3,TCF3,EPHB3
228	KDM5B	333.6	Literature ChIP-seq,3;ARCHS4 Coexpression,211;ENCODE ChIP-seq,64;ReMap ChIP-seq,63;GTEx Coexpression,1327	TRRAP,ZMYND8,SERPINE1,CCNF,SMC3,MKI67,PWP1,ICAM1,MYC,CSPP1,PPAT,UBAP2L,SOX9,SKP2,SOX4,TMPO,MED1,SMARCC1,DDX11,ACTN1,CD3EAP,SND1,SFRP4,TRIB3,NUP205,RPN2,AGAP3,HACD3,SLC6A20,PCDH17,MTDH,GJC1,LDHB,HSPH1,LARP1,HLCS,TSPAN5,SLC19A1,CDT1,TRAP1,FZD3,JUN,NEBL,CDC6,PAICS,PRRC2B,PRRC2A,SMARCA4,FERMT1,SQLE,TPX2,ANLN,WNK1,NMT1,RPS21,TOP2A,NRP2,LPCAT1,CTSV,WDR43,TRMT112,SYNCRIP,ATIC,RRP12,CCT2,PRMT1,RIPK2,TUBB…
1198	KIN	968.0	ARCHS4 Coexpression,1283;Enrichr Queries,76;GTEx Coexpression,1545	TOP2A,CEBPB,MCM7,CSE1L,WDR3,CHD6,MCM10,SMC3,WDR43,PSMA7,AURKA,CCNB1,HSPH1,CCND1,MYC,TPR,EXOSC8,RRP12,BUB3,ECT2,PHLDA1,TMPO,AP1M1,CCT2,JUN,RFC3,NPM1,SSB,GDF15,UBE2C,CD3EAP,NAP1L1,NOC3L,HOOK3,EIF2S2,PRRC2A,MSH6,CCNA2,RSL1D1,PTP4A3,MTHFD2,CDK1,TACC3,BIRC5,MCM6,MELTF,CARS2,GRINA
602	KLF1	604.0	Literature ChIP-seq,4;ARCHS4 Coexpression,679;Enrichr Queries,675;ReMap ChIP-seq,133;GTEx Coexpression,1529	IFITM3,SPARC,ZMYND8,SERPINE1,MKI67,IPO7,PWP1,ICAM1,RRP9,LOXL2,TMEM147,CCND1,MYC,PPAT,RUVBL1,UBAP2L,TGM2,HES6,WDR74,GTF3A,CD3EAP,MIF,CDC25B,ACLY,ILF3,MTHFD2,TRIB3,CARS2,TSTA3,NUP205,RNASEH2A,CDCA3,NPRL3,MAZ,NOLC1,AGAP3,HACD3,STK3,CCNB1,ADGRG1,TPR,LYAR,SLC19A1,CDT1,JUN,UBE2I,UBE2C,ALYREF,HMGA1,AMMECR1,B3GALT6,LSM5,PRRC2A,SMARCA4,NR4A2,CXCL10,CDK4,CDK1,NMT1,MELTF,PHF19,TOP2A,MRPS17,RBM28,MCM7,WDR4,H…
166	KLF10	274.7	ARCHS4 Coexpression,383;Enrichr Queries,233;GTEx Coexpression,208	IFITM3,SPARC,SERPINE1,MKI67,IPO7,CLDN1,WDR43,ICAM1,DUSP10,CCND1,ADAMTS1,PLAU,MYC,ENC1,PHLDA1,SOX4,TGM2,TEAD4,SMARCC1,RIPK2,ACTN1,TUBB,WDR74,CD3EAP,CKAP5,RHOB,SLC7A5,PTP4A3,MTHFD2,TRIB3,SIK1,CD44,DBN1,CEBPB,TACSTD2,SLC3A2,SOCS3,HSPH1,KIF3C,JUN,NOP16,GDF15,INHBA,PTPN14,PAICS,BYSL,VEGFA,SMARCA4,COL1A1,NR4A2,RSL1D1,CXCL10,TSR1,GTF2IRD1,TGFBI,EIF3B
366	KLF11	450.7	ARCHS4 Coexpression,781;Enrichr Queries,277;GTEx Coexpression,294	CEBPB,SERPINE1,FAIM2,STK3,ICAM1,SOCS3,LDHB,DUSP10,CCND1,ADAMTS1,MYC,TRIM2,ENC1,TIMP3,TSPAN5,PHLDA1,SOX4,ASIC1,TGM2,PROSER1,JUN,GDF15,PRMT1,H2AFX,CD3EAP,ANO6,GPCPD1,ETV5,SND1,RHOB,VEGFA,ASXL1,NR4A2,SLC7A5,CXCL10,KLF7,PTP4A3,DPY19L1,CDK6,MTHFD2,PSAT1,COL4A1,SIK1,TRIB3,TGFBI,MELTF,PAFAH1B3,CD44
1074	KLF12	892.7	ARCHS4 Coexpression,755;Enrichr Queries,1109;GTEx Coexpression,814	AHCY,CHD7,CHD6,CALD1,TRIM2,ENC1,SOX9,SOX4,S100A11,OSBPL8,JUN,FZD3,PPP2R5C,ETV5,SMARCA4,NR4A2,KLF7,PTP4A3,ZEB1,CDK6,KATNAL1,ABI2,CDH11,CD44,PHF19,FBN1
721	KLF13	676.3	ARCHS4 Coexpression,1505;Enrichr Queries,506;ReMap ChIP-seq,100;GTEx Coexpression,594	IFITM3,SPARC,CHPF,MCM7,NCF2,ZMYND8,CHD7,ICAM1,CKS1B,TRMT112,CCND1,MYC,ENC1,TIMP3,PHLDA1,SOX4,TGM2,PROSER1,PRMT1,TUBB,ACTN1,H2AFX,CD3EAP,UBALD1,DNM1,RHOB,NCOR2,SLC7A5,PTP4A3,RAB31,COL4A1,TRIB3,SIK1,SLC29A1,PAFAH1B3,DBN1,CD44,TSTA3,CEBPB,RNASEH2A,NPRL3,SDC3,AGAP3,ZNF3,CXXC5,STK3,SOCS3,LRRC8E,CDT1,NQO2,JUN,UBE2I,GDF15,ALYREF,HMGA1,TRMT1,DEF8,PRRC2B,VEGFA,NR4A2,KLF7,CDK6,NFE2L3,CDR2L,TGFBI,MELTF,ZNF6…
1359	KLF14	1095.0	ARCHS4 Coexpression,1003;Enrichr Queries,1187	JUN,NPRL3,CHD6,LOXL2,FOXQ1,NR4A2,CXCL10,PTP4A3,ADAMTS1,UBE2S,MYC,ZNF503,IGFBP7,UBAP2L,SOX9,PITX1,MEST,SOX4,EPHB3,GRINA
1014	KLF15	860.3	ARCHS4 Coexpression,992;Enrichr Queries,806;GTEx Coexpression,783	IFITM3,CEBPB,GOLT1A,SERPINE1,SDC3,MKI67,SOCS3,CCND1,ADAMTS1,MYC,CASP2,TIMP3,SOX9,UGGT2,PHLDA1,PLTP,PITX1,TGM2,MCCC2,JUN,GDF15,SORD,ANO6,SMARCA4,RHOB,VEGFA,COL1A1,CXCL10,PTP4A3,PSAT1,NIT2,EIF3B
531	KLF16	555.0	ARCHS4 Coexpression,313;Enrichr Queries,203;GTEx Coexpression,1149	CEBPB,MCM7,MAZ,NOLC1,WIZ,THY1,CPLX1,ELK1,LMNB2,RRP9,SOCS3,CCND1,MYC,PES1,RRP12,PHLDA1,SLC19A1,CDT1,JUN,PRMT1,GDF15,ACTN1,ALYREF,H2AFX,WDR74,HMGA1,CD3EAP,UBALD1,CDC6,BAIAP2,RANGAP1,ETV5,RHOB,VEGFA,PRRC2A,NCOR2,NR4A2,SLC7A5,MTHFD2,UBE2S,ZYX,SIK1,MELTF,TCF3,SLC29A1,SSBP4,EIF3B,GRINA
1465	KLF17	1183.0	ARCHS4 Coexpression,1060;Enrichr Queries,894;GTEx Coexpression,1596	MRPS17,NUFIP1,SERPINE1,CHD6,MKI67,LOXL2,CCNB1,ADAMTS1,MYC,SOX9,TGM2,JUN,TGFB2,GDF15,UBE2C,CD3EAP,INHBA,HOOK3,ETV4,COL1A1,CXCL10,PTP4A3,COL5A1,BIRC5,MELTF
529	KLF2	552.3	Literature ChIP-seq,136;ARCHS4 Coexpression,1319;Enrichr Queries,415;GTEx Coexpression,339	IFITM3,CEBPB,NRP2,SPARC,NCF2,SERPINE1,ICAM1,SOCS3,LARP1,FCGR3B,CCND1,ADAMTS1,PLAU,RGS1,MYC,GJA4,ENC1,TIMP3,IGFBP7,PHLDA1,SOX4,TGM2,AP1M1,JUN,GDF15,BMP7,RHOB,VEGFA,COL1A1,NR4A2,KLF7,CXCL10,PTP4A3,COL1A2,COL4A1,ZYX,RBMS1,SIK1,TGFBI,EEF1E1,CD44
714	KLF3	672.8	ARCHS4 Coexpression,1305;Enrichr Queries,721;ReMap ChIP-seq,191;GTEx Coexpression,474	RBM28,SPARC,MCM7,CHD7,CLDN1,WDR43,LAPTM4B,CCND1,TRIM29,ADAMTS1,MYC,ENC1,PLS3,TIMP3,SOX9,PHLDA1,SOX4,EPHB3,MED1,RNF43,PRMT1,ACTN1,TUBB,SLC11A2,WDR74,CD3EAP,GPCPD1,ETV4,RHOB,PTP4A3,ZEB1,RAB31,SLCO4A1,TYRO3,RBMS1,SIK1,CD47,CD44,CEBPB,SF3B3,CDCA3,NPRL3,TACSTD2,NOLC1,SLC1A4,SLC3A2,HACD3,SOCS3,EPB41L2,CRNDE,ZNF503,CAMTA1,IGF2BP3,JUN,NQO2,UBE2I,NOP16,AHNAK2,AMMECR1,VEGFA,NR4A2,KLF7,CDK6,WNK1,TACC3,TCF3
254	KLF4	356.6	Literature ChIP-seq,30;ARCHS4 Coexpression,667;Enrichr Queries,223;ReMap ChIP-seq,157;GTEx Coexpression,706	IFITM3,RTKN,SPARC,LPGAT1,CHPF,RIF1,TRRAP,SERPINE1,PDCD5,CCNF,TTF2,CLDN1,PWP1,ICAM1,FOXQ1,CDH3,CCND1,TRIM29,PLAU,MYC,HABP4,SOX9,SKP2,PHLDA1,SOX4,EPHB3,TGM2,TMPO,SMARCC1,ACTN1,DDX11,CD3EAP,DNAAF5,MIF,PUS7,SND1,CDC25B,SLC5A6,MSH6,ACLY,SGO2,NEIL3,KATNAL1,COL4A1,SIK1,TRIB3,TSTA3,RNASEH2A,CBFB,MAZ,SDC3,AGAP3,MTDH,SOCS3,LDHB,CAMTA1,IGFBP7,LYAR,CDT1,JUN,RBPMS,UBE2C,ALYREF,HMGA1,B3GALT6,CDC6,HOOK3,PAICS,L…
231	KLF5	334.8	Literature ChIP-seq,61;ARCHS4 Coexpression,1105;Enrichr Queries,55;ReMap ChIP-seq,81;GTEx Coexpression,372	IFITM3,RTKN,SPARC,GOLT1A,SERPINE1,TTF2,MKI67,CLDN1,ICAM1,LOXL2,IPO5,FOXQ1,LAPTM4B,CDH3,CCND1,TRIM29,PLAU,MYC,BBX,SOX9,PHLDA1,SOX4,EPHB3,TGM2,RNF43,ACTN1,WDR74,CD3EAP,DNAAF5,CDC25B,SFRP4,COL4A1,TRIB3,AJUBA,CARS2,RNASEH2A,MAZ,NPRL3,TACSTD2,NOLC1,STC1,SLC1A4,AGAP3,MTDH,SOCS3,LARP1,THEM6,ECT2,S100A11,TBC1D16,CDT1,JUN,TGFB2,NOP16,UBE2C,ALYREF,RPP40,HMGA1,AMMECR1,INHBA,SMARCA4,COL1A1,NR4A2,FERMT1,TPX2,…
94	KLF6	199.5	ARCHS4 Coexpression,191;Enrichr Queries,283;ReMap ChIP-seq,24;GTEx Coexpression,300	IFITM3,SPARC,ZMYND8,CSE1L,SERPINE1,CLDN1,CKS1B,ICAM1,IPO5,TRMT112,DUSP10,CCND1,PLAU,ADAMTS1,RGS1,MYC,ENC1,TIMP3,AP1S3,PHLDA1,SOX4,TGM2,RNF43,CCT2,RIPK2,ACTN1,TUBB,H2AFX,CD3EAP,RANGAP1,CKAP5,CDC25B,RHOB,CCNA2,SLC7A5,ACLY,SLCO4A1,COL4A1,RBMS1,SIK1,TRIB3,TMEM9,BCAT1,MET,CD44,DBN1,CEBPB,RNASEH2A,AHCY,MAZ,TACSTD2,SLC3A2,AGAP3,HMMR,CXXC5,HACD3,MRPL57,ARNTL2,PTHLH,SOCS3,LDHB,ABLIM2,CAMTA1,TSPAN5,IGF2BP3…
907	KLF8	793.3	ARCHS4 Coexpression,1299;Enrichr Queries,489;GTEx Coexpression,592	SERPINE1,TACSTD2,CHD6,CLDN1,ICAM1,LOXL2,ADGRG1,CCND1,TRIM29,ADAMTS1,RGS1,MYC,PES1,ENC1,TIMP3,PHLDA1,MEST,EPHB3,JUN,TGFB2,AHNAK2,AMMECR1,INHBA,ETV5,COL1A1,NR4A2,CXCL10,PTP4A3,IRAK1BP1,ZEB1,PSAT1,DNAJC10,TGFBI,MELTF,AJUBA,CD44,ITGA9
183	KLF9	297.5	ARCHS4 Coexpression,414;Enrichr Queries,453;ReMap ChIP-seq,17;GTEx Coexpression,306	IFITM3,SPARC,CHPF,MCM7,SERPINE1,FAIM2,LMNB2,ICAM1,CKS1B,TRMT112,CCND1,ADAMTS1,MYC,GJA4,ENC1,TIMP3,SOX9,PHLDA1,SOX4,EPHB3,TGM2,HES6,CCT2,PRMT1,TUBB,H2AFX,SIGMAR1,BGN,CD3EAP,ANO6,RHOB,CDC25B,NCOR2,PTP4A3,SLCO4A1,COL4A1,TYRO3,SIK1,MXRA7,PAFAH1B3,DBN1,CD44,RHOQ,CEBPB,RNASEH2A,CDCA3,BRAT1,MAZ,AGAP3,CXXC5,BLACAT1,STK3,SOCS3,HSPH1,IGFBP7,MAP4,UGGT2,LRRC8E,CDT1,JUN,UBE2I,RBPMS,GDF15,LAMB2,ALYREF,SAMD4A,T…
550	KMT2A	573.0	ARCHS4 Coexpression,611;ReMap ChIP-seq,125;GTEx Coexpression,983	TTC26,MCM7,TRRAP,ZMYND8,ZFAS1,CHD7,CHD6,MYC,ENC1,BBX,SOX4,TMPO,PROSER1,SMARCC1,ALG5,SLC11A2,PPP2R5C,RANGAP1,DBF4,CD47,BCAT1,CARS2,PPM1H,SLC16A1-AS1,ZNF3,SRM,STK3,LARP1,HNRNPDL,EPB41L2,EXOSC8,PDPN,TPR,IGFBP7,IGF2BP3,BID,EMC8,S100A11,OSBPL8,HOOK3,PRRC2B,BYSL,SQLE,CDK6,XPOT,ABI2,WNK1,NAA15,CDKN3
134	KMT2B	243.0	ARCHS4 Coexpression,343;ReMap ChIP-seq,143	RBM28,RTKN,MCM7,CD81,TRRAP,WDR4,WDR43,LMNB2,ICAM1,PPAT,RUVBL1,SKP2,MED1,RFC3,DDX11,UBALD1,CCNA2,NCOR2,ILF3,MRTO4,GEMIN4,EEF1E1,NUP205,SF3B3,MAZ,NOLC1,WIZ,AGAP3,ZNF3,FOXRED2,EXOSC5,LARP1,SLC17A9,TPR,EMC8,BUB1,ALYREF,TRMT1,PALB2,PAICS,PRRC2B,BYSL,PRRC2A,ASXL1,CDK4,DNAJC10,TCF3,EIF3B,PHF19,GRINA
1606	L3MBTL1	1447.0	ARCHS4 Coexpression,1530;GTEx Coexpression,1364	PES1,PPM1H,SEZ6L2
970	L3MBTL3	837.0	ARCHS4 Coexpression,237;GTEx Coexpression,1437	NPM1,TGIF2,SSB,RIF1,HM13,NAP1L1,SMC3,PAICS,LDHB,PPAT,CASP2,ADNP,NAA15,BCAT1,ABCE1,SOX4,TMPO,GRINA
1062	L3MBTL4	888.0	ARCHS4 Coexpression,1389;GTEx Coexpression,387	ZEB1,HSPH1,TRIM29,ASB9,GEMIN4,SIK1,ANXA9,CTSV,RANGAP1,CLDN1,STK3
1527	LBX1	1269.0	ARCHS4 Coexpression,1364;Enrichr Queries,1290;GTEx Coexpression,1153	TEAD4,JUN,GDF15,CHD6,PHKA1,BMP7,PCDH17,LOXL2,FOXQ1,NR4A2,PTP4A3,ABLIM2,SOX9,PITX1
904	LBX2	792.3	ARCHS4 Coexpression,542;Enrichr Queries,604;GTEx Coexpression,1231	CEBPB,CXCL8,GOLT1A,HM13,SERPINE1,CHD6,PSMA7,ICAM1,LOXL2,C2,FOXQ1,DRAM1,SLC17A9,CCND1,PLAU,MYC,SLCO1B3,TIMP3,PHLDA2,BID,SKP2,PITX1,PDLIM4,PHLDA1,SOX4,JUN,GDF15,CD3EAP,ETV4,COL1A1,NR4A2,CXCL10,PTP4A3,COL5A1,TGFBI,MELTF,CD44,FBN1
1161	LCOR	944.0	ARCHS4 Coexpression,943;Enrichr Queries,1059;GTEx Coexpression,830	CD81,CHD7,CHD6,WIZ,ZNF3,MKI67,CCND1,HABP4,BBX,CASP2,SOX4,PROSER1,OSBPL8,JUN,CD3EAP,HOOK3,VEGFA,KLF7,PTP4A3,ZEB1,CDK6,WNK1,NFE2L3,MELTF,ADNP,GRINA
405	LCORL	476.7	ARCHS4 Coexpression,374;Enrichr Queries,1030;GTEx Coexpression,26	CD81,CCNF,CHD7,CHD6,MCM10,TTF2,MKI67,WDR43,PPAT,TRIM2,BBX,SOX4,TMPO,MED1,RFC3,CKAP2,CD3EAP,HAUS6,CCNA2,PRPF4,NEIL3,PTP4A3,MELK,ZEB1,SLC9A7,MCM6,PAFAH1B3,RNASEH2A,NUFIP1,SLC16A1-AS1,HMMR,HACD3,MTDH,CAMTA1,BUB3,ECT2,UGGT2,S100A11,CDT1,OSBPL8,JUN,FZD3,WFS1,UBE2C,HOOK3,PALB2,PAICS,VEGFA,PRRC2A,NR4A2,TPX2,ANLN,CDK6,ABI2,WNK1,CDK1,ZYX,NAA15,GRINA
755	LEF1	697.8	ARCHS4 Coexpression,1420;Enrichr Queries,64;ReMap ChIP-seq,169;GTEx Coexpression,1138	IFITM3,TOP2A,TTC26,SPARC,NCF2,ZMYND8,SERPINE1,LPCAT1,MKI67,FOXQ1,DUSP10,CCND1,ADAMTS1,MYC,PEA15,ENC1,TIMP3,SOX9,PHLDA1,SOX4,TGM2,MED1,RNF43,ACTN1,CNPY3,AXIN2,ETV4,ETV5,CDC25B,SLC5A6,SLC7A5,PTP4A3,COL4A1,CDH11,SLC29A1,CD44,CEBPB,AGAP3,THY1,BLACAT1,CPLX1,STK3,SOCS3,ADGRG1,ZNF503,IGFBP7,MEST,CTHRC1,JUN,TGFB2,UBE2I,NIFK,NEBL,CADPS,INHBA,RRP1B,SULF1,BMP7,BYSL,VEGFA,PDP1,COL1A1,NR4A2,CXCL10,COL1A2,CDK6…
1088	LEUTX	906.3	ARCHS4 Coexpression,1322;Enrichr Queries,1306;GTEx Coexpression,91	NUFIP1,CHD6,MCM10,HMMR,TTF2,MKI67,CXXC5,ASCL2,MTDH,LOXL2,CCNB1,TRIM29,PPAT,MYC,CAMTA1,AP1S3,BUB1,SLC19A1,TMPO,CDT1,RFC3,UBE2C,GDF15,PAICS,NEIL3,PTP4A3,OAS3,CDK1,MCM6,MELTF
953	LHX1	827.0	ARCHS4 Coexpression,773;Enrichr Queries,881	CHD6,SEZ6L2,PCDH17,LOXL2,CDH6,FOXQ1,LAPTM4B,CCND1,MYC,ENC1,SOX9,KIF3C,EPHB2,PHLDA1,SOX4,EPHB3,DLGAP4,ASIC1,JUN,TGFB2,FZD3,BMP7,SMARCA4,COL1A1,NR4A2,PTP4A3,COL4A1,TGFBI
645	LHX2	630.3	ARCHS4 Coexpression,1197;Enrichr Queries,637;ReMap ChIP-seq,57;GTEx Coexpression,630	CXCL8,ZFAS1,SERPINE1,CHD7,CHD6,FAIM2,LOXL2,FOXQ1,SYNCRIP,DUSP10,CCND1,PLAU,RGS1,ADAMTS1,MYC,ENC1,AP1S2,TIMP3,AP1S3,SOX9,PHLDA1,PITX1,SOX4,RIPK2,SLC2A12,HAUS6,GPCPD1,ETV5,PTP4A3,SLC9A7,POLR1D,BCAT1,EEF1E1,CD44,COL11A1,NPRL3,SLC16A1-AS1,AGAP3,CPLX1,PTHLH,FOXRED2,HNRNPDL,ZNF503,TSPAN5,IGFBP7,ECT2,MEST,RAE1,JUN,TGFB2,FZD3,NEBL,CCL20,LSAMP,HMGA1,INHBA,SULF1,BMP7,SMARCA4,NR4A2,PDP1,COL1A1,CXCL10,COL5A1…
851	LHX3	759.7	ARCHS4 Coexpression,399;Enrichr Queries,1224;GTEx Coexpression,656	MAZ,CHD6,SEZ6L2,CPLX1,ICAM1,LOXL2,FOXQ1,NT5DC2,CAMTA1,NELFCD,SOX9,PITX1,SOX4,TMPO,HES6,TUBB,ALYREF,NCOR2,NR4A2,CXCL10,ACLY,TPX2,PTP4A3,MTHFD2,GNAS,MELTF,CARS2,SSBP4
1163	LHX4	945.3	ARCHS4 Coexpression,135;Enrichr Queries,1188;GTEx Coexpression,1513	NUP205,SF3B3,NCF2,TRRAP,CHD6,NOLC1,TTF2,IPO7,CAMSAP2,LARP1,CCND1,TPR,CAMTA1,IGF2BP3,UBAP2L,SOX9,EPHB2,PITX1,TMPO,JUN,TGFB2,SMARCC1,GDF15,DDX11,TUBB,RRP1B,BMP7,PAICS,CKAP5,PRRC2B,PRRC2A,NR4A2,ACLY,PTP4A3,ILF3,WNK1,GNAS,MELTF
1216	LHX5	977.7	ARCHS4 Coexpression,695;Enrichr Queries,1375;GTEx Coexpression,863	HES6,FZD3,CHD7,PPM1H,CHD6,SEZ6L2,BMP7,LOXL2,SMARCA4,CDH6,NR4A2,PTP4A3,SLCO4A1,GNAS,CAMTA1,CDR2L,SOX9,EPHB2,PITX1,ASIC1
720	LHX6	674.7	ARCHS4 Coexpression,789;Enrichr Queries,440;GTEx Coexpression,795	SERPINE1,NPRL3,CHD6,PCDH17,LOXL2,SOCS3,CCND1,ADAMTS1,TRIM2,GJA4,ENC1,TIMP3,PLS3,SOX9,KIF3C,MEST,SOX4,TBC1D16,TGM2,JUN,TGFB2,GDF15,TUBB,SULF1,BMP7,COL1A1,NR4A2,CXCL10,PTP4A3,COL1A2,COL5A1,ABI2,COL4A1,TGFBI,PAFAH1B3,DBN1,ITGA9,FBN1
934	LHX8	816.3	ARCHS4 Coexpression,642;Enrichr Queries,998;GTEx Coexpression,809	COL11A1,NPRL3,CHD6,HACD3,CPLX1,LOXL2,TMTC4,CDH6,POLB,ADAMTS1,TRIM2,SOX9,PITX1,SOX4,ASIC1,JUN,TGFB2,FZD3,TUBB,INHBA,SULF1,COL1A1,NR4A2,CXCL10,PTP4A3,ABI2,COL5A1,CDH11,PAFAH1B3,DBN1
866	LHX9	766.7	ARCHS4 Coexpression,882;Enrichr Queries,1003;GTEx Coexpression,415	COL11A1,NPRL3,CHD7,CHD6,SEZ6L2,PCDH17,LOXL2,EDNRA,SCML1,ADAMTS1,SOX9,PITX1,MEST,SOX4,FZD3,JUN,TGFB2,WFS1,TUBB,INHBA,SULF1,MSH6,COL1A1,NR4A2,KLF7,PTP4A3,COL1A2,COL5A1,ABI2,CDH11,CD44
926	LIN28A	811.5	ARCHS4 Coexpression,40;GTEx Coexpression,1583	NUP205,AHCY,CSE1L,HMGB3,IPO7,LMNB2,IPO5,GJC1,LDHB,LAPTM4B,LARP1,PPAT,NT5DC2,AP1S2,IGF2BP3,BUB1,SMARCC1,NPM1,SSB,PRMT1,TUBB,NONO,HMGA1,NAP1L1,CDC6,PAICS,MSH6,ILF3,PSAT1,NFE2L3,TCF3,BCAT1,DBN1
494	LIN28B	535.0	ARCHS4 Coexpression,17;Enrichr Queries,147;GTEx Coexpression,1441	TOP2A,CSE1L,CHD7,CHD6,HMGB3,MCM10,MKI67,SMC3,LOXL2,IPO5,CKS1B,LAPTM4B,SYNCRIP,CCND1,MYC,PPAT,TIMP3,SOX9,SKP2,SOX4,TMPO,CCT2,RFC3,SMARCC1,TUBB,CD3EAP,HAUS6,ETV4,CKAP5,CCNA2,MSH6,PTP4A3,ILF3,COL4A1,BIRC5,BCAT1,EEF1E1,NUP205,AHCY,TTK,HMMR,HACD3,SKA3,PCDH17,GJC1,LDHB,CCNB1,IGF2BP3,MEST,BUB1,JUN,TGFB2,NPM1,SSB,RBPMS,UBE2C,NONO,PLK1,HMGA1,NAP1L1,CDC6,RRP1B,SULF1,BMP7,PAICS,PRRC2A,COL1A1,ANLN,COL1A2,CDK…
710	LIN54	670.0	ARCHS4 Coexpression,491;GTEx Coexpression,849	CDT1,CD81,LAMB2,CCNF,ATAD2,TTF2,NEIL3,CASP2,NAA15,BID,ECT2,SSBP4,TMPO,GRINA
947	LMX1A	823.7	ARCHS4 Coexpression,688;Enrichr Queries,952;GTEx Coexpression,831	NPRL3,CHD6,SEZ6L2,LOXL2,CDH6,FOXQ1,GJC1,CAMTA1,ZNF503,SOX9,EPHB2,PITX1,SOX4,HES6,TGFB2,FZD3,CADPS,SULF1,PTPN14,BMP7,NCOR2,COL1A1,NR4A2,CXCL10,PTP4A3,COL5A1,ABI2,CDH11,GNAS
1274	LMX1B	1020.0	ARCHS4 Coexpression,1217;Enrichr Queries,1090;GTEx Coexpression,752	GDF15,AHNAK2,SERPINE1,CHD6,SEZ6L2,CLDN1,BMP7,LOXL2,COL1A1,NCOR2,NR4A2,CXCL10,PTP4A3,CCND1,COL5A1,ABI2,TRIM29,SIK1,GTF2IRD1,MELTF,SOX9,PITX1,EPHB3
1608	LTF	1467.0	ARCHS4 Coexpression,1361;GTEx Coexpression,1573	NCF2,ZYX,CHI3L1
892	LYL1	784.8	Literature ChIP-seq,133;ARCHS4 Coexpression,1210;Enrichr Queries,1126;ReMap ChIP-seq,256;GTEx Coexpression,1199	IFITM3,CXCL8,SPARC,NCF2,FAIM2,ICAM1,RGS1,MYC,LAMP2,ANXA9,EPHB2,PHLDA1,TGM2,CNPY3,NCOR2,MSH6,PTP4A3,MTHFD2,SLCO4A1,CHI3L1,CD47,TMEM9,CARS2,CD44,DBN1,SEC22C,CEBPB,NPRL3,CXXC5,ASCL2,SRM,SOCS3,ADGRG1,DRAM1,SLC17A9,IGFBP7,KIF3C,BID,S100A11,ASIC1,CDT1,JUN,GDF15,MACC1,TRMT1,HOOK3,BYSL,COL1A1,CXCL10,COL5A1,ZYX,GNAS,AUNIP,TGFBI,CDR2L,GRINA,PHF19
611	MAF	609.5	ARCHS4 Coexpression,1278;Enrichr Queries,305;ReMap ChIP-seq,272;GTEx Coexpression,583	IFITM3,SPARC,CD81,SERPINE1,CLDN1,CKS1B,ICAM1,CCND1,TRIM29,ADAMTS1,PLAU,RGS1,MYC,ENC1,TIMP3,RRP12,SOX9,PHLDA1,SOX4,EPHB3,TGM2,CCT2,PRMT1,H2AFX,WDR74,CDC25B,RHOB,PTP4A3,SLCO4A1,COL4A1,CDH11,SIK1,AJUBA,DBN1,CD44,CEBPB,AHCY,CDCA3,MAZ,SLC3A2,AGAP3,CXXC5,SOCS3,SLC17A9,NT5DC2,IGFBP7,CDT1,JUN,TGFB2,UBE2I,ALYREF,AHNAK2,AMMECR1,B3GALT6,VEGFA,COL1A1,NR4A2,CXCL10,COL1A2,COL5A1,CDK4,TACC3,TGFBI,ZNF696,SSBP4,G…
1180	MAFA	957.3	ARCHS4 Coexpression,1004;Enrichr Queries,702;GTEx Coexpression,1166	CEBPB,CHD6,CXXC5,LOXL2,FOXQ1,SOCS3,ABLIM2,MYC,SOX9,PITX1,EPHB3,TEAD4,JUN,GDF15,PHKA1,PARVB,BAIAP2,BMP7,VEGFA,COL1A1,NCOR2,NR4A2,CXCL10,PTP4A3,COL5A1,GNAS,TRIB3,MELTF,MXRA7
394	MAFB	469.3	ARCHS4 Coexpression,1028;Enrichr Queries,200;ReMap ChIP-seq,287;GTEx Coexpression,362	IFITM3,SPARC,NCF2,SERPINE1,CLDN1,ICAM1,CCND1,TRIM29,ADAMTS1,PLAU,RGS1,MYC,ENC1,CASP2,TIMP3,ANXA9,SOX9,PHLDA1,SOX4,EPHB3,TGM2,SLC11A2,WDR74,SND1,RHOB,ACLY,PTP4A3,RAB31,COL4A1,CDH11,SIK1,MXRA7,SLC29A1,CD44,CEBPB,NOLC1,SLC3A2,ASCL2,SOCS3,LARP1,DRAM1,SPP1,IGFBP7,KIF3C,S100A11,JUN,NQO2,GDF15,AHNAK2,AMMECR1,HOOK3,PRRC2B,VEGFA,ASXL1,NR4A2,COL1A1,KLF7,CXCL10,COL1A2,COL5A1,WNK1,SCD,TGFBI,FBN1,GRINA
121	MAFF	226.2	ARCHS4 Coexpression,619;ENCODE ChIP-seq,38;Enrichr Queries,119;ReMap ChIP-seq,138;GTEx Coexpression,217	IFITM3,TMEM41A,CHPF,RIF1,GOLT1A,CSE1L,SERPINE1,ICAM1,CCND1,PLAU,RGS1,MYC,GJA4,LAMP2,SOX9,PHLDA2,SKP2,PHLDA1,PITX1,SOX4,TMPO,TGM2,ACTN1,WDR74,CD3EAP,SND1,CDC25B,ACLY,PRPF4,SGO2,COL4A1,MTHFD2,TRIB3,SIK1,AJUBA,CFB,RNASEH2A,RPN2,TROAP,MAZ,SDC3,STC1,SLC1A4,SKA3,STK3,SOCS3,PTDSS2,ADGRG1,LYAR,AP1M1,CDT1,JUN,UBE2I,OSBPL3,ALYREF,INHBA,HOOK3,EIF2S2,PALB2,PAICS,PRRC2A,NR4A2,TPX2,CXCL10,FERMT1,KIF18B,NMT1,TG…
538	MAFG	558.5	ARCHS4 Coexpression,701;Enrichr Queries,404;ReMap ChIP-seq,277;GTEx Coexpression,852	IFITM3,CXCL8,ZMYND8,SERPINE1,ZC3HAV1L,IPO7,ELK1,LMNB2,CKS1B,ICAM1,DUSP10,CCND1,PPAT,MYC,ENC1,RRP12,PHLDA1,SOX4,TEAD4,ACTN1,CD3EAP,PHKA1,RANGAP1,ETV5,RHOB,NCOR2,SLC7A5,PTP4A3,MTHFD2,TRIB3,BCAT1,CD44,CEBPB,MAZ,SLC3A2,ZNF3,AURKA,SOCS3,ADGRG1,ABLIM2,HSPH1,LARP1,SH3TC2,PES1,TSPAN5,NQO2,JUN,NEBL,GDF15,OSBPL3,ALYREF,HMGA1,BAIAP2,PAICS,VEGFA,PRRC2A,NR4A2,KLF7,CDK6,NFE2L3,ZYX,NAA15,MELTF,GRINA
135	MAFK	243.0	ARCHS4 Coexpression,576;ENCODE ChIP-seq,49;Enrichr Queries,231;ReMap ChIP-seq,166;GTEx Coexpression,193	TMEM41A,RIF1,ZMYND8,CSE1L,SERPINE1,PDCD5,SMC3,ANTXR1,CLDN1,PWP1,ICAM1,RRP9,TMEM147,CCND1,PLAU,MYC,CSPP1,LAMP2,BBX,SOX9,NBN,PHLDA2,SKP2,PHLDA1,GTSE1,SOX4,TGM2,MCCC2,ACTN1,CD3EAP,UBALD1,DNAAF5,SLC5A6,ACLY,PRPF4,SGO2,COL4A1,MRTO4,GEMIN4,TRIB3,SIK1,MXRA7,AJUBA,NUP205,RPN2,TROAP,NOLC1,SLC1A4,HACD3,SOCS3,CALD1,KIF3C,LYAR,FANCI,CDT1,JUN,TGFB2,UBE2I,RBPMS,OSBPL3,ALYREF,HMGA1,CDC6,EIF2S2,PALB2,PRRC2A,COL1…
728	MAX	682.8	ARCHS4 Coexpression,1280;ENCODE ChIP-seq,6;Enrichr Queries,715;ReMap ChIP-seq,27;GTEx Coexpression,1386	NCF2,ZMYND8,SERPINE1,SMC3,ELK1,IPO7,PWP1,ICAM1,RRP9,CCND1,MYC,PPAT,RUVBL1,AP1S2,UBAP2L,MCCC2,RNF43,SMARCC1,ACTN1,WDR74,GTF3A,TOMM34,CD3EAP,DNAAF5,PUS7,SND1,CDC25B,ILF3,RAB31,MTHFD2,MRTO4,GEMIN4,TRIB3,MXRA7,CARS2,TMEM185B,NUP205,RNASEH2A,CDCA3,MAZ,NPRL3,NOLC1,AGAP3,SKA3,MTDH,SOCS3,CCNB1,HSPH1,HLCS,CALD1,MAP4,CDT1,OSBPL8,TRAP1,JUN,TGFB2,UBE2I,UBE2C,ALYREF,PLK1,RPP40,HMGA1,B3GALT6,PALB2,PAICS,PRRC2B…
170	MAZ	281.8	ARCHS4 Coexpression,98;ENCODE ChIP-seq,56;Enrichr Queries,170;ReMap ChIP-seq,64;GTEx Coexpression,1021	TMEM41A,CHPF,CD81,GOLT1A,TRRAP,SERPINE1,PDCD5,MKI67,SMC3,CLDN1,ELK1,ICAM1,TMEM147,CCND1,MYC,PHLDA2,SOX4,TMPO,SMARCC1,DDX11,GTF3A,UBALD1,CD3EAP,SND1,CDC25B,SGO2,ILF3,MELK,RAB31,MRTO4,TYRO3,TRIB3,MXRA7,TMEM185B,TSTA3,RNASEH2A,CDCA3,NPRL3,MAZ,AGAP3,HACD3,SKA3,TMTC4,SOCS3,LARP1,LYAR,S100A11,AP1M1,FANCI,CDT1,OSBPL8,TRAP1,JUN,UBE2I,UBE2C,ALYREF,PLK1,RPP40,HMGA1,HOOK3,PALB2,PRRC2B,PRRC2A,SMARCA4,COL1A1,…
1352	MBD1	1087.0	ARCHS4 Coexpression,1518;Enrichr Queries,413;GTEx Coexpression,1330	CEBPB,ZMYND8,SERPINE1,CHD7,CHD6,SLC3A2,MKI67,HSPH1,CCND1,MYC,ENC1,TMPO,JUN,GDF15,ACTN1,HMGA1,CD3EAP,BAIAP2,PRRC2A,SMARCA4,RHOB,VEGFA,NCOR2,CXCL10,ILF3,PTP4A3,WNK1,GEMIN4,ZYX,GNAS,MELTF,CD44
427	MBD2	491.8	ARCHS4 Coexpression,1310;Enrichr Queries,296;ReMap ChIP-seq,219;GTEx Coexpression,142	TOP2A,NCF2,ZMYND8,CHD7,CHD6,FAIM2,MKI67,LMNB2,CKS1B,ICAM1,SYNCRIP,TRMT112,CCND1,MYC,LAMP2,AP1S2,CASP2,TIMP3,PITX1,SOX4,TMPO,ACTN1,CD3EAP,DNAAF5,ATP11A,NCOR2,PTP4A3,PRKAR1B,RBMS1,TMEM9,CD47,CD44,ITGA9,CEBPB,SF3B3,TROAP,BRAT1,TACSTD2,WIZ,ASCL2,PSMA7,PCDH17,STK3,MTDH,CRNDE,CAMTA1,ZNF503,SLC19A1,S100A11,ASIC1,TCFL5,YTHDF1,JUN,NPM1,LSAMP,HMGA1,AMMECR1,TRMT1,B3GALT6,NAP1L1,HOOK3,BMP7,SMARCA4,VEGFA,NR4A…
190	MBD3	303.0	ARCHS4 Coexpression,162;Enrichr Queries,322;ReMap ChIP-seq,29;GTEx Coexpression,699	TOP2A,CHPF,MCM7,ZMYND8,SERPINE1,LPCAT1,FOXM1,LMNB2,ICAM1,CKS1B,TRMT112,CCND1,MYC,ANXA9,TMPO,PRMT1,DDX11,H2AFX,CD3EAP,UBALD1,RANGAP1,CDC25B,RHOB,NCOR2,ILF3,PTP4A3,SLCO4A1,BIRC5,TMEM9,MCM6,PAFAH1B3,AJUBA,DBN1,CEBPB,RNASEH2A,TROAP,TMPRSS3,BRAT1,MAZ,WIZ,SLC3A2,AGAP3,CXXC5,PSMA7,SOCS3,PES1,NT5DC2,THEM6,SLC19A1,TCFL5,CDT1,YTHDF1,JUN,NPM1,UBE2I,NEBL,GDF15,ALYREF,AHNAK2,HMGA1,NAP1L1,DEF8,BMP7,PRRC2B,PRRC…
342	MBD4	430.2	ARCHS4 Coexpression,572;ENCODE ChIP-seq,69;Enrichr Queries,108;ReMap ChIP-seq,101;GTEx Coexpression,1301	RTKN,TMEM41A,CHPF,NCF2,CSE1L,SERPINE1,SMC3,MKI67,CLDN1,IPO7,PWP1,FOXQ1,CCND1,MYC,RUVBL1,UBAP2L,SOX9,SKP2,PHLDA1,SOX4,TMPO,MED1,RNF43,ACTN1,WDR74,TOMM34,CD3EAP,CNPY3,MIF,MSH6,SLC5A6,SGO2,MELK,MTHFD2,MXRA7,NUP205,SDC3,NOLC1,HMMR,LDHB,CCNB1,HSPH1,HNRNPDL,MAP4,ECT2,FANCI,OSBPL8,JUN,ALYREF,PLK1,RPP40,CDC6,EIF2S2,PRRC2B,PRRC2A,SQLE,TPX2,ANLN,CDK6,KIF18B,CDK4,NFE2L3,CDK1,GNAS,TUBGCP3,TGFBI,NIT2,TOP2A,RB…
1330	MBD6	1064.0	ARCHS4 Coexpression,860;GTEx Coexpression,1268	NCOR2,ILF3,FCGR3B,NCF2,GNAS,ZYX,UBALD1,PRRC2A,GRINA
491	MBNL2	534.3	ARCHS4 Coexpression,602;Enrichr Queries,487;GTEx Coexpression,514	CEBPB,SPARC,TROAP,SERPINE1,CHD6,FAIM2,CPLX1,CAMSAP2,SOCS3,HSPH1,CCND1,CALD1,TRIM2,LAMP2,ENC1,CASP2,BBX,TIMP3,MAP4,PHLDA1,SOX4,JUN,PRMT1,ALYREF,ACTN1,SAMD4A,CD3EAP,LARP6,DNM1,RHOB,VEGFA,PTP4A3,RAB31,CDK6,COL4A1,TACC3,RBMS1,CD47,TGFBI,MXRA7,CD44,SEC22C
1068	MECOM	890.3	Literature ChIP-seq,137;ARCHS4 Coexpression,1248;GTEx Coexpression,1286	IFITM3,TMEM41A,RTKN,TRRAP,NCF2,HMGB3,SNX10,IPO7,ICAM1,FOXQ1,RGS1,BBX,CASP2,SKP2,SIGMAR1,UBALD1,CTPS1,CNPY3,SND1,PTP4A3,MCM6,TMEM9,TSTA3,CBFB,SLC1A4,THY1,HACD3,STK3,MTDH,ADGRG1,PES1,BID,ECT2,AP1M1,OSBPL8,JUN,ATAD2,HOOK3,PTPN14,PRRC2B,SMARCA4,VEGFA,ASXL1,KLF7,ABI2,PSAT1,WNK1,DNAJC10,NIT2
662	MECP2	640.0	ARCHS4 Coexpression,496;Enrichr Queries,511;GTEx Coexpression,913	TMEM41A,AHCY,TRRAP,ZMYND8,CHD7,CHD6,FAIM2,MTDH,CKS1B,CCND1,MYC,MAP4,TMPO,CCT2,JUN,NPM1,HMGA1,CD3EAP,HOOK3,PRRC2B,DNM1,SMARCA4,RHOB,VEGFA,PRRC2A,NCOR2,NR4A2,SQLE,KLF7,PTP4A3,ZEB1,CDK6,WNK1,GNAS,ADNP,MELTF,EEF1E1,CD44,SEC22C
272	MEF2A	371.5	Literature ChIP-seq,57;ARCHS4 Coexpression,513;ENCODE ChIP-seq,95;Enrichr Queries,663;ReMap ChIP-seq,44;GTEx Coexpression,857	ZMYND8,SERPINE1,ZC3HAV1L,TTF2,SMC3,CCND1,PLAU,RGS1,MYC,RUVBL1,PLS3,NBN,AP1S3,EPHB2,PHLDA1,SOX4,SMARCC1,ACTN1,WDR74,CD3EAP,CNPY3,ILF3,RAB31,KATNAL1,MTHFD2,COL4A1,ADNP,PLA1A,RNASEH2A,MAZ,NOLC1,STC1,SLC1A4,HACD3,MTDH,SOCS3,CALD1,EPB41L2,TSPAN5,MAP4,KIF3C,LYAR,OSBPL8,CDT1,TRAP1,JUN,TGFB2,RBPMS,NEBL,HMGA1,HOOK3,LSM5,BMP7,PAICS,SMARCA4,COL1A1,NR4A2,CDK6,WNK1,NMT1,GTF2IRD1,TCF3,TGFBI,PHF19,TTC26,RBM28,N…
835	MEF2B	749.0	ARCHS4 Coexpression,1212;Enrichr Queries,250;ReMap ChIP-seq,284;GTEx Coexpression,1250	TOP2A,NCF2,CD81,LPCAT1,CHD6,SMC3,FOXM1,MKI67,ICAM1,LOXL2,SYNCRIP,RGS1,MYC,PEA15,H2AFX,CD3EAP,CNPY3,MSH6,NCOR2,SLC7A5,PTP4A3,KATNAL1,MTHFD2,SLCO4A1,BIRC5,TRIB3,RHOQ,CD44,CEBPB,SF3B3,THY1,PSMA7,SOCS3,CCNB1,RAE1,JUN,GDF15,PLK1,HMGA1,HOOK3,DEF8,BYSL,VEGFA,PRRC2A,NR4A2,COL1A1,KLF7,CXCL10,CDK6,PSAT1,DNAJC10,TACC3,TCF3,MELTF,PHF19,CDKN3
705	MEF2C	667.0	ARCHS4 Coexpression,1187;ENCODE ChIP-seq,84;Enrichr Queries,524;ReMap ChIP-seq,253;GTEx Coexpression,1287	IFITM3,CXCL8,SPARC,ZFAS1,SERPINE1,LMNB2,ICAM1,SYNCRIP,DUSP10,CCND1,RGS1,MYC,TRIM2,ENC1,AP1S2,TIMP3,EPHB2,PHLDA1,SOX4,RIPK2,TUBB,CKAP2,WDR74,GPCPD1,DNM1,RHOB,PTP4A3,RAB31,ZEB1,PRKAR1B,COL4A1,CDH11,ADNP,RHOQ,CD44,MAZ,SLC1A4,PSMA7,MTDH,ADGRG1,ABLIM2,SH3TC2,IGFBP7,JUN,TGFB2,MACC1,HMGA1,TRMT1,PARVB,ASXL1,NR4A2,COL1A1,DBNDD1,CXCL10,KLF7,COL1A2,CDK6,COL5A2,GNAS,MELTF,TGFBI,PHF19,FBN1
1238	MEF2D	993.7	ARCHS4 Coexpression,1085;Enrichr Queries,425;GTEx Coexpression,1471	CEBPB,ZMYND8,CHD6,SLC3A2,CXXC5,SOCS3,CCND1,MYC,PHLDA1,SOX4,DLGAP4,JUN,GDF15,ACTN1,HMGA1,CD3EAP,UBALD1,PHKA1,BAIAP2,PRRC2B,RHOB,VEGFA,PRRC2A,NCOR2,NR4A2,SLC7A5,KLF7,PTP4A3,CDK6,WNK1,ZYX,SIK1,MELTF,CD44,GRINA
333	MEIS1	423.2	Literature ChIP-seq,74;ARCHS4 Coexpression,1086;Enrichr Queries,303;ReMap ChIP-seq,283;GTEx Coexpression,370	SPARC,LPGAT1,RIF1,GOLT1A,SMC3,MKI67,CLDN1,LOXL2,LAPTM4B,CDH3,CCND1,MYC,AP1S2,HABP4,BBX,SOX9,PHLDA1,SOX4,TMPO,CSGALNACT1,MED1,ACTN1,MSH6,NEIL3,RAB31,COL4A1,NPRL3,GJC1,ADGRG1,HNRNPDL,CALD1,HLCS,EPB41L2,TSPAN5,IGFBP7,S100A11,ASIC1,AP1M1,OSBPL8,JUN,TGFB2,FZD3,RBPMS,PARVB,EIF2S2,LARP6,PRRC2A,COL1A1,NR4A2,CXCL10,FERMT1,COL1A2,CDK6,COL5A1,COL5A2,NMT1,NFE2L3,CDK1,GNAS,TGFBI,PHF19,FBN1,NRP2,CHD6,POLB,DUSP…
226	MEIS2	331.8	ARCHS4 Coexpression,583;Enrichr Queries,402;ReMap ChIP-seq,67;GTEx Coexpression,275	NRP2,SPARC,CHPF,MCM7,ZMYND8,CHD7,ELK1,LAPTM4B,DUSP10,CCND1,ADAMTS1,CSPP1,TRIM2,ENC1,TIMP3,SOX9,PHLDA1,SOX4,TGM2,TUBB,SLC2A12,H2AFX,TOMM34,ANO6,CTPS1,TUBG1,ETV5,CCNA2,NT5C3B,ACLY,NEIL3,PTP4A3,ZEB1,MTHFD2,COL4A1,CDH11,TRIB3,MXRA7,CD47,SLC29A1,BCAT1,GART,DBN1,CD44,SEC22C,SDC3,MAZ,AGAP3,ZNF3,CXXC5,PCDH17,GJC1,ADGRG1,CALD1,PES1,ZNF503,IGFBP7,BUB3,UGGT2,MEST,CDT1,JUN,NQO2,TGFB2,FZD3,WFS1,GDF15,NEBL,MAC…
251	MEIS3	355.0	ARCHS4 Coexpression,502;Enrichr Queries,162;GTEx Coexpression,401	SPARC,SERPINE1,CHD6,FAIM2,LOXL2,CCND1,ADAMTS1,PLAU,ENC1,TIMP3,SOX9,SOX4,TGM2,DLGAP4,BGN,DNM1,RHOB,PTP4A3,ZEB1,PRKAR1B,COL4A1,CDH11,DBN1,CEBPB,SDC3,AGAP3,THY1,CXXC5,SEZ6L2,FOXRED2,SOCS3,ADGRG1,KIF3C,JUN,TGFB2,GDF15,SULF1,LARP6,PRRC2B,VEGFA,SMARCA4,COL1A1,CXCL10,COL1A2,COL5A1,ABI2,COL5A2,TGFBI,FBN1
617	MEOX1	613.7	ARCHS4 Coexpression,703;Enrichr Queries,302;GTEx Coexpression,836	SPARC,CD81,COL11A1,SERPINE1,NPRL3,THY1,ICAM1,LOXL2,SOCS3,EDNRA,CCND1,ADAMTS1,EPB41L2,GJA4,TIMP3,IGFBP7,SOX9,MEST,PHLDA1,CTHRC1,TGM2,TGFB2,LAMB2,BGN,ANO6,INHBA,SULF1,COL1A1,CXCL10,PTP4A3,COL1A2,COL5A1,COL4A1,SCD,COL5A2,CDH11,TGFBI,MXRA7,SLC29A1,RHOQ,FBN1
322	MEOX2	410.7	ARCHS4 Coexpression,370;Enrichr Queries,433;GTEx Coexpression,429	NRP2,SPARC,COL11A1,SERPINE1,NPRL3,THY1,EHBP1,PCDH17,CDH6,EDNRA,CCND1,ADAMTS1,EPB41L2,GJA4,TIMP3,IGFBP7,MAP4,MEST,TGFB2,LAMB2,BGN,INHBA,SULF1,COL1A1,NR4A2,KLF7,SFRP4,CXCL10,PTP4A3,COL1A2,ZEB1,COL5A1,COL4A1,COL5A2,CDH11,TGFBI,RHOQ,FBN1
985	MESP1	848.3	ARCHS4 Coexpression,985;Enrichr Queries,579;GTEx Coexpression,981	MRPS17,CEBPB,CHD6,MRPL57,LOXL2,SRM,FOXQ1,TRMT112,ABLIM2,CCND1,MYC,ENC1,IGFBP7,SOX9,PHLDA2,PHLDA1,PITX1,SOX4,HES6,TRAP1,JUN,GDF15,H2AFX,SORD,BMP7,ETV4,ETV5,COL1A1,DBNDD1,CXCL10,PTP4A3,UBE2S,TRIB3,TGFBI,MELTF,SLC29A1
1101	MESP2	913.3	ARCHS4 Coexpression,1504;Enrichr Queries,669;GTEx Coexpression,567	SERPINE1,CHD6,FAIM2,THY1,CPLX1,ASCL2,LOXL2,FOXQ1,FOXRED2,SOCS3,ADGRG1,CCND1,KIF3C,SOX9,AP1S3,PHLDA2,PITX1,HES6,RNF43,JUN,GDF15,AXIN2,ETV4,ETV5,SLC7A5,CXCL10,PTP4A3,PRKAR1B,NFE2L3,BIRC5,TGFBI,MELTF,PAFAH1B3
476	MGA	524.0	ARCHS4 Coexpression,426;Enrichr Queries,1011;GTEx Coexpression,135	TOP2A,RBM28,NUP205,RIF1,TRRAP,CSE1L,ZMYND8,CHD7,CHD6,SMC3,MKI67,IPO5,TPR,BBX,MORC2,OSBPL8,JUN,SMARCC1,WDR74,CD3EAP,RRP1B,HOOK3,CKAP5,PRRC2B,PRRC2A,MSH6,NCOR2,IRAK1BP1,ZEB1,WNK1,DNAJC10,ZYX,ADNP,GRINA
277	MITF	376.0	Literature ChIP-seq,10;ARCHS4 Coexpression,504;Enrichr Queries,271;ReMap ChIP-seq,30;GTEx Coexpression,1065	SPARC,LPGAT1,ZMYND8,SERPINE1,SMC3,ANTXR1,PWP1,ICAM1,MYC,PPAT,AP1S2,HABP4,BBX,SOX9,SOX4,EPHB3,MCCC2,ACTN1,DDX11,ALG5,SLC11A2,CD3EAP,PHKA1,DNAAF5,MIF,SND1,SLC5A6,PRKAR1B,MTHFD2,TYRO3,TRIB3,MXRA7,AGAP3,HACD3,MTDH,TMTC4,GJC1,PTDSS2,LARP1,HLCS,EPB41L2,TSPAN5,SLC19A1,CDT1,TRAP1,JUN,PLK1,PARVB,PAICS,PRRC2B,COL1A1,ANLN,RPS21,MRPS17,NRP2,SNX10,CTSV,WDR43,PANX1,TRMT112,SYNCRIP,ATIC,TRIM2,TIMP3,ANXA9,NELFCD…
996	MIXL1	854.0	ARCHS4 Coexpression,1373;Enrichr Queries,887;GTEx Coexpression,302	CCNF,SERPINE1,CHD6,MKI67,PSMA7,LOXL2,FOXQ1,SOCS3,DUSP10,PPAT,MYC,AP1S3,SOX9,BUB1,TMPO,CDT1,RFC3,JUN,TGFB2,GDF15,MACC1,ETV4,PRRC2A,COL1A1,NR4A2,CXCL10,PTP4A3,KIF18B,COL5A1,OAS3,CDH11,MELTF,GRINA
102	MKX	206.0	ARCHS4 Coexpression,133;Enrichr Queries,276;GTEx Coexpression,209	SPARC,SERPINE1,CHD6,ANTXR1,LOXL2,CDH6,FOXQ1,EDNRA,CCND1,ADAMTS1,ENC1,TIMP3,SOX9,PHLDA1,TGM2,ACTN1,ANO6,PTP4A3,ZEB1,COL4A1,CDH11,MXRA7,MET,CEMIP,COL11A1,NPRL3,THY1,AEBP1,DRAM1,CALD1,MAP4,UGGT2,CTHRC1,TGFB2,RBPMS,GDF15,LAMB2,INHBA,SULF1,PTPN14,COL1A1,NR4A2,PDP1,CXCL10,COL1A2,COL5A1,COL5A2,TGFBI,FBN1
804	MLX	729.0	ARCHS4 Coexpression,541;Enrichr Queries,821;GTEx Coexpression,825	CEBPB,GOLT1A,HM13,SLC3A2,PSMA7,CAMSAP2,RRP7A,HSPH1,MYC,TRIM2,KIF3C,BID,EMC8,S100A11,SOX4,NQO2,JUN,NPM1,NOP16,PRMT1,ACTN1,PLK1,H2AFX,HMGA1,CD3EAP,TUBG1,PRRC2B,DNM1,VEGFA,NT5C3B,ACLY,RSL1D1,ABI2,CD44
1057	MLXIP	885.7	ARCHS4 Coexpression,1063;Enrichr Queries,566;GTEx Coexpression,1028	CEBPB,ZMYND8,CHD7,CHD6,ZNF3,IPO7,SOCS3,LDHB,LARP1,CCND1,MYC,SOX4,TEAD4,JUN,ACTN1,CD3EAP,PHKA1,ATP11A,PTPN14,PRRC2B,RHOB,VEGFA,PRRC2A,NCOR2,SLC7A5,KLF7,PTP4A3,CDK6,WNK1,SIK1,TGFBI,MELTF,CD44
1289	MLXIPL	1031.0	ARCHS4 Coexpression,1270;Enrichr Queries,752;GTEx Coexpression,1070	IFITM3,CEBPB,SPARC,GOLT1A,SERPINE1,CHD6,PSMA7,C2,ICAM1,SOCS3,SLC17A9,CCND1,SLCO1B3,SOX9,PLTP,TGM2,JUN,GDF15,SORD,VEGFA,COL1A1,CXCL10,PTP4A3,PSAT1,COL4A1,TRIB3,TGFBI,CFB
763	MNT	701.5	ARCHS4 Coexpression,1255;Enrichr Queries,468;ReMap ChIP-seq,56;GTEx Coexpression,1027	RTKN,CHPF,MCM7,NCF2,ZMYND8,SERPINE1,CHD7,LPCAT1,CHD6,CKS1B,TRMT112,CCND1,MYC,ENC1,ANXA9,SOX9,PHLDA1,SOX4,DLGAP4,ACTN1,TUBB,H2AFX,GTF3A,CD3EAP,UBALD1,CDC25B,RHOB,NCOR2,SLC7A5,PTP4A3,SLCO4A1,TRIB3,SIK1,CD44,TSTA3,CEBPB,RNASEH2A,CDCA3,TMPRSS3,MAZ,AGAP3,ZNF3,CXXC5,PSMA7,SOCS3,SLC17A9,KIF3C,S100A11,CDT1,YTHDF1,NQO2,JUN,UBE2I,NEBL,GDF15,ALYREF,HMGA1,DEF8,BMP7,PRRC2B,VEGFA,SMARCA4,NR4A2,KLF7,CDK4,ZYX,TA…
374	MNX1	456.3	Literature ChIP-seq,51;ARCHS4 Coexpression,257;Enrichr Queries,630;GTEx Coexpression,887	SPARC,LPGAT1,RTKN,RIF1,CSE1L,MKI67,ANTXR1,PWP1,LOXL2,FOXQ1,CDH6,RGS1,MYC,CSPP1,SOX9,AP1S3,PITX1,SOX4,TMPO,HES6,DDX11,ALG5,SLC11A2,SND1,ACLY,MTHFD2,TYRO3,TRIB3,MAZ,STC1,AEBP1,PCDH17,CAMSAP2,SOCS3,LARP1,HLCS,TPR,TSPAN5,ASIC1,CDT1,TRAP1,JUN,NOP16,ALYREF,PLK1,HMGA1,CDC6,INHBA,BMP7,PRRC2A,COL1A1,NR4A2,CXCL10,SQLE,IRAK1BP1,UBE2S,GNAS,MELTF,NRP2,CHD6,LPCAT1,FOXM1,LMNB2,DUSP14,CKS1B,ADAMTS1,ENC1,PRMT1,H2…
1297	MSANTD1	1038.0	ARCHS4 Coexpression,924;GTEx Coexpression,1151	FOXRED2,DBNDD1,NQO2,ABI2,HABP4,FAIM2,SKP2,GTSE1,AP1M1
440	MSANTD3	500.5	ARCHS4 Coexpression,941;GTEx Coexpression,60	MRPS17,NUFIP1,CXCL8,SERPINE1,IPO7,PSMA7,LOXL2,PANX1,DRAM1,TWISTNB,EMC8,SSB,NIFK,ACTN1,RPP40,CD3EAP,ANO6,EIF2S2,BYSL,RAB31,TSR1,STRAP,GARS,NAA15,ABCE1
1087	MSANTD4	906.0	ARCHS4 Coexpression,1024;GTEx Coexpression,788	MRPS17,FZD3,ABI2,TRIM2,LSAMP,STRAP,CAMTA1,CASP2,ZNF853,HACD3,S100A11
177	MSC	292.7	ARCHS4 Coexpression,686;Enrichr Queries,56;GTEx Coexpression,136	IFITM3,SPARC,CXCL8,NCF2,SERPINE1,SNX10,TTF2,ANTXR1,CKS1B,ICAM1,LOXL2,DUSP10,CCND1,ADAMTS1,PLAU,RGS1,MYC,ENC1,TIMP3,SOX9,PHLDA1,TGM2,RFC3,RIPK2,TUBB,BGN,CTPS1,SLC7A5,PTP4A3,MTHFD2,COL4A1,CDH11,TRIB3,BCAT1,CD44,CEBPB,SLC16A1-AS1,AEBP1,THY1,MTDH,SOCS3,DRAM1,PDPN,IGFBP7,BID,JUN,TGFB2,CCL20,GDF15,INHBA,SULF1,VEGFA,COL1A1,NR4A2,CXCL10,COL1A2,COL5A1,COL5A2,TGFBI,FBN1,GRINA
1214	MSGN1	977.0	ARCHS4 Coexpression,725;Enrichr Queries,966;GTEx Coexpression,1240	SERPINE1,TACSTD2,CHD6,HMGB3,ARNTL2,LOXL2,SOCS3,EXOSC5,DUSP10,CCND1,TRIM29,MYC,PLS3,SOX9,PITX1,MEST,JUN,GDF15,INHBA,AXIN2,ETV4,NCOR2,NR4A2,CCNA2,CXCL10,PTP4A3,CDH11,TGFBI,EEF1E1
599	MSX1	603.0	ARCHS4 Coexpression,1155;Enrichr Queries,153;GTEx Coexpression,501	IFITM3,SPARC,SERPINE1,CLDN1,LOXL2,FOXQ1,EDNRA,CCND1,ADAMTS1,PLAU,MYC,GJA4,ENC1,TIMP3,SOX9,PHLDA1,PITX1,SOX4,TGM2,RHOB,PTP4A3,COL4A1,CDH11,CD47,DBN1,CD44,CEBPB,SDC3,SOCS3,ZNF503,IGFBP7,UGGT2,CTHRC1,AP1M1,JUN,TGFB2,SSB,GDF15,SULF1,BMP7,COL1A1,NR4A2,CXCL10,COL1A2,COL5A1,CDK4,COL5A2,TGFBI,FBN1
468	MSX2	521.0	ARCHS4 Coexpression,172;Enrichr Queries,261;GTEx Coexpression,1130	SPARC,SERPINE1,HMGB3,JADE3,CTSV,LMNB2,LOXL2,CDH6,FOXQ1,LAPTM4B,CCND1,MYC,ENC1,TIMP3,PLS3,SOX9,PHLDA2,SKP2,PHLDA1,PITX1,SOX4,EPHB3,TGM2,TEAD4,H2AFX,AXIN2,RHOB,SLC5A6,PTP4A3,COL4A1,CDH11,CD44,MAZ,SLC3A2,SOCS3,CCNB1,TWISTNB,ZNF503,MORC2,MEST,JUN,TGFB2,GDF15,ALYREF,INHBA,SULF1,PTPN14,BMP7,COL1A1,NR4A2,CXCL10,COL1A2,COL5A1,NFE2L3,TGFBI,EIF3B
195	MTERF1	305.5	ARCHS4 Coexpression,550;GTEx Coexpression,61	CD81,WDR3,MTDH,LDHB,ATIC,PPAT,EXOSC8,IGF2BP3,SKP2,TMPO,MED1,RFC3,NIFK,CD3EAP,NOC3L,LSM5,PALB2,PAICS,PRRC2B,PRRC2A,NCOR2,NEIL3,SLC9A7,NAA15,ABCE1,EEF1E1,GART,GRINA
1420	MTERF2	1141.0	ARCHS4 Coexpression,846;GTEx Coexpression,1435	ALYREF,ACTN1,PES1,MAZ,ZYX,RANGAP1,LMNB2,PRRC2A
116	MTERF3	224.0	ARCHS4 Coexpression,137;GTEx Coexpression,311	MRPS17,CSE1L,PDCD5,SKA3,IPO7,PWP1,PSMA7,CKS1B,LDHB,TRMT112,CCNB1,EXOSC8,CCT2,NPM1,SSB,NOP16,NIFK,GTF3A,CD3EAP,PARVB,LSM5,PAICS,PRRC2B,BYSL,NCOR2,RSL1D1,NAA15,EEF1E1,ABCE1,CDKN3
1513	MTERF4	1244.0	ARCHS4 Coexpression,1366;GTEx Coexpression,1122	ANLN,SYNCRIP,CHD7,CHD6,HOOK3,IPO7
1061	MTF1	888.0	ARCHS4 Coexpression,601;GTEx Coexpression,1175	SOCS3,CEBPB,DRAM1,CXCL8,NCF2,TACC3,SNX10,NBN,BID,S100A11,CD44,ICAM1
84	MTF2	187.3	Literature ChIP-seq,89;ARCHS4 Coexpression,239;GTEx Coexpression,234	LPGAT1,RTKN,CD81,ZC3HAV1L,SMC3,ANTXR1,CDH6,FOXQ1,EDNRA,CDH3,HABP4,BBX,SOX9,PHLDA2,EPHB2,PHLDA1,PITX1,SOX4,TMPO,CSGALNACT1,HES6,ACTN1,ATP11A,ILF3,RAB31,SLC9A7,COL4A1,CDCA3,SDC3,TACSTD2,AEBP1,PCDH17,LDHB,ADGRG1,IGFBP7,WNT2,ASIC1,FANCI,FZD3,JUN,TGFB2,NEBL,INHBA,LSM5,PAICS,BMP7,LARP6,PRRC2A,NR4A2,FERMT1,CDK6,COL5A1,NFE2L3,GNAS,TCF3,TGFBI,FBN1,PHF19,RBM28,NRP2,CHD7,HMGB3,PANX1,ADAMTS1,CASP2,TEAD4,TGIF…
1418	MXD1	1139.0	ARCHS4 Coexpression,1300;Enrichr Queries,606;GTEx Coexpression,1511	IFITM3,CEBPB,CXCL8,NCF2,SERPINE1,ICAM1,SOCS3,DUSP10,FCGR3B,RGS1,MYC,PHLDA1,TGM2,JUN,GDF15,INHBA,HOOK3,RHOB,VEGFA,NR4A2,SLC7A5,CXCL10,MTHFD2,OAS3,ZYX,TRIB3,TGFBI,CD44
581	MXD3	592.0	ARCHS4 Coexpression,234;Enrichr Queries,21;GTEx Coexpression,1521	TOP2A,GPSM2,MCM7,NCF2,CCNF,HMGB3,MCM10,FOXM1,MKI67,LMNB2,CKS1B,TRMT112,FCGR3B,CCND1,PLAU,MYC,GTSE1,SOX4,TMPO,RFC3,H2AFX,CKAP2,CD3EAP,CDC25B,CCNA2,SLC25A15,SGO2,PTP4A3,NEIL3,MELK,DBF4,MTHFD2,BIRC5,MCM6,CEBPB,CDCA3,TROAP,NPRL3,TTK,HMMR,SKA3,AURKA,CCNB1,NT5DC2,ECT2,BUB1,S100A11,SLC19A1,FANCI,CDT1,JUN,GDF15,UBE2C,PLK1,ATAD2,CDC6,DEF8,EIF2S2,PRRC2B,TPX2,ANLN,POLA2,KIF18B,UBE2S,KIF4A,CDK1,TACC3,TRIP13,…
1028	MXD4	866.3	ARCHS4 Coexpression,420;Enrichr Queries,707;GTEx Coexpression,1472	IFITM3,CEBPB,SPARC,CD81,MAZ,WIZ,CXXC5,ADGRG1,CCND1,MYC,ENC1,TIMP3,PHLDA1,SOX4,TGM2,JUN,GDF15,LAMB2,CD3EAP,UBALD1,PRRC2B,RHOB,VEGFA,PRRC2A,COL1A1,NCOR2,SLC7A5,PTP4A3,COL5A1,ZYX,CDR2L,TGFBI,CD44,SSBP4,GRINA
273	MXI1	371.6	ARCHS4 Coexpression,655;ENCODE ChIP-seq,31;Enrichr Queries,749;ReMap ChIP-seq,19;GTEx Coexpression,404	IFITM3,RTKN,SPARC,CHPF,SERPINE1,ZC3HAV1L,FAIM2,TTF2,ELK1,ICAM1,CCND1,MYC,PPAT,HABP4,UBAP2L,SOX9,AP1S3,PHLDA1,SOX4,TGM2,ACTN1,ALG5,WDR74,CD3EAP,UBALD1,DNAAF5,SND1,CDC25B,ILF3,RAB31,KATNAL1,MRTO4,TRIB3,MXRA7,CARS2,TMEM185B,TSTA3,RNASEH2A,RPN2,CDCA3,MAZ,NPRL3,AGAP3,HMMR,HACD3,TMTC4,SOCS3,CCNB1,CALD1,TSPAN5,MAP4,PLTP,TBC1D16,CDT1,JUN,RBPMS,ALYREF,PLK1,HMGA1,PAICS,PRRC2B,NR4A2,IRAK1BP1,CDK6,KIF18B,CDK…
64	MYB	155.0	Literature ChIP-seq,46;ARCHS4 Coexpression,255;ENCODE ChIP-seq,114;Enrichr Queries,32;ReMap ChIP-seq,180;GTEx Coexpression,303	IFITM3,CD81,NCF2,CCNF,TTF2,MKI67,SMC3,CCND1,MYC,CSPP1,LAMP2,SOX9,EPHB2,PHLDA1,SOX4,TMPO,RNF43,SMARCC1,DDX11,WDR74,GTF3A,CD3EAP,CDC25B,MSH6,ACLY,ILF3,MELK,KATNAL1,MTHFD2,NUP205,RNASEH2A,CDCA3,MAZ,AEBP1,HMMR,MTDH,STK3,SOCS3,CCNB1,HSPH1,LARP1,NPHP1,ECT2,LYAR,FANCI,CDT1,JUN,UBE2C,ALYREF,PLK1,HMGA1,CDC6,EIF2S2,PRRC2A,NR4A2,CXCL10,TPX2,ANLN,CDK6,KIF4A,DNAJC10,CDK1,TGFBI,TCF3,PHF19,TOP2A,MCM7,CHD7,MCM10…
363	MYBL1	446.5	Literature ChIP-seq,115;ARCHS4 Coexpression,160;Enrichr Queries,10;GTEx Coexpression,1501	TOP2A,MCM7,SERPINE1,CCNF,MCM10,FOXM1,MKI67,IPO7,LMNB2,CKS1B,LOXL2,CCND1,ADAMTS1,PLAU,MYC,ENC1,SKP2,GTSE1,PHLDA1,TMPO,TGM2,RFC3,RIPK2,ACTN1,H2AFX,CKAP2,CDC25B,CCNA2,SLC7A5,SLC25A15,SGO2,PTP4A3,NEIL3,ILF3,MELK,DBF4,BIRC5,MCM6,CD44,CDCA3,TROAP,WIZ,TTK,HMMR,SKA3,AURKA,CCNB1,ECT2,MEST,BUB1,FANCI,CDT1,JUN,GDF15,UBE2C,ALYREF,PLK1,ATAD2,CDC6,NR4A2,ASXL1,CXCL10,TPX2,ANLN,CDK6,KIF18B,PSAT1,UBE2S,KIF4A,CDK1…
11	MYBL2	28.33	Literature ChIP-seq,9;ARCHS4 Coexpression,8;ENCODE ChIP-seq,104;Enrichr Queries,13;ReMap ChIP-seq,15;GTEx Coexpression,21	IFITM3,RTKN,RIF1,TRRAP,ZMYND8,CSE1L,CCNF,SERPINE1,PDCD5,TTF2,MKI67,CLDN1,IPO7,IPO5,FOXQ1,TMEM147,CCND1,MYC,CSPP1,RUVBL1,UBAP2L,SOX9,SKP2,GTSE1,PHLDA1,TMPO,RNF43,MED1,SMARCC1,DDX11,WDR74,UBALD1,MIF,SND1,CDC25B,MSH6,SGO2,PRPF4,NEIL3,ILF3,MELK,MTHFD2,GEMIN4,TRIB3,AJUBA,NUP205,RNASEH2A,ANKRD16,CDCA3,TROAP,MAZ,NOLC1,HMMR,AEBP1,SKA3,SEZ6L2,CCNB1,LARP1,HNRNPDL,EPB41L2,ECT2,LYAR,FANCI,CDT1,TRAP1,JUN,UBE2…
1153	MYCL	940.5	ARCHS4 Coexpression,1142;GTEx Coexpression,739	SMARCC1,FCGR3B,TRIM29,NCF2,AHNAK2,ANXA9,TCF3,BAIAP2,CLDN1,EPHB3,SMARCA4
43	MYCN	116.6	Literature ChIP-seq,41;ARCHS4 Coexpression,19;Enrichr Queries,45;ReMap ChIP-seq,33;GTEx Coexpression,445	RTKN,SPARC,CHPF,SERPINE1,MKI67,IPO7,ANTXR1,LOXL2,IPO5,LAPTM4B,CCND1,MYC,RUVBL1,SOX9,SKP2,PHLDA1,SOX4,TMPO,SMARCC1,WDR74,GTF3A,CD3EAP,PUS7,CDC25B,MSH6,ACLY,ILF3,COL4A1,TRIB3,MXRA7,NUP205,RNASEH2A,CDCA3,TROAP,MAZ,NOLC1,AGAP3,TMTC4,GJC1,SOCS3,LDHB,CCNB1,LARP1,EPB41L2,THEM6,ECT2,LYAR,SLC19A1,FANCI,CDT1,TRAP1,JUN,TGFB2,FZD3,UBE2C,ALYREF,NONO,HMGA1,INHBA,CDC6,BMP7,PAICS,SMARCA4,COL1A1,NR4A2,ANLN,CXCL10…
1036	MYF5	871.3	ARCHS4 Coexpression,322;Enrichr Queries,1142;GTEx Coexpression,1150	COL11A1,SERPINE1,MKI67,ANTXR1,ARNTL2,SOCS3,ABLIM2,DUSP10,CCND1,ADAMTS1,MYC,CASP2,SOX9,BUB3,PITX1,S100A11,TEAD4,JUN,PHKA1,COL1A1,NR4A2,CXCL10,PTP4A3,MELK,CDK4,CDH11,COL5A2,BIRC5,RBMS1,TGFBI,FBN1
1372	MYF6	1101.0	ARCHS4 Coexpression,1135;Enrichr Queries,1182;GTEx Coexpression,986	TEAD4,JUN,CEBPB,SPARC,SERPINE1,SAMD4A,PHKA1,PSMA7,COL1A1,NR4A2,SOCS3,CXCL10,PTP4A3,ABLIM2,COL1A2,MYC,COL5A2,SOX9,MAP4
580	MYNN	591.8	ARCHS4 Coexpression,719;Enrichr Queries,1212;ReMap ChIP-seq,229;GTEx Coexpression,207	CHPF,MCM7,CD81,WDR3,ZFAS1,CHD6,WDR43,ICAM1,CKS1B,TRMT112,MYC,BBX,PHLDA2,MED1,PRMT1,TUBB,H2AFX,WDR74,CD3EAP,NCOR2,PTP4A3,CD47,EEF1E1,DBN1,TMEM185B,TSTA3,NUFIP1,RNASEH2A,MAZ,SDC3,WIZ,AGAP3,ZNF3,CXXC5,TWISTNB,ECT2,CDT1,OSBPL8,NQO2,JUN,UBE2I,NIFK,ALYREF,HMGA1,TRMT1,B3GALT6,NAP1L1,BYSL,PRRC2A,VEGFA,NR4A2,RSL1D1,WNK1,TACC3,ZYX,TSR1,NAA15,MELTF,RPS21,SSBP4,GRINA
540	MYOD1	563.0	ARCHS4 Coexpression,589;ENCODE ChIP-seq,25;Enrichr Queries,941;ReMap ChIP-seq,104;GTEx Coexpression,1156	IFITM3,RTKN,SPARC,CHPF,CD81,SERPINE1,ZC3HAV1L,LOXL2,TMEM147,CCND1,PLAU,MYC,PPAT,GJA4,HABP4,SOX9,NBN,EPHB2,SKP2,PITX1,PHLDA1,EPHB3,HES6,SMARCC1,ACTN1,ALG5,PHKA1,DNAAF5,CDC25B,MSH6,RAB31,COL4A1,SLC9A7,SIK1,MXRA7,RNASEH2A,CBFB,SDC3,AGAP3,AEBP1,TMTC4,SOCS3,HNRNPDL,CRNDE,TSPAN5,MAP4,ECT2,PLTP,LYAR,TBC1D16,AP1M1,OSBPL8,JUN,FZD3,WFS1,OSBPL3,HMGA1,PAICS,PRRC2B,COL1A1,NR4A2,CXCL10,IRAK1BP1,COL1A2,COL5A1,C…
960	MYOG	831.0	ARCHS4 Coexpression,1260;ENCODE ChIP-seq,40;Enrichr Queries,808;GTEx Coexpression,1216	SPARC,RTKN,CSE1L,SERPINE1,PDCD5,LOXL2,LAPTM4B,TMEM147,CCND1,MYC,PPAT,GJA4,PLS3,EPHB3,TGM2,MCCC2,HES6,SMARCC1,UBALD1,PHKA1,ATP11A,MIF,PUS7,CDC25B,MSH6,ACLY,RAB31,SLC9A7,MRTO4,GEMIN4,TRIB3,MXRA7,AJUBA,TMEM185B,NUP205,SDC3,HACD3,SKA3,SOCS3,PTDSS2,HNRNPDL,IGFBP7,MAP4,KIF3C,LYAR,OSBPL8,TRAP1,JUN,TGFB2,FZD3,WFS1,UBE2C,HMGA1,PARVB,HOOK3,LARP6,PRRC2B,COL1A1,NR4A2,CXCL10,SQLE,POLA2,COL1A2,COL5A1,CDK4,COL5…
341	MYPOP	429.0	ARCHS4 Coexpression,335;GTEx Coexpression,523	MAZ,UBALD1,WIZ,FAIM2,AGAP3,CPLX1,ELK1,DNM1,PRRC2A,NCOR2,DBNDD1,PRKAR1B,ZYX,KIF3C,SSBP4,GRINA
738	MYRF	687.5	ARCHS4 Coexpression,869;GTEx Coexpression,506	RTKN,FAIM2,SEZ6L2,CPLX1,DNM1,TMTC4,ANLN,SH3TC2,PRKAR1B,TRIM2,PEA15,LAMP2,MAP4
1615	MYRFL	1499.0	ARCHS4 Coexpression,1548;GTEx Coexpression,1450	SLC6A20
959	MYSM1	830.7	ARCHS4 Coexpression,446;Enrichr Queries,1310;GTEx Coexpression,736	NUP205,RIF1,TRRAP,CHD7,CHD6,ZNF3,IPO7,IPO5,SYNCRIP,LARP1,HNRNPDL,TPR,HABP4,BBX,OSBPL8,JUN,SMARCC1,NONO,CD3EAP,HAUS6,HOOK3,ASXL1,PTP4A3,WNK1,DNAJC10
1384	MYT1	1113.0	ARCHS4 Coexpression,870;Enrichr Queries,1284;GTEx Coexpression,1185	HES6,DDX11,CHD7,CADPS,PPM1H,LSAMP,CHD6,SEZ6L2,BMP7,POLB,NR4A2,PTP4A3,ADGRG1,TRIM2,GNAS,CAMTA1,KIF3C,SOX4,ASIC1
1197	MYT1L	968.0	ARCHS4 Coexpression,889;Enrichr Queries,1394;GTEx Coexpression,621	DDX11,CADPS,LSAMP,CHD6,FAIM2,CPLX1,DNM1,SMARCA4,ABI2,TRIM2,ENC1,CAMTA1,KIF3C
1392	MZF1	1118.0	ARCHS4 Coexpression,1084;Enrichr Queries,849;GTEx Coexpression,1421	CEBPB,ZMYND8,CHD6,MYC,SOX9,SOX4,JUN,GDF15,DDX11,HMGA1,CD3EAP,UBALD1,ETV4,PRRC2B,RHOB,VEGFA,PRRC2A,NCOR2,NR4A2,SLC7A5,PTP4A3,ZEB1,COL5A1,GNAS,MELTF,SSBP4
320	NACC2	407.0	ARCHS4 Coexpression,498;GTEx Coexpression,316	SDC3,LSAMP,FAIM2,THY1,CPLX1,PRRC2B,DNM1,PRRC2A,NCOR2,RAB31,ABI2,PRKAR1B,PEA15,HABP4,ZNF853,MAP4,ASIC1,GRINA
1585	NAIF1	1369.0	ARCHS4 Coexpression,1377;GTEx Coexpression,1361	TMEM41A,NCF2,TACC3,EIF2S2,ETV4
308	NANOG	396.8	Literature ChIP-seq,27;ARCHS4 Coexpression,447;ENCODE ChIP-seq,79;Enrichr Queries,502;ReMap ChIP-seq,47;GTEx Coexpression,1279	SPARC,CHPF,RIF1,ZMYND8,SERPINE1,ZC3HAV1L,JADE3,TTF2,CLDN1,PWP1,LAPTM4B,CCND1,MYC,AP1S2,SOX9,PHLDA1,PITX1,TMPO,EPHB3,RNF43,CD3EAP,MSH6,ILF3,CARS2,AJUBA,RNASEH2A,NOLC1,STC1,AGAP3,THY1,SKA3,BLACAT1,PCDH17,STK3,GJC1,SOCS3,LDHB,CCNB1,HLCS,CALD1,CRNDE,S100A11,ASIC1,JUN,RBPMS,NOP16,NEBL,ALYREF,HMGA1,LSM5,BMP7,PAICS,PALB2,PRRC2B,NR4A2,CXCL10,TPX2,CDK6,UBE2S,CDK1,NFE2L3,NMT1,TGFBI,TCF3,TOP2A,CHD7,HMGB3,CT…
1321	NANOGNB	1053.0	ARCHS4 Coexpression,1557;GTEx Coexpression,549	UBE2S,ASB9,TOMM34,AUNIP,TCF3,LYAR,RAE1,PRRC2A
659	NANOGP8	639.0	ARCHS4 Coexpression,65;GTEx Coexpression,1213	RBM28,CSE1L,NOLC1,HMGB3,SNX10,HMMR,SKA3,IPO5,LDHB,CCNB1,LARP1,ATIC,PPAT,IGF2BP3,BID,BUB1,RFC3,SMARCC1,NPM1,SSB,TUBB,CDC6,PAICS,ETV4,MSH6,RSL1D1,MTHFD2,PSAT1,TSR1,NAA15,BCAT1,EEF1E1
703	NCOA1	666.3	ARCHS4 Coexpression,526;Enrichr Queries,920;ReMap ChIP-seq,230;GTEx Coexpression,989	TTC26,TMEM41A,CHPF,MCM7,NCF2,ZMYND8,SERPINE1,CHD7,LPCAT1,CHD6,ZC3HAV1L,CKS1B,LAPTM4B,TRMT112,CCND1,MYC,TRIM2,BBX,ANXA9,NBN,SOX4,TMPO,RNF43,RIPK2,PRMT1,ACTN1,WDR74,CD3EAP,MIF,PUS7,NCOR2,PTP4A3,ZEB1,TRIB3,SLC29A1,CD44,CEBPB,RNASEH2A,AHCY,RPN2,TMPRSS3,SLC3A2,ZNF3,CXXC5,PSMA7,S100A11,JUN,NPM1,GDF15,CADPS,LSAMP,HOOK3,BMP7,PAICS,SMARCA4,VEGFA,CDK6,ABI2,SCD,WNK1,ZNF853,SSBP4,PHF19
1009	NCOA2	859.3	ARCHS4 Coexpression,956;Enrichr Queries,1023;ReMap ChIP-seq,234;GTEx Coexpression,1224	GOLT1A,TRRAP,NCF2,ZMYND8,SERPINE1,WDR4,CHD7,LPCAT1,CHD6,TTF2,TRMT112,LAPTM4B,CCND1,PLAU,MYC,CASP2,BBX,ANXA9,NELFCD,NBN,CD3EAP,ANO6,PUS7,NCOR2,PTP4A3,SLCO4A1,RNASEH2A,TMPRSS3,BRAT1,TACSTD2,PPM1H,CXXC5,PSMA7,SRM,TPR,KIF3C,RAE1,S100A11,OSBPL8,JUN,UBE2I,GDF15,B3GALT6,HOOK3,BAIAP2,BMP7,VEGFA,CDK6,WNK1,GNAS,GTF2IRD1,CDR2L
156	NCOA3	266.5	ARCHS4 Coexpression,389;Enrichr Queries,353;ReMap ChIP-seq,128;GTEx Coexpression,196	IFITM3,TOP2A,SPARC,TRRAP,ZMYND8,SERPINE1,CHD6,LPCAT1,TTF2,MKI67,LAPTM4B,CDH3,CCND1,MYC,RUVBL1,HABP4,UBAP2L,ANXA9,NELFCD,NBN,PHLDA1,SOX4,TMPO,TGM2,RNF43,RFC3,RIPK2,ACTN1,SLC11A2,CD3EAP,PUS7,RHOB,CCNA2,SLC7A5,PTP4A3,RAB31,MTHFD2,OAS3,TMEM9,ADNP,CD47,CD44,NUP205,CEBPB,ANKRD16,SF3B3,CBFB,BRAT1,NPRL3,MAZ,SLC16A1-AS1,PPM1H,CXXC5,PSMA7,MTDH,CAMSAP2,LARP1,KIF3C,RAE1,S100A11,CTHRC1,TGFB2,JUN,NPM1,GDF15,AT…
1084	NEUROD1	904.8	ARCHS4 Coexpression,1372;Enrichr Queries,1262;ReMap ChIP-seq,110;GTEx Coexpression,875	MCM7,CHD7,SERPINE1,CHD6,ICAM1,CKS1B,POLB,TRMT112,MYC,ENC1,SOX9,SOX4,PRMT1,TUBB,DDX11,H2AFX,WDR74,CD3EAP,DNM1,PTP4A3,TRIB3,SLC29A1,PAFAH1B3,DBN1,CEBPB,RNASEH2A,MAZ,SDC3,PPM1H,AGAP3,CXXC5,GDPD5,PCDH17,SOCS3,LRRC8E,ASIC1,CDT1,NQO2,JUN,TGFB2,GDF15,ALYREF,CADPS,HMGA1,TRMT1,BAIAP2,NR4A2,CXCL10,GNAS,CDR2L,RPS21,ZNF696,SSBP4,GRINA
979	NEUROD2	845.3	Literature ChIP-seq,143;ARCHS4 Coexpression,1041;Enrichr Queries,1305;GTEx Coexpression,892	NRP2,CSE1L,CHD7,CHD6,LPCAT1,ANTXR1,POLB,ADAMTS1,TRIM29,PLAU,ENC1,SOX9,PITX1,GTSE1,PHLDA1,SOX4,EPHB3,TGIF2,DNAAF5,CTPS1,CNPY3,DNM1,SND1,PTP4A3,ZEB1,MTHFD2,OAS3,RBMS1,CD47,DBN1,CFB,RHOQ,CEBPB,SDC3,PPM1H,AEBP1,CXXC5,CPLX1,CAMSAP2,RRP7A,SOCS3,PES1,TPR,PDPN,CAMTA1,KIF3C,MORC2,AP1M1,ASIC1,TRAP1,WFS1,MACC1,PLK1,NAP1L1,CDC6,PARVB,VEGFA,NR4A2,COL5A1,NFE2L3,CDR2L,NAA15
969	NEUROD4	837.0	ARCHS4 Coexpression,634;Enrichr Queries,1196;GTEx Coexpression,681	COL11A1,SERPINE1,CHD7,CHD6,SEZ6L2,CDH6,MYC,TRIM2,NELFCD,SOX9,EPHB2,PHLDA1,SOX4,HES6,TGFB2,DDX11,CADPS,ETV5,PRRC2B,NCOR2,CXCL10,ACLY,PTP4A3,GNAS,BIRC5,DBN1
1202	NEUROD6	969.7	ARCHS4 Coexpression,873;Enrichr Queries,1401;GTEx Coexpression,635	DDX11,TUBB,CADPS,CHD6,FAIM2,AGAP3,DNM1,NR4A2,KLF7,PRKAR1B,TRIM2,ENC1,KIF3C,ADNP,PAFAH1B3,SOX4
1162	NEUROG1	944.0	ARCHS4 Coexpression,660;Enrichr Queries,1175;GTEx Coexpression,997	MRPS17,CHD7,CHD6,SEZ6L2,ASCL2,LOXL2,FOXQ1,SOCS3,CCND1,SOX9,EPHB2,EMC8,PITX1,ASIC1,TBC1D16,HES6,JUN,GTF3A,PARVB,BMP7,SMARCA4,NR4A2,CXCL10,ACLY,PTP4A3,TGFBI,DBN1
630	NEUROG2	622.3	ARCHS4 Coexpression,439;Enrichr Queries,1222;GTEx Coexpression,206	NRP2,CCNF,CHD6,TTF2,AGAP3,MKI67,LOXL2,PPAT,TSPAN5,AP1S3,SOX9,EPHB2,BUB1,PLTP,PDLIM4,SOX4,TMPO,ASIC1,TBC1D16,CDT1,HES6,RFC3,JUN,DDX11,PAICS,BMP7,COL1A1,NR4A2,CXCL10,ACLY,PTP4A3,SLC9A7,OAS3,CDH11,TGFBI,DBN1
1380	NEUROG3	1109.0	ARCHS4 Coexpression,877;Enrichr Queries,1180;GTEx Coexpression,1269	HES6,JUN,GDF15,CADPS,SLC2A12,CHD7,CHD6,HMGB3,ATP11A,HACD3,ASCL2,BMP7,LOXL2,NR4A2,CXCL10,PTP4A3,ENC1,SOX9,MELTF,EPHB2,SOX4,EPHB3
828	NFAT5	746.0	ARCHS4 Coexpression,768;Enrichr Queries,811;GTEx Coexpression,659	TRRAP,CHD7,CHD6,ZC3HAV1L,PSMA7,SYNCRIP,SOCS3,TRMT112,CCND1,MYC,BBX,TIMP3,UBAP2L,SOX9,SOX4,OSBPL8,JUN,NONO,CD3EAP,ANO6,HOOK3,PTPN14,VEGFA,NR4A2,NCOR2,PTP4A3,ZEB1,CDK6,WNK1,DNAJC10,RBMS1,CD44
584	NFATC1	594.0	ARCHS4 Coexpression,1375;ENCODE ChIP-seq,113;Enrichr Queries,361;ReMap ChIP-seq,248;GTEx Coexpression,873	RBM28,TMEM41A,MCM7,RIF1,SERPINE1,HILPDA,CHD6,ELK1,WDR43,CKS1B,ICAM1,LOXL2,SYNCRIP,TRMT112,CCND1,ADAMTS1,PLAU,RGS1,TRIM2,MYC,PPAT,TIMP3,NELFCD,SOX9,PHLDA1,SOX4,TEAD4,PROSER1,RFC3,SMARCC1,TGIF2,PRMT1,ACTN1,SIGMAR1,H2AFX,WDR74,CD3EAP,MIF,CNPY3,RHOB,NCOR2,PTP4A3,COL4A1,MRTO4,GEMIN4,GARS,ADNP,CARS2,CD44,CEBPB,NUP205,SF3B3,NOLC1,WIZ,SLC3A2,SLC1A4,ZNF3,HACD3,CXXC5,SLC6A20,PSMA7,ARNTL2,SOCS3,EXOSC8,TWIST…
1462	NFATC2	1180.0	ARCHS4 Coexpression,1620;Enrichr Queries,363;GTEx Coexpression,1556	CEBPB,SERPINE1,CHD6,MKI67,ICAM1,LOXL2,SOCS3,ADGRG1,DUSP10,CCND1,ADAMTS1,PLAU,MYC,ENC1,TIMP3,SOX9,SOX4,TGM2,JUN,TGFB2,VEGFA,NCOR2,NR4A2,SLC7A5,CXCL10,PTP4A3,COL5A1,COL4A1,TGFBI,MELTF,CD44
1557	NFATC3	1321.0	ARCHS4 Coexpression,1604;Enrichr Queries,915;GTEx Coexpression,1443	JUN,SMARCC1,CBFB,ZMYND8,CHD7,CHD6,CD3EAP,SLC1A4,VEGFA,NCOR2,MSH6,CCNA2,ZEB1,RAB31,CDK6,CCND1,WNK1,MYC,GNAS,TSR1,CD44
47	NFATC4	129.3	ARCHS4 Coexpression,109;Enrichr Queries,109;GTEx Coexpression,170	NRP2,SPARC,CHPF,CD81,SERPINE1,CHD6,ANTXR1,ICAM1,LOXL2,EDNRA,CCND1,ADAMTS1,MYC,TIMP3,SOX9,SOX4,EPHB3,TGM2,BGN,PTP4A3,RAB31,COL4A1,CDH11,RBMS1,TRIB3,MXRA7,CD44,DBN1,CEMIP,WIZ,SLC1A4,AEBP1,THY1,STK3,SOCS3,CALD1,NT5DC2,ZNF503,IGFBP7,MAP4,BID,PLTP,MEST,JUN,TGFB2,UBE2I,RBPMS,LAMB2,GDF15,SULF1,VEGFA,ASXL1,COL1A1,CXCL10,COL1A2,COL5A1,COL5A2,TGFBI,MELTF,TCF3,FBN1
928	NFE2	812.4	ARCHS4 Coexpression,1347;ENCODE ChIP-seq,55;Enrichr Queries,983;ReMap ChIP-seq,158;GTEx Coexpression,1519	IFITM3,CHPF,NCF2,ZMYND8,SERPINE1,MKI67,SMC3,IPO7,ICAM1,LAPTM4B,RGS1,MYC,AP1S2,HABP4,UBAP2L,TGM2,MCCC2,RNF43,WDR74,GTF3A,CD3EAP,CDC25B,ILF3,PRKAR1B,MTHFD2,TRIB3,MXRA7,TMEM185B,RNASEH2A,CDCA3,NPRL3,MTDH,SOCS3,ADGRG1,CCNB1,HSPH1,PLTP,CDT1,OSBPL8,JUN,NOP16,UBE2C,ALYREF,HMGA1,B3GALT6,HOOK3,LSM5,PALB2,CXCL10,ANLN,CDK4,UBE2S,NMT1,TGFBI,TOP2A,TTC26,GPSM2,MCM7,ZFAS1,FOXM1,WDR43,CKS1B,TRMT112,ATIC,DUSP10,F…
731	NFE2L1	684.3	ARCHS4 Coexpression,661;Enrichr Queries,548;ReMap ChIP-seq,214;GTEx Coexpression,1314	IFITM3,SPARC,CHPF,CD81,ZMYND8,SERPINE1,ZC3HAV1L,IPO7,ANTXR1,DUSP14,LAPTM4B,CCND1,MYC,RUVBL1,TIMP3,PHLDA1,SOX4,ACTN1,H2AFX,TOMM34,CD3EAP,PHKA1,MIF,RHOB,NCOR2,SLC7A5,ACLY,ZEB1,KATNAL1,MTHFD2,TRIB3,GARS,EEF1E1,GART,CD44,CEBPB,HM13,NPRL3,SDC3,SLC3A2,PSMA7,LARP1,PES1,MAP4,NQO2,JUN,NPM1,NEBL,GDF15,LAMB2,MACC1,HMGA1,NAP1L1,PRRC2B,BYSL,VEGFA,PRRC2A,DBNDD1,CDK6,UBE2S,PSAT1,WNK1,GNAS,TGFBI,GRINA
258	NFE2L2	359.0	Literature ChIP-seq,113;ARCHS4 Coexpression,259;Enrichr Queries,538;ReMap ChIP-seq,182;GTEx Coexpression,703	IFITM3,SPARC,CXCL8,MCM7,ZMYND8,SERPINE1,HMGB3,ICAM1,CKS1B,FOXQ1,TRMT112,LAPTM4B,CCND1,TRIM29,MYC,LAMP2,ENC1,TIMP3,PITX1,PHLDA1,SOX4,TGM2,EPHB3,PRMT1,TUBB,ACTN1,H2AFX,WDR74,CD3EAP,AXIN2,DNM1,RHOB,SLC7A5,SGO2,MTHFD2,COL4A1,CDH11,TRIB3,SLC29A1,AJUBA,DBN1,CD44,CEBPB,RNASEH2A,ANKRD16,CDCA3,MAZ,TACSTD2,PPM1H,SLC3A2,SLC1A4,AGAP3,ZNF3,CXXC5,SEZ6L2,MRPL57,MTDH,TMTC4,SOCS3,ADGRG1,HSPH1,DRAM1,IGFBP7,KIF3C,P…
1509	NFE4	1237.0	GTEx Coexpression,1237	FCGR3B,NCF2,SLC19A1
586	NFIA	595.3	ARCHS4 Coexpression,754;Enrichr Queries,593;GTEx Coexpression,439	RNASEH2A,SPARC,CHD7,CHD6,ANTXR1,CCND1,CALD1,ADAMTS1,MYC,TRIM2,TIMP3,CASP2,RRP12,SOX9,SOX4,JUN,TGFB2,FZD3,RBPMS,ALYREF,CD3EAP,RHOB,VEGFA,NCOR2,NR4A2,PTP4A3,ZEB1,CDK6,ABI2,COL4A1,TACC3,MXRA7,TGFBI,ADNP,CD44,ITGA9,FBN1
306	NFIB	394.8	Literature ChIP-seq,88;ARCHS4 Coexpression,976;Enrichr Queries,169;GTEx Coexpression,346	IFITM3,TOP2A,NRP2,SPARC,CHD7,CHD6,MKI67,CCND1,ADAMTS1,MYC,TRIM2,GJA4,ENC1,TIMP3,CASP2,SOX9,PHLDA2,PHLDA1,SOX4,TMPO,H2AFX,CD3EAP,AXIN2,ETV5,RHOB,PDRG1,NCOR2,PTP4A3,COL4A1,CDH11,SIK1,ADNP,GART,CD44,CFB,MAZ,CALD1,IGFBP7,IGF2BP3,WNT2,TBC1D16,JUN,TGFB2,LAMB2,HMGA1,SULF1,VEGFA,COL1A1,NR4A2,KLF7,COL1A2,CDK6,COL5A1,UBE2S,PSAT1,COL5A2,TACC3,GNAS,AUNIP,TGFBI,FBN1
120	NFIC	226.0	ARCHS4 Coexpression,238;ENCODE ChIP-seq,68;Enrichr Queries,145;ReMap ChIP-seq,13;GTEx Coexpression,666	SPARC,CHPF,NCF2,CD81,ZMYND8,SERPINE1,IPO7,ICAM1,CCND1,PLAU,RGS1,MYC,SOX9,PHLDA2,PHLDA1,SOX4,TGM2,ACTN1,WDR74,CD3EAP,PHKA1,ACLY,COL4A1,MXRA7,PLA1A,RNASEH2A,CDCA3,SDC3,TACSTD2,AEBP1,CPLX1,SOCS3,ADGRG1,LARP1,CALD1,MAP4,JUN,HMGA1,CDC6,PRRC2B,PRRC2A,SMARCA4,COL1A1,COL1A2,CDK6,COL5A1,WNK1,GNAS,GTF2IRD1,TGFBI,MELTF,RPS21,PHF19,NRP2,CXCL8,ZFAS1,CHD6,LMNB2,CKS1B,DUSP10,ADAMTS1,TRIM2,ENC1,TIMP3,DLGAP4,TEAD…
561	NFIL3	581.3	ARCHS4 Coexpression,1126;Enrichr Queries,159;GTEx Coexpression,459	IFITM3,TOP2A,CEBPB,CXCL8,GOLT1A,NCF2,SERPINE1,SLC3A2,STK3,ICAM1,SOCS3,HSPH1,DUSP10,FCGR3B,CCND1,ADAMTS1,PLAU,RGS1,TRIM2,MYC,ENC1,PHLDA1,SOX4,TGM2,JUN,RIPK2,GDF15,ACTN1,CD3EAP,INHBA,RHOB,VEGFA,COL1A1,NR4A2,SLC7A5,CXCL10,PTP4A3,MTHFD2,PSAT1,ZYX,RBMS1,TRIB3,SIK1,TGFBI,CD44
340	NFIX	429.0	ARCHS4 Coexpression,300;Enrichr Queries,86;GTEx Coexpression,901	IFITM3,SPARC,CD81,CHD6,FAIM2,LOXL2,POLB,CCND1,ADAMTS1,MYC,TRIM2,ENC1,TIMP3,SOX9,PHLDA1,SOX4,TGM2,TGIF2,ACTN1,BGN,CD3EAP,DNM1,RHOB,NCOR2,SLC7A5,PTP4A3,PRKAR1B,COL4A1,CDH11,CD44,CEBPB,PPM1H,WIZ,THY1,AEBP1,CXXC5,CPLX1,SOCS3,CALD1,TSPAN5,IGFBP7,MAP4,JUN,TGFB2,LAMB2,SAMD4A,PRRC2B,VEGFA,PRRC2A,COL1A1,NR4A2,COL1A2,COL5A1,WNK1,COL5A2,GNAS,CDR2L,TGFBI,FBN1,GRINA
389	NFKB1	465.3	ARCHS4 Coexpression,697;Enrichr Queries,771;ReMap ChIP-seq,85;GTEx Coexpression,308	IFITM3,NRP2,CXCL8,MCM7,NCF2,SERPINE1,TTF2,MKI67,LMNB2,CKS1B,ICAM1,TRMT112,CCND1,PLAU,MYC,NBN,PHLDA1,TMPO,TGM2,RFC3,TGIF2,RIPK2,PRMT1,ACTN1,WDR74,CD3EAP,RHOB,SLC7A5,OAS3,TRIB3,SLC29A1,PAFAH1B3,CARS2,CD44,TMEM185B,NUP205,CEBPB,RNASEH2A,CDCA3,TMPRSS3,BRAT1,MAZ,SLC3A2,THY1,ZNF3,SOCS3,DRAM1,ZNF503,BID,CDT1,NQO2,JUN,UBE2I,HMGA1,TRMT1,NOC3L,CDC6,SULF1,SMARCA4,VEGFA,NR4A2,CXCL10,CDK6,CDK4,NFE2L3,TCF3,TGF…
695	NFKB2	661.8	ARCHS4 Coexpression,907;Enrichr Queries,408;ReMap ChIP-seq,129;GTEx Coexpression,1203	IFITM3,CXCL9,CXCL8,NCF2,ZFAS1,SERPINE1,LPCAT1,LMNB2,ICAM1,CKS1B,CCND1,PLAU,RGS1,MYC,PHLDA1,SOX4,TGM2,TGIF2,RIPK2,ACTN1,CD3EAP,RHOB,SLC7A5,MTHFD2,OAS3,BCAT1,CD44,PLA1A,TMEM185B,CEBPB,RNASEH2A,TMPRSS3,MAZ,THY1,ARNTL2,SOCS3,DRAM1,TSPAN5,BID,PDLIM4,JUN,CCL20,GDF15,HMGA1,CDC6,SULF1,PTPN14,SMARCA4,VEGFA,ASXL1,NR4A2,COL1A1,CXCL10,TPX2,CXCL11,CDK6,NFE2L3,ZYX,TCF3,MELTF,TGFBI,GRINA
680	NFX1	650.3	ARCHS4 Coexpression,1179;Enrichr Queries,627;GTEx Coexpression,145	RBM28,SF3B3,NUFIP1,RIF1,ZMYND8,CHD7,CHD6,NOLC1,ZNF3,SMC3,WDR43,MTDH,STK3,SYNCRIP,LARP1,HNRNPDL,MYC,UBAP2L,UGGT2,TMPO,TRAP1,PROSER1,OSBPL8,JUN,SMARCC1,NPM1,WDR74,CD3EAP,HOOK3,PUS7,PALB2,PRRC2B,NCOR2,RSL1D1,ILF3,WNK1,DNAJC10,TSR1,GTF2IRD1,MELTF,NAA15,CD44,EIF3B
70	NFXL1	166.7	ARCHS4 Coexpression,344;Enrichr Queries,93;GTEx Coexpression,63	TOP2A,TTC26,MCM7,CD81,CSE1L,CHD7,CHD6,SNX10,MKI67,SMC3,WDR43,SYNCRIP,DUSP10,CCND1,MYC,RUVBL1,ENC1,PHLDA1,TMPO,MED1,CCT2,CD3EAP,HAUS6,PUS7,ETV5,SND1,RHOB,NCOR2,MSH6,PRPF4,SGO2,SLC7A5,DBF4,MTHFD2,TRIB3,MCM6,EEF1E1,GART,CD44,TMEM185B,CEBPB,RNASEH2A,TTK,SLC1A4,SLC3A2,TPR,TSPAN5,IGF2BP3,ECT2,LYAR,MORC2,RAE1,FANCI,OSBPL8,JUN,GDF15,LAMB2,ATAD2,NAP1L1,RRP1B,HOOK3,VEGFA,CXCL10,ANLN,CDK6,XPOT,PSAT1,TACC3,A…
181	NFYA	296.2	ARCHS4 Coexpression,291;ENCODE ChIP-seq,7;Enrichr Queries,177;ReMap ChIP-seq,282;GTEx Coexpression,724	TMEM41A,TRRAP,ZMYND8,JADE3,ELK1,CLDN1,IPO7,CCND1,MYC,CSPP1,PPAT,LAMP2,RUVBL1,BBX,PLS3,UBAP2L,SOX9,PHLDA1,SOX4,TMPO,HES6,SMARCC1,ACTN1,SLC11A2,WDR74,CD3EAP,UBALD1,PUS7,SND1,MSH6,ACLY,SGO2,ILF3,RAB31,MTHFD2,ADNP,CARS2,NUP205,CDCA3,CBFB,RPN2,TROAP,MAZ,NOLC1,HMMR,SKA3,TMTC4,LDHB,CCNB1,HSPH1,LARP1,CALD1,LYAR,FANCI,CDT1,OSBPL8,JUN,FZD3,UBE2I,ALYREF,NONO,PLK1,HMGA1,B3GALT6,LSM5,PALB2,SMARCA4,PRRC2A,NR4A…
59	NFYB	148.2	ARCHS4 Coexpression,120;ENCODE ChIP-seq,29;Enrichr Queries,111;ReMap ChIP-seq,271;GTEx Coexpression,210	ZMYND8,CSE1L,SMC3,ELK1,IPO5,RRP9,CCND1,MYC,PPAT,AP1S2,SOX9,SKP2,PHLDA1,GTSE1,SOX4,TMPO,HES6,RNF43,SMARCC1,ACTN1,SLC11A2,CD3EAP,SND1,CDC25B,MSH6,ACLY,SGO2,KATNAL1,MTHFD2,MXRA7,CARS2,RNASEH2A,CDCA3,CBFB,TROAP,MAZ,SKA3,LDHB,PTDSS2,CCNB1,HSPH1,CALD1,CRNDE,CAMTA1,ECT2,JUN,UBE2I,RBPMS,WFS1,UBE2C,ALYREF,PLK1,HMGA1,CDC6,LSM5,PAICS,PRRC2A,SQLE,TPX2,CDK6,KIF18B,UBE2S,CDK4,KIF4A,CDK1,NMT1,GTF2IRD1,MELTF,TOP…
980	NFYC	845.3	ARCHS4 Coexpression,782;Enrichr Queries,508;GTEx Coexpression,1246	CEBPB,MCM7,NCF2,GOLT1A,ZMYND8,SLC3A2,IPO7,PSMA7,CAMSAP2,FCGR3B,CCND1,MYC,BID,TMPO,NQO2,JUN,SMARCC1,NPM1,UBE2I,PRMT1,ACTN1,HMGA1,CD3EAP,NAP1L1,CNPY3,SMARCA4,RHOB,VEGFA,NCOR2,ACLY,ILF3,WNK1,GNAS,ZYX,CHI3L1,MELTF,MXRA7,CD44
1327	NHLH1	1061.0	ARCHS4 Coexpression,774;Enrichr Queries,1234;GTEx Coexpression,1174	HES6,JUN,TGFB2,NCF2,CHD7,CHD6,SEZ6L2,ETV4,SMARCA4,NR4A2,DBNDD1,PTP4A3,ADGRG1,ZEB1,MYC,ENC1,SOX9,MELTF,BID,EPHB2,SLC19A1,DBN1,ASIC1
1043	NHLH2	874.7	ARCHS4 Coexpression,606;Enrichr Queries,1302;GTEx Coexpression,716	CHD7,PPM1H,CHD6,CXXC5,SEZ6L2,PCDH17,LOXL2,POLB,TRIM2,TSPAN5,CAMTA1,SOX9,KIF3C,EPHB2,SOX4,ASIC1,JUN,TGFB2,FZD3,TUBB,CADPS,BMP7,NR4A2,KLF7,PTP4A3,ABI2,CDR2L
111	NKRF	220.0	ARCHS4 Coexpression,33;Enrichr Queries,27;GTEx Coexpression,600	TOP2A,RBM28,MCM7,CSE1L,WDR3,CHD7,HMGB3,SNX10,FAIM2,TTF2,MKI67,IPO7,WDR43,LMNB2,RRP9,IPO5,SYNCRIP,CCND1,MYC,ENC1,PLS3,RRP12,PHLDA1,SOX4,TMPO,CCT2,SMARCC1,TUBB,WDR74,CD3EAP,CTPS1,PUS7,CKAP5,DNM1,MSH6,CCNA2,SLC7A5,ILF3,PRKAR1B,MTHFD2,MRTO4,GEMIN4,ADNP,MCM6,EEF1E1,GART,NUP205,AHCY,SF3B3,NOLC1,HMMR,MTDH,HSPH1,LARP1,PES1,CAMTA1,KIF3C,LYAR,FANCI,TRAP1,JUN,NPM1,NOP16,NIFK,GDF15,NONO,ALYREF,ATAD2,NAP1L1,N…
1626	NKX11	1537.0	ARCHS4 Coexpression,1615;GTEx Coexpression,1459	PRRC2A
212	NKX12	316.5	ARCHS4 Coexpression,34;GTEx Coexpression,599	GPSM2,AHCY,CSE1L,TACSTD2,NOLC1,HMGB3,HMMR,SKA3,ARNTL2,IPO5,LDHB,LAPTM4B,CCNB1,ATIC,CDH3,TRIM29,PPAT,PDPN,IGF2BP3,PITX1,BUB1,TMPO,TEAD4,RFC3,SMARCC1,NPM1,SSB,HMGA1,NAP1L1,CDC6,RRP1B,BAIAP2,PAICS,ETV4,MSH6,CCNA2,SQLE,ACLY,PSAT1,NFE2L3,NAA15,BCAT1,EEF1E1
862	NKX21	764.5	ARCHS4 Coexpression,758;GTEx Coexpression,771	CSGALNACT1,OSBPL3,SLC11A2,SORD,LPCAT1,HMGB3,HOOK3,ATP11A,VEGFA,DRAM1,TRIM2,PLS3,PAFAH1B3,SOX4
1231	NKX22	988.5	ARCHS4 Coexpression,1150;GTEx Coexpression,827	ANLN,WFS1,TRIM2,PEA15,CADPS,GNAS,MAP4,SEZ6L2,PCDH17,TMTC4
1484	NKX23	1203.0	ARCHS4 Coexpression,1382;GTEx Coexpression,1023	GJC1,NRP2,SLC17A9,CALD1,KIZ,SSBP4
916	NKX24	799.0	ARCHS4 Coexpression,464;GTEx Coexpression,1134	CDT1,DDX11,ALYREF,MAZ,CCNF,H2AFX,TOMM34,RANGAP1,LMNB2,PRRC2A,SCML1,UBE2S,BIRC5,ZNF503
681	NKX25	650.5	ARCHS4 Coexpression,501;GTEx Coexpression,800	CDT1,NEBL,LAMB2,MAZ,H2AFX,FITM2,SRM,LDHB,LAPTM4B,PTP4A3,ZNF503,MXRA7,WNT2,EPHB3
688	NKX26	657.0	ARCHS4 Coexpression,306;GTEx Coexpression,1008	TGFB2,CHPF,NEBL,LAMB2,ACTN1,FITM2,LOXL2,COL1A1,LAPTM4B,COL1A2,COL5A1,NT5DC2,MXRA7,TGFBI,WNT2,DBN1,EPHB3,FBN1
86	NKX28	189.0	ARCHS4 Coexpression,77;GTEx Coexpression,301	AHCY,TROAP,MAZ,FOXM1,LMNB2,SRM,CDH3,SH3TC2,PES1,BBX,ZNF503,PHLDA2,PITX1,TCFL5,CDT1,TRAP1,PRMT1,ALYREF,PLK1,SIGMAR1,H2AFX,TOMM34,HMGA1,UBALD1,DNAAF5,MIF,RANGAP1,PRRC2A,SMARCA4,NCOR2,SLC7A5,UBE2S,ASB9,TRIP13,AJUBA
1353	NKX31	1088.0	ARCHS4 Coexpression,894;GTEx Coexpression,1282	MCCC2,HLCS,BRAT1,SORD,PITX1,MORC2,PLA1A
109	NKX32	219.0	ARCHS4 Coexpression,75;GTEx Coexpression,363	NRP2,TMEM41A,MAZ,WIZ,THY1,FOXM1,LMNB2,GJC1,EDNRA,CALD1,HLCS,NT5DC2,RUVBL1,ZNF503,RRP12,PDLIM4,PITX1,TCFL5,CDT1,PROSER1,JUN,RBPMS,ACTN1,ALYREF,H2AFX,RANGAP1,PRRC2A,ZEB1,KIF18B,UBE2S,ZNF853,SLC29A1,KIZ,DBN1,SSBP4,EIF3B
262	NKX61	363.5	ARCHS4 Coexpression,476;GTEx Coexpression,251	NRP2,FZD3,JUN,RBPMS,WFS1,ACTN1,SLC2A12,CADPS,SEZ6L2,PCDH17,ACLY,ABI2,CALD1,GNAS,ZNF503,NBN,MXRA7,SLC29A1,EPHB2,PDLIM4,PHF19
321	NKX62	410.5	ARCHS4 Coexpression,499;GTEx Coexpression,322	FAIM2,THY1,SEZ6L2,CPLX1,LARP6,DNM1,TMTC4,ANLN,SH3TC2,PRKAR1B,WNK1,TRIM2,PEA15,LAMP2,TYRO3,CAMTA1,MAP4,KIF3C
802	NKX63	729.0	ARCHS4 Coexpression,372;GTEx Coexpression,1086	RPN2,CHPF,WFS1,CHD7,CADPS,PPM1H,SEZ6L2,POLB,SQLE,ACLY,SCD,NT5DC2,GNAS,TRIB3,CDR2L,MXRA7,SLC29A1
67	NME2	164.3	ARCHS4 Coexpression,143;ReMap ChIP-seq,292;GTEx Coexpression,58	ZFAS1,WDR4,PDCD5,MCM10,PWP1,CKS1B,RRP9,SYNCRIP,TRMT112,TMEM147,DUSP10,ATIC,CCT2,PRMT1,PPP2R5C,MIF,TUBG1,SND1,MRTO4,GART,MET,CEBPB,SF3B3,AHCY,COL11A1,STC1,SLC6A20,ASCL2,TM9SF4,PCDH17,PTHLH,PSMA7,SRM,PES1,TRAP1,NPM1,NIFK,NOP16,ALYREF,PLK1,CDC6,EIF2S2,SULF1,VEGFA,RSL1D1,TPX2,COL1A2,CDK4,UBE2S,KIF4A,ZYX,TRIP13,ABCE1,RPS21,EIF3B
1315	NOBOX	1046.0	ARCHS4 Coexpression,1360;Enrichr Queries,1043;GTEx Coexpression,735	COL11A1,SERPINE1,CHD6,FOXM1,PSMA7,LOXL2,AURKA,FOXQ1,MYC,SOX9,RAE1,MEST,TEAD4,PROSER1,TOMM34,INHBA,PRRC2A,MSH6,NR4A2,CXCL10,PTP4A3,ASB9,TACC3,TCF3,MELTF,MET
1543	NOTO	1292.0	ARCHS4 Coexpression,1571;Enrichr Queries,1355;GTEx Coexpression,951	CBFB,NPRL3,CHD6,SEZ6L2,CPLX1,LOXL2,PRRC2A,FOXQ1,NR4A2,PTP4A3,CDR2L,MELTF,EPHB2,PITX1
569	NPAS1	585.0	ARCHS4 Coexpression,119;Enrichr Queries,690;GTEx Coexpression,946	CHPF,SERPINE1,CHD6,LMNB2,LOXL2,CCND1,PLAU,MYC,ENC1,EPHB3,HES6,PRMT1,H2AFX,UBALD1,MIF,RANGAP1,ETV4,ETV5,SLC7A5,NT5C3B,PTP4A3,ILF3,PRKAR1B,TRIB3,DBN1,CEBPB,AHCY,MAZ,AGAP3,SRM,FOXRED2,PTDSS2,PES1,NT5DC2,ZNF503,CDT1,TRAP1,JUN,GDF15,ALYREF,HMGA1,BMP7,VEGFA,PRRC2A,SMARCA4,COL1A1,NR4A2,CXCL10,COL5A1,UBE2S,MELTF
524	NPAS2	549.7	ARCHS4 Coexpression,477;Enrichr Queries,85;GTEx Coexpression,1087	RBM28,CHPF,SERPINE1,CHD6,MKI67,CLDN1,ICAM1,LOXL2,CCND1,TRIM29,ADAMTS1,PLAU,MYC,ENC1,TIMP3,SOX9,AP1S3,PITX1,PHLDA1,SOX4,TGM2,ACTN1,CD3EAP,ETV5,RHOB,PTP4A3,COL4A1,CDH11,MXRA7,MET,CD44,TACSTD2,STC1,PSMA7,EHBP1,SOCS3,LDHB,IGFBP7,JUN,TGFB2,GDF15,LAMB2,AHNAK2,B3GALT6,INHBA,BAIAP2,SULF1,PTPN14,VEGFA,COL1A1,NR4A2,CXCL10,COL5A1,COL5A2,TGFBI,MELTF,FBN1
874	NPAS3	771.0	ARCHS4 Coexpression,692;Enrichr Queries,1102;GTEx Coexpression,519	TGFB2,FZD3,NEBL,DDX11,SDC3,CHD7,CADPS,LSAMP,CHD6,BMP7,PCDH17,NR4A2,CDH6,PTP4A3,ABI2,TRIM2,PEA15,CDH11,TIMP3,CAMTA1,SOX9,ASIC1
1300	NPAS4	1039.0	ARCHS4 Coexpression,913;Enrichr Queries,1006;GTEx Coexpression,1197	CHD7,SERPINE1,CHD6,FAIM2,SEZ6L2,PCDH17,DUSP14,LOXL2,POLB,ABLIM2,ADAMTS1,ENC1,PHLDA1,JUN,WFS1,GDF15,CADPS,INHBA,ETV5,DNM1,COL1A1,NR4A2,CXCL10,PTP4A3,COL5A1,GNAS,SIK1
575	NR0B1	588.3	Literature ChIP-seq,34;ARCHS4 Coexpression,997;Enrichr Queries,381;GTEx Coexpression,941	SPARC,RIF1,GOLT1A,CD81,ZMYND8,SERPINE1,JADE3,SNX10,SMC3,FOXM1,ICAM1,SYNCRIP,CDH3,CCND1,MYC,ENC1,AP1S2,BBX,SOX9,EPHB2,PHLDA1,EPHB3,TGIF2,H2AFX,TOMM34,ANO6,CKAP5,ETV4,ETV5,NCOR2,MSH6,MMP11,PTP4A3,DBF4,KATNAL1,COL4A1,SLCO4A1,GEMIN4,TRIB3,SLC29A1,PAFAH1B3,CEBPB,RNASEH2A,CDCA3,COL11A1,NPRL3,NOLC1,WIZ,TTK,SLC3A2,HMMR,CPLX1,PCDH17,LDHB,SOCS3,PTDSS2,ADGRG1,HNRNPDL,PDPN,SPP1,IGFBP7,IGF2BP3,ECT2,PLTP,EMC8,…
713	NR1D1	672.3	ARCHS4 Coexpression,717;Enrichr Queries,394;GTEx Coexpression,906	IFITM3,CEBPB,SPARC,SERPINE1,TACSTD2,FAIM2,CLDN1,CPLX1,ICAM1,SOCS3,ADGRG1,ABLIM2,CCND1,TRIM29,ADAMTS1,MYC,TIMP3,SOX9,MAP4,PHLDA1,PLTP,SOX4,EPHB3,TGM2,JUN,GDF15,AHNAK2,CD3EAP,DNM1,RHOB,VEGFA,COL1A1,NCOR2,NR4A2,SLC7A5,CXCL10,PTP4A3,PRKAR1B,SIK1,TRIB3,TGFBI,CD44
1150	NR1D2	940.3	ARCHS4 Coexpression,1037;Enrichr Queries,694;GTEx Coexpression,1090	IFITM3,CEBPB,SPARC,RIF1,PPM1H,CHD6,SLC3A2,IPO7,CAMSAP2,SOCS3,HSPH1,ABLIM2,CCND1,MYC,ENC1,TIMP3,MAP4,PHLDA1,SOX4,JUN,GDF15,ALYREF,SAMD4A,CD3EAP,GPCPD1,RHOB,VEGFA,NR4A2,SLC7A5,CXCL10,PTP4A3,TACC3,PAFAH1B3,CD44
741	NR1H2	688.3	ARCHS4 Coexpression,1175;Enrichr Queries,868;ReMap ChIP-seq,16;GTEx Coexpression,694	MCM7,CHPF,ZMYND8,ZFAS1,CKS1B,ICAM1,FOXQ1,CCND1,MYC,ENC1,ANXA9,SOX9,PHLDA1,RNF43,PRMT1,ACTN1,H2AFX,WDR74,CD3EAP,ANO6,AXIN2,CNPY3,ETV5,RHOB,NCOR2,PTP4A3,TRIB3,AJUBA,MET,DBN1,CD44,CEBPB,RNASEH2A,BRAT1,SLC3A2,AGAP3,ZNF3,HACD3,HSPH1,HNRNPDL,CALD1,TSPAN5,IGF2BP3,S100A11,JUN,NQO2,RBPMS,CCL20,GDF15,ALYREF,HMGA1,CDC6,BAIAP2,VEGFA,NR4A2,TPX2,SCD,ZYX,NFE2L3,GNAS,GTF2IRD1,MELTF,RPS21,SSBP4,GRINA
393	NR1H3	469.2	Literature ChIP-seq,14;ARCHS4 Coexpression,598;Enrichr Queries,619;ReMap ChIP-seq,293;GTEx Coexpression,822	IFITM3,TOP2A,NRP2,SPARC,NCF2,CD81,CSE1L,SERPINE1,SNX10,PWP1,ICAM1,DUSP14,SYNCRIP,ATIC,CCND1,PLAU,MYC,PEA15,TIMP3,UBAP2L,NBN,PHLDA1,TGM2,RIPK2,TUBB,TOMM34,CD3EAP,UBALD1,CTPS1,CNPY3,GPCPD1,MMP11,PTP4A3,MELK,RAB31,SLCO4A1,COL4A1,TRIB3,MCM6,EEF1E1,MET,CD44,CFB,CEBPB,CEMIP,HM13,PPM1H,SLC3A2,GDPD5,CXXC5,EHBP1,C2,SOCS3,DRAM1,EXOSC8,SPP1,ZNF503,MEST,PLTP,AP1M1,JUN,GDF15,CCL20,CDC6,HOOK3,LARP6,VEGFA,NR4A2…
1218	NR1H4	978.3	ARCHS4 Coexpression,1140;Enrichr Queries,899;GTEx Coexpression,896	IFITM3,CEBPB,SPARC,GOLT1A,SERPINE1,PSMA7,C2,CKS1B,SLC17A9,CCND1,ADAMTS1,MYC,SLCO1B3,TIMP3,TGM2,JUN,GDF15,SORD,COL1A1,NR4A2,CXCL10,PTP4A3,TRIB3,MELTF,CFB,CD44
1234	NR1I2	991.5	Literature ChIP-seq,111;ARCHS4 Coexpression,1472;Enrichr Queries,1156;GTEx Coexpression,1227	CEBPB,GOLT1A,SERPINE1,PPM1H,CHD6,CLDN1,ANTXR1,PSMA7,C2,POLB,SOCS3,DUSP10,SLC17A9,CCND1,MYC,SLCO1B3,EXOSC8,SOX9,ANXA9,SKP2,ASIC1,HES6,JUN,GDF15,NEBL,ALG5,HOOK3,BAIAP2,PALB2,VEGFA,RHOB,NR4A2,SLC5A6,NCOR2,CXCL10,PTP4A3,POLR1D,MELTF,AJUBA,CD44,CFB
1577	NR1I3	1354.0	ARCHS4 Coexpression,1567;Enrichr Queries,1312;GTEx Coexpression,1183	JUN,CEBPB,GOLT1A,GDF15,SORD,PSMA7,C2,PRRC2A,CXCL10,PTP4A3,SLC17A9,CCND1,MYC,SLCO1B3,MELTF
870	NR2C1	768.3	ARCHS4 Coexpression,567;Enrichr Queries,667;GTEx Coexpression,1071	RBM28,RIF1,ZMYND8,CHD7,MAZ,CHD6,HNRNPDL,CCND1,MYC,PES1,UGGT2,SOX4,TMPO,OSBPL8,JUN,GDF15,ACTN1,CD3EAP,NAP1L1,HOOK3,SND1,VEGFA,PRRC2A,ASXL1,NCOR2,NR4A2,PTP4A3,ZEB1,CDK6,CDK1,ZYX,RBMS1,CD47,MELTF,CD44,GRINA
737	NR2C2	687.4	ARCHS4 Coexpression,669;ENCODE ChIP-seq,111;Enrichr Queries,971;ReMap ChIP-seq,179;GTEx Coexpression,1507	RTKN,RIF1,TRRAP,ZMYND8,CHD7,PDCD5,CHD6,ANTXR1,ICAM1,CKS1B,TRMT112,TMEM147,PPAT,MYC,BBX,RRP12,SMARCC1,PRMT1,SLC11A2,H2AFX,WDR74,CD3EAP,ATP11A,NCOR2,PRPF4,PTP4A3,ILF3,ZEB1,TRIB3,ADNP,NOLC1,ZNF3,PSMA7,AURKA,PTDSS2,BUB3,PLTP,MORC2,OSBPL8,NQO2,JUN,UBE2I,GDF15,LAMB2,ALYREF,TRMT1,B3GALT6,HOOK3,PAICS,PALB2,PRRC2B,SMARCA4,PRRC2A,ASXL1,KLF7,CDK6,WNK1,TACC3,TSR1,TRIP13,MELTF,RPS21
1130	NR2E1	928.3	ARCHS4 Coexpression,926;Enrichr Queries,1227;GTEx Coexpression,632	JUN,TGFB2,FZD3,DDX11,CHD7,LSAMP,CHD6,SLC1A4,SULF1,BMP7,PCDH17,VEGFA,NR4A2,PTP4A3,ADGRG1,ABI2,CCND1,TRIM2,PEA15,TSPAN5,SOX9,ASIC1
1445	NR2E3	1161.0	ARCHS4 Coexpression,1625;Enrichr Queries,697	CEBPB,CHD6,LOXL2,FOXQ1,MYC,ENC1,SOX9,PHLDA1,PITX1,SOX4,EPHB3,JUN,TGFB2,GDF15,AXIN2,BMP7,ETV4,NCOR2,NR4A2,CXCL10,PTP4A3,TGFBI,MELTF,CD44
153	NR2F1	262.0	ARCHS4 Coexpression,311;Enrichr Queries,213;ReMap ChIP-seq,105;GTEx Coexpression,419	SPARC,CHPF,ZMYND8,SERPINE1,ICAM1,CKS1B,LOXL2,TRMT112,EDNRA,CCND1,ADAMTS1,MYC,TRIM2,ENC1,TIMP3,SOX9,EPHB2,PHLDA1,SOX4,TGM2,PRMT1,BGN,CD3EAP,UBALD1,RHOB,SLC7A5,PTP4A3,ZEB1,SLCO4A1,COL4A1,CDH11,TYRO3,TMEM9,PAFAH1B3,DBN1,CD44,COL11A1,SDC3,NPRL3,WIZ,AGAP3,HACD3,CXXC5,SEZ6L2,SOCS3,PTDSS2,ZNF503,IGFBP7,KIF3C,BID,MEST,SLC19A1,LRRC8E,ASIC1,CDT1,YTHDF1,JUN,TGFB2,FZD3,UBE2I,GDF15,ALYREF,AHNAK2,LSAMP,TRMT1,B…
48	NR2F2	129.6	ARCHS4 Coexpression,59;ENCODE ChIP-seq,82;Enrichr Queries,128;ReMap ChIP-seq,26;GTEx Coexpression,353	SPARC,CHPF,CD81,ZMYND8,SERPINE1,ANTXR1,ICAM1,LOXL2,EDNRA,CCND1,PLAU,MYC,SOX9,SKP2,EPHB2,PHLDA1,SOX4,TMPO,TGM2,ACTN1,SLC11A2,WDR74,CD3EAP,ATP11A,SFRP4,COL4A1,MXRA7,AJUBA,RNASEH2A,NPRL3,AGAP3,STK3,RRP7A,SOCS3,CALD1,EPB41L2,SLCO1B3,IGFBP7,CDT1,JUN,TGFB2,FZD3,UBE2I,RBPMS,ALYREF,HMGA1,CDC6,INHBA,BMP7,PRRC2B,SMARCA4,COL1A1,NR4A2,COL1A2,CDK6,COL5A1,COL5A2,GNAS,TGFBI,RPS21,PHF19,FBN1,NRP2,MCM7,CKS1B,TRMT…
279	NR2F6	377.5	ARCHS4 Coexpression,189;Enrichr Queries,104;ReMap ChIP-seq,145;GTEx Coexpression,1072	IFITM3,TOP2A,RTKN,SPARC,MCM7,CHPF,GOLT1A,ZMYND8,SERPINE1,LMNB2,ICAM1,CKS1B,TRMT112,CCND1,TRIM29,MYC,SOX4,TGM2,TEAD4,RNF43,MED1,PRMT1,TUBB,ACTN1,SIGMAR1,H2AFX,CD3EAP,AXIN2,RANGAP1,ETV4,RHOB,NCOR2,CCNA2,MMP11,SLC7A5,PTP4A3,SLCO4A1,BIRC5,TRIB3,MXRA7,SLC29A1,CFB,CD44,CEBPB,AHCY,MAZ,WIZ,CXXC5,PSMA7,SRM,SOCS3,ADGRG1,CCNB1,PES1,NT5DC2,THEM6,S100A11,CDT1,TRAP1,JUN,CCL20,GDF15,LAMB2,UBE2C,ALYREF,PLK1,HMGA…
224	NR3C1	327.8	Literature ChIP-seq,92;ARCHS4 Coexpression,595;ENCODE ChIP-seq,93;Enrichr Queries,486;ReMap ChIP-seq,167;GTEx Coexpression,534	SPARC,RIF1,ZMYND8,SERPINE1,ICAM1,IPO5,FOXQ1,EDNRA,CCND1,PLAU,MYC,PLS3,SOX9,NBN,PHLDA1,SOX4,TMPO,TGM2,MED1,WDR74,CD3EAP,UBALD1,PHKA1,CDC25B,RAB31,PRKAR1B,TRIB3,SIK1,ADNP,NUP205,RNASEH2A,CBFB,SLC16A1-AS1,NOLC1,SKA3,MTDH,STK3,SOCS3,CALD1,HLCS,EPB41L2,TSPAN5,CDT1,OSBPL8,JUN,UBE2I,NEBL,ALYREF,OSBPL3,PAICS,PRRC2B,COL1A1,NR4A2,TPX2,COL1A2,CDK6,CDK4,COL5A2,DNAJC10,GNAS,CDK1,TGFBI,MELTF,RPS21,PHF19,TTC26,…
1225	NR3C2	984.7	ARCHS4 Coexpression,1580;Enrichr Queries,1088;GTEx Coexpression,286	WDR4,CHD6,CCND1,ADAMTS1,PES1,MYC,TRIM2,RUVBL1,TIMP3,SOX9,EPHB2,S100A11,JUN,RIPK2,NEBL,ALYREF,AMMECR1,CD3EAP,RHOB,COL1A1,NR4A2,PRPF4,CXCL10,PTP4A3,MET,CD44
255	NR4A1	357.3	ARCHS4 Coexpression,244;Enrichr Queries,287;ReMap ChIP-seq,270;GTEx Coexpression,628	IFITM3,CXCL8,SPARC,NCF2,CD81,ZMYND8,ZFAS1,CSE1L,SERPINE1,MKI67,CKS1B,ICAM1,EDNRA,SCML1,CCND1,ADAMTS1,RGS1,MYC,ENC1,GJA4,TIMP3,PHLDA1,SOX4,TGM2,TUBB,ETV5,RHOB,NCOR2,SLC7A5,PTP4A3,COL4A1,TRIB3,SIK1,MXRA7,CD44,CEBPB,MAZ,CXXC5,PSMA7,AURKA,SOCS3,LDHB,HSPH1,SPP1,IGFBP7,BID,CDT1,JUN,SSB,LAMB2,GDF15,HMGA1,TRMT1,INHBA,PAICS,VEGFA,NR4A2,COL1A1,CXCL10,COL1A2,ZYX,TUBGCP3,TGFBI,ZNF696,SSBP4,GRINA,PHF19
475	NR4A2	524.0	Literature ChIP-seq,159;ARCHS4 Coexpression,1131;Enrichr Queries,369;GTEx Coexpression,437	IFITM3,CEBPB,CXCL8,AHCY,SERPINE1,STC1,FAIM2,CPLX1,ICAM1,SOCS3,DUSP10,CCND1,ADAMTS1,RGS1,MYC,PEA15,ENC1,SPP1,CAMTA1,TIMP3,UBAP2L,KIF3C,SOX9,PHLDA1,SOX4,ASIC1,TGM2,JUN,GDF15,LSAMP,INHBA,RHOB,VEGFA,COL1A1,SLC7A5,CXCL10,KLF7,ANLN,PTP4A3,ABI2,PSAT1,SIK1,TGFBI,CD44
672	NR4A3	645.7	ARCHS4 Coexpression,1002;Enrichr Queries,325;GTEx Coexpression,610	CEBPB,CXCL8,SERPINE1,STC1,ICAM1,SOCS3,EDNRA,DUSP10,CCND1,ADAMTS1,PLAU,RGS1,MYC,GJA4,ENC1,SPP1,TIMP3,SOX9,PHLDA1,TGM2,JUN,TGFB2,CCL20,GDF15,INHBA,RHOB,VEGFA,COL1A1,NR4A2,SLC7A5,CXCL10,PTP4A3,SIK1,TGFBI,RHOQ,CD44
447	NR5A1	506.7	ARCHS4 Coexpression,385;Enrichr Queries,181;GTEx Coexpression,954	TOP2A,RTKN,MCM7,CHD6,JADE3,FOXM1,TRMT112,CCND1,MYC,SOX9,TGM2,RNF43,PRMT1,H2AFX,CD3EAP,AXIN2,ETV4,RHOB,NCOR2,SLC7A5,ILF3,PTP4A3,MXRA7,AJUBA,CD44,CEBPB,SDC3,MAZ,GDPD5,PSMA7,TM9SF4,EHBP1,C2,HSPH1,SLC17A9,CDT1,JUN,NPM1,GDF15,LAMB2,HMGA1,SMARCA4,VEGFA,COL1A1,NR4A2,CXCL10,SQLE,CDK6,ZYX,GNAS,MELTF,GRINA
919	NR5A2	801.8	ARCHS4 Coexpression,1327;Enrichr Queries,530;ReMap ChIP-seq,289;GTEx Coexpression,1061	CXCL8,ZMYND8,SERPINE1,CHD6,FAIM2,CLDN1,ICAM1,CDH6,CCND1,PLAU,MYC,TRIM2,ENC1,TIMP3,SOX9,PHLDA1,SOX4,TGM2,RNF43,TGIF2,ALG5,CD3EAP,PPP2R5C,SND1,RHOB,PTP4A3,ZEB1,BCAT1,MET,CD44,CFB,HM13,TMPRSS3,STC1,HACD3,BLACAT1,EXOSC5,CAMTA1,S100A11,JUN,TGFB2,GDF15,HMGA1,CDC6,BMP7,PRRC2A,NR4A2,CXCL10,POLA2,CDR2L,TCF3,ZNF696
596	NR6A1	601.0	ARCHS4 Coexpression,66;Enrichr Queries,441;GTEx Coexpression,1296	ZMYND8,CSE1L,CHD7,CHD6,HMGB3,SMC3,IPO5,CKS1B,ATIC,CCND1,MYC,PPAT,TIMP3,SOX9,SOX4,RFC3,TGIF2,CD3EAP,ETV5,RHOB,NCOR2,MSH6,SLC7A5,PTP4A3,ZEB1,RBMS1,BIRC5,BCAT1,EEF1E1,PPM1H,TTK,SKA3,GJC1,SOCS3,LDHB,CCNB1,EXOSC8,IGF2BP3,BUB3,RAE1,BUB1,JUN,TGFB2,NPM1,SSB,GDF15,HMGA1,CDC6,PAICS,PRRC2A,VEGFA,NR4A2,KLF7,CDK6,PSAT1,MELTF,NAA15
636	NRF1	625.6	ARCHS4 Coexpression,1403;ENCODE ChIP-seq,22;Enrichr Queries,310;ReMap ChIP-seq,137;GTEx Coexpression,1256	CHPF,NCF2,ZMYND8,CSE1L,CCNF,PWP1,ICAM1,RRP9,CCND1,MYC,SKP2,GTSE1,SOX4,TMPO,SMARCC1,DDX11,WDR74,GTF3A,TOMM34,CD3EAP,SND1,CDC25B,MSH6,ILF3,NEIL3,GEMIN4,TRIB3,MXRA7,CARS2,RNASEH2A,CDCA3,CBFB,MAZ,NPRL3,AGAP3,HMMR,HACD3,SOCS3,CCNB1,HLCS,TPR,ECT2,LYAR,AP1M1,CDT1,JUN,ALYREF,NONO,PLK1,HMGA1,B3GALT6,CDC6,HOOK3,EIF2S2,PALB2,PAICS,SMARCA4,TPX2,ANLN,POLA2,CDK6,CDK4,WNK1,MELTF,RPS21,TOP2A,GPSM2,MCM7,CHD7,WDR4…
1258	NRL	1009.0	ARCHS4 Coexpression,948;Enrichr Queries,932;GTEx Coexpression,1146	MRPS17,CHD7,CHD6,MRPL57,ASCL2,LOXL2,FOXQ1,SOCS3,LAPTM4B,CCND1,MYC,EPB41L2,SOX9,SOX4,JUN,GDF15,CADPS,ETV5,COL1A1,NR4A2,CXCL10,PTP4A3,RBMS1,MELTF,MXRA7,CD44,GRINA
520	OLIG1	548.0	ARCHS4 Coexpression,482;Enrichr Queries,529;GTEx Coexpression,633	IFITM3,CEBPB,SPARC,RTKN,SDC3,CHD6,FAIM2,THY1,CPLX1,SOCS3,ADGRG1,CCND1,ADAMTS1,TRIM2,PEA15,ENC1,TIMP3,SOX9,KIF3C,ASIC1,HES6,JUN,GDF15,LSAMP,BMP7,ETV5,RHOB,VEGFA,NR4A2,CXCL10,PTP4A3,RAB31,PSAT1,TYRO3,ZNF853,TGFBI,BCAT1,CD44
548	OLIG2	572.3	Literature ChIP-seq,38;ARCHS4 Coexpression,559;Enrichr Queries,885;GTEx Coexpression,807	NRP2,RTKN,SPARC,LPGAT1,MCM7,NCF2,CHD6,ZC3HAV1L,FAIM2,CDH6,CCND1,ADAMTS1,PLAU,TRIM2,MYC,PEA15,GJA4,ENC1,TIMP3,SOX9,EPHB2,DLGAP4,EPHB3,HES6,TGIF2,ACTN1,DNAAF5,GPCPD1,ETV4,ETV5,CDC25B,CCNA2,SLC7A5,PTP4A3,RAB31,KATNAL1,MTHFD2,SLCO4A1,COL4A1,GEMIN4,BIRC5,RBMS1,ADNP,SLC29A1,BCAT1,KIZ,CD44,DBN1,CEBPB,SDC3,FITM2,AGAP3,GDPD5,PCDH17,RRP7A,SOCS3,ADGRG1,CALD1,NT5DC2,TSPAN5,IGF2BP3,ECT2,RAE1,ASIC1,JUN,GDF15,W…
1069	OLIG3	891.0	ARCHS4 Coexpression,605;Enrichr Queries,1295;GTEx Coexpression,773	CHD7,TACSTD2,CHD6,HMGB3,PCDH17,CDH6,FOXQ1,TRIM29,ANXA9,SOX9,PITX1,SOX4,ASIC1,FZD3,TUBB,AHNAK2,AXIN2,BMP7,SMARCA4,NR4A2,CXCL10,PTP4A3,POLR1D,TCF3,ZNF696,DBN1,EIF3B
1089	ONECUT1	907.0	ARCHS4 Coexpression,1359;Enrichr Queries,888;ReMap ChIP-seq,155;GTEx Coexpression,1226	RTKN,GOLT1A,CHD6,CLDN1,LOXL2,CDH6,FOXQ1,DUSP10,SCML1,CCND1,MYC,BBX,CASP2,SOX9,PHLDA1,PITX1,TMPO,TGM2,MED1,RNF43,ALG5,WDR74,ANO6,RHOB,SLC25A15,PRPF4,PTP4A3,KATNAL1,RBMS1,MET,CFB,CEBPB,CBFB,SLC3A2,CXXC5,PCDH17,ARNTL2,PSMA7,C2,SOCS3,ABLIM2,SLCO1B3,EXOSC8,TSPAN5,IGF2BP3,TGFB2,JUN,GDF15,SAMD4A,INHBA,BMP7,NR4A2,CXCL10,CDK6,PSAT1,COL5A2,TUBGCP3,NAA15,MELTF
1270	ONECUT2	1017.0	ARCHS4 Coexpression,798;Enrichr Queries,896;GTEx Coexpression,1356	GOLT1A,NPRL3,CHD6,MKI67,SEZ6L2,PCDH17,FOXQ1,CCND1,SLCO1B3,ENC1,SOX9,KIF3C,PHLDA1,SOX4,ASIC1,JUN,TGFB2,FZD3,GDF15,INHBA,BMP7,PRRC2B,VEGFA,SMARCA4,COL1A1,NR4A2,PTP4A3,CDK6,ABI2
1574	ONECUT3	1348.0	ARCHS4 Coexpression,1429;Enrichr Queries,1233;GTEx Coexpression,1382	GDF15,CHD6,TUBG1,BMP7,PRRC2A,LOXL2,FOXQ1,NR4A2,SOCS3,PTP4A3,COL5A1,SOX9,AP1S3,EPHB2,PITX1,SOX4,AP1M1
65	OSR1	156.0	ARCHS4 Coexpression,145;GTEx Coexpression,167	CEMIP,SPARC,AEBP1,THY1,ANTXR1,LOXL2,CALD1,ADAMTS1,PLS3,IGFBP7,UGGT2,WNT2,CTHRC1,RBPMS,LAMB2,ACTN1,BGN,ANO6,SULF1,COL1A1,COL1A2,COL5A1,COL5A2,CDH11,MXRA7,TGFBI,ITGA9,FBN1
314	OSR2	403.3	ARCHS4 Coexpression,203;Enrichr Queries,380;GTEx Coexpression,627	TOP2A,IFITM3,CEMIP,SPARC,CD81,SERPINE1,STC1,THY1,AEBP1,ANTXR1,STK3,LOXL2,SOCS3,EDNRA,SCML1,DRAM1,CCND1,ADAMTS1,PLAU,CALD1,MYC,TIMP3,SOX9,PHLDA1,WNT2,TGM2,JUN,GDF15,LAMB2,BGN,INHBA,SULF1,RHOB,MSH6,COL1A1,NR4A2,CXCL10,PTP4A3,COL1A2,COL5A1,COL4A1,CDH11,TGFBI,FBN1
1316	OTP	1046.0	ARCHS4 Coexpression,1224;Enrichr Queries,1360;GTEx Coexpression,554	NRP2,GDF15,CHD6,SNX10,FAIM2,HACD3,SEZ6L2,PCDH17,LOXL2,FOXQ1,NR4A2,SOCS3,PTP4A3,PRKAR1B,PEA15,TMEM9,PITX1,SOX4
745	OTX1	691.0	ARCHS4 Coexpression,613;Enrichr Queries,683;GTEx Coexpression,777	RNASEH2A,NPRL3,CHD7,CHD6,CLDN1,ASCL2,FOXQ1,CCND1,TRIM29,ENC1,ZNF503,SOX9,EPHB2,PHLDA1,PITX1,SOX4,EPHB3,JUN,TGFB2,FZD3,GDF15,AHNAK2,BMP7,ETV4,ETV5,SMARCA4,COL1A1,NR4A2,CXCL10,PTP4A3,CDK6,ABI2,KIF4A,BIRC5,TGFBI,MELTF,CD44
865	OTX2	766.5	ARCHS4 Coexpression,448;Enrichr Queries,1256;ReMap ChIP-seq,266;GTEx Coexpression,1096	ZMYND8,CHD7,HMGB3,LOXL2,CKS1B,POLB,LAPTM4B,DUSP10,CCND1,ADAMTS1,TRIM2,MYC,ENC1,AP1S2,AP1S3,SOX9,SKP2,SOX4,PROSER1,SLC2A12,HAUS6,ANO6,GPCPD1,ETV4,ETV5,CCNA2,PTP4A3,RBMS1,BCAT1,EEF1E1,COL11A1,PPM1H,NOLC1,HACD3,AURKA,CCNB1,IGFBP7,IGF2BP3,ECT2,RAE1,FZD3,NEBL,CDC6,SULF1,BMP7,PDP1,COL1A1,NR4A2,RSL1D1,KIF4A,CDR2L
997	OVOL1	854.7	ARCHS4 Coexpression,1443;Enrichr Queries,341;GTEx Coexpression,780	CEBPB,CXCL8,SERPINE1,TACSTD2,CHD6,CTSV,CLDN1,ICAM1,LOXL2,FOXQ1,SOCS3,CDH3,CCND1,TRIM29,PLAU,MYC,SOX9,PHLDA2,PHLDA1,PITX1,SOX4,EPHB3,JUN,GDF15,MACC1,AHNAK2,CD3EAP,BAIAP2,BMP7,COL1A1,NR4A2,SLC7A5,CXCL10,PTP4A3,SLCO4A1,MELTF
882	OVOL2	776.8	ARCHS4 Coexpression,1119;Enrichr Queries,1095;ReMap ChIP-seq,295;GTEx Coexpression,598	TSTA3,CEBPB,TACSTD2,PPM1H,CHD6,FOXQ1,CCND1,TRIM29,PLAU,TWISTNB,SOX9,EPHB3,RNF43,NIFK,GDF15,BAIAP2,BMP7,ETV5,COL1A1,NR4A2,FERMT1,CXCL10,PTP4A3,TSR1,TRIB3,SLC29A1
1441	OVOL3	1159.0	ARCHS4 Coexpression,1070;GTEx Coexpression,1248	TRMT1,ZNF853,MELTF,TUBG1,RAE1,BMP7,PRRC2A,ASIC1
1	PA2G4	4.0	ARCHS4 Coexpression,7;GTEx Coexpression,1	MCM7,WDR3,CSE1L,WDR4,CCNF,MCM10,TTF2,MKI67,FOXM1,PWP1,IPO7,WDR43,LMNB2,RRP9,CKS1B,IPO5,SYNCRIP,ATIC,RUVBL1,GTSE1,TMPO,CCT2,RFC3,SMARCC1,PRMT1,TUBB,WDR74,CTPS1,PUS7,TUBG1,CCNA2,PRPF4,NEIL3,ILF3,MELK,MTHFD2,MRTO4,BIRC5,MCM6,GART,NUP205,SF3B3,RNASEH2A,NUFIP1,AHCY,NOLC1,HMMR,SKA3,ARNTL2,SRM,EXOSC5,CCNB1,LARP1,PES1,LYAR,BUB1,FANCI,CDT1,TRAP1,NPM1,SSB,NOP16,NIFK,UBE2C,ALYREF,NONO,PLK1,ATAD2,HMGA1,AMMEC…
522	PATZ1	548.0	ARCHS4 Coexpression,262;Enrichr Queries,118;GTEx Coexpression,1264	TOP2A,MCM7,TRRAP,ZMYND8,CHD7,CHD6,MKI67,LMNB2,CCND1,MYC,ENC1,PHLDA1,SOX4,TMPO,SMARCC1,TGIF2,TUBB,CD3EAP,ETV4,ETV5,RHOB,NCOR2,MSH6,SLC7A5,ILF3,PTP4A3,ADNP,SLC29A1,CD44,DBN1,CEBPB,MAZ,WIZ,CXXC5,SOCS3,LARP1,NT5DC2,JUN,GDF15,NONO,PLK1,HMGA1,HOOK3,PAICS,PRRC2B,SMARCA4,VEGFA,PRRC2A,CDK6,GNAS,MELTF,TCF3
1334	PAX1	1066.0	ARCHS4 Coexpression,1077;Enrichr Queries,1253;GTEx Coexpression,869	LAMB2,OSBPL3,NPRL3,CHD6,PHKA1,CTSV,SULF1,BMP7,PCDH17,PTHLH,PDRG1,LOXL2,FOXQ1,NR4A2,LAPTM4B,CXCL10,PTP4A3,GTF2IRD1,SOX9,PITX1,PLTP,CFB
1411	PAX2	1132.0	ARCHS4 Coexpression,1258;Enrichr Queries,1085;GTEx Coexpression,1054	JUN,GDF15,CHD6,UBALD1,BMP7,LOXL2,SMARCA4,CDH6,COL1A1,NCOR2,FOXQ1,NR4A2,CLCN5,PTP4A3,CCND1,MYC,SPP1,CAMTA1,ZNF503,SOX9,MELTF,PITX1
821	PAX3	740.0	ARCHS4 Coexpression,456;Enrichr Queries,843;GTEx Coexpression,921	NUFIP1,RIF1,CHD7,CHD6,PCDH17,LOXL2,CDH6,ADGRG1,CCND1,MYC,TRIM2,SOX9,PITX1,TBC1D16,HES6,JUN,TGFB2,FZD3,TUBB,NONO,PUS7,SULF1,PTPN14,BMP7,COL1A1,NR4A2,SQLE,PTP4A3,COL1A2,CDK6,ABI2,COL5A2,CDH11,TSR1,MET,DBN1,FBN1
1573	PAX4	1347.0	ARCHS4 Coexpression,1511;Enrichr Queries,1013;GTEx Coexpression,1517	RBM28,SERPINE1,CADPS,FOXM1,ASCL2,PSMA7,LOXL2,FOXQ1,NR4A2,CXCL10,PTP4A3,MYC,GNAS,TSPAN5,CAMTA1,SOX9,MELTF,EPHB2,PITX1,MEST
665	PAX5	640.6	ARCHS4 Coexpression,1455;ENCODE ChIP-seq,52;Enrichr Queries,1107;ReMap ChIP-seq,212;GTEx Coexpression,377	MCM7,CHD7,PDCD5,LPCAT1,CHD6,TTF2,MKI67,CLDN1,PWP1,LMNB2,ICAM1,TRMT112,CCND1,MYC,AP1S3,SOX9,PHLDA1,SOX4,TMPO,MCCC2,RFC3,SMARCC1,PRMT1,TUBB,UBALD1,CDC25B,PTP4A3,ZEB1,RAB31,OAS3,TRIB3,SLC29A1,PAFAH1B3,CARS2,DBN1,CD44,TMEM185B,RNASEH2A,MAZ,ZNF3,CXXC5,SOCS3,SLC17A9,BID,BUB1,SLC19A1,CDT1,JUN,UBE2I,NIFK,ALYREF,HMGA1,TRMT1,B3GALT6,DEF8,PAICS,PALB2,COL1A1,NR4A2,ASXL1,CXCL10,CDK6,UBE2S,TACC3,TCF3,MELTF,SSB…
886	PAX6	781.0	Literature ChIP-seq,122;ARCHS4 Coexpression,1220;Enrichr Queries,1091;ReMap ChIP-seq,218;GTEx Coexpression,1254	GPSM2,NRP2,SPARC,ZFAS1,CHD7,SERPINE1,WDR4,CHD6,LPCAT1,POLB,SYNCRIP,CCND1,PLAU,MYC,ENC1,TIMP3,SOX9,NELFCD,PHLDA1,PITX1,SOX4,TGM2,RIPK2,ALG5,WDR74,GPCPD1,RHOB,SLC5A6,MMP11,PTP4A3,NEIL3,AJUBA,CARS2,DBN1,CDCA3,MAZ,PPM1H,SLC3A2,HMMR,PCDH17,STK3,C2,HNRNPDL,SH3TC2,HLCS,CRNDE,NT5DC2,BUB3,ECT2,MEST,JUN,TGFB2,GDF15,WFS1,CADPS,HMGA1,SAMD4A,CDC6,LSM5,BMP7,VEGFA,NR4A2,COL1A1,CDK6,UBE2S,NFE2L3,GNAS,MELTF,TRIP13
1466	PAX7	1184.0	ARCHS4 Coexpression,1159;Enrichr Queries,1228;GTEx Coexpression,1164	TEAD4,TGFB2,FZD3,CHD7,CHD6,PHKA1,BMP7,LOXL2,SMARCA4,STK3,FOXQ1,NR4A2,PTP4A3,ABLIM2,CCND1,CDH11,CAMTA1,SOX9,EPHB2,PITX1,EPHB3
328	PAX8	416.5	ARCHS4 Coexpression,435;Enrichr Queries,235;ReMap ChIP-seq,246;GTEx Coexpression,750	RBM28,LPGAT1,CD81,WDR4,SERPINE1,CHD6,ICAM1,LOXL2,TRMT112,LAPTM4B,CCND1,PLAU,ADAMTS1,MYC,TRIM2,TIMP3,SOX9,EPHB2,SOX4,TGM2,CSGALNACT1,MED1,CCT2,TGIF2,SORD,WDR74,CD3EAP,CTPS1,ATP11A,GPCPD1,ETV4,ETV5,CDC25B,SLC7A5,ILF3,PTP4A3,SLCO4A1,MXRA7,MET,CD44,ITGA9,CEBPB,SF3B3,RNASEH2A,HM13,SLC3A2,TM9SF4,ADGRG1,DRAM1,SLC17A9,IGFBP7,MAP4,JUN,RBPMS,GDF15,LAMB2,OSBPL3,ATAD2,RPP40,HOOK3,EIF2S2,BMP7,VEGFA,COL1A1,NR4…
1260	PAX9	1011.0	ARCHS4 Coexpression,1111;Enrichr Queries,742;GTEx Coexpression,1179	NPRL3,TACSTD2,ARNTL2,PCDH17,LOXL2,FOXQ1,CDH3,CCND1,ADAMTS1,TRIM29,MYC,SOX9,PITX1,PHLDA1,S100A11,JUN,GDF15,INHBA,BAIAP2,BMP7,COL1A1,NR4A2,SLC7A5,CXCL10,PTP4A3,COL5A1,TGFBI,MELTF,FBN1
266	PBX1	367.5	Literature ChIP-seq,161;ARCHS4 Coexpression,599;Enrichr Queries,483;GTEx Coexpression,227	TOP2A,TTC26,NRP2,SPARC,CHD6,PWP1,LAPTM4B,DUSP10,CCND1,MYC,TRIM2,ENC1,RUVBL1,HABP4,TIMP3,BBX,UBAP2L,SOX9,PHLDA1,SOX4,TEAD4,ACTN1,TOMM34,CKAP2,ANO6,RHOB,SLC5A6,PTP4A3,ZEB1,KATNAL1,COL4A1,SLC9A7,CDH11,TYRO3,GEMIN4,CHI3L1,MXRA7,BCAT1,CDCA3,CBFB,SEZ6L2,EHBP1,CAMSAP2,SRM,GJC1,CALD1,ZNF503,TSPAN5,CAMTA1,KIF3C,MEST,MORC2,WNT2,BUB1,S100A11,JUN,TGFB2,FZD3,RBPMS,LSAMP,SULF1,COL1A1,NR4A2,CDK6,COL5A1,ABI2,CDK…
777	PBX2	709.0	ARCHS4 Coexpression,1009;Enrichr Queries,560;ReMap ChIP-seq,136;GTEx Coexpression,1131	CHPF,MCM7,NCF2,ZMYND8,CHD7,CHD6,MKI67,ICAM1,CKS1B,TRMT112,FCGR3B,CCND1,PLAU,MYC,ANXA9,PITX1,SOX4,TGM2,PRMT1,TUBB,ACTN1,H2AFX,WDR74,CD3EAP,CNPY3,CDC25B,RHOB,NCOR2,PTP4A3,ILF3,TRIB3,MXRA7,TMEM9,SLC29A1,CD44,DBN1,CEBPB,RNASEH2A,SDC3,MAZ,WIZ,SLC3A2,AGAP3,ZNF3,CXXC5,GDPD5,SOCS3,ADGRG1,IGF2BP3,CDT1,NQO2,JUN,HMGA1,TRMT1,NAP1L1,BAIAP2,VEGFA,PRRC2A,SMARCA4,CDK4,ZYX,GNAS,CDR2L,MELTF,SSBP4
253	PBX3	355.6	ARCHS4 Coexpression,888;ENCODE ChIP-seq,83;Enrichr Queries,165;ReMap ChIP-seq,91;GTEx Coexpression,551	IFITM3,SPARC,CHPF,SERPINE1,MKI67,ELK1,ICAM1,TMEM147,CCND1,MYC,RUVBL1,AP1S2,BBX,PLS3,SOX9,EPHB2,PHLDA1,SOX4,TGM2,EPHB3,ACTN1,WDR74,CD3EAP,SGO2,RAB31,MTHFD2,MXRA7,AJUBA,TSTA3,RNASEH2A,ANKRD16,CDCA3,TROAP,MAZ,NOLC1,AGAP3,TMTC4,GJC1,SOCS3,CAMTA1,IGFBP7,KIF3C,CDT1,JUN,FZD3,RBPMS,WFS1,UBE2C,ALYREF,OSBPL3,PLK1,HMGA1,INHBA,BMP7,PRRC2A,COL1A1,NR4A2,CDK6,COL5A1,CDK4,UBE2S,COL5A2,CDK1,NMT1,TGFBI,RPS21,PHF19…
1071	PBX4	891.7	ARCHS4 Coexpression,1572;Enrichr Queries,348;GTEx Coexpression,755	IFITM3,CEBPB,CXCL8,SERPINE1,CHD6,MKI67,ICAM1,LOXL2,SOCS3,ADGRG1,CCND1,RGS1,MYC,AP1S3,SOX9,EPHB2,PHLDA1,SOX4,CSGALNACT1,JUN,CCL20,GDF15,OSBPL3,SORD,HOOK3,VEGFA,COL1A1,NR4A2,SLC7A5,CXCL10,PTP4A3,COL5A1,SLCO4A1,TGFBI,MELTF,CD44
122	PCGF2	227.0	ARCHS4 Coexpression,185;ReMap ChIP-seq,269	CXCL9,TROAP,CHD7,LPCAT1,WIZ,SLC6A20,FOXM1,SEZ6L2,BLACAT1,PCDH17,PTHLH,LMNB2,FOXQ1,ADGRG1,LARP1,NT5DC2,NPHP1,IGF2BP3,SOX9,BUB3,RAE1,WNT2,S100A11,DLGAP4,TBC1D16,CSGALNACT1,FZD3,TUBB,HMGA1,PPP2R5C,BMP7,PRRC2B,PRRC2A,SMARCA4,NR4A2,NCOR2,CXCL10,DBNDD1,CXCL11,ILF3,CDK6,UBE2S,GNAS,TCF3,KIZ,DBN1
30	PCGF6	87.67	ARCHS4 Coexpression,110;Enrichr Queries,3;GTEx Coexpression,150	MRPS17,TOP2A,MCM7,WDR3,CSE1L,CCNF,CHD7,PDCD5,CHD6,MCM10,SMC3,FOXM1,MKI67,IPO7,WDR43,IPO5,CKS1B,SYNCRIP,CCND1,MYC,PPAT,RRP12,SKP2,PHLDA1,TMPO,CCT2,RFC3,H2AFX,CD3EAP,ANO6,CTPS1,PUS7,ETV5,MSH6,CCNA2,NCOR2,MELK,DBF4,ZEB1,MTHFD2,BIRC5,MCM6,SLC29A1,BCAT1,EEF1E1,GART,NUFIP1,NOLC1,TTK,HMMR,SKA3,PSMA7,MTDH,AURKA,LDHB,CCNB1,HSPH1,TWISTNB,EXOSC8,ECT2,LYAR,FANCI,CDT1,JUN,NPM1,SSB,GDF15,UBE2C,PLK1,ATAD2,HMGA1…
457	PDX1	514.2	Literature ChIP-seq,125;ARCHS4 Coexpression,666;Enrichr Queries,878;ReMap ChIP-seq,168;GTEx Coexpression,734	MCM7,ZMYND8,CHD6,FOXM1,CLDN1,CKS1B,LOXL2,RRP9,CDH6,FOXQ1,DUSP10,CCND1,TRIM2,MYC,ENC1,SOX9,PITX1,SOX4,TMPO,PRMT1,ALG5,SLC2A12,SIGMAR1,GTF3A,UBALD1,CD3EAP,SND1,ETV5,NCOR2,ACLY,PTP4A3,POLR1D,MXRA7,TMEM9,BCAT1,SLC29A1,AJUBA,GART,RHOQ,SEC22C,AHCY,HM13,NOLC1,ZNF3,CXXC5,SEZ6L2,ASCL2,SRM,LDHB,ADGRG1,EXOSC5,LARP1,HLCS,ZNF503,MEST,JUN,GDF15,WFS1,MACC1,OSBPL3,NONO,CADPS,CDC6,LSM5,PAICS,ASXL1,COL1A1,NR4A2,TP…
683	PEG3	652.0	ARCHS4 Coexpression,857;GTEx Coexpression,447	FZD3,CADPS,LSAMP,FAIM2,HACD3,SEZ6L2,EHBP1,DNM1,CAMSAP2,ABI2,TRIM2,TMEM9,KIF3C
265	PGR	364.3	ARCHS4 Coexpression,643;Enrichr Queries,391;ReMap ChIP-seq,239;GTEx Coexpression,184	TOP2A,CD81,ZMYND8,HILPDA,SERPINE1,LPCAT1,CHD6,ANTXR1,CKS1B,LOXL2,TRMT112,EDNRA,CCND1,MYC,TIMP3,ANXA9,NELFCD,SOX9,SOX4,TGM2,ACTN1,DDX11,CTPS1,CDC25B,RHOB,MSH6,MMP11,SFRP4,SLC7A5,PTP4A3,ZEB1,SLCO4A1,CDH11,BIRC5,TRIB3,MET,CD44,CEBPB,NPRL3,PPM1H,AGAP3,CXXC5,STK3,GJC1,LDHB,ECT2,CDT1,YTHDF1,NQO2,JUN,TGFB2,WFS1,GDF15,AHNAK2,INHBA,BAIAP2,SULF1,BMP7,PRRC2B,VEGFA,COL1A1,NR4A2,TPX2,CXCL10,COL1A2,CDK6,COL5A1…
1607	PHF1	1465.0	ARCHS4 Coexpression,1611;GTEx Coexpression,1319	PTDSS2,PRRC2A
589	PHF20	596.7	ARCHS4 Coexpression,419;Enrichr Queries,679;GTEx Coexpression,692	MRPS17,NUFIP1,CHPF,CD81,ZMYND8,CHD7,MAZ,CHD6,IPO7,SYNCRIP,ABLIM2,HSPH1,CSPP1,MYC,EXOSC8,BBX,CASP2,JUN,SMARCC1,CD3EAP,PHKA1,NAP1L1,HOOK3,LSM5,PRRC2B,RHOB,PRRC2A,NCOR2,ASXL1,RSL1D1,ZEB1,CDK6,ABI2,WNK1,TSR1,RBMS1,ADNP,MCM6,MELTF,NAA15,EEF1E1,CD44,GRINA
1520	PHF21A	1255.0	ARCHS4 Coexpression,1253;Enrichr Queries,1025;GTEx Coexpression,1487	JUN,NCF2,ZMYND8,CHD7,CHD6,CD3EAP,HOOK3,SMARCA4,VEGFA,NCOR2,KLF7,FCGR3B,WNK1,MYC,ZYX,BBX,RBMS1,ADNP,MELTF,SOX4,CD44
955	PHOX2A	828.7	ARCHS4 Coexpression,224;Enrichr Queries,990;GTEx Coexpression,1272	CEBPB,MAZ,CHD6,WIZ,HACD3,FOXM1,SEZ6L2,ASCL2,ANTXR1,LOXL2,FOXQ1,SOCS3,CCND1,NT5DC2,MYC,SOX9,PHLDA2,PITX1,TBC1D16,JUN,GDF15,TUBB,ALYREF,NONO,SMARCA4,COL1A1,NR4A2,CXCL10,PTP4A3,ILF3,UBE2S,GNAS,TGFBI,ZNF853,MXRA7,TCF3,DBN1
633	PHOX2B	624.0	ARCHS4 Coexpression,289;Enrichr Queries,1229;GTEx Coexpression,354	NRP2,MAZ,SEZ6L2,ANTXR1,PCDH17,GJC1,FOXQ1,CALD1,NT5DC2,SOX9,PDLIM4,PITX1,TBC1D16,JUN,TGFB2,ACTN1,DDX11,TUBB,ALYREF,BMP7,PRRC2B,SMARCA4,COL1A1,NR4A2,CXCL10,ACLY,PTP4A3,ILF3,ZEB1,UBE2S,CDH11,MXRA7,ZNF853,TCF3,SLC29A1,KIZ,DBN1
565	PIN1	583.0	ARCHS4 Coexpression,590;GTEx Coexpression,576	UBE2I,FAIM2,MIF,CPLX1,IPO7,PSMA7,DNM1,NR4A2,TMEM147,PRKAR1B,HABP4,CAMTA1,KIF3C,AP1M1
641	PITX1	628.3	ARCHS4 Coexpression,459;Enrichr Queries,63;GTEx Coexpression,1363	TOP2A,SERPINE1,FOXM1,MKI67,LMNB2,LOXL2,FOXQ1,CCND1,ADAMTS1,PLAU,TRIM29,MYC,TIMP3,SOX9,PHLDA2,PHLDA1,SOX4,ACTN1,H2AFX,CD3EAP,SLC7A5,PTP4A3,MELK,CDH11,BIRC5,CD47,CD44,DBN1,CEBPB,NPRL3,SDC3,TACSTD2,ARNTL2,MORC2,CTHRC1,CDT1,JUN,GDF15,UBE2C,ALYREF,PLK1,HMGA1,INHBA,BMP7,COL1A1,CXCL10,COL1A2,COL5A1,UBE2S,COL5A2,CDK1,TGFBI,MELTF,TRIP13,CDKN3
853	PITX2	760.3	ARCHS4 Coexpression,694;Enrichr Queries,334;GTEx Coexpression,1253	SPARC,SERPINE1,NPRL3,PCDH17,LOXL2,FOXQ1,LAPTM4B,ABLIM2,CCND1,ADAMTS1,MYC,PDPN,TIMP3,PLS3,SOX9,SKP2,PITX1,MEST,SOX4,TGM2,JUN,TGFB2,GDF15,PHKA1,SULF1,BMP7,COL1A1,NR4A2,CXCL10,PTP4A3,COL1A2,COL5A1,COL4A1,COL5A2,CDH11,GTF2IRD1,TGFBI,FBN1
1448	PITX3	1162.0	ARCHS4 Coexpression,1335;Enrichr Queries,1037;GTEx Coexpression,1115	TEAD4,JUN,GDF15,SERPINE1,CHD6,PHKA1,BMP7,LOXL2,COL1A1,FOXQ1,NR4A2,CXCL10,PTP4A3,ABLIM2,CCND1,MYC,SOX9,MELTF,PITX1,SOX4
948	PKNOX1	824.3	ARCHS4 Coexpression,1473;Enrichr Queries,458;ReMap ChIP-seq,119;GTEx Coexpression,1247	IFITM3,TTC26,MCM7,ZMYND8,CHD7,CHD6,ELK1,ICAM1,CKS1B,POLB,TRMT112,CCND1,MYC,SOX9,PITX1,PHLDA1,SOX4,TGM2,TUBB,ACTN1,SLC11A2,H2AFX,WDR74,CD3EAP,ANO6,ETV5,RHOB,NCOR2,SLC7A5,PTP4A3,ZEB1,MTHFD2,TRIB3,SIK1,MXRA7,BCAT1,DBN1,SEC22C,CEBPB,RNASEH2A,ANKRD16,MAZ,SDC3,SLC3A2,AGAP3,ZNF3,CXXC5,SOCS3,CDT1,NQO2,JUN,GDF15,MACC1,SAMD4A,HMGA1,HOOK3,BAIAP2,BYSL,SMARCA4,VEGFA,PRRC2A,NR4A2,IRAK1BP1,CDK6,WNK1,AUNIP,NAA15…
826	PKNOX2	744.0	ARCHS4 Coexpression,1254;Enrichr Queries,580;GTEx Coexpression,398	SPARC,CHD6,FAIM2,AGAP3,LOXL2,CDH6,ADAMTS1,CALD1,ENC1,TIMP3,KIF3C,SOX9,MEST,AP1M1,JUN,TGFB2,SAMD4A,LSAMP,HOOK3,SULF1,PTPN14,DNM1,COL1A1,NCOR2,NR4A2,DBNDD1,CXCL10,PTP4A3,COL1A2,PRKAR1B,COL5A1,COL4A1,CDH11,ZNF853,TGFBI,ITGA9,FBN1
715	PLAG1	673.0	ARCHS4 Coexpression,1093;Enrichr Queries,437;GTEx Coexpression,489	SERPINE1,CHD6,ZC3HAV1L,HACD3,EHBP1,LOXL2,CCND1,ADAMTS1,EPB41L2,MYC,TIMP3,CASP2,IGF2BP3,SOX9,SKP2,MORC2,SOX4,JUN,TGFB2,HMGA1,INHBA,HOOK3,LSM5,ETV5,RHOB,VEGFA,NR4A2,CXCL10,PTP4A3,COL1A2,ZEB1,CDK6,COL5A1,CDH11,TGFBI,MELTF,ADNP,MET,CD44,FBN1
577	PLAGL1	589.3	ARCHS4 Coexpression,675;Enrichr Queries,116;GTEx Coexpression,977	IFITM3,SPARC,SERPINE1,MKI67,ANTXR1,LOXL2,CCND1,ADAMTS1,MYC,TIMP3,SOX9,PHLDA1,SOX4,TGM2,BGN,RHOB,NCOR2,PTP4A3,ZEB1,PRKAR1B,COL4A1,CDH11,MXRA7,BCAT1,SLC29A1,CD44,ITGA9,NPRL3,SOCS3,CALD1,IGFBP7,BID,MEST,ASIC1,JUN,TGFB2,CADPS,SULF1,VEGFA,NR4A2,COL1A1,CXCL10,COL1A2,COL5A1,PSAT1,COL5A2,GNAS,TGFBI,FBN1,EIF3B
133	PLAGL2	240.3	ARCHS4 Coexpression,228;Enrichr Queries,238;GTEx Coexpression,255	TRRAP,CHD7,CHD6,MKI67,LMNB2,ICAM1,CCND1,MYC,UBAP2L,PHLDA1,SOX4,TGM2,PROSER1,SMARCC1,RIPK2,ACTN1,DDX11,H2AFX,CD3EAP,TUBG1,RHOB,SLC7A5,PTP4A3,ILF3,DBF4,MTHFD2,GEMIN4,CD44,CEBPB,SF3B3,TROAP,MAZ,NOLC1,TTK,TM9SF4,SOCS3,LARP1,LYAR,RAE1,FANCI,JUN,GDF15,PLK1,HMGA1,HOOK3,RRP1B,VEGFA,PRRC2A,ASXL1,NR4A2,CXCL10,KLF7,CDK6,WNK1,TACC3,ZYX,AUNIP,MELTF,TCF3,CDKN3
772	PLSCR1	705.0	ARCHS4 Coexpression,365;GTEx Coexpression,1045	IFITM3,CXCL8,RIPK2,CCL20,NCF2,SNX10,ICAM1,FOXRED2,SOCS3,CXCL10,DRAM1,OAS3,RBMS1,NBN,BID,S100A11
128	POGK	235.3	ARCHS4 Coexpression,165;Enrichr Queries,132;GTEx Coexpression,409	TOP2A,GPSM2,RTKN,LPGAT1,TRRAP,CHD7,CHD6,IPO7,LMNB2,SYNCRIP,ATIC,DUSP10,CCND1,ADAMTS1,TRIM2,MYC,PEA15,UBAP2L,PHLDA1,SOX4,TMPO,ACTN1,TUBB,CD3EAP,CTPS1,CKAP5,RHOB,MSH6,SLC7A5,ACLY,PTP4A3,ILF3,MTHFD2,MCM6,BCAT1,CD44,CEBPB,NUP205,SF3B3,MAZ,TMTC4,CAMSAP2,SOCS3,HSPH1,LARP1,PES1,MAP4,JUN,TGFB2,GDF15,NONO,RRP1B,PRRC2B,PRRC2A,NR4A2,ANLN,CDK6,XPOT,WNK1,GNAS,MELTF,EIF3B
1233	POU1F1	991.3	ARCHS4 Coexpression,1381;Enrichr Queries,1045;GTEx Coexpression,548	CEBPB,TRRAP,COL11A1,SERPINE1,CHD6,SEZ6L2,FOXM1,PSMA7,LOXL2,CDH6,FOXQ1,RGS1,MYC,NELFCD,SOX9,PITX1,HES6,JUN,AMMECR1,ETV5,NCOR2,NR4A2,CXCL10,PTP4A3,GNAS,MELTF
1318	POU2AF1	1049.0	ARCHS4 Coexpression,1618;GTEx Coexpression,479	CDT1,RFC3,OAS3,AP1S3,TTF2,MKI67,BUB1,TMPO
613	POU2F1	610.5	ARCHS4 Coexpression,328;Enrichr Queries,568;ReMap ChIP-seq,195;GTEx Coexpression,1351	IFITM3,MRPS17,RIF1,GOLT1A,WDR3,ZMYND8,CHD7,CHD6,HMGB3,SNX10,MKI67,SMC3,IPO5,TRMT112,TMEM147,CCND1,MYC,CASP2,BBX,SOX9,PITX1,SOX4,TMPO,TEAD4,SMARCC1,PRMT1,WDR74,CKAP2,CD3EAP,HAUS6,CKAP5,MSH6,NCOR2,PTP4A3,ZEB1,ADNP,CEBPB,SLC16A1-AS1,NOLC1,SLC3A2,GJC1,TPR,IGF2BP3,S100A11,NQO2,JUN,FZD3,NIFK,RPP40,HMGA1,NOC3L,HOOK3,EIF2S2,PALB2,PTPN14,PAICS,SMARCA4,NR4A2,KLF7,POLA2,CDK6,ABI2,PSAT1,UBE2S,WNK1,TACC3,MELTF
925	POU2F2	810.6	ARCHS4 Coexpression,1352;ENCODE ChIP-seq,70;Enrichr Queries,984;ReMap ChIP-seq,93;GTEx Coexpression,1554	IFITM3,MRPS17,TTC26,RBM28,TMEM41A,MCM7,RIF1,NCF2,CD81,ZFAS1,CHD7,SERPINE1,CHD6,LMNB2,ICAM1,CKS1B,TRMT112,DUSP10,ATIC,CCND1,PLAU,MYC,CSPP1,NELFCD,GTSE1,TGM2,TMPO,DLGAP4,HES6,PRMT1,RIPK2,H2AFX,ALG5,WDR74,CD3EAP,UBALD1,HAUS6,CNPY3,RHOB,SLC25A15,PRPF4,ILF3,PTP4A3,MRTO4,BIRC5,SLC29A1,PAFAH1B3,CARS2,CD44,DBN1,PLA1A,CEBPB,RNASEH2A,NUFIP1,HM13,MAZ,NPRL3,SLC3A2,FITM2,ZNF3,CXXC5,SKA3,STK3,SOCS3,FOXRED2,DRA…
1172	POU2F3	952.0	ARCHS4 Coexpression,1492;Enrichr Queries,494;GTEx Coexpression,870	SERPINE1,TACSTD2,CHD6,CLDN1,ASCL2,LOXL2,FOXQ1,SOCS3,ADGRG1,CCND1,TRIM29,SOX9,PHLDA1,EPHB3,TGM2,JUN,TGFB2,GDF15,AHNAK2,BMP7,ETV4,COL1A1,NR4A2,SLC7A5,CXCL10,PTP4A3,COL5A1,SIK1,TGFBI,MELTF,CD47,BCAT1
482	POU3F1	529.8	Literature ChIP-seq,102;ARCHS4 Coexpression,471;Enrichr Queries,793;GTEx Coexpression,753	TTC26,RBM28,LPGAT1,RTKN,CHPF,TRRAP,PDCD5,CHD7,CHD6,HMGB3,CLDN1,LOXL2,DUSP14,FOXQ1,CDH3,CCND1,TRIM29,ADAMTS1,PLAU,MYC,ENC1,SOX9,EPHB2,PHLDA1,SOX4,EPHB3,TMPO,SMARCC1,TUBB,ACTN1,SORD,ETV4,ETV5,SND1,SLC7A5,PTP4A3,SLCO4A1,CDH11,SIK1,AJUBA,MET,CD44,TMEM185B,NUFIP1,AHCY,COL11A1,TROAP,MAZ,SLC3A2,SEZ6L2,CXXC5,PSMA7,PCDH17,SOCS3,SLC17A9,SH3TC2,NT5DC2,ZNF503,IGF2BP3,ASIC1,JUN,TGFB2,FZD3,NPM1,GDF15,AHNAK2,CA…
509	POU3F2	543.0	Literature ChIP-seq,120;ARCHS4 Coexpression,615;Enrichr Queries,943;GTEx Coexpression,494	GPSM2,CHD7,CHD6,FAIM2,SNX10,CDH6,CCND1,ADAMTS1,RGS1,TRIM2,MYC,CSPP1,PEA15,ENC1,BBX,SOX9,EPHB2,SOX4,TMPO,RNF43,DDX11,TUBB,SLC2A12,CCNA2,SGO2,PTP4A3,ZEB1,CDH11,ADNP,CD47,EEF1E1,MET,COL11A1,PCDH17,CAMSAP2,HNRNPDL,SLCO1B3,TPR,EXOSC8,NPHP1,SPP1,IGF2BP3,KIF3C,MAP4,ECT2,ASIC1,FANCI,JUN,TGFB2,FZD3,NEBL,MACC1,LSAMP,SAMD4A,SULF1,BMP7,NR4A2,PDP1,ANLN,IRAK1BP1,CDK6,COL1A2,ABI2,WNK1,COL5A2,DNAJC10,CDK1,GNAS
911	POU3F3	796.0	ARCHS4 Coexpression,652;Enrichr Queries,1221;GTEx Coexpression,515	JUN,FZD3,DDX11,SDC3,LSAMP,CHD6,FAIM2,BMP7,PCDH17,NR4A2,PTP4A3,ABI2,ADAMTS1,TRIM2,CSPP1,PEA15,ENC1,CDH11,TIMP3,SOX9,KIF3C,SOX4,ASIC1
1213	POU3F4	977.0	ARCHS4 Coexpression,672;Enrichr Queries,1111;GTEx Coexpression,1148	COL11A1,CHD7,CHD6,MKI67,PCDH17,LOXL2,CDH6,TRIM2,HABP4,SOX9,EPHB2,SOX4,ASIC1,JUN,TGFB2,FZD3,DDX11,TUBB,INHBA,SULF1,NR4A2,CXCL10,PTP4A3,ABI2,CDH11,PAFAH1B3
557	POU4F1	578.3	ARCHS4 Coexpression,352;Enrichr Queries,1041;GTEx Coexpression,342	NPRL3,MAZ,CHD6,TTF2,MKI67,PCDH17,LOXL2,EXOSC5,CCND1,ADAMTS1,PPAT,MYC,NT5DC2,ZNF503,SOX9,KIF3C,BUB1,SOX4,ASIC1,FANCI,JUN,TGFB2,FZD3,TUBB,ATAD2,CKAP5,PRRC2B,SMARCA4,NR4A2,CXCL10,PTP4A3,ILF3,CDK6,COL1A2,ABI2,SLC9A7,CDH11,DBN1,PLA1A
1267	POU4F2	1015.0	ARCHS4 Coexpression,990;Enrichr Queries,1257;ReMap ChIP-seq,245;GTEx Coexpression,1569	TOP2A,RTKN,MCM7,ZMYND8,MAZ,WDR4,CHD6,AGAP3,ZNF3,SKA3,MRPL57,CPLX1,PCDH17,LOXL2,TRMT112,EDNRA,HSPH1,MYC,SOX9,KIF3C,EPHB2,PITX1,SOX4,TMPO,PROSER1,JUN,TGFB2,NEBL,PRMT1,GDF15,CADPS,TOMM34,PRRC2B,BYSL,SMARCA4,RHOB,COL1A1,NR4A2,CXCL10,KLF7,PTP4A3,MTHFD2,CDK4,NMT1,GTF2IRD1,PAFAH1B3,CARS2,SEC22C
1223	POU4F3	984.3	ARCHS4 Coexpression,908;Enrichr Queries,1397;GTEx Coexpression,648	HES6,TUBB,ALYREF,CHD6,ANTXR1,CPLX1,PCDH17,LOXL2,NR4A2,CXCL10,TPX2,MTHFD2,NT5DC2,TWISTNB,PLS3,IGFBP7,UGGT2,PITX1
261	POU5F1	363.2	Literature ChIP-seq,35;ARCHS4 Coexpression,43;Enrichr Queries,196;ReMap ChIP-seq,98;GTEx Coexpression,1444	IFITM3,RTKN,CHPF,RIF1,ZMYND8,CSE1L,SERPINE1,ICAM1,IPO5,LAPTM4B,CCND1,PLAU,MYC,SOX9,PHLDA1,SOX4,EPHB3,SMARCC1,WDR74,CD3EAP,MIF,CDC25B,MSH6,ILF3,MTHFD2,NUP205,RNASEH2A,MAZ,THY1,STK3,GJC1,SOCS3,CCNB1,LARP1,JUN,RBPMS,NONO,PLK1,HMGA1,CDC6,BMP7,PAICS,PRRC2B,SMARCA4,NR4A2,COL1A1,CDK6,CDK4,NFE2L3,CDK1,GNAS,MELTF,TCF3,TOP2A,MCM7,CHD7,LPCAT1,HMGB3,FOXM1,LMNB2,CKS1B,TRMT112,DUSP10,TEAD4,TGIF2,PRMT1,TUBB,H2A…
539	POU5F1B	562.5	ARCHS4 Coexpression,594;GTEx Coexpression,531	NPM1,SSB,NIFK,AMMECR1,HMGB3,LSM5,EIF2S2,CKS1B,TRMT112,KATNAL1,EXOSC8,HABP4,CAMTA1,CASP2,ZNF853,EEF1E1,CD44
1613	POU5F2	1490.0	ARCHS4 Coexpression,1402;GTEx Coexpression,1578	UGGT2,PRRC2A
845	POU6F1	754.3	ARCHS4 Coexpression,942;Enrichr Queries,859;GTEx Coexpression,462	SDC3,PPM1H,CHD6,FAIM2,AGAP3,CPLX1,SOCS3,ADGRG1,CCND1,MYC,CAMTA1,TIMP3,KIF3C,SOX4,ASIC1,TGM2,JUN,GDF15,DNM1,ETV5,RHOB,VEGFA,COL1A1,NCOR2,NR4A2,CXCL10,PTP4A3,COL5A1,PRKAR1B,TYRO3,MELTF
1310	POU6F2	1044.0	ARCHS4 Coexpression,1130;Enrichr Queries,1367;GTEx Coexpression,636	NEBL,DDX11,COL11A1,CADPS,MAZ,LSAMP,CHD6,FAIM2,SULF1,IPO7,DNM1,LMNB2,PRRC2A,DBNDD1,PTP4A3,PRKAR1B,PES1,ENC1,CAMTA1,KIF3C
1212	PPARA	977.0	ARCHS4 Coexpression,970;Enrichr Queries,648;GTEx Coexpression,1313	CEBPB,SERPINE1,SDC3,CHD6,ICAM1,SOCS3,CCND1,MYC,TRIM2,TIMP3,SOX9,PITX1,TGM2,AP1M1,MCCC2,JUN,TGFB2,GDF15,MACC1,HOOK3,RHOB,VEGFA,COL1A1,NCOR2,CXCL10,PTP4A3,ZEB1,CDK6,MELTF,CD47,NIT2,MET,CD44
268	PPARD	369.3	Literature ChIP-seq,44;ARCHS4 Coexpression,654;Enrichr Queries,318;GTEx Coexpression,461	CD81,SERPINE1,ICAM1,CCND1,PLAU,MYC,TIMP3,SOX9,PHLDA2,PHLDA1,PITX1,SOX4,TGM2,ACTN1,CD3EAP,RHOB,NCOR2,SLC7A5,PTP4A3,RAB31,KATNAL1,COL4A1,TRIB3,SLC29A1,CD44,CEBPB,THY1,AEBP1,ARNTL2,SOCS3,ADGRG1,PLTP,S100A11,JUN,GDF15,OSBPL3,ATAD2,HMGA1,BMP7,VEGFA,PRRC2A,COL1A1,NR4A2,CXCL10,ZYX,TGFBI,MELTF,TRIP13,GRINA
391	PPARG	465.8	Literature ChIP-seq,45;ARCHS4 Coexpression,1056;Enrichr Queries,291;ReMap ChIP-seq,147;GTEx Coexpression,790	SPARC,LPGAT1,CD81,ZMYND8,SERPINE1,ZC3HAV1L,ICAM1,RRP9,IPO5,FOXQ1,EDNRA,CCND1,PLAU,MYC,GJA4,BBX,NBN,SOX9,PHLDA1,TGM2,WDR74,DNAAF5,SLC5A6,SGO2,RAB31,KATNAL1,COL4A1,TRIB3,CARS2,NUP205,RNASEH2A,CDCA3,NOLC1,MTDH,CAMSAP2,SOCS3,ADGRG1,HSPH1,LARP1,CALD1,EPB41L2,TPR,IGFBP7,KIF3C,PLTP,S100A11,TBC1D16,CDT1,JUN,RBPMS,UBE2C,OSBPL3,PLK1,HMGA1,CDC6,INHBA,HOOK3,PALB2,PAICS,BMP7,COL1A1,TPX2,CXCL10,FERMT1,SQLE,IRA…
618	PRDM1	614.4	ARCHS4 Coexpression,1269;ENCODE ChIP-seq,66;Enrichr Queries,278;ReMap ChIP-seq,252;GTEx Coexpression,1207	IFITM3,CXCL8,NCF2,TRRAP,ZFAS1,SERPINE1,MKI67,CLDN1,ELK1,ANTXR1,WDR43,RRP9,ICAM1,LOXL2,CKS1B,CDH3,DUSP10,SCML1,CCND1,ADAMTS1,PLAU,RGS1,MYC,ENC1,AP1S2,BBX,SOX9,PHLDA2,PITX1,PHLDA1,SOX4,TGM2,CSGALNACT1,PRMT1,TUBB,WDR74,PPP2R5C,DNM1,RHOB,SLC7A5,PTP4A3,COL4A1,EEF1E1,MET,CARS2,CFB,CD44,PLA1A,CEBPB,AHCY,MAZ,TACSTD2,SLC3A2,HMMR,ARNTL2,MTDH,CAMSAP2,SOCS3,LARP1,HSPH1,DRAM1,CALD1,CAMTA1,IGFBP7,IGF2BP3,ECT2,…
1373	PRDM10	1101.0	ARCHS4 Coexpression,1079;Enrichr Queries,974;GTEx Coexpression,1251	LPGAT1,CD81,ZMYND8,CHD7,CHD6,MKI67,AURKA,POLB,HSPH1,MYC,BBX,ECT2,PROSER1,JUN,CD3EAP,CKAP5,VEGFA,NCOR2,KLF7,PTP4A3,ZEB1,CDK6,WNK1,TACC3,ADNP,MELTF
1086	PRDM12	906.0	ARCHS4 Coexpression,806;Enrichr Queries,1342;GTEx Coexpression,570	CHD7,CHD6,FAIM2,CPLX1,LOXL2,CAMTA1,KIF3C,SOX9,SKP2,PITX1,MEST,HES6,CDT1,GDF15,CADPS,LSAMP,BMP7,DNM1,NR4A2,PTP4A3,CLCN5,PRKAR1B,COL5A1,CDK4,GNAS
567	PRDM13	583.7	ARCHS4 Coexpression,260;Enrichr Queries,1339;GTEx Coexpression,152	MCM7,CCNF,PDCD5,MAZ,CHD6,HMMR,TTF2,ZNF3,MKI67,PCDH17,SRM,PPAT,CAMTA1,ZNF503,AP1S3,BUB3,SOX9,BUB1,PITX1,TMPO,CDT1,TRAP1,RFC3,GDF15,DDX11,ALYREF,H2AFX,CTPS1,RRP1B,PAICS,BMP7,NR4A2,NT5C3B,PTP4A3,UBE2S,OAS3,CDK1,TSR1,TRIP13,RPS21
466	PRDM14	520.6	Literature ChIP-seq,21;ARCHS4 Coexpression,122;Enrichr Queries,1333;ReMap ChIP-seq,279;GTEx Coexpression,848	SPARC,CHPF,RIF1,NCF2,CSE1L,ELK1,IPO5,LAPTM4B,CCND1,MYC,PPAT,GJA4,AP1S2,PLS3,SOX9,PITX1,GTSE1,PHLDA1,SOX4,EPHB3,CSGALNACT1,SMARCC1,TOMM34,GTF3A,MIF,MSH6,KATNAL1,SIK1,RNASEH2A,CDCA3,RPN2,SDC3,SLC1A4,SKA3,CAMSAP2,GJC1,SOCS3,LDHB,PLTP,SLC19A1,ASIC1,CDT1,JUN,UBE2I,RBPMS,ALYREF,NONO,HMGA1,B3GALT6,CDC6,PARVB,HOOK3,BMP7,PAICS,PRRC2A,CDK6,NFE2L3,GTF2IRD1,MELTF,RPS21,RBM28,NRP2,CHD7,CHD6,HMGB3,SNX10,CKS1B,…
1026	PRDM15	864.3	ARCHS4 Coexpression,1522;Enrichr Queries,873;GTEx Coexpression,198	RBM28,NUP205,TRRAP,ZMYND8,WDR4,CHD7,CHD6,TTF2,MKI67,WDR43,PEA15,EXOSC8,PROSER1,JUN,DDX11,WDR74,CD3EAP,NOC3L,ATP11A,HOOK3,BAIAP2,PALB2,RHOB,VEGFA,NCOR2,NR4A2,KLF7,PTP4A3,CDK6,COL5A1,WNK1,SIK1,MELTF,EIF3B
827	PRDM16	745.5	Literature ChIP-seq,150;ARCHS4 Coexpression,1467;Enrichr Queries,1042;GTEx Coexpression,323	CHD6,MCM10,AEBP1,ANTXR1,STK3,CDH6,ADGRG1,PLS3,TIMP3,CAMTA1,IGFBP7,SOX9,UGGT2,EPHB2,TGFB2,FZD3,NEBL,BGN,ATP11A,SULF1,BMP7,COL1A1,NCOR2,NR4A2,ASXL1,PTP4A3,CDK6,COL5A1,COL4A1,ITGA9
1220	PRDM2	981.0	ARCHS4 Coexpression,890;Enrichr Queries,1022;GTEx Coexpression,1031	AHCY,RIF1,RPN2,HM13,ZMYND8,CHD7,CHD6,PSMA7,TRMT112,TMEM147,BBX,CAMTA1,JUN,PRMT1,CD3EAP,HOOK3,PRRC2B,SMARCA4,NCOR2,NR4A2,PTP4A3,ZEB1,WNK1,GNAS,MELTF,CD44
438	PRDM4	499.0	ARCHS4 Coexpression,560;Enrichr Queries,764;GTEx Coexpression,173	CEBPB,NUP205,NUFIP1,SF3B3,TRRAP,WDR4,CHD7,MAZ,CHD6,PWP1,IPO7,WDR43,SYNCRIP,HSPH1,LARP1,CCND1,MYC,TWISTNB,UBAP2L,PHLDA1,MED1,JUN,SMARCC1,NIFK,GDF15,HMGA1,CD3EAP,NAP1L1,PUS7,PALB2,PRRC2B,RHOB,VEGFA,PRRC2A,NR4A2,SLC7A5,KLF7,PTP4A3,CDK6,XPOT,WNK1,GARS,MELTF,ABCE1,CD44
444	PRDM5	503.3	Literature ChIP-seq,31;ARCHS4 Coexpression,1170;Enrichr Queries,477;GTEx Coexpression,335	SPARC,MCM7,SERPINE1,CHD7,CHD6,ZC3HAV1L,HMGB3,SNX10,JADE3,ANTXR1,ELK1,FOXQ1,POLB,SYNCRIP,SCML1,CCND1,ADAMTS1,MYC,ENC1,TIMP3,PLS3,CASP2,NBN,MCCC2,RIPK2,TUBB,SIGMAR1,CD3EAP,DNAAF5,PTP4A3,MELK,DBF4,PRKAR1B,COL4A1,CDH11,RBMS1,GARS,BCAT1,MET,NUP205,TTK,STK3,CALD1,ZNF503,IGF2BP3,UGGT2,MEST,JUN,TGFB2,RBPMS,LAMB2,NONO,HOOK3,SULF1,PTPN14,PRRC2B,VEGFA,PRRC2A,COL1A1,PDP1,CXCL10,SQLE,ANLN,CLCN5,COL1A2,CDK6,CO…
815	PRDM6	734.7	ARCHS4 Coexpression,1163;Enrichr Queries,799;GTEx Coexpression,242	NPRL3,CHD6,AEBP1,ANTXR1,LOXL2,FOXQ1,EDNRA,CALD1,PLS3,TIMP3,ZNF503,IGFBP7,SOX9,PITX1,TGFB2,RBPMS,ACTN1,MACC1,BGN,CTPS1,SULF1,BMP7,COL1A1,NR4A2,CXCL10,PTP4A3,COL1A2,COL5A1,COL4A1,COL5A2,CDH11,DNAJC10,ITGA9,FBN1
502	PRDM8	539.0	ARCHS4 Coexpression,640;Enrichr Queries,589;GTEx Coexpression,388	NRP2,CXCL8,SERPINE1,NPRL3,CHD6,FAIM2,CPLX1,LOXL2,SOCS3,CALD1,ADAMTS1,PLAU,MYC,ENC1,KIF3C,SOX9,PHLDA1,SOX4,JUN,TGFB2,RBPMS,ACTN1,DDX11,INHBA,ETV5,DNM1,VEGFA,COL1A1,NR4A2,NCOR2,CXCL10,PTP4A3,PRKAR1B,COL5A1,SLCO4A1,TGFBI,DBN1,CD44,GRINA
909	PRDM9	795.3	ARCHS4 Coexpression,61;Enrichr Queries,869;GTEx Coexpression,1456	TRRAP,CHD6,MCM10,MKI67,LMNB2,LOXL2,IPO5,DUSP10,SCML1,CCND1,MYC,PLS3,SOX9,TGM2,SMARCC1,DDX11,CKAP2,CD3EAP,HAUS6,CKAP5,RHOB,PTP4A3,MTHFD2,MCM6,GART,NUP205,SF3B3,NPRL3,MAZ,PSMA7,FOXRED2,EPB41L2,TPR,ZNF503,FANCI,CDT1,JUN,TGFB2,GDF15,NONO,RRP1B,PRRC2B,PRRC2A,VEGFA,NR4A2,CXCL10,KIF18B,COL5A1,PSAT1
324	PREB	413.7	ARCHS4 Coexpression,285;Enrichr Queries,573;GTEx Coexpression,383	MRPS17,TOP2A,CEBPB,AHCY,RPN2,MCM7,CD81,HM13,MAZ,SLC3A2,PSMA7,CAMSAP2,RRP9,SRM,HSPH1,TMEM147,CCND1,MYC,PES1,RRP12,TEAD4,TRAP1,JUN,NPM1,PRMT1,H2AFX,SIGMAR1,GTF3A,HMGA1,CD3EAP,PHKA1,CTPS1,RANGAP1,EIF2S2,TUBG1,SND1,RHOB,SLC5A6,ACLY,CDK4,GARS,TRIB3,MCM6,EIF3B
5	PRMT3	12.0	ARCHS4 Coexpression,6;Enrichr Queries,1;GTEx Coexpression,29	TOP2A,MCM7,RIF1,WDR3,CSE1L,WDR4,MCM10,TTF2,MKI67,IPO7,WDR43,RRP9,IPO5,CKS1B,SYNCRIP,ATIC,CCND1,PPAT,MYC,RUVBL1,RRP12,TMPO,CCT2,RFC3,PRMT1,CD3EAP,CTPS1,HAUS6,PUS7,CKAP5,MSH6,CCNA2,SLC7A5,MELK,MTHFD2,MRTO4,STRAP,BIRC5,GARS,MCM6,EEF1E1,GART,CD44,NUP205,NUFIP1,AHCY,NOLC1,TTK,HMMR,SKA3,PSMA7,MTDH,AURKA,LDHB,CCNB1,HSPH1,TWISTNB,EXOSC8,ECT2,LYAR,BUB1,FANCI,CDT1,JUN,NPM1,SSB,NOP16,NIFK,UBE2C,RPP40,PLK1,A…
1287	PROP1	1029.0	ARCHS4 Coexpression,1497;Enrichr Queries,929;GTEx Coexpression,660	CEBPB,TRRAP,SERPINE1,CHD6,SEZ6L2,ASCL2,PSMA7,LOXL2,FOXQ1,CCND1,MYC,SOX9,HES6,JUN,GDF15,CD3EAP,HOOK3,ETV5,NCOR2,NR4A2,CXCL10,PTP4A3,COL5A1,GNAS,TGFBI,MELTF
751	PROX1	693.5	ARCHS4 Coexpression,1104;Enrichr Queries,587;ReMap ChIP-seq,20;GTEx Coexpression,1063	NRP2,LPGAT1,GOLT1A,SERPINE1,CHD7,CHD6,FAIM2,CLDN1,CKS1B,FOXQ1,CCND1,ADAMTS1,MYC,TRIM2,ENC1,CASP2,TIMP3,ANXA9,SOX9,PHLDA1,SOX4,RNF43,ACTN1,GTF3A,CD3EAP,AXIN2,ETV5,CDC25B,PTP4A3,COL4A1,CDH11,AJUBA,KIZ,CFB,RHOQ,CD44,TMPRSS3,BRAT1,SLC1A4,CXXC5,BLACAT1,ARNTL2,PCDH17,C2,TMTC4,ADGRG1,SLCO1B3,ZNF503,IGF2BP3,PDLIM4,S100A11,JUN,TGFB2,NOP16,NEBL,CCL20,GDF15,MACC1,HOOK3,SULF1,BMP7,NR4A2,TPX2,ANLN,CXCL10,KLF7…
1142	PROX2	934.7	ARCHS4 Coexpression,1425;Enrichr Queries,1024;GTEx Coexpression,355	NUP205,SF3B3,SERPINE1,SLC16A1-AS1,CHD6,ZC3HAV1L,TTF2,MKI67,LOXL2,PPAT,ANXA9,SKP2,SOX4,TMPO,JUN,GDF15,HOOK3,ETV5,SND1,RHOB,VEGFA,NR4A2,CXCL10,PTP4A3,IRAK1BP1,SLC9A7,OAS3,MELTF,CD44
456	PRR12	513.3	ARCHS4 Coexpression,441;Enrichr Queries,671;GTEx Coexpression,428	TRRAP,ZMYND8,MAZ,CHD7,CHD6,WIZ,CXXC5,MKI67,LMNB2,LARP1,MYC,EMC8,SOX4,EPHB3,DLGAP4,JUN,AHNAK2,HMGA1,CD3EAP,UBALD1,PRRC2B,PRRC2A,SMARCA4,NCOR2,ILF3,PTP4A3,WNK1,ZYX,ADNP,TCF3,DBN1,GRINA
80	PRRX1	183.3	ARCHS4 Coexpression,68;Enrichr Queries,164;GTEx Coexpression,318	IFITM3,CEMIP,SPARC,CD81,COL11A1,SERPINE1,NPRL3,STC1,THY1,AEBP1,ANTXR1,LOXL2,EDNRA,CCND1,ADAMTS1,PLAU,CALD1,PDPN,PLS3,TIMP3,IGFBP7,SOX9,MAP4,UGGT2,CTHRC1,TGM2,JUN,TGFB2,LAMB2,BGN,SAMD4A,INHBA,SULF1,PTPN14,COL1A1,CXCL10,PTP4A3,COL1A2,COL5A1,COL4A1,COL5A2,CDH11,RBMS1,TGFBI,MXRA7,CD44,RHOQ,FBN1
42	PRRX2	115.7	ARCHS4 Coexpression,84;Enrichr Queries,151;GTEx Coexpression,112	IFITM3,SPARC,CHPF,CD81,SERPINE1,ANTXR1,PWP1,LOXL2,EDNRA,CCND1,ADAMTS1,PLAU,PLS3,TIMP3,SOX9,PHLDA1,TGM2,ACTN1,BGN,ETV4,PTP4A3,COL4A1,CDH11,MXRA7,CD44,CEMIP,COL11A1,AEBP1,THY1,SOCS3,CALD1,PDPN,IGFBP7,UGGT2,MEST,WNT2,CTHRC1,TGFB2,GDF15,LAMB2,INHBA,SULF1,LARP6,COL1A1,CXCL10,COL1A2,COL5A1,COL5A2,TGFBI,FBN1
1453	PTF1A	1170.0	ARCHS4 Coexpression,1427;Enrichr Queries,1331;GTEx Coexpression,751	HES6,HM13,ALG5,CHD6,BMP7,SND1,PSMA7,SRM,LOXL2,FOXQ1,NR4A2,PTP4A3,POLR1D,CAMTA1,SOX9,BCAT1,PITX1
798	PURA	726.0	ARCHS4 Coexpression,987;GTEx Coexpression,465	MED1,NUFIP1,ANO6,FAIM2,IPO7,DNM1,MTDH,CAMSAP2,WNK1,TRIM2,TWISTNB,TSR1,CAMTA1,NAA15
1103	PURB	914.0	ARCHS4 Coexpression,596;GTEx Coexpression,1232	NCOR2,ANLN,ILF3,LARP1,TRRAP,WNK1,CHD7,TSPAN5,IPO7,PRRC2B,PRRC2A,EIF3B
987	PURG	849.5	ARCHS4 Coexpression,945;GTEx Coexpression,754	FZD3,ABI2,TRIM2,ENC1,PPM1H,LSAMP,CAMTA1,FAIM2,KIF3C,DNM1,ASIC1
653	RAG1	636.7	ARCHS4 Coexpression,350;Enrichr Queries,467;GTEx Coexpression,1093	TOP2A,RPN2,TRRAP,SERPINE1,CHD7,MAZ,CHD6,TTK,AEBP1,MKI67,PSMA7,ICAM1,SOCS3,ADAMTS1,PLAU,MYC,TIMP3,BUB1,SOX4,TMPO,MCCC2,JUN,TGFB2,LAMB2,TUBB,ATAD2,H2AFX,CD3EAP,COL1A1,NR4A2,MSH6,CXCL10,PTP4A3,ILF3,NEIL3,COL1A2,CDK6,COL5A1,BIRC5,TGFBI,MELTF,MCM6,TCF3,CD44,ITGA9
566	RARA	583.2	Literature ChIP-seq,129;ARCHS4 Coexpression,1128;Enrichr Queries,286;ReMap ChIP-seq,164;GTEx Coexpression,1209	RTKN,NCF2,ZMYND8,SERPINE1,ICAM1,CCND1,MYC,SOX9,PHLDA1,SOX4,TGM2,MCCC2,ACTN1,WDR74,CD3EAP,CNPY3,CDC25B,TRIB3,SIK1,CARS2,CFB,PLA1A,RNASEH2A,NOLC1,AGAP3,AEBP1,C2,SOCS3,ADGRG1,HSPH1,PLTP,TBC1D16,CDT1,TRAP1,JUN,UBE2I,NOP16,UBE2C,ALYREF,HMGA1,CDC6,COL1A1,NR4A2,POLA2,CDK6,CDK4,UBE2S,GNAS,TCF3,TGFBI,MELTF,PHF19,MRPS17,MCM7,LMNB2,DUSP14,TRMT112,FCGR3B,ADAMTS1,DLGAP4,H2AFX,RANGAP1,TUBG1,ETV4,ETV5,RHOB,NCOR…
117	RARB	224.5	Literature ChIP-seq,94;ARCHS4 Coexpression,339;Enrichr Queries,301;GTEx Coexpression,164	NRP2,SPARC,LPCAT1,MCM10,CDH6,LAPTM4B,EDNRA,CCND1,ADAMTS1,TRIM29,TRIM2,ENC1,TIMP3,PLS3,BBX,SOX9,ANXA9,PHLDA1,SOX4,TGM2,DLGAP4,EPHB3,MCCC2,PROSER1,RNF43,ACTN1,SLC2A12,UBALD1,CNPY3,RANGAP1,ETV4,ETV5,CCNA2,ACLY,PTP4A3,ZEB1,KATNAL1,COL4A1,CDH11,POLR1D,GEMIN4,RBMS1,GARS,MXRA7,MET,CFB,DBN1,ITGA9,ANKRD16,CBFB,NPRL3,NOLC1,AEBP1,HACD3,CAMSAP2,LDHB,SOCS3,SLC17A9,CALD1,SLCO1B3,SPP1,ZNF503,TBC1D16,JUN,TGFB2,N…
164	RARG	273.5	Literature ChIP-seq,18;ARCHS4 Coexpression,467;Enrichr Queries,155;GTEx Coexpression,454	IFITM3,SPARC,CHPF,SERPINE1,CHD6,FAIM2,CLDN1,LMNB2,ICAM1,LOXL2,DUSP14,CDH3,CCND1,TRIM29,PLAU,MYC,TIMP3,SOX9,ANXA9,EPHB2,PHLDA1,PITX1,SOX4,EPHB3,TGM2,TGIF2,ACTN1,CD3EAP,ATP11A,ETV4,ETV5,DNM1,RHOB,NCOR2,SLC7A5,PTP4A3,SLC29A1,AJUBA,CD44,RHOQ,CEBPB,TACSTD2,AEBP1,CXXC5,GDPD5,SOCS3,PDLIM4,S100A11,JUN,TGFB2,GDF15,LAMB2,UBE2C,OSBPL3,AHNAK2,HMGA1,AMMECR1,BAIAP2,SULF1,VEGFA,PRRC2A,COL1A1,NR4A2,DBNDD1,COL5A1…
1020	RAX	862.7	ARCHS4 Coexpression,633;Enrichr Queries,1254;GTEx Coexpression,701	CHD7,CHD6,ASCL2,LOXL2,FOXQ1,GJC1,ZNF503,SOX9,EPHB2,PITX1,TGFB2,FZD3,SMARCC1,BMP7,ETV4,ETV5,SMARCA4,NCOR2,NR4A2,CXCL10,PTP4A3,GNAS,TYRO3,CHI3L1,MELTF,TCF3,PHF19
1312	RAX2	1045.0	ARCHS4 Coexpression,1376;Enrichr Queries,1232;GTEx Coexpression,526	HES6,CEBPB,GDF15,CADPS,WDR74,TACSTD2,HMGA1,HOOK3,SEZ6L2,MRPL57,ETV5,SND1,PRRC2A,NCOR2,NR4A2,PTP4A3,ADGRG1,MYC,GNAS,NELFCD,MELTF,SSBP4,SOX4
658	RBAK	639.0	ARCHS4 Coexpression,146;Enrichr Queries,1056;GTEx Coexpression,715	CEBPB,NUP205,RIF1,TRRAP,CSE1L,CHD6,ZNF3,HMMR,IPO7,CAMSAP2,IPO5,SYNCRIP,LARP1,PPAT,MYC,TRIM2,TPR,BBX,NBN,SKP2,TMPO,OSBPL8,JUN,SMARCC1,GDF15,ATAD2,CD3EAP,HAUS6,NAP1L1,PALB2,CKAP5,RHOB,MSH6,ASXL1,PTP4A3,ZEB1,CDK6,XPOT,MTHFD2,WNK1,MELTF,EIF3B
1323	RBCK1	1056.0	ARCHS4 Coexpression,847;GTEx Coexpression,1265	IFITM3,CEBPB,FCGR3B,BRAT1,OAS3,ZYX,TRMT1,TRIB3,GRINA
297	RBPJ	388.0	Literature ChIP-seq,90;ARCHS4 Coexpression,424;Enrichr Queries,265;ReMap ChIP-seq,198;GTEx Coexpression,963	IFITM3,RTKN,TMEM41A,NCF2,ZMYND8,CSE1L,SERPINE1,MKI67,SMC3,ELK1,ICAM1,CCND1,RGS1,MYC,HABP4,UBAP2L,SOX9,PHLDA1,GTSE1,SOX4,TMPO,TGM2,ACTN1,WDR74,GTF3A,UBALD1,CD3EAP,CNPY3,SND1,CDC25B,SLC5A6,RAB31,MTHFD2,TRIB3,ADNP,AJUBA,TSTA3,RNASEH2A,CDCA3,CBFB,MAZ,TACSTD2,SOCS3,LDHB,ADGRG1,HSPH1,CALD1,MAP4,TBC1D16,JUN,TGFB2,WFS1,NONO,PLK1,HMGA1,PRRC2A,TPX2,CDK6,COL5A1,WNK1,UBE2S,NMT1,GNAS,TCF3,TGFBI,MELTF,TOP2A,CX…
1008	RBPJL	859.0	ARCHS4 Coexpression,1426;Enrichr Queries,432;GTEx Coexpression,719	CEBPB,HM13,SERPINE1,CHD6,ASCL2,PSMA7,SRM,LOXL2,SOCS3,CCND1,ADAMTS1,MYC,SOX9,MEST,TGM2,JUN,GDF15,ALG5,HOOK3,AXIN2,BMP7,SND1,VEGFA,COL1A1,NCOR2,NR4A2,CXCL10,PTP4A3,COL1A2,COL5A1,POLR1D,TGFBI,MELTF,BCAT1,CD44
770	RBSN	704.0	ARCHS4 Coexpression,1138;GTEx Coexpression,270	FZD3,ABI2,TRIM2,PEA15,HABP4,LSAMP,TYRO3,CAMTA1,ZNF853,S100A11,CAMSAP2,ASIC1
1271	REL	1017.0	ARCHS4 Coexpression,1202;Enrichr Queries,515;GTEx Coexpression,1335	CEBPB,CXCL8,AHCY,SERPINE1,ICAM1,SOCS3,DUSP10,CCND1,PLAU,RGS1,MYC,PHLDA1,SOX4,TGM2,JUN,RIPK2,CD3EAP,INHBA,HOOK3,GPCPD1,RHOB,VEGFA,NR4A2,SLC7A5,CXCL10,PTP4A3,CDK6,DNAJC10,SIK1,MELTF,CD44
180	RELA	295.5	Literature ChIP-seq,32;ARCHS4 Coexpression,636;ENCODE ChIP-seq,30;Enrichr Queries,561;ReMap ChIP-seq,135;GTEx Coexpression,379	IFITM3,SPARC,TMEM41A,LPGAT1,CD81,NCF2,GOLT1A,ZMYND8,SERPINE1,PDCD5,FAIM2,TTF2,MKI67,ELK1,ICAM1,CCND1,PLAU,RGS1,MYC,UBAP2L,AP1S3,NBN,SOX9,SKP2,PHLDA1,TGM2,TMPO,MCCC2,ACTN1,SLC11A2,WDR74,CD3EAP,CNPY3,SLC5A6,ILF3,MTHFD2,CFB,PLA1A,RNASEH2A,ANKRD16,MAZ,NOLC1,HACD3,STK3,MTDH,C2,SOCS3,PTDSS2,ADGRG1,CALD1,EPB41L2,TPR,CAMTA1,ECT2,ASIC1,CDT1,JUN,NOP16,ALYREF,RPP40,HMGA1,B3GALT6,INHBA,EIF2S2,PALB2,LARP6,SMA…
743	RELB	689.8	ARCHS4 Coexpression,1007;Enrichr Queries,367;ReMap ChIP-seq,127;GTEx Coexpression,1258	IFITM3,CXCL9,CXCL8,NCF2,ZFAS1,SERPINE1,LPCAT1,JADE3,LMNB2,ICAM1,CKS1B,CCND1,PLAU,TRIM2,MYC,ENC1,PHLDA1,SOX4,TGM2,SMARCC1,RIPK2,PRMT1,CD3EAP,ANO6,RHOB,SLC7A5,PTP4A3,MTHFD2,OAS3,TRIB3,CD44,PLA1A,TMEM185B,CEBPB,RNASEH2A,TMPRSS3,CXXC5,SOCS3,EXOSC5,DRAM1,PDLIM4,SLC19A1,JUN,UBE2I,CCL20,GDF15,TRMT1,CDC6,NOC3L,INHBA,SMARCA4,VEGFA,ASXL1,NR4A2,COL1A1,CXCL10,TPX2,CXCL11,CDK6,ZYX,TCF3,NAA15,TGFBI,GRINA
293	REPIN1	385.0	ARCHS4 Coexpression,340;Enrichr Queries,285;GTEx Coexpression,530	MRPS17,IFITM3,MCM7,TRRAP,LMNB2,LAPTM4B,CCND1,MYC,PLS3,PHLDA1,SOX4,MCCC2,HES6,ACTN1,H2AFX,CD3EAP,PHKA1,SND1,RHOB,NCOR2,SLC7A5,PTP4A3,ILF3,RBMS1,TRIB3,SLC29A1,CD44,CEBPB,MAZ,WIZ,SLC3A2,CXXC5,MRPL57,LDHB,ADGRG1,LARP1,CALD1,PES1,JUN,GDF15,HMGA1,PRRC2B,VEGFA,PRRC2A,KLF7,CDK6,ZYX,GNAS,TCF3,GRINA,EIF3B
73	REST	173.8	Literature ChIP-seq,54;ARCHS4 Coexpression,177;ENCODE ChIP-seq,41;Enrichr Queries,401;ReMap ChIP-seq,111;GTEx Coexpression,259	SPARC,LPGAT1,CHPF,RIF1,CD81,CSE1L,SERPINE1,CCNF,FAIM2,JADE3,MKI67,SMC3,RRP9,CCND1,RGS1,MYC,AP1S2,BBX,SOX9,SKP2,SOX4,TGM2,TMPO,EPHB3,MCCC2,SMARCC1,ACTN1,ALG5,WDR74,CD3EAP,UBALD1,MIF,ATP11A,PUS7,SND1,CDC25B,MSH6,SLC5A6,PRKAR1B,COL4A1,GEMIN4,SIK1,MXRA7,AJUBA,RNASEH2A,CBFB,NPRL3,MAZ,SLC1A4,AGAP3,SEZ6L2,SKA3,SLC6A20,CPLX1,TMTC4,GJC1,SOCS3,PTDSS2,CALD1,TPR,CAMTA1,KIF3C,LYAR,ASIC1,CDT1,OSBPL8,TRAP1,JUN,…
41	REXO4	113.5	ARCHS4 Coexpression,127;GTEx Coexpression,100	MRPS17,AHCY,WDR3,WDR4,MAZ,NOLC1,LMNB2,SRM,EXOSC5,LARP1,PES1,RRP12,TEAD4,CDT1,TRAP1,UBE2I,NOP16,NIFK,PRMT1,ALYREF,RPP40,H2AFX,WDR74,CD3EAP,RRP1B,RANGAP1,SND1,BYSL,PRRC2A,SMARCA4,RSL1D1,ILF3,UBE2S,TSR1,TCF3,EIF3B,PHF19
989	RFX1	852.0	ARCHS4 Coexpression,1344;Enrichr Queries,462;ReMap ChIP-seq,149;GTEx Coexpression,1453	TTC26,RTKN,MCM7,TRRAP,ZMYND8,SERPINE1,CHD6,FOXM1,TRMT112,CSPP1,MYC,RUVBL1,SOX4,DLGAP4,CCT2,ACTN1,H2AFX,CD3EAP,UBALD1,DNAAF5,AXIN2,CDC25B,RHOB,NCOR2,ACLY,SLC7A5,ILF3,PTP4A3,KATNAL1,CFB,DBN1,CEBPB,RNASEH2A,HM13,MAZ,WIZ,ZNF3,AGAP3,SOCS3,EXOSC5,ADGRG1,CCNB1,PES1,PLTP,PDLIM4,LRRC8E,FANCI,JUN,UBE2I,GDF15,HMGA1,EIF2S2,BAIAP2,PRRC2A,SMARCA4,VEGFA,SQLE,KIF18B,ABI2,ZYX,TSR1,MELTF,SSBP4
942	RFX2	819.0	ARCHS4 Coexpression,1222;Enrichr Queries,260;ReMap ChIP-seq,203;GTEx Coexpression,1591	IFITM3,TTC26,RTKN,MCM7,SERPINE1,CHD6,MKI67,IPO7,LMNB2,ICAM1,LOXL2,TRMT112,CCND1,TRIM2,MYC,PEA15,ENC1,TIMP3,SOX9,PHLDA1,CCT2,ACTN1,H2AFX,CD3EAP,ETV5,SND1,CDC25B,NCOR2,ACLY,SLC7A5,PTP4A3,TMEM9,BCAT1,CARS2,DBN1,CD44,CEBPB,HM13,ZNF3,BLACAT1,TM9SF4,SOCS3,ADGRG1,HSPH1,PES1,NPHP1,SPP1,TBC1D16,FANCI,FZD3,JUN,NQO2,TGFB2,UBE2I,UBE2C,GDF15,NAP1L1,EIF2S2,BAIAP2,VEGFA,COL1A1,NR4A2,CXCL10,IRAK1BP1,COL5A1,TGFBI…
1381	RFX3	1109.0	ARCHS4 Coexpression,1019;Enrichr Queries,975;GTEx Coexpression,1334	OSBPL8,JUN,FZD3,NEBL,ZMYND8,SIGMAR1,CHD7,LSAMP,CHD6,HOOK3,ETV5,NR4A2,KLF7,PTP4A3,ZEB1,CDK6,ABI2,HNRNPDL,TRIM2,ENC1,NPHP1,BBX,CAMTA1,SOX4
1428	RFX4	1147.0	ARCHS4 Coexpression,772;Enrichr Queries,1300;GTEx Coexpression,1370	TGFB2,FZD3,NEBL,CHD7,CHD6,LSAMP,BMP7,PCDH17,PRRC2A,NR4A2,PTP4A3,ADGRG1,CCND1,ABI2,TRIM2,TIMP3,SOX9,S100A11,TCFL5
163	RFX5	273.0	ARCHS4 Coexpression,470;ENCODE ChIP-seq,16;Enrichr Queries,299;ReMap ChIP-seq,200;GTEx Coexpression,380	IFITM3,RTKN,TMEM41A,RIF1,GOLT1A,TRRAP,ZMYND8,SERPINE1,CCNF,TTF2,MKI67,CLDN1,ICAM1,TMEM147,CCND1,MYC,AP1S3,NBN,PHLDA1,GTSE1,SOX4,TMPO,HES6,ACTN1,DDX11,SLC11A2,ALG5,WDR74,TOMM34,CD3EAP,DNAAF5,SND1,CDC25B,SLC5A6,ACLY,PRPF4,ILF3,MELK,MTHFD2,GEMIN4,TRIB3,CARS2,TSTA3,NUP205,RNASEH2A,MAZ,SLC1A4,HACD3,C2,CCNB1,NPHP1,CAMTA1,LYAR,AP1M1,JUN,ALYREF,RPP40,PAICS,PRRC2A,NR4A2,CXCL10,TPX2,POLA2,CDK4,UBE2S,GNAS,N…
1272	RFX6	1019.0	ARCHS4 Coexpression,1133;Enrichr Queries,962;GTEx Coexpression,961	CEMIP,GOLT1A,HM13,NPRL3,CHD6,PSMA7,PCDH17,CDH6,FOXQ1,ADAMTS1,PITX1,HES6,TGFB2,WFS1,DDX11,ALG5,CADPS,SULF1,SND1,COL1A1,CXCL10,CXCL11,PTP4A3,COL5A2,POLR1D,GNAS
441	RFX7	502.0	ARCHS4 Coexpression,194;Enrichr Queries,1203;GTEx Coexpression,109	NUP205,NUFIP1,RIF1,TRRAP,WDR3,CHD7,CHD6,IPO7,WDR43,PSMA7,IPO5,SYNCRIP,LARP1,MYC,TPR,BBX,UBAP2L,TMPO,MED1,TRAP1,OSBPL8,JUN,SMARCC1,AMMECR1,HAUS6,NOC3L,RRP1B,HOOK3,PUS7,PALB2,PAICS,CKAP5,PRRC2B,SMARCA4,NCOR2,MSH6,RSL1D1,ILF3,CDK6,ABI2,WNK1,TSR1,ADNP,NAA15
85	RFX8	188.5	ARCHS4 Coexpression,355;GTEx Coexpression,22	RNASEH2A,CXCL8,SERPINE1,HMMR,SKA3,FOXM1,PWP1,LMNB2,LOXL2,CCNB1,DRAM1,SLC17A9,RUVBL1,IGF2BP3,ECT2,BID,GTSE1,CTHRC1,SSB,TUBB,HMGA1,CKAP2,HAUS6,INHBA,COL1A1,CCNA2,TPX2,NEIL3,COL1A2,MELK,CDK6,XPOT,KIF4A,COL5A2,CDH11,BIRC5,GARS,TRIP13,TGFBI,CD44,FBN1
1572	RHOXF1	1344.0	ARCHS4 Coexpression,1463;Enrichr Queries,1070;GTEx Coexpression,1498	HES6,CEMIP,NPRL3,CADPS,BGN,SMC3,PSMA7,POLB,COL1A1,MMP12,CXCL10,CXCL11,PTP4A3,ADAMTS1,MYC,SOX9,MELTF,PITX1,MEST,CTHRC1
647	RHOXF2	632.0	ARCHS4 Coexpression,193;Enrichr Queries,850;GTEx Coexpression,853	ZMYND8,SERPINE1,THY1,HMMR,PSMA7,LOXL2,SOCS3,CALD1,MYC,EXOSC8,IGFBP7,RAE1,PITX1,LYAR,BUB1,S100A11,EPHB3,TGM2,CCT2,CDT1,TRAP1,SSB,NOP16,GDF15,TOMM34,CD3EAP,EIF2S2,ETV4,ETV5,PRRC2A,COL1A1,CCNA2,CXCL10,TPX2,RSL1D1,PTP4A3,ASB9,MRTO4,GARS,AUNIP,TGFBI,MELTF,NAA15,EEF1E1,GART,PHF19
1470	RHOXF2B	1186.0	ARCHS4 Coexpression,1367;Enrichr Queries,1214;GTEx Coexpression,978	CCT2,CEMIP,CXCL8,TOMM34,CD3EAP,HOOK3,CPLX1,ETV4,PSMA7,PRRC2A,LOXL2,CDH6,CXCL10,PTP4A3,MYC,ASB9,EXOSC8,MELTF,EEF1E1,PITX1,TGM2
1382	RLF	1113.0	ARCHS4 Coexpression,1044;Enrichr Queries,1216;GTEx Coexpression,1078	OSBPL8,CEBPB,JUN,RIF1,RIPK2,HILPDA,CHD7,CHD6,CD3EAP,HOOK3,GPCPD1,VEGFA,SRM,SLC7A5,SOCS3,HSPH1,DUSP10,WNK1,MYC,TPR,BBX,MELTF,CD44
1047	RORA	878.0	ARCHS4 Coexpression,848;Enrichr Queries,901;GTEx Coexpression,885	CEBPB,AHCY,CHD6,CLDN1,LMNB2,SOCS3,CCND1,TRIM29,MYC,NT5DC2,TIMP3,CAMTA1,SOX9,PHLDA1,SOX4,EPHB3,JUN,TGFB2,NEBL,TUBB,AHNAK2,PPP2R5C,PAICS,RHOB,VEGFA,NR4A2,KLF7,TPX2,PTP4A3,CDK6,SIK1,CD44
859	RORB	762.7	ARCHS4 Coexpression,804;Enrichr Queries,855;GTEx Coexpression,629	CHD6,FAIM2,CPLX1,PCDH17,LOXL2,CDH6,ADAMTS1,TRIM2,ENC1,TIMP3,CAMTA1,KIF3C,SOX9,JUN,TGFB2,DDX11,CADPS,LSAMP,INHBA,SULF1,ETV5,DNM1,VEGFA,NR4A2,CXCL10,PTP4A3,PRKAR1B,ABI2,CDH11,MET
1355	RORC	1091.0	ARCHS4 Coexpression,1575;Enrichr Queries,767;GTEx Coexpression,930	CEBPB,SERPINE1,PSMA7,ICAM1,LOXL2,SOCS3,ABLIM2,CCND1,PLAU,MYC,TIMP3,SOX9,SOX4,TGM2,TEAD4,TRAP1,JUN,GDF15,CD3EAP,PHKA1,VEGFA,COL1A1,NR4A2,CXCL10,PTP4A3,GTF2IRD1,TGFBI,CD44
1029	RREB1	866.7	ARCHS4 Coexpression,1127;Enrichr Queries,862;GTEx Coexpression,611	TMEM41A,ZMYND8,CHD7,TACSTD2,CHD6,MKI67,CCND1,TRIM29,MYC,HABP4,CAMTA1,BBX,KIF3C,SOX4,JUN,ACTN1,TUBB,AMMECR1,CD3EAP,HOOK3,PRRC2B,RHOB,VEGFA,NCOR2,PTP4A3,ZEB1,CDK6,ABI2,WNK1,RBMS1,PAFAH1B3,CD44
213	RUNX1	317.4	Literature ChIP-seq,37;ARCHS4 Coexpression,1123;Enrichr Queries,79;ReMap ChIP-seq,201;GTEx Coexpression,147	IFITM3,SPARC,TMEM41A,ZMYND8,SERPINE1,SMC3,PWP1,ICAM1,RRP9,MYC,CSPP1,PPAT,GJA4,SOX9,EPHB2,SKP2,SOX4,TMPO,SMARCC1,ACTN1,DDX11,CD3EAP,MIF,SND1,NEIL3,PRKAR1B,MTHFD2,TYRO3,SIK1,MXRA7,SDC3,AGAP3,HACD3,RRP7A,LDHB,PTDSS2,HSPH1,LARP1,MAP4,S100A11,SLC19A1,CDT1,TRAP1,JUN,CDC6,PARVB,PAICS,PRRC2B,SMARCA4,COL1A1,SQLE,COL1A2,WNK1,MRPS17,TOP2A,ZFAS1,WDR43,PANX1,TRMT112,TRIM2,ENC1,TIMP3,NELFCD,DLGAP4,CCT2,ANO6,TU…
313	RUNX2	403.0	Literature ChIP-seq,7;ARCHS4 Coexpression,1474;Enrichr Queries,98;ReMap ChIP-seq,151;GTEx Coexpression,285	IFITM3,SPARC,ZMYND8,SERPINE1,ANTXR1,LOXL2,ICAM1,FOXQ1,CDH3,CCND1,PLAU,MYC,SOX9,EPHB2,PHLDA1,SOX4,TGM2,TMPO,ACTN1,CNPY3,SND1,SLC9B2,PRPF4,RAB31,KATNAL1,COL4A1,TRIB3,RNASEH2A,CBFB,TROAP,MAZ,SDC3,TACSTD2,AGAP3,AEBP1,HACD3,C2,SOCS3,HSPH1,CALD1,IGFBP7,ECT2,PLTP,S100A11,TBC1D16,CDT1,TRAP1,JUN,TGFB2,ALYREF,INHBA,LARP6,PRRC2B,COL1A1,NR4A2,TPX2,CXCL10,COL1A2,CDK6,KIF18B,COL5A1,WNK1,UBE2S,COL5A2,TGFBI,FBN1…
850	RUNX3	758.6	ARCHS4 Coexpression,1458;ENCODE ChIP-seq,77;Enrichr Queries,571;ReMap ChIP-seq,120;GTEx Coexpression,1567	IFITM3,LPGAT1,NCF2,SERPINE1,MKI67,ELK1,CLDN1,ICAM1,LOXL2,CCND1,PLAU,RGS1,MYC,PPAT,BBX,SOX9,SOX4,TGM2,TMPO,MED1,ACTN1,WDR74,TOMM34,CD3EAP,MSH6,SGO2,MTHFD2,PLA1A,RNASEH2A,MAZ,NPRL3,MTDH,RRP7A,SOCS3,CCNB1,TPR,NPHP1,LYAR,AP1M1,JUN,UBE2C,OSBPL3,HOOK3,EIF2S2,PALB2,PRRC2A,COL1A1,NR4A2,CXCL10,SQLE,IRAK1BP1,CDK6,WNK1,CDK1,TCF3,TGFBI,MELTF,NIT2,PHF19,FBN1,MRPS17,TTC26,ZFAS1,CKS1B,PANX1,DUSP10,ENC1,PROSER1,…
278	RXRA	376.7	Literature ChIP-seq,130;ARCHS4 Coexpression,1115;ENCODE ChIP-seq,105;Enrichr Queries,567;ReMap ChIP-seq,10;GTEx Coexpression,333	IFITM3,SPARC,TMEM41A,NCF2,ZMYND8,SERPINE1,CLDN1,ICAM1,CCND1,MYC,CSPP1,SOX9,SKP2,SOX4,TMPO,TGM2,MCCC2,ACTN1,WDR74,UBALD1,CNPY3,CDC25B,ACLY,RAB31,TRIB3,MXRA7,ADNP,CARS2,CFB,PLA1A,RNASEH2A,ANKRD16,MAZ,NOLC1,SLC1A4,AEBP1,C2,SOCS3,HNRNPDL,HLCS,EPB41L2,PLTP,S100A11,CDT1,TRAP1,JUN,HMGA1,CDC6,PRRC2A,TPX2,CXCL10,POLA2,CDK6,COL5A1,WNK1,UBE2S,DNAJC10,GNAS,NFE2L3,TGFBI,TCF3,RPS21,PHF19,MRPS17,NRP2,MCM7,LPCAT…
1374	RXRB	1103.0	ARCHS4 Coexpression,1200;Enrichr Queries,505;GTEx Coexpression,1605	CEBPB,SPARC,CBFB,MCM7,CD81,MAZ,SLC3A2,CCND1,MYC,JUN,NPM1,GDF15,HMGA1,CD3EAP,RANGAP1,PRRC2A,SMARCA4,RHOB,VEGFA,NCOR2,ACLY,PTP4A3,CDK4,GNAS,ZYX,MELTF,SLC29A1,CD44,GRINA
1018	RXRG	862.7	ARCHS4 Coexpression,1145;Enrichr Queries,544;GTEx Coexpression,899	COL11A1,SERPINE1,NPRL3,CHD6,MRPL57,LOXL2,ABLIM2,CCND1,ADAMTS1,MYC,NPHP1,TIMP3,SOX9,MEST,JUN,TGFB2,DDX11,PHKA1,INHBA,SULF1,BMP7,VEGFA,COL1A1,NR4A2,CXCL10,PTP4A3,COL1A2,COL5A1,COL5A2,ASB9,ZNF853,CD44,ITGA9,PLA1A
329	SAFB	417.5	ARCHS4 Coexpression,138;GTEx Coexpression,697	MCM7,TRRAP,BRAT1,MAZ,LMNB2,LARP1,PES1,UBAP2L,PROSER1,SMARCC1,PRMT1,DDX11,ALYREF,NONO,H2AFX,HMGA1,RANGAP1,SND1,PRRC2B,PRRC2A,SMARCA4,ILF3,TACC3,TCF3,DBN1,EIF3B
1551	SAFB2	1310.0	ARCHS4 Coexpression,1192;GTEx Coexpression,1427	NCOR2,ILF3,AGAP3,DEF8,PRRC2A
78	SALL1	180.5	Literature ChIP-seq,142;ARCHS4 Coexpression,141;Enrichr Queries,185;GTEx Coexpression,254	LPGAT1,RTKN,SPARC,CHD7,CHD6,HMGB3,MKI67,SMC3,LOXL2,IPO5,LAPTM4B,CCND1,ADAMTS1,TRIM2,MYC,ENC1,TIMP3,SOX9,PHLDA1,SOX4,SMARCC1,TUBB,SORD,CKAP5,ETV5,RHOB,MSH6,PTP4A3,ILF3,COL4A1,CDH11,TYRO3,BCAT1,DBN1,SDC3,HACD3,TMTC4,GJC1,SOCS3,ADGRG1,NT5DC2,IGF2BP3,ECT2,MEST,BUB1,JUN,TGFB2,FZD3,RBPMS,GDF15,NONO,HOOK3,INHBA,SULF1,BMP7,PAICS,PRRC2B,VEGFA,COL1A1,NR4A2,ANLN,CXCL10,COL1A2,CDK6,COL5A1,ABI2,PSAT1,TGFBI
450	SALL2	508.7	ARCHS4 Coexpression,95;Enrichr Queries,398;GTEx Coexpression,1033	SPARC,CHD6,HMGB3,IPO5,LAPTM4B,CCND1,ADAMTS1,TRIM2,ENC1,TIMP3,SOX9,PHLDA1,SOX4,SMARCC1,PRMT1,TUBB,ETV4,RHOB,MSH6,PTP4A3,ILF3,COL4A1,BCAT1,DBN1,PPM1H,CXXC5,GJC1,LDHB,ADGRG1,NT5DC2,CAMTA1,IGF2BP3,MEST,BUB1,ASIC1,JUN,TGFB2,FZD3,NPM1,SSB,GDF15,NONO,LSAMP,HMGA1,NAP1L1,SULF1,BMP7,PAICS,SMARCA4,COL1A1,CXCL10,COL1A2,COL5A1,ABI2,PSAT1,COL5A2,TGFBI,TCF3
598	SALL3	602.3	ARCHS4 Coexpression,275;Enrichr Queries,889;GTEx Coexpression,643	CHD7,CHD6,HMGB3,SMC3,PCDH17,GJC1,LDHB,CCND1,TRIM2,MYC,PEA15,CAMTA1,IGF2BP3,SOX9,SOX4,ASIC1,TMPO,FZD3,NPM1,SSB,NEBL,DDX11,CADPS,LSAMP,AXIN2,BMP7,PAICS,NR4A2,NCOR2,PTP4A3,CDK6,ABI2,PSAT1,CDH11,BCAT1
176	SALL4	288.8	Literature ChIP-seq,23;ARCHS4 Coexpression,112;Enrichr Queries,36;GTEx Coexpression,984	SPARC,CSE1L,ZMYND8,SERPINE1,MKI67,IPO5,LOXL2,LAPTM4B,CCND1,MYC,PPAT,BBX,SOX9,PHLDA1,SOX4,RNF43,SMARCC1,WDR74,MSH6,ILF3,COL4A1,TRIB3,AJUBA,HMMR,SKA3,STK3,GJC1,LDHB,SOCS3,CCNB1,CALD1,ECT2,CDT1,TGFB2,FZD3,RBPMS,UBE2C,PLK1,HMGA1,HOOK3,CDC6,LSM5,BMP7,PAICS,COL1A1,CXCL10,TPX2,ANLN,CXCL11,CDK6,COL1A2,COL5A1,WNK1,COL5A2,DNAJC10,CDK1,TGFBI,TOP2A,MRPS17,MCM7,CHD7,CHD6,HMGB3,MCM10,FOXM1,SYNCRIP,ENC1,TIMP3,T…
999	SATB1	854.8	ARCHS4 Coexpression,1441;Enrichr Queries,777;ReMap ChIP-seq,265;GTEx Coexpression,936	TTC26,CHD7,CHD6,CTSV,MKI67,CKS1B,CCND1,MYC,RUVBL1,ENC1,TIMP3,UBAP2L,PHLDA1,SOX4,PROSER1,ACTN1,CD3EAP,AXIN2,ETV5,RHOB,PTP4A3,RAB31,CDH11,ADNP,TMEM9,AJUBA,RHOQ,CD44,SEC22C,CEBPB,AHCY,SLC1A4,THY1,BLACAT1,CAMSAP2,CALD1,MEST,YTHDF1,JUN,ALYREF,NONO,INHBA,VEGFA,NR4A2,DBNDD1,KLF7,CXCL10,CDK6,COL5A2,ZYX,GNAS,ZNF853,TRIP13,TGFBI,EIF3B
1451	SATB2	1169.0	ARCHS4 Coexpression,1189;Enrichr Queries,797;GTEx Coexpression,1520	CHD7,CHD6,CAMSAP2,CCND1,MYC,TRIM2,ENC1,SOX9,KIF3C,EPHB2,PHLDA1,SOX4,JUN,TGFB2,ETV5,NR4A2,KLF7,PTP4A3,CDK6,COL5A1,COL4A1,COL5A2,CDH11,BCAT1,MET,CD44
232	SCMH1	335.5	ARCHS4 Coexpression,398;GTEx Coexpression,273	NRP2,RBPMS,LAMB2,TRRAP,ACTN1,DDX11,MAZ,WIZ,ANO6,PRRC2B,PRRC2A,SMARCA4,GJC1,ILF3,LARP1,CALD1,WNK1,UBAP2L,MXRA7,MAP4,SLC29A1,ITGA9
1562	SCML4	1329.0	ARCHS4 Coexpression,1298;Enrichr Queries,1322;GTEx Coexpression,1367	JUN,AHCY,NCF2,CHD6,CNPY3,MKI67,IPO7,LOXL2,NR4A2,SOCS3,CXCL10,PTP4A3,LARP1,RGS1,CD44,TGM2
1308	SCRT1	1043.0	ARCHS4 Coexpression,720;Enrichr Queries,1366	JUN,GDF15,CADPS,CHD6,FAIM2,AGAP3,SEZ6L2,CPLX1,DNM1,NR4A2,PTP4A3,PRKAR1B,SOX9,MELTF,KIF3C,ASIC1
1232	SCRT2	991.0	ARCHS4 Coexpression,508;Enrichr Queries,1271;GTEx Coexpression,1194	CHD7,PPM1H,CHD6,SEZ6L2,PCDH17,CAMTA1,SOX9,KIF3C,EPHB2,SOX4,DLGAP4,ASIC1,JUN,TGFB2,FZD3,TUBB,CADPS,DNM1,ETV5,PRRC2B,SMARCA4,NCOR2,NR4A2,PTP4A3,PAFAH1B3
452	SCX	511.0	ARCHS4 Coexpression,511	NCOR2,GDF15,CD81,GNAS,UBALD1,B3GALT6,SEZ6L2,SSBP4,DLGAP4,SMARCA4,GRINA
1553	SEBOX	1316.0	ARCHS4 Coexpression,1610;Enrichr Queries,1021	JUN,CEBPB,GDF15,CHD6,PSMA7,ICAM1,LOXL2,COL1A1,FOXQ1,SOCS3,CXCL10,PTP4A3,MYC,TRIB3,SOX9,MELTF,PHLDA1,TGM2
825	SETBP1	741.7	ARCHS4 Coexpression,900;Enrichr Queries,913;GTEx Coexpression,412	CHD7,CHD6,STK3,EDNRA,CALD1,ADAMTS1,TRIM2,ENC1,TIMP3,SOX9,PHLDA1,SOX4,S100A11,JUN,TGFB2,FZD3,RBPMS,ACTN1,ANO6,SULF1,PRRC2B,RHOB,NCOR2,NR4A2,CXCL10,PTP4A3,ZEB1,COL5A1,ABI2,COL4A1,CDH11,FBN1
[truncated: 828 more rows]

## Sheet: GRN9348
Regulator	Target		Regulator
ELK1	ABCE1		ELK1
ETV4	ABCE1		ETV4
ETV5	ABCE1		ETV5
FOXM1	ABCE1		FOXM1
JUN	ABCE1		JUN
MYC	ABCE1		MYC
SOX4	ABCE1		SOX4
SOX9	ABCE1		SOX9
TCF3	ABCE1		TCF3
TEAD4	ABCE1		TEAD4
ELK1	ABI2
[truncated: 4,699 more rows]
