# Supplementary material for: Global transcriptomic network analysis of the crosstalk between microbiota and cancer-related cells in the oral-gut-lung axis
Source: Front Cell Infect Microbiol. 2024 Aug 20;14:1425388. doi: 10.3389/fcimb.2024.1425388 (PMC11368877; doi:10.3389/fcimb.2024.1425388)
Supplement: Supplementary Table 3 — Gastric cancer common DEGs selection, annotation, and gene regulatory networks. [file Table3.xlsx]

## Sheet: TFs
GASTRIC CANCER Gene ID	Mapped IDs	Gene Name	PANTHER Family/Subfamily	PANTHER Protein Class
HUMAN|HGNC=1046|UniProtKB=O14503	BHLHE40	Class E basic helix-loop-helix protein 40	CLASS E BASIC HELIX-LOOP-HELIX PROTEIN 40 (PTHR10985:SF3)	basic helix-loop-helix transcription factor
HUMAN|HGNC=1834|UniProtKB=P17676	CEBPB	CCAAT_enhancer-binding protein beta	CCAAT_ENHANCER-BINDING PROTEIN BETA (PTHR23334:SF21)	basic leucine zipper transcription factor
HUMAN|HGNC=3493|UniProtKB=P43268	ETV4	ETS translocation variant 4	ETS TRANSLOCATION VARIANT 4 (PTHR11849:SF181)	winged helix/forkhead transcription factor
HUMAN|HGNC=3818|UniProtKB=Q08050	FOXM1	Forkhead box protein M1	FORKHEAD BOX PROTEIN M1 (PTHR46878:SF1)	winged helix/forkhead transcription factor
HUMAN|HGNC=7548|UniProtKB=P10244	MYBL2	Myb-related protein B	MYB-RELATED PROTEIN B (PTHR45614:SF30)	homeodomain transcription factor
HUMAN|HGNC=24566|UniProtKB=Q5T6S3	PHF19	PHD finger protein 19	PHD FINGER PROTEIN 19 (PTHR12628:SF6)	homeodomain transcription factor
HUMAN|HGNC=9142|UniProtKB=P54821	PRRX1	Paired mesoderm homeobox protein 1	PAIRED MESODERM HOMEOBOX PROTEIN 1 (PTHR46385:SF1)	homeodomain transcription factor
HUMAN|HGNC=11362|UniProtKB=P42224	STAT1	Signal transducer and activator of transcription 1-alpha_beta	SIGNAL TRANSDUCER AND ACTIVATOR OF TRANSCRIPTION 1-ALPHA_BETA (PTHR11801:SF18)	Rel homology transcription factor
HUMAN|HGNC=11717|UniProtKB=Q15561	TEAD4	Transcriptional enhancer factor TEF-3	TRANSCRIPTIONAL ENHANCER FACTOR TEF-3 (PTHR11834:SF2)	winged helix/forkhead transcription factor
HUMAN|HGNC=11776|UniProtKB=Q15583	TGIF1	Homeobox protein TGIF1	HOMEOBOX PROTEIN TGIF1 (PTHR11850:SF59)	homeodomain transcription factor
HUMAN|HGNC=3115|UniProtKB=O00716	E2F3	Transcription factor E2F3	TRANSCRIPTION FACTOR E2F3 (PTHR12081:SF44)	winged helix/forkhead transcription factor
HUMAN|HGNC=5000|UniProtKB=P26583	HMGB2	High mobility group protein B2	HIGH MOBILITY GROUP PROTEIN B2 (PTHR48112:SF3)	HMG box transcription factor
HUMAN|HGNC=5363|UniProtKB=P47928	ID4	DNA-binding protein inhibitor ID-4	DNA-BINDING PROTEIN INHIBITOR ID-4 (PTHR11723:SF6)	DNA-binding transcription factor
HUMAN|HGNC=14360|UniProtKB=P78415	IRX3	Iroquois-class homeodomain protein IRX-3	IROQUOIS-CLASS HOMEODOMAIN PROTEIN IRX-3 (PTHR11211:SF14)	homeodomain transcription factor
HUMAN|HGNC=6348|UniProtKB=O43474	KLF4	Krueppel-like factor 4	KRUEPPEL-LIKE FACTOR 4 (PTHR23235:SF117)	C2H2 zinc finger transcription factor
HUMAN|HGNC=7782|UniProtKB=Q16236	NFE2L2	Nuclear factor erythroid 2-related factor 2	NUCLEAR FACTOR ERYTHROID 2-RELATED FACTOR 2 (PTHR24411:SF3)	basic leucine zipper transcription factor
HUMAN|HGNC=9211|UniProtKB=Q16633	POU2AF1	POU domain class 2-associating factor 1	POU DOMAIN CLASS 2-ASSOCIATING FACTOR 1 (PTHR15363:SF3)	homeodomain transcription factor
HUMAN|HGNC=14000|UniProtKB=Q9HAZ2	PRDM16	Histone-lysine N-methyltransferase PRDM16	HISTONE-LYSINE N-METHYLTRANSFERASE PRDM16 (PTHR24393:SF5)	C2H2 zinc finger transcription factor
HUMAN|HGNC=11197|UniProtKB=Q9Y651	SOX21	Transcription factor SOX-21	TRANSCRIPTION FACTOR SOX-21 (PTHR10270:SF313)	HMG box transcription factor
HUMAN|HGNC=11364|UniProtKB=P40763	STAT3	Signal transducer and activator of transcription 3	SIGNAL TRANSDUCER AND ACTIVATOR OF TRANSCRIPTION 3 (PTHR11801:SF2)	Rel homology transcription factor
HUMAN|HGNC=17925|UniProtKB=Q9NZI6	TFCP2L1	Transcription factor CP2-like protein 1	TRANSCRIPTION FACTOR CP2-LIKE PROTEIN 1 (PTHR11037:SF18)	DNA-binding transcription factor
HUMAN|HGNC=12930|UniProtKB=Q05516	ZBTB16	Zinc finger and BTB domain-containing protein 16	ZINC FINGER AND BTB DOMAIN-CONTAINING PROTEIN 16 (PTHR24393:SF60)	C2H2 zinc finger transcription factor

## Sheet: GCUPs
UPGENES	DATASETS		GENE SYMBOL	Gene Name			Category	Term	Count	%	P-Value	Benjamini		Extracellular exosome	GENE NAME		Ubl conjugation	GENE NAME		Cell adhesion	GENE NAME		Integrin binding	GENE NAME		Human papillomavirus infection	GENE NAME		PI3K-Akt signaling pathway	GENE NAME		Apoptotic process	GENE NAME		Focal adhesion	GENE NAME		Negative regulation of cell proliferation	GENE NAME		Macromolecular complex	GENE NAME		Pathways in cancer	GENE NAME		ECM-receptor interaction	GENE NAME
CTSB	10		ACTN1	actinin alpha 1(ACTN1)			GOTERM_MF_DIRECT	protein binding	162	83.1	6.4e-08	5.2e-06		ATP1B3	ATPase Na+/K+ transporting subunit beta 3(ATP1B3)		BUB1	BUB1 mitotic checkpoint serine/threonine kinase(BUB1)		CD44	CD44 molecule (Indian blood group)(CD44)		CD9	CD9 molecule(CD9)		COL1A1	collagen type I alpha 1 chain(COL1A1)		ANGPT2	angiopoietin 2(ANGPT2)		BUB1	BUB1 mitotic checkpoint serine/threonine kinase(BUB1)		ACTN1	actinin alpha 1(ACTN1)		CXCL1	C-X-C motif chemokine ligand 1(CXCL1)		CD9	CD9 molecule(CD9)		CXCL8	C-X-C motif chemokine ligand 8(CXCL8)		CD44	CD44 molecule (Indian blood group)(CD44)
PTPN12	10		ADAMTS9	ADAM metallopeptidase with thrombospondin type 1 motif 9(ADAMTS9)			UP_SEQ_FEATURE	REGION:Disordered	137	70.3	0.092	1		CD44	CD44 molecule (Indian blood group)(CD44)		CEBPB	CCAAT enhancer binding protein beta(CEBPB)		CD9	CD9 molecule(CD9)		THY1	Thy-1 cell surface antigen(THY1)		COL1A2	collagen type I alpha 2 chain(COL1A2)		COL1A1	collagen type I alpha 1 chain(COL1A1)		S100A9	S100 calcium binding protein A9(S100A9)		COL1A1	collagen type I alpha 1 chain(COL1A1)		CXCL8	C-X-C motif chemokine ligand 8(CXCL8)		TOP2A	DNA topoisomerase II alpha(TOP2A)		CKS1B	CDC28 protein kinase regulatory subunit 1B(CKS1B)		COL1A1	collagen type I alpha 1 chain(COL1A1)
MMP11	10		AGO2.	argonaute RISC catalytic component 2(AGO2)			UP_KW_DOMAIN	Signal	100	51.3	1.6e-18	3.8e-17		CD9	CD9 molecule(CD9)		TOP2A	DNA topoisomerase II alpha(TOP2A)		TNFRSF12A	TNF receptor superfamily member 12A(TNFRSF12A)		ACTN1	actinin alpha 1(ACTN1)		COL4A1	collagen type IV alpha 1 chain(COL4A1)		COL1A2	collagen type I alpha 2 chain(COL1A2)		TNFRSF10B	TNF receptor superfamily member 10b(TNFRSF10B)		COL1A2	collagen type I alpha 2 chain(COL1A2)		CD9	CD9 molecule(CD9)		NEK2	NIMA related kinase 2(NEK2)		SKP2	S-phase kinase associated protein 2(SKP2)		COL1A2	collagen type I alpha 2 chain(COL1A2)
PLAU	10		AHSA1	activator of HSP90 ATPase activity 1(AHSA1)			UP_KW_PTM	Glycoprotein	95	48.7	1.4e-07	2.7e-06		RUVBL1	RuvB like AAA ATPase 1(RUVBL1)		EPHB2	EPH receptor B2(EPHB2)		THY1	Thy-1 cell surface antigen(THY1)		COL3A1	collagen type III alpha 1 chain(COL3A1)		COL4A2	collagen type IV alpha 2 chain(COL4A2)		COL4A1	collagen type IV alpha 1 chain(COL4A1)		TNFRSF11B	TNF receptor superfamily member 11b(TNFRSF11B)		COL4A1	collagen type IV alpha 1 chain(COL4A1)		LIF	LIF interleukin 6 family cytokine(LIF)		BIRC5	baculoviral IAP repeat containing 5(BIRC5)		BIRC5	baculoviral IAP repeat containing 5(BIRC5)		COL4A1	collagen type IV alpha 1 chain(COL4A1)
RARRES1	10		ANGPT2	angiopoietin 2(ANGPT2)			UP_SEQ_FEATURE	CARBOHYD:N-linked (GlcNAc...) asparagine	82	42.1	4.2e-11	5.8e-08		S100A10	S100 calcium binding protein A10(S100A10)		ETV4	ETS variant transcription factor 4(ETV4)		CDH11	cadherin 11(CDH11)		COL5A1	collagen type V alpha 1 chain(COL5A1)		COL6A3	collagen type VI alpha 3 chain(COL6A3)		COL4A2	collagen type IV alpha 2 chain(COL4A2)		TNFRSF12A	TNF receptor superfamily member 12A(TNFRSF12A)		COL4A2	collagen type IV alpha 2 chain(COL4A2)		NOX4	NADPH oxidase 4(NOX4)		CHEK1	checkpoint kinase 1(CHEK1)		COL4A1	collagen type IV alpha 1 chain(COL4A1)		COL4A2	collagen type IV alpha 2 chain(COL4A2)
SPP1	10		ANTXR1	ANTXR cell adhesion molecule 1(ANTXR1)			UP_KW_PTM	Disulfide bond	81	41.5	3.2e-07	2.7e-06		S100A9	S100 calcium binding protein A9(S100A9)		FANCI	FA complementation group I(FANCI)		CDH3	cadherin 3(CDH3)		ESM1	endothelial cell specific molecule 1(ESM1)		FN1	fibronectin 1(FN1)		COL6A3	collagen type VI alpha 3 chain(COL6A3)		TPX2	TPX2 microtubule nucleation factor(TPX2)		COL6A3	collagen type VI alpha 3 chain(COL6A3)		CDC6	cell division cycle 6(CDC6)		CLDN1	claudin 1(CLDN1)		COL4A2	collagen type IV alpha 2 chain(COL4A2)		COL6A3	collagen type VI alpha 3 chain(COL6A3)
CD9	9		APOE	apolipoprotein E(APOE)			UP_KW_CELLULAR_COMPONENT	Secreted	74	37.9	1.1e-21	2e-20		TIMP1	TIMP metallopeptidase inhibitor 1(TIMP1)		LRP8	LDL receptor related protein 8(LRP8)		CLDN1	claudin 1(CLDN1)		FBN1	fibrillin 1(FBN1)		ITGA5	integrin subunit alpha 5(ITGA5)		FN1	fibronectin 1(FN1)		YBX3	Y-box binding protein 3(YBX3)		FN1	fibronectin 1(FN1)		GPNMB	glycoprotein nmb(GPNMB)		C3	complement C3(C3)		EDNRA	endothelin receptor type A(EDNRA)		FN1	fibronectin 1(FN1)
COL4A2	9		AQP1	aquaporin 1 (Colton blood group)(AQP1)			GOTERM_CC_DIRECT	extracellular space	72	36.9	5.8e-25	2e-22		THY1	Thy-1 cell surface antigen(THY1)		MYBL2	MYB proto-oncogene like 2(MYBL2)		COL1A1	collagen type I alpha 1 chain(COL1A1)		FAP	fibroblast activation protein alpha(FAP)		ITGB5	integrin subunit beta 5(ITGB5)		HSP90AB1	heat shock protein 90 alpha family class B member 1(HSP90AB1)		BIRC5	baculoviral IAP repeat containing 5(BIRC5)		ITGA5	integrin subunit alpha 5(ITGA5)		INHBA	inhibin subunit beta A(INHBA)		DGKH	diacylglycerol kinase eta(DGKH)		FN1	fibronectin 1(FN1)		ITGA5	integrin subunit alpha 5(ITGA5)
COL5A2	9		ASPN	asporin(ASPN)			GOTERM_CC_DIRECT	extracellular region	71	36.4	1.3e-21	2.2e-19		ACTN1	actinin alpha 1(ACTN1)		RUVBL1	RuvB like AAA ATPase 1(RUVBL1)		COL5A1	collagen type V alpha 1 chain(COL5A1)		FN1	fibronectin 1(FN1)		LAMA5	laminin subunit alpha 5(LAMA5)		ITGA5	integrin subunit alpha 5(ITGA5)		CHEK1	checkpoint kinase 1(CHEK1)		ITGB5	integrin subunit beta 5(ITGB5)		IGFBP7	insulin like growth factor binding protein 7(IGFBP7)		HSP90AB1	heat shock protein 90 alpha family class B member 1(HSP90AB1)		HSP90AB1	heat shock protein 90 alpha family class B member 1(HSP90AB1)		ITGB5	integrin subunit beta 5(ITGB5)
COL1A1	9		ATP1B3	ATPase Na+/K+ transporting subunit beta 3(ATP1B3)			UP_KW_DOMAIN	Repeat	71	36.4	0.0034	0.019		AHSA1	activator of HSP90 ATPase activity 1(AHSA1)		SKP2	S-phase kinase associated protein 2(SKP2)		COL6A3	collagen type VI alpha 3 chain(COL6A3)		GPNMB	glycoprotein nmb(GPNMB)		LAMC2	laminin subunit gamma 2(LAMC2)		ITGB5	integrin subunit beta 5(ITGB5)		LGALS1	galectin 1(LGALS1)		LAMA5	laminin subunit alpha 5(LAMA5)		IFITM1	interferon induced transmembrane protein 1(IFITM1)		IFITM1	interferon induced transmembrane protein 1(IFITM1)		LAMA5	laminin subunit alpha 5(LAMA5)		LAMA5	laminin subunit alpha 5(LAMA5)
CDH3	9		BGN	biglycan(BGN)			GOTERM_CC_DIRECT	plasma membrane	63	32.3	0.036	0.3		APOE	apolipoprotein E(APOE)		S100A10	S100 calcium binding protein A10(S100A10)		COL12A1	collagen type XII alpha 1 chain(COL12A1)		ITGA5	integrin subunit alpha 5(ITGA5)		NOTCH3	notch receptor 3(NOTCH3)		LAMA5	laminin subunit alpha 5(LAMA5)		GREM1	gremlin 1, DAN family BMP antagonist(GREM1)		LAMC2	laminin subunit gamma 2(LAMC2)		PDPN	podoplanin(PDPN)		IFITM2	interferon induced transmembrane protein 2(IFITM2)		LAMC2	laminin subunit gamma 2(LAMC2)		LAMC2	laminin subunit gamma 2(LAMC2)
SERPINH1	9		BHLHE40	basic helix-loop-helix family member e40(BHLHE40)			GOTERM_CC_DIRECT	nucleoplasm	52	26.7	0.012	0.15		AQP1	aquaporin 1 (Colton blood group)(AQP1)		TPX2	TPX2 microtubule nucleation factor(TPX2)		FAP	fibroblast activation protein alpha(FAP)		ITGB5	integrin subunit beta 5(ITGB5)		PTGS2	prostaglandin-endoperoxide synthase 2(PTGS2)		LAMC2	laminin subunit gamma 2(LAMC2)		IFI6	interferon alpha inducible protein 6(IFI6)		PGF	placental growth factor(PGF)		PTGS2	prostaglandin-endoperoxide synthase 2(PTGS2)		IFITM3	interferon induced transmembrane protein 3(IFITM3)		NOTCH3	notch receptor 3(NOTCH3)		SPP1	secreted phosphoprotein 1(SPP1)
COL6A3	9		BIRC5	baculoviral IAP repeat containing 5(BIRC5)			GOTERM_CC_DIRECT	extracellular exosome	47	24.1	1.4e-07	6.1e-06		AGO2.	argonaute RISC catalytic component 2(AGO2)		AHSA1	activator of HSP90 ATPase activity 1(AHSA1)		FN1	fibronectin 1(FN1)		ITGBL1	integrin subunit beta like 1(ITGBL1)		PKM	pyruvate kinase M1/2(PKM)		OSMR	oncostatin M receptor(OSMR)		MCM2	minichromosome maintenance complex component 2(MCM2)		SPP1	secreted phosphoprotein 1(SPP1)		RARRES1	retinoic acid receptor responder 1(RARRES1)		PTGS2	prostaglandin-endoperoxide synthase 2(PTGS2)		PGF	placental growth factor(PGF)		THBS1	thrombospondin 1(THBS1)
LGALS1	9		BMP1	bone morphogenetic protein 1(BMP1)			GOTERM_CC_DIRECT	membrane	46	23.6	0.026	0.26		BGN	biglycan(BGN)		AGO2.	argonaute RISC catalytic component 2(AGO2)		GPNMB	glycoprotein nmb(GPNMB)		ICAM1	intercellular adhesion molecule 1(ICAM1)		SPP1	secreted phosphoprotein 1(SPP1)		PGF	placental growth factor(PGF)		RTKN	rhotekin(RTKN)		THBS1	thrombospondin 1(THBS1)		SFRP4	secreted frizzled related protein 4(SFRP4)		STK3	serine/threonine kinase 3(STK3)		PTGS2	prostaglandin-endoperoxide synthase 2(PTGS2)		THBS2	thrombospondin 2(THBS2)
CXCL8	9		BUB1	BUB1 mitotic checkpoint serine/threonine kinase(BUB1)			UP_KW_PTM	Ubl conjugation	42	21.5	0.098	0.26		CDH11	cadherin 11(CDH11)		BIRC5	baculoviral IAP repeat containing 5(BIRC5)		IGFBP7	insulin like growth factor binding protein 7(IGFBP7)		LAMA5	laminin subunit alpha 5(LAMA5)		STAT1	signal transducer and activator of transcription 1(STAT1)		SPP1	secreted phosphoprotein 1(SPP1)		STK3	serine/threonine kinase 3(STK3)		THBS2	thrombospondin 2(THBS2)		STK3	serine/threonine kinase 3(STK3)		STAT1	signal transducer and activator of transcription 1(STAT1)		STAT1	signal transducer and activator of transcription 1(STAT1)		THBS4	thrombospondin 4(THBS4)
COL4A1	9		C3	complement C3(C3)			UP_KW_LIGAND	Calcium	36	18.5	2.9e-10	6.1e-09		CTSB	cathepsin B(CTSB)		BHLHE40	basic helix-loop-helix family member e40(BHLHE40)		ITGA5	integrin subunit alpha 5(ITGA5)		SPP1	secreted phosphoprotein 1(SPP1)		THBS1	thrombospondin 1(THBS1)		THBS1	thrombospondin 1(THBS1)		SULF1	sulfatase 1(SULF1)		THBS4	thrombospondin 4(THBS4)		THBS1	thrombospondin 1(THBS1)		STIP1	stress induced phosphoprotein 1(STIP1)		TGFBR1	transforming growth factor beta receptor 1(TGFBR1)
LY6E	9		CBX3	chromobox 3(CBX3)			UP_KW_CELLULAR_COMPONENT	Extracellular matrix	32	16.4	2.7e-23	9.4e-22		CRABP2	cellular retinoic acid binding protein 2(CRABP2)		CDC20	cell division cycle 20(CDC20)		ITGB5	integrin subunit beta 5(ITGB5)		THBS1	thrombospondin 1(THBS1)		THBS2	thrombospondin 2(THBS2)		THBS2	thrombospondin 2(THBS2)		THBS1	thrombospondin 1(THBS1)		ZYX	zyxin(ZYX)
ACTN1	9		CD44	CD44 molecule (Indian blood group)(CD44)			UP_KW_PTM	Isopeptide bond	32	16.4	0.063	0.18		CSE1L	chromosome segregation 1 like(CSE1L)		CDC6	cell division cycle 6(CDC6)		ITGBL1	integrin subunit beta like 1(ITGBL1)		THBS4	thrombospondin 4(THBS4)		THBS4	thrombospondin 4(THBS4)		THBS4	thrombospondin 4(THBS4)		TGFBR1	transforming growth factor beta receptor 1(TGFBR1)
ITGA5	9		CD9	CD9 molecule(CD9)			GOTERM_BP_DIRECT	signal transduction	31	15.9	9.4e-06	0.0018		COL1A2	collagen type I alpha 2 chain(COL1A2)		CRABP2	cellular retinoic acid binding protein 2(CRABP2)		ICAM1	intercellular adhesion molecule 1(ICAM1)
ETV4	9		CDC20	cell division cycle 20(CDC20)			GOTERM_CC_DIRECT	cell surface	30	15.4	2.8e-12	1.6e-10		COL4A2	collagen type IV alpha 2 chain(COL4A2)		CHEK1	checkpoint kinase 1(CHEK1)		IL32	interleukin 32(IL32)
C3	9		CDC25B	cell division cycle 25B(CDC25B)			UP_SEQ_FEATURE	COMPBIAS:Pro residues	29	14.9	0.025	0.76		COL6A3	collagen type VI alpha 3 chain(COL6A3)		CBX3	chromobox 3(CBX3)		LAMC2	laminin subunit gamma 2(LAMC2)
TIMP1	9		CDC6	cell division cycle 6(CDC6)			GOTERM_MF_DIRECT	identical protein binding	29	14.9	0.0092	0.18		COL12A1	collagen type XII alpha 1 chain(COL12A1)		CSTF2	cleavage stimulation factor subunit 2(CSTF2)		NID2	nidogen 2(NID2)
CLDN1	9		CDH11	cadherin 11(CDH11)			GOTERM_BP_DIRECT	cell adhesion	28	14.4	8.5e-12	7.4e-09		C3	complement C3(C3)		DTL	denticleless E3 ubiquitin protein ligase homolog(DTL)		PODXL	podocalyxin like(PODXL)
PMEPA1	9		CDH3	cadherin 3(CDH3)			UP_KW_MOLECULAR_FUNCTION	Hydrolase	28	14.4	0.053	0.41		CST4	cystatin S(CST4)		ENC1	ectodermal-neural cortex 1(ENC1)		SPP1	secreted phosphoprotein 1(SPP1)
ZYX	9		CEBPB	CCAAT enhancer binding protein beta(CEBPB)			GOTERM_CC_DIRECT	endoplasmic reticulum lumen	26	13.3	1.4e-16	1.2e-14		FSCN1	fascin actin-bundling protein 1(FSCN1)		ECT2	epithelial cell transforming 2(ECT2)		THBS1	thrombospondin 1(THBS1)
SULF2	9		CEMIP	cell migration inducing hyaluronidase 1(CEMIP)			GOTERM_CC_DIRECT	extracellular matrix	26	13.3	1.8e-18	2e-16		FN1	fibronectin 1(FN1)		FSCN1	fascin actin-bundling protein 1(FSCN1)		THBS2	thrombospondin 2(THBS2)
THY1	9		CHEK1	checkpoint kinase 1(CHEK1)			GOTERM_MF_DIRECT	calcium ion binding	24	12.3	2.6e-06	0.00015		LGALS1	galectin 1(LGALS1)		FOXM1	forkhead box M1(FOXM1)		THBS4	thrombospondin 4(THBS4)
TEAD4	9		CKS1B	CDC28 protein kinase regulatory subunit 1B(CKS1B)			GOTERM_MF_DIRECT	extracellular matrix structural constituent	24	12.3	1.3e-21	5.4e-19		GGH	gamma-glutamyl hydrolase(GGH)		HSP90AB1	heat shock protein 90 alpha family class B member 1(HSP90AB1)		VCAN	versican(VCAN)
THBS2	9		CLDN1	claudin 1(CLDN1)			UP_KW_BIOLOGICAL_PROCESS	Cell adhesion	23	11.8	3.6e-08	2.9e-06		GM2A	ganglioside GM2 activator(GM2A)		ICAM1	intercellular adhesion molecule 1(ICAM1)
RAB31	9		CLEC5A	C-type lectin domain containing 5A(CLEC5A)			GOTERM_MF_DIRECT	ATP binding	22	11.3	0.099	0.95		GDF15	growth differentiation factor 15(GDF15)		IFITM3	interferon induced transmembrane protein 3(IFITM3)
PLA2G7	9		COL10A1	collagen type X alpha 1 chain(COL10A1)			UP_KW_BIOLOGICAL_PROCESS	Cell cycle	22	11.3	3e-05	0.00081		HSP90AB1	heat shock protein 90 alpha family class B member 1(HSP90AB1)		KIF23	kinesin family member 23(KIF23)
TRIM29	9		COL11A1	collagen type XI alpha 1 chain(COL11A1)			GOTERM_CC_DIRECT	endoplasmic reticulum	21	10.8	0.0063	0.11		IGFBP7	insulin like growth factor binding protein 7(IGFBP7)		KIF2C	kinesin family member 2C(KIF2C)
S100A9	9		COL12A1	collagen type XII alpha 1 chain(COL12A1)			UP_SEQ_FEATURE	CROSSLNK:Glycyl lysine isopeptide (Lys-Gly) (interchain with G-Cter in SUMO2)	20	10.3	0.028	0.78		ITGB5	integrin subunit beta 5(ITGB5)		MKI67	marker of proliferation Ki-67(MKI67)
BMP1	8		COL1A1	collagen type I alpha 1 chain(COL1A1)			GOTERM_BP_DIRECT	apoptotic process	18	9.2	0.00012	0.01		ICAM1	intercellular adhesion molecule 1(ICAM1)		MCM2	minichromosome maintenance complex component 2(MCM2)
MCM2	8		COL1A2	collagen type I alpha 2 chain(COL1A2)			KEGG_PATHWAY	Human papillomavirus infection	18	9.2	3.6e-06	0.00012		LAMA5	laminin subunit alpha 5(LAMA5)		MCM4	minichromosome maintenance complex component 4(MCM4)
CDH11	8		COL3A1	collagen type III alpha 1 chain(COL3A1)			GOTERM_MF_DIRECT	integrin binding	18	9.2	5.9e-13	1.2e-10		MMP7	matrix metallopeptidase 7(MMP7)		MCM7	minichromosome maintenance complex component 7(MCM7)
COL12A1	8		COL4A1	collagen type IV alpha 1 chain(COL4A1)			KEGG_PATHWAY	PI3K-Akt signaling pathway	18	9.2	1.1e-05	0.00029		NID2	nidogen 2(NID2)		PKM	pyruvate kinase M1/2(PKM)
ATP1B3	8		COL4A2	collagen type IV alpha 2 chain(COL4A2)			GOTERM_BP_DIRECT	extracellular matrix organization	17	8.7	5.5e-11	3.2e-08		PLAU	plasminogen activator, urokinase(PLAU)		RRS1	ribosome biogenesis regulator 1 homolog(RRS1)
CDC25B	8		COL5A1	collagen type V alpha 1 chain(COL5A1)			KEGG_PATHWAY	Focal adhesion	17	8.7	2.2e-08	2.1e-06		PODXL	podocalyxin like(PODXL)		STAT1	signal transducer and activator of transcription 1(STAT1)
ANGPT2	8		COL5A2	collagen type V alpha 2 chain(COL5A2)			GOTERM_MF_DIRECT	protein homodimerization activity	17	8.7	0.004	0.1		PCOLCE	procollagen C-endopeptidase enhancer(PCOLCE)		STIP1	stress induced phosphoprotein 1(STIP1)
COL10A1	8		COL6A3	collagen type VI alpha 3 chain(COL6A3)			UP_KW_DOMAIN	Collagen	16	8.2	1.1e-13	1.3e-12		PKM	pyruvate kinase M1/2(PKM)		TGFBR1	transforming growth factor beta receptor 1(TGFBR1)
BGN	8		COLGALT1	collagen beta(1-O)galactosyltransferase 1(COLGALT1)			GOTERM_BP_DIRECT	collagen fibril organization	16	8.2	6e-16	1.1e-12		RARRES1	retinoic acid receptor responder 1(RARRES1)		UBE2C	ubiquitin conjugating enzyme E2 C(UBE2C)
IFI6	8		CPXM1	carboxypeptidase X, M14 family member 1(CPXM1)			GOTERM_CC_DIRECT	focal adhesion	16	8.2	1.3e-05	0.00051		SPP1	secreted phosphoprotein 1(SPP1)
COL3A1	8		CRABP2	cellular retinoic acid binding protein 2(CRABP2)			GOTERM_CC_DIRECT	macromolecular complex	16	8.2	0.0022	0.05		SERPINE1	serpin family E member 1(SERPINE1)
MFAP2	8		CSE1L	chromosome segregation 1 like(CSE1L)			GOTERM_BP_DIRECT	negative regulation of cell proliferation	16	8.2	4.8e-05	0.0056		THBS1	thrombospondin 1(THBS1)
FAP	8		CST1	cystatin SN(CST1)			KEGG_PATHWAY	Pathways in cancer	16	8.2	0.0076	0.12		THBS4	thrombospondin 4(THBS4)
COL11A1	8		CST2	cystatin SA(CST2)			UP_KW_BIOLOGICAL_PROCESS	Apoptosis	15	7.7	0.0041	0.056		TGM2	transglutaminase 2(TGM2)
CD44	8		CST4	cystatin S(CST4)			UP_KW_BIOLOGICAL_PROCESS	Cell division	15	7.7	0.00028	0.0045
PCOLCE	8		CSTF2	cleavage stimulation factor subunit 2(CSTF2)			GOTERM_CC_DIRECT	collagen trimer	15	7.7	1.9e-13	1.3e-11
FN1	8		CTHRC1	collagen triple helix repeat containing 1(CTHRC1)			KEGG_PATHWAY	ECM-receptor interaction	15	7.7	1.8e-11	3.5e-09
ITGB5	8		CTSB	cathepsin B(CTSB)			UP_KW_BIOLOGICAL_PROCESS	Host-virus interaction	15	7.7	0.023	0.16
EPHB2	8		CXCL1	C-X-C motif chemokine ligand 1(CXCL1)			GOTERM_BP_DIRECT	positive regulation of cell proliferation	15	7.7	0.00092	0.046
ICAM1	8		CXCL8	C-X-C motif chemokine ligand 8(CXCL8)			GOTERM_BP_DIRECT	angiogenesis	14	7.2	1.3e-06	0.00039
MCM7	8		DGKH	diacylglycerol kinase eta(DGKH)			UP_KW_CELLULAR_COMPONENT	Chromosome	14	7.2	0.011	0.065
TNFRSF11B	8		DTL	denticleless E3 ubiquitin protein ligase homolog(DTL)			INTERPRO	Epidermal growth factor-like domain	14	7.2	1.5e-06	0.00026
CST2	8		DUSP14	dual specificity phosphatase 14(DUSP14)			GOTERM_MF_DIRECT	heparin binding	14	7.2	3.6e-08	3.7e-06
AQP1	8		ECT2	epithelial cell transforming 2(ECT2)			GOTERM_BP_DIRECT	negative regulation of apoptotic process	14	7.2	0.0025	0.083
FCER1G	8		EDNRA	endothelin receptor type A(EDNRA)			GOTERM_BP_DIRECT	positive regulation of cell migration	14	7.2	2.2e-06	0.00055
MSR1	8		ENC1	ectodermal-neural cortex 1(ENC1)			GOTERM_CC_DIRECT	apical plasma membrane	13	6.7	0.00044	0.012
GM2A	8		EPHB2	EPH receptor B2(EPHB2)			GOTERM_BP_DIRECT	cell division	13	6.7	0.00038	0.024
VCAN	8		ESM1	endothelial cell specific molecule 1(ESM1)			UP_KW_CELLULAR_COMPONENT	Cell junction	13	6.7	0.0011	0.0095
MMP7	8		ETV4	ETS variant transcription factor 4(ETV4)			INTERPRO	Collagen triple helix repeat	13	6.7	2.8e-11	1.4e-08
CST4	8		EXO1	exonuclease 1(EXO1)			UP_SEQ_FEATURE	DISULFID:Interchain	13	6.7	1.4e-07	2.8e-05
DUSP14	8		FAM83D	family with sequence similarity 83 member D(FAM83D)			UP_KW_DOMAIN	EGF-like domain	13	6.7	1.9e-05	0.00015
FSCN1	8		FANCI	FA complementation group I(FANCI)			UP_KW_PTM	Hydroxylation	13	6.7	1e-05	6.6e-05
LRP8	8		FAP	fibroblast activation protein alpha(FAP)			UP_KW_BIOLOGICAL_PROCESS	Mitosis	13	6.7	0.00012	0.0025
PRPF4	8		FBN1	fibrillin 1(FBN1)			GOTERM_CC_DIRECT	perinuclear region of cytoplasm	13	6.7	0.048	0.37
SULF1	8		FCER1G	Fc epsilon receptor Ig(FCER1G)			KEGG_PATHWAY	AGE-RAGE signaling pathway in diabetic complications	12	6.2	1.4e-07	8.9e-06
TRIP13	8		FGD6	FYVE, RhoGEF and PH domain containing 6(FGD6)			GOTERM_CC_DIRECT	basement membrane	12	6.2	1.4e-09	7e-08
COLGALT1	8		FKBP10	FKBP prolyl isomerase 10(FKBP10)			GOTERM_BP_DIRECT	cell migration	12	6.2	9e-05	0.0097
CEMIP	8		FN1	fibronectin 1(FN1)			SMART	EGF	12	6.2	0.00012	0.0063
NT5DC2	8		FOXM1	forkhead box M1(FOXM1)			UP_SEQ_FEATURE	MOTIF:Cell attachment site	12	6.2	6.1e-10	4.3e-07
GDF15	8		FSCN1	fascin actin-bundling protein 1(FSCN1)			KEGG_PATHWAY	Protein digestion and absorption	12	6.2	1.9e-07	9.1e-06
SPARC	8		FXYD5	FXYD domain containing ion transport regulator 5(FXYD5)			GOTERM_BP_DIRECT	proteolysis	12	6.2	0.0053	0.14
THBS1	8		GDF15	growth differentiation factor 15(GDF15)			GOTERM_MF_DIRECT	receptor binding	12	6.2	0.0033	0.09
AGO2.	8		GGH	gamma-glutamyl hydrolase(GGH)			GOTERM_BP_DIRECT	regulation of apoptotic process	12	6.2	2.9e-05	0.0042
IFITM1	8		GINS1	GINS complex subunit 1(GINS1)			KEGG_PATHWAY	Amoebiasis	11	5.6	1.5e-06	6e-05
KIF23	8		GJB2	gap junction protein beta 2(GJB2)			UP_KW_BIOLOGICAL_PROCESS	Angiogenesis	11	5.6	4.7e-06	0.00019
SNRPB	8		GM2A	ganglioside GM2 activator(GM2A)			KEGG_PATHWAY	Cell cycle	11	5.6	7.1e-05	0.0017
CTHRC1	8		GPNMB	glycoprotein nmb(GPNMB)			GOTERM_BP_DIRECT	cell-cell adhesion	11	5.6	2.2e-05	0.0035
SKP2	8		GREM1	gremlin 1, DAN family BMP antagonist(GREM1)			KEGG_PATHWAY	Cytokine-cytokine receptor interaction	11	5.6	0.0091	0.14
TMEM185B	8		GRINA	glutamate ionotropic receptor NMDA type subunit associated protein 1(GRINA)			UP_SEQ_FEATURE	DOMAIN:EGF-like	11	5.6	4.7e-05	0.0054
TGM2	8		HSP90AB1	heat shock protein 90 alpha family class B member 1(HSP90AB1)			GOTERM_MF_DIRECT	enzyme binding	11	5.6	0.0061	0.13
ESM1	8		ICAM1	intercellular adhesion molecule 1(ICAM1)			GOTERM_CC_DIRECT	external side of plasma membrane	11	5.6	0.015	0.18
FGD6	8		IFI6	interferon alpha inducible protein 6(IFI6)			GOTERM_MF_DIRECT	extracellular matrix structural constituent conferring tensile strength	11	5.6	2.1e-11	2.9e-09
SFRP4	8		IFITM1	interferon induced transmembrane protein 1(IFITM1)			GOTERM_BP_DIRECT	inflammatory response	11	5.6	0.01	0.23
OSMR	8		IFITM2	interferon induced transmembrane protein 2(IFITM2)			UP_KW_BIOLOGICAL_PROCESS	Innate immunity	11	5.6	0.022	0.16
SLCO3A1	8		IFITM3	interferon induced transmembrane protein 3(IFITM3)			UP_KW_PTM	Proteoglycan	11	5.6	2.6e-07	2.7e-06
OLFML2B	8		IGFBP7	insulin like growth factor binding protein 7(IGFBP7)			GOTERM_BP_DIRECT	response to xenobiotic stimulus	11	5.6	0.00039	0.024
TSN	8		IL32	interleukin 32(IL32)			GOTERM_BP_DIRECT	skeletal system development	11	5.6	7.6e-07	0.00026
PDPN	8		INHBA	inhibin subunit beta A(INHBA)			GOTERM_MF_DIRECT	cadherin binding	10	5.1	0.0054	0.13
ANTXR1	8		ITGA5	integrin subunit alpha 5(ITGA5)			UP_KW_PTM	Cleavage on pair of basic residues	10	5.1	0.015	0.076
SRPX2	8		ITGB5	integrin subunit beta 5(ITGB5)			UP_SEQ_FEATURE	CROSSLNK:Glycyl lysine isopeptide (Lys-Gly) (interchain with G-Cter in SUMO2); alternate	10	5.1	0.0053	0.24
KLHL23	8		ITGBL1	integrin subunit beta like 1(ITGBL1)			GOTERM_BP_DIRECT	positive regulation of angiogenesis	10	5.1	3.6e-05	0.0045
TGFBR1	8		JPH1	junctophilin 1(JPH1)			GOTERM_BP_DIRECT	positive regulation of apoptotic process	10	5.1	0.0058	0.15
ECT2	7		KIF23	kinesin family member 23(KIF23)			GOTERM_BP_DIRECT	positive regulation of gene expression	10	5.1	0.067	0.77
LIF	7		KIF2C	kinesin family member 2C(KIF2C)			GOTERM_MF_DIRECT	ATPase activity	9	4.6	0.082	0.87
CHEK1	7		KLHL23	kelch like family member 23(KLHL23)			UP_SEQ_FEATURE	CARBOHYD:O-linked (Xyl...) (chondroitin sulfate) serine	9	4.6	2.1e-08	5.8e-06
FOXM1	7		KRT80	keratin 80(KRT80)			GOTERM_BP_DIRECT	cell cycle	9	4.6	0.027	0.47
LBR	7		LAMA5	laminin subunit alpha 5(LAMA5)			GOTERM_BP_DIRECT	cell-cell signaling	9	4.6	0.0021	0.083
NOTCH3	7		LAMC2	laminin subunit gamma 2(LAMC2)			GOTERM_MF_DIRECT	collagen binding	9	4.6	4.2e-07	2.9e-05
HSP90AB1	7		LBR	lamin B receptor(LBR)			GOTERM_MF_DIRECT	cytokine activity	9	4.6	0.00077	0.025
INHBA	7		LGALS1	galectin 1(LGALS1)			UP_SEQ_FEATURE	DOMAIN:EGF-like 1	9	4.6	3.2e-05	0.004
BIRC5	7		LIF	LIF interleukin 6 family cytokine(LIF)			SMART	EGF_CA	9	4.6	0.0006	0.024
COL1A2	7		LIPG	lipase G, endothelial type(LIPG)			INTERPRO	EGF-like calcium-binding	9	4.6	5.7e-05	0.0059
MAD2L1	7		LPCAT1	lysophosphatidylcholine acyltransferase 1(LPCAT1)			GOTERM_MF_DIRECT	growth factor activity	9	4.6	0.00031	0.012
CDC20	7		LRP8	LDL receptor related protein 8(LRP8)			UP_KW_MOLECULAR_FUNCTION	Heparin-binding	9	4.6	9.3e-06	0.00058
COL5A1	7		LY6E	lymphocyte antigen 6 family member E(LY6E)			KEGG_PATHWAY	MicroRNAs in cancer	9	4.6	0.072	0.63
IGFBP7	7		MAD2L1	mitotic arrest deficient 2 like 1(MAD2L1)			UP_SEQ_FEATURE	MOTIF:Nuclear localization signal	9	4.6	0.063	1
OSGIN2	7		MCM2	minichromosome maintenance complex component 2(MCM2)			UP_KW_MOLECULAR_FUNCTION	Protease inhibitor	9	4.6	8.1e-05	0.0025
CEBPB	7		MCM4	minichromosome maintenance complex component 4(MCM4)			GOTERM_CC_DIRECT	basolateral plasma membrane	8	4.1	0.011	0.15
CSE1L	7		MCM7	minichromosome maintenance complex component 7(MCM7)			GOTERM_BP_DIRECT	cell proliferation	8	4.1	0.0018	0.075
PGF	7		MFAP2	microfibril associated protein 2(MFAP2)			GOTERM_BP_DIRECT	cell-matrix adhesion	8	4.1	9.5e-05	0.0097
CST1	7		MKI67	marker of proliferation Ki-67(MKI67)			GOTERM_CC_DIRECT	chromosome	8	4.1	0.011	0.15
CKS1B	7		MMP11	matrix metallopeptidase 11(MMP11)			INTERPRO	Concanavalin A-like lectin/glucanase, subgroup	8	4.1	0.0093	0.23
GRINA	7		MMP3	matrix metallopeptidase 3(MMP3)			UP_KW_MOLECULAR_FUNCTION	Cytokine	8	4.1	0.0057	0.071
LAMA5	7		MMP7	matrix metallopeptidase 7(MMP7)			UP_KW_DISEASE	Dwarfism	8	4.1	0.017	0.16
PODXL	7		MRTO4	MRT4 homolog, ribosome maturation factor(MRTO4)			INTERPRO	EF-hand-like domain	8	4.1	0.02	0.36
MCM4	7		MSR1	macrophage scavenger receptor 1(MSR1)			UP_KW_MOLECULAR_FUNCTION	Growth factor	8	4.1	0.00065	0.013
BUB1	7		MYBL2	MYB proto-oncogene like 2(MYBL2)			GOTERM_BP_DIRECT	integrin-mediated signaling pathway	8	4.1	0.00011	0.01
NEK2	7		NEK2	NIMA related kinase 2(NEK2)			GOTERM_CC_DIRECT	membrane raft	8	4.1	0.0087	0.15
PKM	7		NID2	nidogen 2(NID2)			GOTERM_BP_DIRECT	multicellular organism development	8	4.1	0.00052	0.029
MYBL2	7		NOTCH3	notch receptor 3(NOTCH3)			GOTERM_BP_DIRECT	negative regulation of angiogenesis	8	4.1	0.00026	0.019
MMP3	7		NOX4	NADPH oxidase 4(NOX4)			GOTERM_BP_DIRECT	ossification	8	4.1	2.2e-05	0.0035
GJB2	7		NT5DC2	5'-nucleotidase domain containing 2(NT5DC2)			GOTERM_BP_DIRECT	positive regulation of protein kinase B signaling	8	4.1	0.0023	0.083
PRRX1	7		OLFML2B	olfactomedin like 2B(OLFML2B)			GOTERM_MF_DIRECT	protease binding	8	4.1	0.00015	0.0063
APOE	7		OSGIN2	oxidative stress induced growth inhibitor family member 2(OSGIN2)			KEGG_PATHWAY	Proteoglycans in cancer	8	4.1	0.026	0.29
MKI67	7		OSMR	oncostatin M receptor(OSMR)			UP_SEQ_FEATURE	REGION:Triple-helical region	8	4.1	1.1e-09	5.2e-07
EDNRA	7		PCOLCE	procollagen C-endopeptidase enhancer(PCOLCE)			GOTERM_BP_DIRECT	regulation of cell cycle	8	4.1	0.016	0.33
PTGS2	7		PDLIM7	PDZ and LIM domain 7(PDLIM7)			KEGG_PATHWAY	Small cell lung cancer	8	4.1	0.0003	0.0066
SERPINE1	7		PDPN	podoplanin(PDPN)			GOTERM_BP_DIRECT	cell morphogenesis	7	3.6	0.00051	0.029
CXCL1	7		PGF	placental growth factor(PGF)			GOTERM_CC_DIRECT	cell projection	7	3.6	0.011	0.15
CDC6	7		PHF19	PHD finger protein 19(PHF19)			UP_SEQ_FEATURE	CROSSLNK:Glycyl lysine isopeptide (Lys-Gly) (interchain with G-Cter in SUMO1); alternate	7	3.6	0.007	0.3
FBN1	7		PKM	pyruvate kinase M1/2(PKM)			UP_SEQ_FEATURE	DOMAIN:EF-hand	7	3.6	0.011	0.43
CRABP2	7		PLA2G7	phospholipase A2 group VII(PLA2G7)			INTERPRO	EGF-like calcium-binding, conserved site	7	3.6	0.00075	0.049
RTKN	7		PLAU	plasminogen activator, urokinase(PLAU)			GOTERM_BP_DIRECT	endodermal cell differentiation	7	3.6	4.7e-07	0.0002
KIF2C	7		PLXDC2	plexin domain containing 2(PLXDC2)			GOTERM_BP_DIRECT	gene expression	7	3.6	0.0025	0.083
VSNL1	7		PMEPA1	prostate transmembrane protein, androgen induced 1(PMEPA1)			KEGG_PATHWAY	IL-17 signaling pathway	7	3.6	0.0021	0.04
GINS1	7		PODXL	podocalyxin like(PODXL)			INTERPRO	Insulin-like growth factor binding protein, N-terminal	7	3.6	0.0033	0.1
FKBP10	7		PRPF4	pre-mRNA processing factor 4(PRPF4)			KEGG_PATHWAY	Kaposi sarcoma-associated herpesvirus infection	7	3.6	0.056	0.57
TNFRSF12A	7		PRRX1	paired related homeobox 1(PRRX1)			INTERPRO	Laminin G domain	7	3.6	2.8e-05	0.0036
CBX3	7		PTGS2	prostaglandin-endoperoxide synthase 2(PTGS2)			GOTERM_BP_DIRECT	mitotic cell cycle	7	3.6	0.004	0.11
FXYD5	7		PTPN12	protein tyrosine phosphatase non-receptor type 12(PTPN12)			KEGG_PATHWAY	Phagosome	7	3.6	0.02	0.26
STK3	7		RAB31	RAB31, member RAS oncogene family(RAB31)			GOTERM_BP_DIRECT	positive regulation of ERK1 and ERK2 cascade	7	3.6	0.025	0.44
IFITM3	7		RARRES1	retinoic acid receptor responder 1(RARRES1)			GOTERM_BP_DIRECT	positive regulation of protein phosphorylation	7	3.6	0.024	0.43
UBE2C	7		RASAL2	RAS protein activator like 2(RASAL2)			GOTERM_CC_DIRECT	receptor complex	7	3.6	0.018	0.2
EXO1	7		RCN3	reticulocalbin 3(RCN3)			GOTERM_CC_DIRECT	ruffle	7	3.6	0.00034	0.011
MRTO4	7		RRS1	ribosome biogenesis regulator 1 homolog(RRS1)			GOTERM_MF_DIRECT	signaling receptor activity	7	3.6	0.032	0.4
RRS1	7		RTKN	rhotekin(RTKN)			GOTERM_CC_DIRECT	spindle	7	3.6	0.0027	0.054
TGIF1	7		RUVBL1	RuvB like AAA ATPase 1(RUVBL1)			GOTERM_BP_DIRECT	wound healing	7	3.6	0.00039	0.024
LPCAT1	7		S100A10	S100 calcium binding protein A10(S100A10)			UP_KW_PTM	Zymogen	7	3.6	0.062	0.18
TNFRSF10B	7		S100A9	S100 calcium binding protein A9(S100A9)			GOTERM_BP_DIRECT	actin cytoskeleton organization	6	3.1	0.076	0.82
IL32	7		SERPINE1	serpin family E member 1(SERPINE1)			UP_KW_BIOLOGICAL_PROCESS	Antiviral defense	6	3.1	0.02	0.16
PHF19	7		SERPINH1	serpin family H member 1(SERPINH1)			UP_KW_CELLULAR_COMPONENT	Basement membrane	6	3.1	8.7e-05	0.001
RASAL2	7		SFRP4	secreted frizzled related protein 4(SFRP4)			GOTERM_CC_DIRECT	cell junction	6	3.1	0.069	0.48
DGKH	7		SKP2	S-phase kinase associated protein 2(SKP2)			GOTERM_BP_DIRECT	cellular response to amino acid stimulus	6	3.1	0.00039	0.024
LIPG	7		SLCO3A1	solute carrier organic anion transporter family member 3A1(SLCO3A1)			GOTERM_BP_DIRECT	cellular response to growth factor stimulus	6	3.1	0.00031	0.022
IFITM2	7		SNRPB	small nuclear ribonucleoprotein polypeptides B and B1(SNRPB)			GOTERM_BP_DIRECT	cellular response to lipopolysaccharide	6	3.1	0.044	0.63
FAM83D	7		SPARC	secreted protein acidic and cysteine rich(SPARC)			KEGG_PATHWAY	Cellular senescence	6	3.1	0.07	0.63
ENC1	7		SPHK1	sphingosine kinase 1(SPHK1)			UP_KW_CELLULAR_COMPONENT	Centromere	6	3.1	0.018	0.091
YBX3	7		SPP1	secreted phosphoprotein 1(SPP1)			SMART	COLFI	6	3.1	2.2e-07	3.5e-05
TOP2A	7		SRPX2	sushi repeat containing protein X-linked 2(SRPX2)			GOTERM_BP_DIRECT	cytokine-mediated signaling pathway	6	3.1	0.02	0.37
S100A10	7		STAT1	signal transducer and activator of transcription 1(STAT1)			GOTERM_BP_DIRECT	defense response to virus	6	3.1	0.081	0.85
TOP1MT	7		STIP1	stress induced phosphoprotein 1(STIP1)			GOTERM_BP_DIRECT	DNA replication	6	3.1	0.0068	0.17
DTL	7		STK3	serine/threonine kinase 3(STK3)			UP_KW_BIOLOGICAL_PROCESS	DNA replication	6	3.1	0.0048	0.056
AHSA1	7		SULF1	sulfatase 1(SULF1)			UP_SEQ_FEATURE	DOMAIN:EF-hand 1	6	3.1	0.03	0.81
TPX2	7		SULF2	sulfatase 2(SULF2)			UP_SEQ_FEATURE	DOMAIN:EF-hand 2	6	3.1	0.033	0.85
STIP1	7		TEAD4	TEA domain transcription factor 4(TEAD4)			UP_SEQ_FEATURE	DOMAIN:EGF-like 2	6	3.1	0.0026	0.13
GGH	7		TFPI2	tissue factor pathway inhibitor 2(TFPI2)			UP_SEQ_FEATURE	DOMAIN:Fibrillar collagen NC1	6	3.1	2.8e-08	6.6e-06
NOX4	7		TGFBR1	transforming growth factor beta receptor 1(TGFBR1)			UP_SEQ_FEATURE	DOMAIN:Laminin G-like	6	3.1	1.1e-05	0.0018
RUVBL1	7		TGIF1	TGFB induced factor homeobox 1(TGIF1)			SMART	EFh	6	3.1	0.059	0.94
NID2	7		TGM2	transglutaminase 2(TGM2)			INTERPRO	EF-Hand 1, calcium-binding site	6	3.1	0.034	0.5
ASPN	7		THBS1	thrombospondin 1(THBS1)			INTERPRO	EF-hand domain	6	3.1	0.082	1
TMEM158	7		THBS2	thrombospondin 2(THBS2)			INTERPRO	EGF-type aspartate/asparagine hydroxylation site	6	3.1	0.0042	0.12
FANCI	7		THBS4	thrombospondin 4(THBS4)			GOTERM_MF_DIRECT	extracellular matrix binding	6	3.1	1.6e-05	0.00075
RCN3	7		THY1	Thy-1 cell surface antigen(THY1)			INTERPRO	Fibrillar collagen, C-terminal	6	3.1	3.9e-08	1e-05
TREM2	7		TIMP1	TIMP metallopeptidase inhibitor 1(TIMP1)			GOTERM_BP_DIRECT	in utero embryonic development	6	3.1	0.061	0.73
SPHK1	7		TMEM158	transmembrane protein 158(TMEM158)			GOTERM_CC_DIRECT	kinetochore	6	3.1	0.018	0.2
STAT1	7		TMEM185B	transmembrane protein 185B(TMEM185B)			UP_KW_CELLULAR_COMPONENT	Kinetochore	6	3.1	0.0045	0.031
TNFAIP2	7		TNFAIP2	TNF alpha induced protein 2(TNFAIP2)			UP_KW_MOLECULAR_FUNCTION	Metalloprotease	6	3.1	0.029	0.25
KRT80	7		TNFRSF10B	TNF receptor superfamily member 10b(TNFRSF10B)			GOTERM_CC_DIRECT	mitotic spindle	6	3.1	0.011	0.15
JPH1	7		TNFRSF11B	TNF receptor superfamily member 11b(TNFRSF11B)			GOTERM_BP_DIRECT	negative regulation of cysteine-type endopeptidase activity involved in apoptotic process	6	3.1	0.00021	0.017
CLEC5A	7		TNFRSF12A	TNF receptor superfamily member 12A(TNFRSF12A)			GOTERM_BP_DIRECT	negative regulation of endothelial cell proliferation	6	3.1	3.6e-05	0.0045
PDLIM7	7		TOP1MT	DNA topoisomerase I mitochondrial(TOP1MT)			UP_KW_DISEASE	Osteogenesis imperfecta	6	3.1	1.5e-05	0.00055
CSTF2	7		TOP2A	DNA topoisomerase II alpha(TOP2A)			GOTERM_CC_DIRECT	platelet alpha granule lumen	6	3.1	0.00042	0.012
GPNMB	7		TPX2	TPX2 microtubule nucleation factor(TPX2)			GOTERM_BP_DIRECT	positive regulation of peptidyl-tyrosine phosphorylation	6	3.1	0.0025	0.083
CPXM1	7		TREM2	triggering receptor expressed on myeloid cells 2(TREM2)			UP_SEQ_FEATURE	PROPEP:C-terminal propeptide	6	3.1	3.5e-09	1.2e-06
GREM1	7		TRIM29	tripartite motif containing 29(TRIM29)			GOTERM_MF_DIRECT	protein C-terminus binding	6	3.1	0.046	0.51
LAMC2	7		TRIP13	thyroid hormone receptor interactor 13(TRIP13)			KEGG_PATHWAY	Relaxin signaling pathway	6	3.1	0.036	0.38
BHLHE40	7		TSN	translin(TSN)			GOTERM_BP_DIRECT	response to hypoxia	6	3.1	0.029	0.48
THBS4	7		UBE2C	ubiquitin conjugating enzyme E2 C(UBE2C)			GOTERM_MF_DIRECT	serine-type endopeptidase activity	6	3.1	0.042	0.48
ADAMTS9	7		VCAN	versican(VCAN)			GOTERM_CC_DIRECT	spindle pole	6	3.1	0.0093	0.15
PLXDC2	7		VSNL1	visinin like 1(VSNL1)			KEGG_PATHWAY	TGF-beta signaling pathway	6	3.1	0.018	0.25
ITGBL1	7		YBX3	Y-box binding protein 3(YBX3)			KEGG_PATHWAY	TNF signaling pathway	6	3.1	0.022	0.27
TFPI2	7		ZYX	zyxin(ZYX)			GOTERM_BP_DIRECT	transforming growth factor beta receptor signaling pathway	6	3.1	0.0033	0.1
							SMART	TSPN	6	3.1	1.4e-05	0.0011
							GOTERM_BP_DIRECT	viral entry into host cell	6	3.1	0.0033	0.1
							GOTERM_CC_DIRECT	adherens junction	5	2.6	0.093	0.57
							GOTERM_BP_DIRECT	aging	5	2.6	0.055	0.69
							GOTERM_MF_DIRECT	beta-amyloid binding	5	2.6	0.012	0.21
							GOTERM_BP_DIRECT	blood vessel development	5	2.6	0.0012	0.054
							GOTERM_BP_DIRECT	cartilage development	5	2.6	0.0037	0.11
							GOTERM_BP_DIRECT	cell adhesion mediated by integrin	5	2.6	0.00066	0.036
							GOTERM_BP_DIRECT	cellular response to mechanical stimulus	5	2.6	0.007	0.17
							GOTERM_BP_DIRECT	cellular response to transforming growth factor beta stimulus	5	2.6	0.0048	0.13
							GOTERM_BP_DIRECT	cellular response to tumor necrosis factor	5	2.6	0.048	0.63
							GOTERM_CC_DIRECT	chromosome, telomeric region	5	2.6	0.08	0.52
							GOTERM_BP_DIRECT	collagen biosynthetic process	5	2.6	2.7e-06	0.00059
							INTERPRO	C-type lectin fold	5	2.6	0.027	0.42
							GOTERM_BP_DIRECT	decidualization	5	2.6	0.00011	0.01
							UP_SEQ_FEATURE	DOMAIN:Fibronectin type-III	5	2.6	0.082	1
							UP_SEQ_FEATURE	DOMAIN:VWFC	5	2.6	0.0003	0.032
							UP_KW_DISEASE	Ehlers-Danlos syndrome	5	2.6	4.9e-05	0.00091
							GOTERM_BP_DIRECT	embryo implantation	5	2.6	0.00094	0.046
							GOTERM_CC_DIRECT	extracellular vesicle	5	2.6	0.057	0.42
							GOTERM_BP_DIRECT	G2/M transition of mitotic cell cycle	5	2.6	0.0024	0.083
							UP_KW_MOLECULAR_FUNCTION	Host cell receptor for virus entry	5	2.6	0.008	0.083
							KEGG_PATHWAY	Malaria	5	2.6	0.0053	0.093
							GOTERM_CC_DIRECT	melanosome	5	2.6	0.015	0.18
							GOTERM_MF_DIRECT	metalloendopeptidase activity	5	2.6	0.027	0.36
							INTERPRO	Metallopeptidase, catalytic domain	5	2.6	0.0097	0.23
							GOTERM_BP_DIRECT	mitotic spindle assembly checkpoint	5	2.6	0.00025	0.019
							GOTERM_BP_DIRECT	negative regulation of canonical Wnt signaling pathway	5	2.6	0.086	0.86
							KEGG_PATHWAY	NF-kappa B signaling pathway	5	2.6	0.059	0.57
							GOTERM_CC_DIRECT	nuclear matrix	5	2.6	0.032	0.29
							INTERPRO	Nucleic acid-binding, OB-fold	5	2.6	0.0082	0.22
							GOTERM_MF_DIRECT	peptidase activity	5	2.6	0.022	0.34
							GOTERM_MF_DIRECT	platelet-derived growth factor binding	5	2.6	3.2e-06	0.00016
							GOTERM_BP_DIRECT	positive regulation of canonical Wnt signaling pathway	5	2.6	0.041	0.6
							GOTERM_BP_DIRECT	positive regulation of fibroblast proliferation	5	2.6	0.0021	0.083
							GOTERM_BP_DIRECT	positive regulation of inflammatory response	5	2.6	0.025	0.44
							GOTERM_MF_DIRECT	protein binding, bridging	5	2.6	0.03	0.39
							UP_KW_PTM	Pyrrolidone carboxylic acid	5	2.6	0.04	0.15
							GOTERM_BP_DIRECT	regulation of cell proliferation	5	2.6	0.091	0.9
							GOTERM_BP_DIRECT	response to endoplasmic reticulum stress	5	2.6	0.011	0.23
							GOTERM_BP_DIRECT	response to lipopolysaccharide	5	2.6	0.058	0.69
							GOTERM_BP_DIRECT	sensory perception of sound	5	2.6	0.079	0.84
							GOTERM_BP_DIRECT	skin development	5	2.6	0.00072	0.038
							GOTERM_CC_DIRECT	vesicle	5	2.6	0.085	0.54
							GOTERM_MF_DIRECT	virus receptor activity	5	2.6	0.0089	0.18
							INTERPRO	von Willebrand factor, type C	5	2.6	0.00085	0.049
							SMART	VWC	5	2.6	0.0019	0.061
							UP_KW_DISEASE	Aortic aneurysm	4	2.1	0.00096	0.012
							GOTERM_BP_DIRECT	artery morphogenesis	4	2.1	0.0018	0.075
							GOTERM_BP_DIRECT	basement membrane organization	4	2.1	0.0012	0.054
							UP_SEQ_FEATURE	BINDING:in inhibited form	4	2.1	0.0078	0.31
							GOTERM_BP_DIRECT	bone development	4	2.1	0.019	0.36
							UP_SEQ_FEATURE	CARBOHYD:O-linked (Gal...) hydroxylysine; alternate	4	2.1	1.5e-05	0.0021
							BIOCARTA	CDK Regulation of DNA Replication	4	2.1	0.0082	0.33
							GOTERM_BP_DIRECT	cellular response to organic cyclic compound	4	2.1	0.011	0.24
							UP_KW_BIOLOGICAL_PROCESS	Chromosome partition	4	2.1	0.016	0.16
							GOTERM_BP_DIRECT	chromosome segregation	4	2.1	0.069	0.78
							GOTERM_CC_DIRECT	chromosome, centromeric region	4	2.1	0.022	0.23
							GOTERM_CC_DIRECT	CMG complex	4	2.1	0.00012	0.0042
							GOTERM_BP_DIRECT	collagen catabolic process	4	2.1	0.0073	0.17
							GOTERM_MF_DIRECT	cysteine-type endopeptidase inhibitor activity	4	2.1	0.0062	0.13
							GOTERM_BP_DIRECT	defense response	4	2.1	0.05	0.65
							GOTERM_MF_DIRECT	DNA helicase activity	4	2.1	0.024	0.35
							GOTERM_BP_DIRECT	DNA replication initiation	4	2.1	0.0025	0.083
							GOTERM_BP_DIRECT	DNA unwinding involved in DNA replication	4	2.1	0.0012	0.054
							UP_SEQ_FEATURE	DOMAIN:EGF-like 2; calcium-binding	4	2.1	0.016	0.56
							UP_SEQ_FEATURE	DOMAIN:NTR	4	2.1	0.0017	0.096
							UP_SEQ_FEATURE	DOMAIN:VWFA	4	2.1	0.043	0.99
							GOTERM_BP_DIRECT	embryonic skeletal system development	4	2.1	0.0036	0.11
							GOTERM_BP_DIRECT	glomerular filtration	4	2.1	0.00078	0.04
							GOTERM_MF_DIRECT	glycosaminoglycan binding	4	2.1	0.0022	0.066
							GOTERM_CC_DIRECT	intercellular bridge	4	2.1	0.066	0.46
							GOTERM_MF_DIRECT	kinase binding	4	2.1	0.093	0.93
							GOTERM_CC_DIRECT	lamellipodium membrane	4	2.1	0.0012	0.03
							GOTERM_BP_DIRECT	memory	4	2.1	0.056	0.69
							GOTERM_MF_DIRECT	metallopeptidase activity	4	2.1	0.035	0.43
							GOTERM_BP_DIRECT	mitotic cytokinesis	4	2.1	0.029	0.48
							GOTERM_BP_DIRECT	mitotic spindle assembly	4	2.1	0.0073	0.17
							UP_SEQ_FEATURE	MOTIF:Cysteine switch	4	2.1	0.0073	0.3
							GOTERM_BP_DIRECT	muscle organ development	4	2.1	0.077	0.83
							GOTERM_BP_DIRECT	negative regulation of viral entry into host cell	4	2.1	0.0016	0.068
							INTERPRO	Netrin domain	4	2.1	0.0019	0.08
							GOTERM_BP_DIRECT	neutrophil chemotaxis	4	2.1	0.047	0.63
							KEGG_PATHWAY	p53 signaling pathway	4	2.1	0.087	0.73
							GOTERM_BP_DIRECT	palate development	4	2.1	0.026	0.46
							INTERPRO	Peptidase, metallopeptidase	4	2.1	0.0029	0.1
							GOTERM_BP_DIRECT	peptide cross-linking	4	2.1	0.0027	0.088
							GOTERM_BP_DIRECT	platelet activation	4	2.1	0.03	0.49
							BIOCARTA	Platelet Amyloid Precursor Protein Pathway	4	2.1	0.0048	0.33
							GOTERM_BP_DIRECT	positive regulation of cytokinesis	4	2.1	0.0073	0.17
							GOTERM_BP_DIRECT	positive regulation of osteoblast differentiation	4	2.1	0.038	0.57
							GOTERM_BP_DIRECT	positive regulation of peptidyl-serine phosphorylation	4	2.1	0.062	0.74
							GOTERM_BP_DIRECT	positive regulation of smooth muscle cell proliferation	4	2.1	0.019	0.36
							GOTERM_BP_DIRECT	positive regulation of vascular endothelial growth factor production	4	2.1	0.0033	0.1
							UP_SEQ_FEATURE	PROPEP:Activation peptide	4	2.1	0.035	0.86
							UP_SEQ_FEATURE	PROPEP:N-terminal propeptide	4	2.1	1.5e-05	0.0021
							GOTERM_MF_DIRECT	proteoglycan binding	4	2.1	0.00034	0.012
							GOTERM_BP_DIRECT	receptor internalization	4	2.1	0.013	0.28
							GOTERM_BP_DIRECT	response to cytokine	4	2.1	0.012	0.25
							GOTERM_BP_DIRECT	response to glucose	4	2.1	0.031	0.51
							GOTERM_BP_DIRECT	response to interferon-beta	4	2.1	0.00014	0.012
							GOTERM_BP_DIRECT	response to interferon-gamma	4	2.1	0.0022	0.083
							GOTERM_BP_DIRECT	response to mechanical stimulus	4	2.1	0.02	0.37
							GOTERM_BP_DIRECT	response to unfolded protein	4	2.1	0.018	0.36
							GOTERM_CC_DIRECT	secretory granule lumen	4	2.1	0.093	0.57
							GOTERM_MF_DIRECT	serine-type endopeptidase inhibitor activity	4	2.1	0.097	0.95
							GOTERM_MF_DIRECT	SMAD binding	4	2.1	0.016	0.26
							UP_KW_PTM	S-nitrosylation	4	2.1	0.042	0.15
							GOTERM_CC_DIRECT	stress fiber	4	2.1	0.03	0.28
							UP_KW_MOLECULAR_FUNCTION	Thiol protease inhibitor	4	2.1	0.0028	0.043
							INTERPRO	Tissue inhibitor of metalloproteinases-like, OB-fold	4	2.1	0.0023	0.093
							GOTERM_BP_DIRECT	type I interferon signaling pathway	4	2.1	0.017	0.35
							INTERPRO	von Willebrand factor, type A	4	2.1	0.044	0.62
							SMART	VWA	4	2.1	0.086	1
							SMART	ZnMc	4	2.1	0.0077	0.17
							BBID	18.Cytokine_astocytes	3	1.5	0.049	1
							UP_KW_DISEASE	Amyloidosis	3	1.5	0.058	0.43
							GOTERM_BP_DIRECT	bone mineralization	3	1.5	0.1	0.93
							SMART	C345C	3	1.5	0.029	0.51
							GOTERM_BP_DIRECT	cell motility	3	1.5	0.076	0.82
							GOTERM_BP_DIRECT	cell-cell junction assembly	3	1.5	0.074	0.82
							BIOCARTA	Cells and Molecules involved in local acute inflammatory response	3	1.5	0.061	1
							GOTERM_BP_DIRECT	cellular response to beta-amyloid	3	1.5	0.074	0.82
							GOTERM_BP_DIRECT	cellular response to dexamethasone stimulus	3	1.5	0.032	0.52
							GOTERM_BP_DIRECT	cellular response to epidermal growth factor stimulus	3	1.5	0.079	0.84
							GOTERM_BP_DIRECT	cellular response to fibroblast growth factor stimulus	3	1.5	0.041	0.6
							GOTERM_BP_DIRECT	cellular response to heat	3	1.5	0.091	0.9
							GOTERM_BP_DIRECT	chondrocyte development	3	1.5	0.013	0.27
							UP_KW_BIOLOGICAL_PROCESS	Collagen degradation	3	1.5	0.018	0.16
							GOTERM_BP_DIRECT	collagen-activated tyrosine kinase receptor signaling pathway	3	1.5	0.0049	0.13
							GOTERM_CC_DIRECT	condensed nuclear chromosome	3	1.5	0.055	0.41
							SMART	CY	3	1.5	0.021	0.41
							GOTERM_BP_DIRECT	detection of chemical stimulus involved in sensory perception of bitter taste	3	1.5	0.058	0.69
							KEGG_PATHWAY	DNA replication	3	1.5	0.091	0.74
							UP_SEQ_FEATURE	DOMAIN:Collagen-like 1	3	1.5	0.029	0.8
							UP_SEQ_FEATURE	DOMAIN:Collagen-like 2	3	1.5	0.029	0.8
							UP_SEQ_FEATURE	DOMAIN:Collagen-like 3	3	1.5	0.017	0.57
							UP_SEQ_FEATURE	DOMAIN:Collagen-like 4	3	1.5	0.012	0.43
							UP_SEQ_FEATURE	DOMAIN:Kazal-like	3	1.5	0.081	1
							UP_SEQ_FEATURE	DOMAIN:MCM	3	1.5	0.0029	0.14
							UP_SEQ_FEATURE	DOMAIN:TSP C-terminal	3	1.5	0.00083	0.048
							UP_SEQ_FEATURE	DOMAIN:TSP type-1 1	3	1.5	0.065	1
							UP_SEQ_FEATURE	DOMAIN:TSP type-1 2	3	1.5	0.065	1
							UP_SEQ_FEATURE	DOMAIN:TSP type-1 3	3	1.5	0.044	0.99
							GOTERM_BP_DIRECT	double-strand break repair via break-induced replication	3	1.5	0.0058	0.15
							INTERPRO	EGF domain, merozoite surface protein 1-like	3	1.5	0.012	0.27
							GOTERM_BP_DIRECT	endothelial cell migration	3	1.5	0.048	0.63
							GOTERM_BP_DIRECT	extracellular matrix disassembly	3	1.5	0.074	0.82
							GOTERM_MF_DIRECT	extracellular matrix structural constituent conferring compression resistance	3	1.5	0.011	0.21
							GOTERM_BP_DIRECT	fibroblast proliferation	3	1.5	0.053	0.68
							GOTERM_BP_DIRECT	focal adhesion assembly	3	1.5	0.032	0.52
							GOTERM_BP_DIRECT	glial cell-derived neurotrophic factor receptor signaling pathway	3	1.5	0.0025	0.083
							GOTERM_MF_DIRECT	hyaluronic acid binding	3	1.5	0.026	0.36
							UP_KW_DISEASE	Hypotrichosis	3	1.5	0.091	0.56
							UP_KW_MOLECULAR_FUNCTION	Integrin	3	1.5	0.091	0.56
							GOTERM_CC_DIRECT	integrin complex	3	1.5	0.027	0.26
							INTERPRO	Interferon-induced transmembrane protein	3	1.5	0.015	0.31
							UP_SEQ_FEATURE	INTRAMEM:Helical	3	1.5	0.057	1
							INTERPRO	Kazal domain	3	1.5	0.091	1
							GOTERM_BP_DIRECT	liver regeneration	3	1.5	0.048	0.63
							GOTERM_CC_DIRECT	low-density lipoprotein particle	3	1.5	0.0062	0.11
							GOTERM_MF_DIRECT	low-density lipoprotein particle binding	3	1.5	0.014	0.24
							GOTERM_CC_DIRECT	male germ cell nucleus	3	1.5	0.086	0.54
							SMART	MCM	3	1.5	0.0067	0.17
							GOTERM_CC_DIRECT	MCM complex	3	1.5	0.0023	0.05
							INTERPRO	Mini-chromosome maintenance, conserved site	3	1.5	0.0014	0.067
							INTERPRO	Mini-chromosome maintenance, DNA-dependent ATPase	3	1.5	0.0033	0.1
							UP_SEQ_FEATURE	MOTIF:Arginine finger	3	1.5	0.00083	0.048
							UP_SEQ_FEATURE	MOTIF:Prevents secretion from ER	3	1.5	0.098	1
							UP_SEQ_FEATURE	MOTIF:Secondary area of contact	3	1.5	0.0036	0.17
							GOTERM_BP_DIRECT	negative regulation of blood vessel endothelial cell migration	3	1.5	0.058	0.69
							GOTERM_BP_DIRECT	negative regulation of cysteine-type endopeptidase activity	3	1.5	0.004	0.11
							GOTERM_BP_DIRECT	negative regulation of endopeptidase activity	3	1.5	0.097	0.93
							GOTERM_BP_DIRECT	negative regulation of endothelial cell migration	3	1.5	0.024	0.44
							GOTERM_BP_DIRECT	negative regulation of fibrinolysis	3	1.5	0.0068	0.17
							GOTERM_BP_DIRECT	negative regulation of fibroblast growth factor receptor signaling pathway	3	1.5	0.019	0.36
							GOTERM_BP_DIRECT	negative regulation of plasminogen activation	3	1.5	0.0025	0.083
							GOTERM_BP_DIRECT	negative regulation of viral genome replication	3	1.5	0.071	0.8
							INTERPRO	Netrin module, non-TIMP type	3	1.5	0.016	0.33
							GOTERM_BP_DIRECT	odontogenesis	3	1.5	0.045	0.63
							UP_KW_BIOLOGICAL_PROCESS	Osteogenesis	3	1.5	0.07	0.44
							INTERPRO	Peptidase M10, metallopeptidase	3	1.5	0.021	0.36
							INTERPRO	Peptidase M10A	3	1.5	0.021	0.36
							INTERPRO	Peptidase M10A, cysteine switch, zinc binding site	3	1.5	0.0094	0.23
							GOTERM_CC_DIRECT	platelet alpha granule	3	1.5	0.011	0.15
							GOTERM_BP_DIRECT	positive regulation of epithelial to mesenchymal transition	3	1.5	0.1	0.93
							GOTERM_BP_DIRECT	positive regulation of mitotic cell cycle	3	1.5	0.043	0.61
							GOTERM_BP_DIRECT	positive regulation of pathway-restricted SMAD protein phosphorylation	3	1.5	0.082	0.85
							GOTERM_BP_DIRECT	positive regulation of phagocytosis, engulfment	3	1.5	0.0068	0.17
							GOTERM_BP_DIRECT	positive regulation of protein import into nucleus	3	1.5	0.065	0.76
							GOTERM_BP_DIRECT	positive regulation of synaptic plasticity	3	1.5	0.004	0.11
							GOTERM_BP_DIRECT	positive regulation of telomerase activity	3	1.5	0.043	0.61
							INTERPRO	Proteinase inhibitor I25, cystatin	3	1.5	0.013	0.29
							INTERPRO	Proteinase inhibitor I25, cystatin, conserved site	3	1.5	0.0033	0.1
							UP_SEQ_FEATURE	REGION:Heparin-binding	3	1.5	0.0094	0.36
							UP_SEQ_FEATURE	REGION:Nonhelical region	3	1.5	0.0023	0.12
							UP_SEQ_FEATURE	REGION:Nonhelical region (C-terminal)	3	1.5	0.0005	0.048
							GOTERM_BP_DIRECT	regulation of chromosome segregation	3	1.5	0.0058	0.15
							GOTERM_BP_DIRECT	regulation of DNA-dependent DNA replication initiation	3	1.5	0.0079	0.18
							GOTERM_BP_DIRECT	regulation of innate immune response	3	1.5	0.019	0.36
							BIOCARTA	Regulators of Bone Mineralization	3	1.5	0.022	0.6
							UP_SEQ_FEATURE	REPEAT:TSP type-3 1	3	1.5	0.00083	0.048
							UP_SEQ_FEATURE	REPEAT:TSP type-3 2	3	1.5	0.00083	0.048
							UP_SEQ_FEATURE	REPEAT:TSP type-3 3	3	1.5	0.00083	0.048
							UP_SEQ_FEATURE	REPEAT:TSP type-3 4	3	1.5	0.00083	0.048
							UP_SEQ_FEATURE	REPEAT:TSP type-3 5	3	1.5	0.00083	0.048
							UP_SEQ_FEATURE	REPEAT:TSP type-3 6	3	1.5	0.00083	0.048
							UP_SEQ_FEATURE	REPEAT:TSP type-3 7	3	1.5	0.00083	0.048
							UP_SEQ_FEATURE	REPEAT:TSP type-3 8	3	1.5	0.00083	0.048
							GOTERM_BP_DIRECT	response to interferon-alpha	3	1.5	0.0049	0.13
							GOTERM_BP_DIRECT	response to peptide hormone	3	1.5	0.094	0.9
							GOTERM_CC_DIRECT	sarcoplasmic reticulum	3	1.5	0.073	0.48
							GOTERM_MF_DIRECT	single-stranded DNA-dependent ATP-dependent DNA helicase activity	3	1.5	0.017	0.27
							UP_SEQ_FEATURE	SITE:Cleavage; by furin	3	1.5	0.0072	0.3
							UP_SEQ_FEATURE	SITE:Reactive bond	3	1.5	0.065	1
							UP_SEQ_FEATURE	SITE:Reactive site	3	1.5	0.0029	0.14
							GOTERM_BP_DIRECT	sprouting angiogenesis	3	1.5	0.043	0.61
							GOTERM_BP_DIRECT	supramolecular fiber organization	3	1.5	0.01	0.23
							INTERPRO	Thrombospondin, C-terminal	3	1.5	0.00095	0.049
							INTERPRO	Thrombospondin, type 3 repeat	3	1.5	0.00095	0.049
							INTERPRO	Thrombospondin, type 3-like repeat	3	1.5	0.00095	0.049
							INTERPRO	TNFR/NGFR cysteine-rich region	3	1.5	0.025	0.41
							GOTERM_MF_DIRECT	ubiquitin-like protein ligase binding	3	1.5	0.024	0.35
							OMIM_DISEASE	Barrett esophagus/esophageal adenocarcinoma	2	1	0.038	0.94
							GOTERM_BP_DIRECT	branching involved in salivary gland morphogenesis	2	1	0.093	0.9
							SMART	C4	2	1	0.082	1
							GOTERM_BP_DIRECT	cell-substrate junction assembly	2	1	0.048	0.63
							GOTERM_BP_DIRECT	cellular response to lead ion	2	1	0.048	0.63
							GOTERM_CC_DIRECT	centralspindlin complex	2	1	0.027	0.26
							GOTERM_BP_DIRECT	chronic inflammatory response	2	1	0.084	0.85
							PIR_SUPERFAMILY	class I small leucine-rich proteoglycan, decorin/asporin/byglycan types	2	1	0.052	0.8
							INTERPRO	Collagen IV, non-collagenous	2	1	0.058	0.81
							GOTERM_CC_DIRECT	collagen type I trimer	2	1	0.018	0.2
							GOTERM_CC_DIRECT	collagen type IV trimer	2	1	0.063	0.45
							GOTERM_CC_DIRECT	collagen type V trimer	2	1	0.045	0.36
							GOTERM_CC_DIRECT	collagen type XI trimer	2	1	0.036	0.3
							UP_SEQ_FEATURE	CROSSLNK:Isoglutamyl lysine isopeptide (Gln-Lys) (interchain with K-?)	2	1	0.036	0.86
							GOTERM_BP_DIRECT	DNA strand elongation involved in DNA replication	2	1	0.075	0.82
							GOTERM_BP_DIRECT	DNA topological change	2	1	0.084	0.85
							UP_SEQ_FEATURE	DOMAIN:Collagen IV NC1	2	1	0.054	1
							UP_SEQ_FEATURE	DOMAIN:EGF-like 17; calcium-binding	2	1	0.08	1
							UP_SEQ_FEATURE	DOMAIN:EGF-like 21; calcium-binding	2	1	0.08	1
							UP_SEQ_FEATURE	DOMAIN:EGF-like 22; calcium-binding	2	1	0.036	0.86
							UP_SEQ_FEATURE	DOMAIN:EGF-like 23; calcium-binding	2	1	0.08	1
							UP_SEQ_FEATURE	DOMAIN:EGF-like 29; calcium-binding	2	1	0.036	0.86
							UP_SEQ_FEATURE	DOMAIN:EGF-like 30; calcium-binding	2	1	0.072	1
							UP_SEQ_FEATURE	DOMAIN:Extracellular sulfatase C-terminal	2	1	0.018	0.57
							UP_SEQ_FEATURE	DOMAIN:Fibronectin type-III 10	2	1	0.089	1
							UP_SEQ_FEATURE	DOMAIN:Fibronectin type-III 11	2	1	0.089	1
							UP_SEQ_FEATURE	DOMAIN:Fibronectin type-III 12	2	1	0.089	1
							UP_SEQ_FEATURE	DOMAIN:Fibronectin type-III 14	2	1	0.072	1
							UP_SEQ_FEATURE	DOMAIN:Fibronectin type-III 15	2	1	0.072	1
							UP_SEQ_FEATURE	DOMAIN:Fibronectin type-III 16	2	1	0.063	1
							UP_SEQ_FEATURE	DOMAIN:Fibronectin type-III 17	2	1	0.063	1
							UP_SEQ_FEATURE	DOMAIN:Histidine kinase/HSP90-like ATPase	2	1	0.063	1
							UP_SEQ_FEATURE	DOMAIN:Laminin EGF-like 5	2	1	0.054	1
							UP_SEQ_FEATURE	DOMAIN:Laminin IV type A	2	1	0.063	1
							UP_SEQ_FEATURE	DOMAIN:MCM N-terminal	2	1	0.027	0.78
							UP_SEQ_FEATURE	DOMAIN:MCM OB	2	1	0.027	0.78
							UP_SEQ_FEATURE	DOMAIN:Peptidase M10 metallopeptidase	2	1	0.072	1
							UP_SEQ_FEATURE	DOMAIN:VWFA 3	2	1	0.063	1
							UP_SEQ_FEATURE	DOMAIN:VWFA 4	2	1	0.036	0.86
							GOTERM_BP_DIRECT	embryonic eye morphogenesis	2	1	0.093	0.9
							GOTERM_BP_DIRECT	esophagus smooth muscle contraction	2	1	0.019	0.36
							INTERPRO	Extracellular sulfatase	2	1	0.02	0.36
							PIR_SUPERFAMILY	extracellular sulfatase	2	1	0.035	0.8
							INTERPRO	Extracellular sulfatase, C-terminal	2	1	0.02	0.36
							GOTERM_BP_DIRECT	eye morphogenesis	2	1	0.038	0.57
							GOTERM_BP_DIRECT	female meiosis I	2	1	0.084	0.85
							GOTERM_CC_DIRECT	fibrinogen complex	2	1	0.072	0.48
							GOTERM_BP_DIRECT	glial cell migration	2	1	0.093	0.9
							GOTERM_BP_DIRECT	glomerular basement membrane development	2	1	0.093	0.9
							OMIM_DISEASE	Hemorrhage, intracerebral, susceptibility to	2	1	0.026	0.76
							GOTERM_BP_DIRECT	heparan sulfate proteoglycan metabolic process	2	1	0.038	0.57
							INTERPRO	Integrin beta subunit	2	1	0.095	1
							INTERPRO	Laminin B type IV	2	1	0.076	1
							UP_KW_CELLULAR_COMPONENT	LDL	2	1	0.099	0.42
							GOTERM_MF_DIRECT	lipoprotein particle binding	2	1	0.078	0.85
							OMIM_DISEASE	Lumbar disc herniation, susceptibility to	2	1	0.026	0.76
							GOTERM_BP_DIRECT	maintenance of location in cell	2	1	0.038	0.57
							GOTERM_CC_DIRECT	mitotic checkpoint complex	2	1	0.036	0.3
							GOTERM_BP_DIRECT	mitotic DNA replication initiation	2	1	0.048	0.63
							GOTERM_MF_DIRECT	N-acetylglucosamine-6-sulfatase activity	2	1	0.04	0.47
							GOTERM_BP_DIRECT	negative regulation of cellular component movement	2	1	0.057	0.69
							GOTERM_BP_DIRECT	negative regulation of endodermal cell differentiation	2	1	0.019	0.36
							GOTERM_BP_DIRECT	negative regulation of intrinsic apoptotic signaling pathway in response to osmotic stress	2	1	0.038	0.57
							GOTERM_BP_DIRECT	negative regulation of protein metabolic process	2	1	0.084	0.85
							GOTERM_BP_DIRECT	norepinephrine metabolic process	2	1	0.066	0.76
							OMIM_DISEASE	Osteogenesis imperfecta, type II	2	1	0.026	0.76
							OMIM_DISEASE	Osteogenesis imperfecta, type III	2	1	0.026	0.76
							OMIM_DISEASE	Osteogenesis imperfecta, type IV	2	1	0.026	0.76
							GOTERM_CC_DIRECT	peptidase inhibitor complex	2	1	0.036	0.3
							GOTERM_BP_DIRECT	positive regulation of beta-amyloid clearance	2	1	0.075	0.82
							GOTERM_BP_DIRECT	positive regulation of cellular component movement	2	1	0.093	0.9
							GOTERM_BP_DIRECT	positive regulation of cellular extravasation	2	1	0.066	0.76
							GOTERM_BP_DIRECT	positive regulation of exit from mitosis	2	1	0.057	0.69
							GOTERM_BP_DIRECT	positive regulation of extracellular matrix disassembly	2	1	0.075	0.82
							GOTERM_BP_DIRECT	positive regulation of high-density lipoprotein particle clearance	2	1	0.066	0.76
							GOTERM_BP_DIRECT	post-embryonic eye morphogenesis	2	1	0.038	0.57
							GOTERM_BP_DIRECT	production of siRNA involved in RNA interference	2	1	0.084	0.85
							UP_SEQ_FEATURE	PROPEP:N-terminal propeptide (7S domain)	2	1	0.018	0.57
							UP_SEQ_FEATURE	REGION:Catalytic domain; necessary for arylsulfatase activity	2	1	0.018	0.57
							UP_SEQ_FEATURE	REGION:Domain II and I	2	1	0.072	1
							UP_SEQ_FEATURE	REGION:Hydrophilic domain; necessary for endoglucosamine-6-sulfatase activity	2	1	0.018	0.57
							UP_SEQ_FEATURE	REGION:Nonhelical region (NC1)	2	1	0.063	1
							UP_SEQ_FEATURE	REGION:Nonhelical region (NC2)	2	1	0.063	1
							UP_SEQ_FEATURE	REGION:Nonhelical region (N-terminal)	2	1	0.018	0.57
							GOTERM_BP_DIRECT	regulation of behavioral fear response	2	1	0.038	0.57
							GOTERM_BP_DIRECT	regulation of fibrinolysis	2	1	0.038	0.57
							GOTERM_BP_DIRECT	regulation of lamellipodium morphogenesis	2	1	0.029	0.48
							GOTERM_BP_DIRECT	regulation of microvillus assembly	2	1	0.048	0.63
							GOTERM_BP_DIRECT	regulation of mitotic centrosome separation	2	1	0.048	0.63
							GOTERM_BP_DIRECT	regulation of tissue remodeling	2	1	0.057	0.69
							GOTERM_BP_DIRECT	regulation of wound healing	2	1	0.057	0.69
							UP_SEQ_FEATURE	REPEAT:LDL-receptor class B	2	1	0.097	1
							UP_SEQ_FEATURE	REPEAT:TSP type-3	2	1	0.036	0.86
							GOTERM_BP_DIRECT	response to angiotensin	2	1	0.057	0.69
							GOTERM_CC_DIRECT	serine protease inhibitor complex	2	1	0.045	0.36
							INTERPRO	Small leucine-rich proteoglycan, class I, decorin/asporin/byglycan	2	1	0.029	0.45
							GOTERM_BP_DIRECT	tendon development	2	1	0.038	0.57
							UP_KW_MOLECULAR_FUNCTION	Topoisomerase	2	1	0.074	0.51
							GOTERM_MF_DIRECT	vascular endothelial growth factor receptor 2 binding	2	1	0.088	0.9
[truncated: 92 more columns]

## Sheet: ChEA3
Rank	TF	Score	Library	Overlapping_Genes
76	BHLHE40	136.8	ARCHS4 Coexpression,219;ENCODE ChIP-seq,49;ReMap ChIP-seq,65;GTEx Coexpression,214	IFITM3,IFITM1,RTKN,HSP90AB1,MCM7,ITGB5,SERPINE1,TNFAIP2,FOXM1,JPH1,ICAM1,CKS1B,TRIM29,TOP1MT,SKP2,COLGALT1,TNFRSF12A,PCOLCE,OSMR,PGF,CDC25B,RAB31,FSCN1,BIRC5,DTL,CD44,MCM2,TMEM185B,NOTCH3,LAMA5,CEBPB,CRABP2,RASAL2,PTGS2,C3,STIP1,SRPX2,PDLIM7,S100A10,FANCI,GDF15,LIF,TNFRSF10B,GJB2,BHLHE40,ZYX,CD9,TRIP13,GRINA
79	CEBPB	143.0	Literature ChIP-seq,94;ARCHS4 Coexpression,194;ENCODE ChIP-seq,8;Enrichr Queries,56;ReMap ChIP-seq,32;GTEx Coexpression,474	IFITM3,IFITM1,CXCL8,SPARC,IFITM2,HSP90AB1,ITGB5,SERPINE1,COL12A1,TNFAIP2,CXCL1,TREM2,YBX3,CKS1B,ICAM1,LGALS1,CDH3,GM2A,PLAU,ENC1,CLEC5A,COL10A1,TIMP1,CTSB,TGM2,TGIF1,FCER1G,TNFRSF12A,ACTN1,SPHK1,OSMR,TGFBR1,CDC25B,VCAN,PKM,COL4A1,S100A9,DTL,CD44,LY6E,NOTCH3,CEBPB,KRT80,PTGS2,THBS1,C3,GPNMB,IGFBP7,APOE,S100A10,GINS1,GDF15,STAT1,FN1,TNFRSF10B,KLHL23,OSGIN2,CDC6,PTPN12,COL1A1,TPX2,BHLHE40,ZYX,CD9,FX…
26	ETV4	53.25	ARCHS4 Coexpression,72;Enrichr Queries,5;ReMap ChIP-seq,76;GTEx Coexpression,60	TOP2A,FKBP10,IFITM1,RTKN,HSP90AB1,SPARC,MCM7,CSE1L,SERPINE1,TNFAIP2,LAMC2,MKI67,FOXM1,CLDN1,CKS1B,CDC20,LGALS1,EXO1,PLAU,CHEK1,RUVBL1,ENC1,PMEPA1,MYBL2,TIMP1,CTSB,TGM2,TEAD4,TGIF1,FCER1G,TNFRSF12A,ACTN1,SPHK1,KIF23,PGF,PRPF4,MMP11,VCAN,COL4A2,COL4A1,FSCN1,BIRC5,MCM4,KIF2C,ITGA5,DTL,CD44,SNRPB,LAMA5,CEBPB,CRABP2,PTGS2,LRP8,THBS1,C3,PODXL,NT5DC2,APOE,ECT2,BUB1,IL32,UBE2C,GDF15,FN1,LIF,CDC6,INHBA,SU…
15	FOXM1	27.33	Literature ChIP-seq,4;ARCHS4 Coexpression,40;ENCODE ChIP-seq,2;Enrichr Queries,111;ReMap ChIP-seq,2;GTEx Coexpression,5	TOP2A,FKBP10,RTKN,HSP90AB1,MCM7,CSE1L,MKI67,FOXM1,CKS1B,DUSP14,CDC20,LGALS1,EXO1,PLAU,CHEK1,RUVBL1,ENC1,LIPG,PMEPA1,NEK2,MYBL2,SKP2,LBR,TEAD4,TGIF1,TNFRSF12A,KIF23,OSMR,ETV4,CDC25B,PKM,FSCN1,BIRC5,MCM4,KIF2C,DTL,CD44,MCM2,LAMA5,KRT80,CSTF2,LRP8,THBS1,STIP1,NT5DC2,ECT2,FAM83D,BUB1,S100A10,GINS1,FANCI,CBX3,UBE2C,GDF15,STAT1,FN1,GGH,CDC6,COL1A1,TPX2,BHLHE40,TRIP13,MAD2L1,PHF19
31	MYBL2	63.67	Literature ChIP-seq,40;ARCHS4 Coexpression,45;ENCODE ChIP-seq,115;Enrichr Queries,125;ReMap ChIP-seq,21;GTEx Coexpression,36	TOP2A,IFITM3,FKBP10,IFITM1,RTKN,IFITM2,HSP90AB1,MCM7,CSE1L,SERPINE1,MKI67,FOXM1,CLDN1,CKS1B,CDC20,EXO1,CHEK1,RUVBL1,PMEPA1,NEK2,MYBL2,SKP2,LBR,CTSB,TEAD4,TGIF1,FCER1G,SPHK1,AHSA1,KIF23,ETV4,CDC25B,PRPF4,PKM,VSNL1,BIRC5,MCM4,KIF2C,DTL,MCM2,SNRPB,CEBPB,LRP8,NID2,C3,STIP1,PODXL,NT5DC2,RRS1,SPP1,APOE,FAM83D,ECT2,BUB1,GINS1,FANCI,UBE2C,GDF15,CBX3,FN1,CDC6,TPX2,BHLHE40,TRIP13,MAD2L1,PHF19
6	PRRX1	16.67	ARCHS4 Coexpression,10;Enrichr Queries,8;GTEx Coexpression,32	IFITM3,FKBP10,OLFML2B,SPARC,ITGB5,COL12A1,SERPINE1,ANTXR1,AQP1,EDNRA,LGALS1,PLAU,PMEPA1,TIMP1,TGM2,BGN,PCOLCE,OSMR,ASPN,GREM1,RCN3,VCAN,COL4A2,COL4A1,CDH11,COL6A3,ITGA5,CD44,NOTCH3,CEMIP,COL11A1,RASAL2,THY1,PTGS2,THBS2,NID2,THBS1,C3,GPNMB,PDPN,SERPINH1,IGFBP7,CTHRC1,FN1,INHBA,SULF1,PLXDC2,SULF2,COL1A1,COL3A1,COL1A2,BMP1,FAP,COL5A1,COL5A2,MFAP2,BHLHE40,ITGBL1,FBN1
134	STAT1	224.2	Literature ChIP-seq,117;ARCHS4 Coexpression,932;ENCODE ChIP-seq,16;Enrichr Queries,133;ReMap ChIP-seq,41;GTEx Coexpression,106	IFITM3,TOP2A,IFITM1,CXCL8,HSP90AB1,SPARC,IFITM2,SERPINE1,TNFAIP2,LPCAT1,CXCL1,MKI67,ICAM1,CKS1B,DUSP14,LGALS1,EXO1,PLAU,CHEK1,MYBL2,TIMP1,CTSB,TGM2,TEAD4,FCER1G,ACTN1,OSMR,TSN,RCN3,PRPF4,VCAN,PKM,RAB31,ITGA5,DTL,S100A9,CD44,MCM2,LY6E,TMEM185B,LAMA5,CEBPB,IFI6,TNFRSF11B,PTGS2,THBS1,LRP8,C3,APOE,BUB1,PDLIM7,S100A10,CBX3,GDF15,STAT1,FN1,OSGIN2,COL1A1,COL1A2,BHLHE40,NOX4,CD9,MAD2L1,GRINA,PHF19
57	TEAD4	104.0	Literature ChIP-seq,141;ARCHS4 Coexpression,41;ENCODE ChIP-seq,3;Enrichr Queries,9;ReMap ChIP-seq,6;GTEx Coexpression,424	IFITM3,TOP2A,HSP90AB1,SPARC,MCM7,CSE1L,SERPINE1,TNFAIP2,LPCAT1,CXCL1,MKI67,FOXM1,JPH1,YBX3,ICAM1,CKS1B,CDC20,LGALS1,CDH3,PLAU,EXO1,ENC1,PMEPA1,MYBL2,TIMP1,LBR,TGM2,TGIF1,TEAD4,TNFRSF12A,SPHK1,ACTN1,MMP3,KIF23,PCOLCE,OSMR,ETV4,PGF,CDC25B,PKM,COL4A2,COL4A1,FSCN1,BIRC5,MCM4,KIF2C,ITGA5,DTL,CD44,SNRPB,DGKH,LAMA5,CEBPB,KRT80,CRABP2,PTGS2,THBS1,LRP8,PLA2G7,C3,STIP1,FGD6,PODXL,NT5DC2,RRS1,SERPINH1,ECT2,…
307	TGIF1	389.7	ARCHS4 Coexpression,435;Enrichr Queries,110;GTEx Coexpression,624	IFITM3,TOP2A,CEBPB,SPARC,SERPINE1,TNFAIP2,MKI67,PTGS2,THBS1,ICAM1,CKS1B,LGALS1,PLAU,PODXL,ENC1,SERPINH1,PMEPA1,TIMP1,S100A10,TGM2,TNFRSF12A,GDF15,STAT1,ACTN1,FN1,LIF,TNFRSF10B,OSMR,COL1A1,VCAN,RAB31,COL4A1,BHLHE40,MFAP2,FSCN1,CD9,FXYD5,ITGA5,CD44
812	ADNP	756.5	ARCHS4 Coexpression,1003;Enrichr Queries,1127;ReMap ChIP-seq,209;GTEx Coexpression,687	TOP2A,CEBPB,HSP90AB1,GDF15,CBX3,CSE1L,ATP1B3,MKI67,TGFBR1,ICAM1,C3,BHLHE40,MFAP2,SERPINH1,APOE,TIMP1,COLGALT1,LBR,TGM2,PHF19
399	ADNP2	466.3	ARCHS4 Coexpression,68;Enrichr Queries,938;GTEx Coexpression,393	KRT80,CEBPB,HSP90AB1,CSE1L,FOXM1,CLDN1,THBS1,TRIM29,PODXL,EXO1,NT5DC2,ENC1,MYBL2,LBR,BUB1,TGIF1,GINS1,FANCI,GDF15,ACTN1,KIF23,CDC6,TPX2,BHLHE40,MCM4,KIF2C,DTL,CD44,MCM2
3	AEBP1	14.0	ARCHS4 Coexpression,8;GTEx Coexpression,20	NOTCH3,FKBP10,CEMIP,OLFML2B,SPARC,ITGB5,COL12A1,TNFRSF11B,THY1,THBS2,ANTXR1,NID2,AQP1,SERPINH1,PMEPA1,COL10A1,IGFBP7,PDLIM7,CTHRC1,PRRX1,ACTN1,FN1,BGN,PCOLCE,INHBA,SULF1,PLXDC2,PGF,TGFBR1,ASPN,COL1A1,RCN3,MMP11,VCAN,COL3A1,COL1A2,BMP1,COL4A2,COL5A1,MFAP2,COL5A2,CDH11,NOX4,ITGBL1,COL6A3,FBN1
717	AEBP2	693.0	ARCHS4 Coexpression,956;Enrichr Queries,974;GTEx Coexpression,149	TGIF1,NOTCH3,ITGB5,ACTN1,RASAL2,PTPN12,PLXDC2,ANTXR1,STK3,SULF2,GPNMB,ENC1,BHLHE40,PMEPA1,CD44,MCM2,GRINA
882	AHCTF1	797.3	ARCHS4 Coexpression,347;Enrichr Queries,764;GTEx Coexpression,1281	TOP2A,FANCI,HSP90AB1,MCM7,CSE1L,PTPN12,MKI67,TPX2,EXO1,BHLHE40,MCM4,KIF2C,ECT2,LBR,CD44,MCM2
569	AHDC1	600.3	ARCHS4 Coexpression,729;Enrichr Queries,745;GTEx Coexpression,327	NOTCH3,LAMA5,KRT80,GDF15,ACTN1,PCOLCE,THBS1,SULF2,COL1A1,COL5A1,TRIM29,ENC1,BHLHE40,ZYX,FSCN1,CD9,EPHB2
80	AHR	145.0	Literature ChIP-seq,131;ARCHS4 Coexpression,183;Enrichr Queries,61;ReMap ChIP-seq,176;GTEx Coexpression,174	IFITM3,IFITM1,SPARC,CXCL8,SERPINE1,TNFAIP2,ICAM1,LGALS1,PLAU,ENC1,PMEPA1,TIMP1,ADAMTS9,CTSB,TGM2,TNFRSF12A,SPHK1,ACTN1,OSMR,CDC25B,VCAN,PKM,COL4A1,CD44,MCM2,CEBPB,CEMIP,TNFRSF11B,PTGS2,NID2,THBS1,C3,GPNMB,RRS1,IGFBP7,S100A10,CTHRC1,PRRX1,GDF15,STAT1,RARRES1,FN1,LIF,PTPN12,INHBA,PLXDC2,SULF2,COL1A1,TPX2,COL3A1,BHLHE40,CD9,GRINA,FBN1
13	AHRR	25.5	ARCHS4 Coexpression,30;GTEx Coexpression,21	TOP2A,FKBP10,CEMIP,CEBPB,COL12A1,MKI67,FOXM1,PLA2G7,THBS1,ICAM1,CDC20,LGALS1,GPNMB,EXO1,CHEK1,CLEC5A,MYBL2,BUB1,CTSB,GINS1,FANCI,STAT1,CBX3,UBE2C,SPHK1,FN1,KIF23,PCOLCE,CDC6,COL1A1,RCN3,GREM1,TPX2,COL1A2,PKM,COL5A1,FSCN1,BIRC5,MCM4,COL6A3,TRIP13,ITGA5,DTL,MAD2L1,MCM2,GRINA,FBN1
1317	AIRE	1076.0	ARCHS4 Coexpression,1138;Enrichr Queries,575;GTEx Coexpression,1514	IFITM3,IFITM1,CEBPB,GDF15,STAT1,LIF,PTGS2,ICAM1,COL1A1,LGALS1,PLAU,BHLHE40,NOX4,TIMP1,S100A9,CD44,S100A10
1293	AKAP8	1054.0	ARCHS4 Coexpression,1371;Enrichr Queries,699;GTEx Coexpression,1092	TOP2A,HSP90AB1,MCM7,STAT1,ACTN1,CSE1L,MKI67,CDC20,STIP1,BHLHE40,RRS1,APOE,LBR,MCM2
1201	AKAP8L	996.0	ARCHS4 Coexpression,1081;Enrichr Queries,424;GTEx Coexpression,1483	TOP2A,CEBPB,HSP90AB1,ITGB5,GDF15,STAT1,ACTN1,FN1,ICAM1,STIP1,LGALS1,PKM,BHLHE40,CD9,APOE,S100A9,CD44,PDLIM7,GRINA,MCM2
963	AKNA	843.7	ARCHS4 Coexpression,926;Enrichr Queries,698;GTEx Coexpression,907	IFITM3,CEBPB,FCER1G,IFITM2,GDF15,STAT1,TNFAIP2,THBS1,ICAM1,C3,LGALS1,BHLHE40,ZYX,FXYD5,CD44,LY6E
188	ALX1	268.0	ARCHS4 Coexpression,210;Enrichr Queries,528;GTEx Coexpression,66	FKBP10,COL11A1,COL12A1,PTGS2,THBS2,THBS1,CKS1B,CDC20,EDNRA,GPNMB,RUVBL1,CTHRC1,PRRX1,GDF15,FN1,GGH,PCOLCE,CDC6,SULF1,COL1A1,COL3A1,VCAN,COL1A2,FAP,COL5A1,COL5A2,MFAP2,BHLHE40,CDH11,COL6A3,TRIP13,CD44,FBN1,MAD2L1,SNRPB
998	ALX3	866.7	ARCHS4 Coexpression,674;Enrichr Queries,1095;GTEx Coexpression,831	COL1A1,FKBP10,GJB2,TMEM158,CRABP2,PRRX1,BHLHE40,CDH11,SERPINH1,FOXM1,THBS1
159	ALX4	247.3	ARCHS4 Coexpression,51;Enrichr Queries,572;GTEx Coexpression,119	FKBP10,NOTCH3,KRT80,OLFML2B,COL11A1,COL12A1,LAMC2,THBS2,THBS1,ANTXR1,EDNRA,GPNMB,NT5DC2,SERPINH1,MYBL2,PRRX1,FN1,PCOLCE,COL1A1,COL3A1,COL1A2,COL4A2,COL5A1,COL4A1,BHLHE40,CDH11,COL5A2,FSCN1,COL6A3,CD44,FBN1
687	ANHX	675.0	ARCHS4 Coexpression,362;GTEx Coexpression,988	CSE1L,NT5DC2,PDPN,TRIP13,PTPN12
1573	ANKZF1	1336.0	ARCHS4 Coexpression,1589;Enrichr Queries,826;GTEx Coexpression,1593	TGIF1,CEBPB,GDF15,STAT1,FN1,THBS1,PGF,ICAM1,PKM,BHLHE40,CD44,MCM2
220	AR	303.4	Literature ChIP-seq,47;ARCHS4 Coexpression,710;Enrichr Queries,186;ReMap ChIP-seq,218;GTEx Coexpression,356	TOP2A,SPARC,CXCL8,MCM7,COL12A1,SERPINE1,CXCL1,CKS1B,EDNRA,RUVBL1,PMEPA1,NEK2,SKP2,LBR,TGM2,KIF23,VCAN,COL4A2,COL4A1,CDH11,BIRC5,MCM4,DTL,CD44,NOTCH3,CEBPB,PTGS2,THBS1,STK3,C3,STIP1,APOE,PRRX1,GDF15,STAT1,FN1,INHBA,SULF1,PLXDC2,COL1A1,TPX2,COL3A1,BMP1,COL1A2,COL5A1,BHLHE40,COL5A2,CD9,PHF19,FBN1
1446	ARGFX	1187.0	ARCHS4 Coexpression,1046;Enrichr Queries,1140;GTEx Coexpression,1374	EDNRA,VCAN,VSNL1,GDF15,UBE2C,CDC6,THBS1,CD44
1631	ARHGAP35	1497.0	ARCHS4 Coexpression,1441;GTEx Coexpression,1552
742	ARID2	708.3	ARCHS4 Coexpression,696;Enrichr Queries,1379;ReMap ChIP-seq,75;GTEx Coexpression,683	LAMA5,CEBPB,RTKN,HSP90AB1,MCM7,TNFAIP2,CKS1B,C3,LGALS1,TRIM29,PMEPA1,FAM83D,CTSB,TEAD4,FCER1G,TNFRSF12A,GDF15,SPHK1,FN1,TGFBR1,TPX2,VSNL1,BHLHE40,KIF2C,GRINA
539	ARID3A	574.6	ARCHS4 Coexpression,1347;ENCODE ChIP-seq,74;Enrichr Queries,122;ReMap ChIP-seq,130;GTEx Coexpression,1200	IFITM3,IFITM1,RTKN,HSP90AB1,SPARC,MCM7,CSE1L,SERPINE1,TNFAIP2,MKI67,YBX3,ICAM1,CKS1B,LGALS1,PLAU,ENC1,PMEPA1,NEK2,LBR,CTSB,TGM2,TGIF1,FCER1G,TNFRSF12A,SPHK1,ACTN1,KIF23,MMP11,PRPF4,VCAN,PKM,COL4A1,FSCN1,BIRC5,ITGA5,CD44,SNRPB,LAMA5,CEBPB,RASAL2,PTGS2,THBS1,C3,RRS1,APOE,PDLIM7,FANCI,GDF15,STAT1,FN1,LIF,TNFRSF10B,OSGIN2,CDC6,SULF2,COL1A1,TPX2,COL5A1,BHLHE40
920	ARID3B	813.5	ARCHS4 Coexpression,181;GTEx Coexpression,1446	GINS1,LGALS1,HSP90AB1,PODXL,NT5DC2,CHEK1,MYBL2,OSMR,BUB1
1462	ARID3C	1200.0	ARCHS4 Coexpression,1385;GTEx Coexpression,1015
240	ARID5A	322.0	ARCHS4 Coexpression,479;GTEx Coexpression,165	IFITM1,VCAN,CEBPB,FCER1G,ZYX,FXYD5,TSN,TGFBR1,ICAM1
257	ARID5B	340.7	ARCHS4 Coexpression,439;Enrichr Queries,269;GTEx Coexpression,314	IFITM3,IFITM1,CEBPB,SPARC,SERPINE1,TNFRSF11B,PTGS2,JPH1,YBX3,THBS1,STK3,ICAM1,LGALS1,ENC1,PMEPA1,MYBL2,S100A10,TGM2,TGIF1,PRRX1,STAT1,ACTN1,FN1,INHBA,SULF2,COL1A1,VCAN,RAB31,BHLHE40,CD9,CD44
564	ARNT	593.6	Literature ChIP-seq,139;ARCHS4 Coexpression,844;Enrichr Queries,1053;ReMap ChIP-seq,46;GTEx Coexpression,886	LAMA5,CEBPB,CEMIP,HSP90AB1,SPARC,CRABP2,MCM7,SERPINE1,TNFAIP2,STK3,CKS1B,C3,RRS1,LBR,ADAMTS9,S100A10,FCER1G,TNFRSF12A,GDF15,STAT1,ACTN1,RARRES1,FN1,ATP1B3,PCOLCE,PLXDC2,SULF2,CDC25B,PKM,BHLHE40,MCM4,FXYD5,ITGA5,CD44,GRINA,PHF19,SNRPB
1096	ARNT2	940.7	ARCHS4 Coexpression,1587;Enrichr Queries,268;GTEx Coexpression,967	CEMIP,COL12A1,SERPINE1,THY1,PTGS2,THBS1,GPNMB,PODXL,ENC1,PMEPA1,APOE,EPHB2,GDF15,FN1,INHBA,SULF1,SULF2,COL1A1,VCAN,COL4A2,COL5A1,COL4A1,BHLHE40,CDH11,CD44,FBN1
647	ARNTL	646.3	ARCHS4 Coexpression,1434;Enrichr Queries,267;ReMap ChIP-seq,109;GTEx Coexpression,775	CEBPB,HSP90AB1,SERPINE1,TNFRSF11B,PTGS2,THBS1,ICAM1,LGALS1,GPNMB,PLAU,ENC1,PMEPA1,MYBL2,CPXM1,LBR,CTHRC1,S100A10,TGM2,TGIF1,TNFRSF12A,CBX3,GDF15,STAT1,ACTN1,FN1,CDC6,INHBA,TSN,CDC25B,SULF2,COL1A1,RAB31,COL5A1,COL4A1,BHLHE40,FSCN1,CD9,ITGA5,CD44,LY6E,SNRPB
50	ARNTL2	88.67	ARCHS4 Coexpression,86;Enrichr Queries,4;GTEx Coexpression,176	IFITM3,TOP2A,CXCL8,MCM7,COL12A1,SERPINE1,TNFAIP2,CXCL1,LAMC2,MKI67,FOXM1,CLDN1,ICAM1,CDC20,CDH3,GM2A,PLAU,EXO1,TRIM29,ENC1,PMEPA1,NEK2,MYBL2,TIMP1,TGM2,TNFRSF12A,SPHK1,ACTN1,KIF23,OSMR,VCAN,PKM,COL4A2,COL4A1,FSCN1,MCM4,BIRC5,KIF2C,S100A9,DTL,CD44,CRABP2,CSTF2,PTGS2,LRP8,THBS1,FGD6,ECT2,FAM83D,BUB1,S100A10,GINS1,GDF15,STAT1,UBE2C,FN1,LIF,CDC6,INHBA,COL1A1,TPX2,GJB2,COL5A1,BHLHE40,TRIP13,MAD2L1
1078	ARX	929.3	ARCHS4 Coexpression,1223;Enrichr Queries,1050;GTEx Coexpression,515	VCAN,VSNL1,FAP,GDF15,COL11A1,CDH11,BHLHE40,THBS1,CD44,SULF2
1092	ASCL1	937.8	ARCHS4 Coexpression,1201;Enrichr Queries,963;ReMap ChIP-seq,236;GTEx Coexpression,1351	TOP2A,LAMA5,KRT80,OLFML2B,HSP90AB1,TNFRSF12A,GDF15,LPCAT1,TNFAIP2,MKI67,SULF1,THBS1,CDC25B,TPX2,STIP1,VCAN,ENC1,BHLHE40,CDH11,FSCN1,NOX4
221	ASCL2	304.0	ARCHS4 Coexpression,367;Enrichr Queries,257;GTEx Coexpression,288	IFITM3,KRT80,IFITM1,CEBPB,IFITM2,CRABP2,SERPINE1,TNFAIP2,PTGS2,CLDN1,THBS1,ICAM1,C3,LGALS1,TRIM29,APOE,TGM2,GDF15,STAT1,UBE2C,SPHK1,LIF,COL1A1,GJB2,BHLHE40,FSCN1,ZYX,BIRC5,S100A9,CD44,LY6E,GRINA
707	ASCL3	685.3	ARCHS4 Coexpression,838;Enrichr Queries,799;GTEx Coexpression,419	MMP7,GDF15,RARRES1,MMP3,SERPINE1,LAMC2,PTGS2,FOXM1,ICAM1,C3,SRPX2,COL5A1,TRIM29,BHLHE40,BIRC5,S100A9,TGM2
1125	ASCL4	956.7	ARCHS4 Coexpression,1036;Enrichr Queries,1365;GTEx Coexpression,469	GREM1,KRT80,FGD6,TRIM29,BHLHE40,CLDN1
1298	ASCL5	1057.0	ARCHS4 Coexpression,1266;GTEx Coexpression,848	TEAD4,SLCO3A1
1330	ASH1L	1083.0	ARCHS4 Coexpression,841;Enrichr Queries,1403;GTEx Coexpression,1006	BHLHE40,SNRPB,DGKH
293	ATF1	374.0	ARCHS4 Coexpression,283;ENCODE ChIP-seq,92;Enrichr Queries,481;ReMap ChIP-seq,72;GTEx Coexpression,942	IFITM3,TOP2A,IFITM1,HSP90AB1,IFITM2,CXCL8,ITGB5,TNFAIP2,JPH1,ICAM1,CKS1B,CDC20,EXO1,MYBL2,NEK2,TIMP1,SKP2,LBR,TGIF1,TNFRSF12A,ACTN1,PCOLCE,RAB31,FSCN1,DTL,CD44,MCM2,LAMA5,CEBPB,CRABP2,CSTF2,THBS1,C3,FGD6,RRS1,APOE,ECT2,PDLIM7,GDF15,CBX3,STAT1,TNFRSF10B,PTPN12,CDC6,TPX2,BHLHE40,CD9,TRIP13,MAD2L1
768	ATF2	724.4	ARCHS4 Coexpression,1051;ENCODE ChIP-seq,95;Enrichr Queries,1199;ReMap ChIP-seq,198;GTEx Coexpression,1079	CEBPB,IFITM1,HSP90AB1,CRABP2,MCM7,THBS1,CKS1B,CDC20,PODXL,RRS1,FAM83D,PDLIM7,CTSB,GINS1,IL32,FANCI,TNFRSF12A,CBX3,STAT1,FN1,TNFRSF10B,TGFBR1,PKM,BHLHE40,ZYX,FSCN1,KIF2C,CD44,PHF19,MAD2L1,SNRPB
60	ATF3	110.2	Literature ChIP-seq,13;ARCHS4 Coexpression,64;ENCODE ChIP-seq,77;Enrichr Queries,123;ReMap ChIP-seq,158;GTEx Coexpression,226	IFITM3,TOP2A,IFITM1,HSP90AB1,SPARC,CXCL8,MCM7,SERPINE1,TNFAIP2,CXCL1,TREM2,ANTXR1,YBX3,CKS1B,ICAM1,DUSP14,EDNRA,ESM1,LGALS1,GM2A,PLAU,RUVBL1,CLEC5A,ENC1,PMEPA1,NEK2,TIMP1,TGM2,CTSB,TGIF1,FCER1G,TNFRSF12A,SPHK1,ACTN1,KIF23,TSN,CDC25B,SFRP4,PRPF4,VCAN,PKM,RAB31,COL4A2,FSCN1,BIRC5,ITGA5,DTL,CD44,SNRPB,LAMA5,CEBPB,KRT80,CRABP2,RASAL2,PTGS2,THBS1,PLA2G7,C3,FGD6,SRPX2,GPNMB,PDPN,SPP1,RRS1,APOE,S100A10,…
345	ATF4	418.0	ARCHS4 Coexpression,625;Enrichr Queries,681;ReMap ChIP-seq,210;GTEx Coexpression,156	IFITM3,LAMA5,CEBPB,SPARC,IFITM2,HSP90AB1,SERPINE1,YBX3,STK3,DUSP14,STIP1,LGALS1,SERPINH1,MYBL2,PDLIM7,S100A10,CTSB,FCER1G,TNFRSF12A,GDF15,ACTN1,SPHK1,TNFRSF10B,AHSA1,PTPN12,MMP11,BMP1,PKM,COL4A2,BHLHE40,DTL,S100A9
503	ATF5	547.3	ARCHS4 Coexpression,520;Enrichr Queries,51;GTEx Coexpression,1071	IFITM3,TOP2A,CEBPB,SPARC,IFITM2,SERPINE1,TNFAIP2,PTGS2,THBS1,ICAM1,CDC20,C3,LGALS1,GPNMB,SERPINH1,PMEPA1,APOE,TIMP1,S100A10,CTSB,TGM2,TNFRSF12A,GDF15,STAT1,UBE2C,ACTN1,FN1,COL1A1,PKM,COL4A2,COL4A1,BHLHE40,ZYX,FSCN1,BIRC5,CD9,CD44,LY6E,GRINA
889	ATF6	801.0	ARCHS4 Coexpression,1154;Enrichr Queries,824;GTEx Coexpression,425	TMEM185B,MSR1,CEBPB,IFITM2,FCER1G,STAT1,ACTN1,PTGS2,THBS1,ICAM1,SULF2,RAB31,BHLHE40,APOE,CD44,CTSB
1341	ATF6B	1094.0	ARCHS4 Coexpression,827;GTEx Coexpression,1361	ZYX,GRINA
375	ATF7	447.0	ARCHS4 Coexpression,346;Enrichr Queries,1254;ReMap ChIP-seq,29;GTEx Coexpression,159	IFITM3,NOTCH3,LAMA5,FKBP10,IFITM1,IFITM2,HSP90AB1,ITGB5,CRABP2,MCM7,TNFAIP2,ANTXR1,STK3,ICAM1,CKS1B,AQP1,LGALS1,SERPINH1,IGFBP7,PDLIM7,TGM2,IL32,TNFRSF12A,GDF15,STAT1,CBX3,LIF,FN1,BGN,TNFRSF10B,PCOLCE,PTPN12,PLXDC2,COL1A1,BHLHE40,FSCN1,ITGA5,CD44,GRINA
901	ATMIN	804.0	ARCHS4 Coexpression,594;Enrichr Queries,999;GTEx Coexpression,819	TOP2A,KRT80,GDF15,STAT1,CSE1L,SERPINE1,TSN,SULF2,PKM,ENC1,BHLHE40,PMEPA1,CD44
853	ATOH1	775.3	ARCHS4 Coexpression,246;Enrichr Queries,1273;GTEx Coexpression,807	RCN3,TMEM158,ITGB5,GDF15,BHLHE40,CDH11,FN1,COL6A3,TIMP1,EPHB2,THBS2
1229	ATOH7	1015.0	ARCHS4 Coexpression,862;Enrichr Queries,1220;GTEx Coexpression,964	TMEM158,ANGPT2,VSNL1,ENC1,BHLHE40,PTGS2,SULF2
104	ATOH8	182.7	ARCHS4 Coexpression,27;Enrichr Queries,178;GTEx Coexpression,343	FKBP10,SPARC,ITGB5,COL12A1,SERPINE1,TNFAIP2,PTGS2,THBS1,ANTXR1,AQP1,C3,ENC1,SERPINH1,PMEPA1,IGFBP7,ADAMTS9,PDLIM7,TGM2,PRRX1,GDF15,SPHK1,FN1,BGN,PCOLCE,SULF1,PGF,SULF2,COL1A1,RCN3,GREM1,COL3A1,VCAN,COL1A2,BMP1,COL4A2,COL5A1,COL4A1,COL5A2,BHLHE40,NOX4,ITGBL1,COL6A3,ITGA5,CD44,FBN1
236	BACH1	315.3	Literature ChIP-seq,6;ARCHS4 Coexpression,599;ENCODE ChIP-seq,57;Enrichr Queries,379;ReMap ChIP-seq,134;GTEx Coexpression,717	IFITM1,RTKN,HSP90AB1,CXCL8,CSE1L,SERPINE1,TNFAIP2,CXCL1,TREM2,ANTXR1,CLDN1,ICAM1,DUSP14,CKS1B,ENC1,CHEK1,CLEC5A,PMEPA1,NEK2,TIMP1,LBR,COLGALT1,CTSB,TGM2,TGIF1,SPHK1,ACTN1,MMP3,AHSA1,OSMR,TGFBR1,CDC25B,RCN3,VCAN,PKM,VSNL1,MRTO4,FSCN1,BIRC5,MCM4,KIF2C,CD44,MCM2,CEBPB,CEMIP,COL11A1,PTGS2,THBS2,LRP8,THBS1,NID2,C3,CST2,CST1,FGD6,SERPINH1,BUB1,PDLIM7,S100A10,MSR1,PRRX1,GDF15,STAT1,TFPI2,FN1,TNFRSF10B,G…
555	BACH2	586.5	ARCHS4 Coexpression,866;Enrichr Queries,843;ReMap ChIP-seq,193;GTEx Coexpression,444	CEBPB,HSP90AB1,ITGB5,JPH1,YBX3,LRP8,THBS1,ICAM1,CKS1B,C3,FGD6,GM2A,PMEPA1,LBR,TEAD4,SPHK1,ACTN1,FN1,SULF2,TPX2,VCAN,PKM,SLCO3A1,COL5A1,BHLHE40,KIF2C,CD44,PHF19
1601	BARHL1	1392.0	ARCHS4 Coexpression,1607;Enrichr Queries,1364;GTEx Coexpression,1205	PRRX1,BHLHE40
1534	BARHL2	1274.0	ARCHS4 Coexpression,1466;Enrichr Queries,1357;GTEx Coexpression,999	PRRX1,BHLHE40
371	BARX1	444.3	ARCHS4 Coexpression,144;Enrichr Queries,1093;GTEx Coexpression,96	LAMA5,CRABP2,FOXM1,ANTXR1,CDC20,TOP1MT,NT5DC2,PDPN,RRS1,MYBL2,FAM83D,LBR,PDLIM7,TEAD4,PRRX1,GDF15,ACTN1,TGFBR1,GREM1,COL1A1,COL5A1,BHLHE40,FSCN1,TRIP13,PHF19
454	BARX2	509.7	ARCHS4 Coexpression,881;Enrichr Queries,383;GTEx Coexpression,265	KRT80,CRABP2,GDF15,COL12A1,SERPINE1,LAMC2,INHBA,PTGS2,SULF1,THBS1,SULF2,COL1A1,GJB2,COL5A1,TRIM29,ENC1,BHLHE40,CD9,S100A9,CD44,S100A10,TGM2
350	BATF	424.4	ARCHS4 Coexpression,383;ENCODE ChIP-seq,116;Enrichr Queries,427;ReMap ChIP-seq,288;GTEx Coexpression,908	IFITM3,IFITM1,CEBPB,HSP90AB1,SERPINE1,TNFAIP2,CXCL1,PTGS2,THBS1,ICAM1,C3,FGD6,LGALS1,ENC1,TIMP1,TGM2,IL32,FCER1G,GDF15,STAT1,SPHK1,PKM,BHLHE40,FXYD5,S100A9,CD44,PHF19,LY6E
373	BATF2	446.3	ARCHS4 Coexpression,152;Enrichr Queries,373;GTEx Coexpression,814	IL32,IFITM3,IFITM1,CEBPB,IFITM2,CXCL8,GDF15,STAT1,SERPINE1,IFI6,TNFAIP2,CXCL1,INHBA,PTGS2,THBS1,ICAM1,C3,BHLHE40,ZYX,TIMP1,S100A9,TGM2,LY6E,GRINA
114	BATF3	198.7	ARCHS4 Coexpression,289;Enrichr Queries,203;GTEx Coexpression,104	IFITM3,IFITM1,CEBPB,SERPINE1,LPCAT1,TNFAIP2,PTGS2,THBS1,ICAM1,C3,LGALS1,PLAU,TIMP1,ADAMTS9,TGM2,FCER1G,TNFRSF12A,STAT1,GDF15,SPHK1,FN1,LIF,INHBA,OSMR,PGF,SULF2,VCAN,COL4A1,BHLHE40,FSCN1,FXYD5,CD44,LY6E
1566	BAZ2A	1327.0	ARCHS4 Coexpression,1296;Enrichr Queries,1347;GTEx Coexpression,1338	PKM,BHLHE40,MKI67
972	BAZ2B	849.0	ARCHS4 Coexpression,672;Enrichr Queries,1132;GTEx Coexpression,743	STIP1,VCAN,PKM,MRTO4,BHLHE40,FN1,THBS1,CD44,SULF2,MCM2,SNRPB
1226	BBX	1014.0	ARCHS4 Coexpression,405;Enrichr Queries,1168;GTEx Coexpression,1470	VCAN,CEBPB,STAT1,BHLHE40,FN1,ZYX,THBS1,CD44,GRINA,SNRPB
437	BCL11A	494.8	ARCHS4 Coexpression,1085;ENCODE ChIP-seq,111;Enrichr Queries,735;ReMap ChIP-seq,221;GTEx Coexpression,322	TOP2A,KRT80,HSP90AB1,LPCAT1,MKI67,CLDN1,THBS1,ICAM1,CKS1B,GM2A,TRIM29,ENC1,PMEPA1,EPHB2,PDLIM7,IL32,CBX3,STAT1,FN1,SULF2,COL1A1,VCAN,PKM,VSNL1,BHLHE40,CDH11,FSCN1,CD44,GRINA,PHF19
705	BCL11B	683.8	Literature ChIP-seq,161;ARCHS4 Coexpression,1528;Enrichr Queries,734;GTEx Coexpression,312	KRT80,ACTN1,THY1,MKI67,CLDN1,THBS1,SULF2,COL1A1,VCAN,GM2A,COL5A1,TRIM29,ENC1,BHLHE40,CDH11,PMEPA1,CD44
228	BCL6	308.0	Literature ChIP-seq,144;ARCHS4 Coexpression,511;Enrichr Queries,181;ReMap ChIP-seq,269;GTEx Coexpression,435	IFITM3,IFITM1,IFITM2,HSP90AB1,SPARC,MCM7,SERPINE1,TNFAIP2,ICAM1,CKS1B,AQP1,LGALS1,GM2A,TOP1MT,ENC1,MYBL2,TIMP1,CTSB,TGM2,TGIF1,FCER1G,TNFRSF12A,ACTN1,TGFBR1,CDC25B,GREM1,VCAN,RAB31,PKM,ITGA5,S100A9,CD44,LAMA5,CEBPB,PTGS2,THBS1,C3,GPNMB,APOE,PDLIM7,S100A10,GDF15,STAT1,FN1,COL1A1,GJB2,BMP1,COL5A1,BHLHE40,COL5A2,ZYX,CD9,GRINA,PHF19
40	BCL6B	80.0	ARCHS4 Coexpression,59;Enrichr Queries,20;GTEx Coexpression,161	IFITM3,SPARC,COL12A1,SERPINE1,TNFAIP2,ICAM1,AQP1,EDNRA,ESM1,LGALS1,PLAU,TIMP1,ADAMTS9,TGM2,TNFRSF12A,BGN,PCOLCE,PGF,RCN3,VCAN,COL4A2,COL4A1,FSCN1,COL6A3,ITGA5,CD44,NOTCH3,CEBPB,THY1,PTGS2,NID2,THBS1,C3,PODXL,SERPINH1,IGFBP7,APOE,ANGPT2,FN1,PTPN12,COL1A1,COL3A1,COL1A2,COL5A1,COL5A2,BHLHE40,CD9,FXYD5,FBN1
1360	BHLHA15	1112.0	ARCHS4 Coexpression,1133;GTEx Coexpression,1091	GRINA
893	BHLHA9	801.5	ARCHS4 Coexpression,1097;GTEx Coexpression,506	VSNL1,ENC1,DUSP14
1026	BHLHE22	889.7	ARCHS4 Coexpression,1548;ReMap ChIP-seq,68;GTEx Coexpression,1053	OLFML2B,HSP90AB1,TNFRSF12A,SPHK1,LIF,TNFAIP2,SULF2,COL1A1,STIP1,LGALS1,BHLHE40,PMEPA1,KIF2C,NEK2,MYBL2,COLGALT1,CD44,PDLIM7,GRINA,PHF19
426	BHLHE23	486.5	ARCHS4 Coexpression,868;GTEx Coexpression,105	NOTCH3,STAT1,EXO1,MYBL2,MKI67,DTL,BUB1,MAD2L1,CKS1B,MCM2
761	BHLHE41	720.0	ARCHS4 Coexpression,137;GTEx Coexpression,1303	C3,MSR1,CEBPB,FCER1G,GPNMB,SPP1,TREM2,APOE,PLXDC2,JPH1,CTSB
61	BNC1	110.3	ARCHS4 Coexpression,165;Enrichr Queries,33;GTEx Coexpression,133	CSE1L,COL12A1,SERPINE1,CXCL1,LAMC2,FOXM1,CLDN1,CDH3,TRIM29,PLAU,LIPG,NEK2,TGM2,ACTN1,MMP3,OSMR,PGF,GREM1,VCAN,COL4A2,COL4A1,CDH11,FSCN1,COL6A3,KIF2C,CD44,CEMIP,CRABP2,PTGS2,THBS2,NID2,THBS1,C3,GPNMB,PDPN,S100A10,CTHRC1,GDF15,TFPI2,FN1,INHBA,SULF1,SULF2,COL1A1,GJB2,COL3A1,COL1A2,BMP1,COL5A1,COL5A2,BHLHE40,TRIP13,FBN1
45	BNC2	84.67	ARCHS4 Coexpression,26;Enrichr Queries,66;GTEx Coexpression,162	SPARC,OLFML2B,COL12A1,SERPINE1,TNFRSF11B,THY1,THBS2,NID2,ANTXR1,THBS1,STK3,C3,EDNRA,LGALS1,SRPX2,PLAU,SERPINH1,IGFBP7,CTHRC1,PRRX1,FN1,BGN,PCOLCE,INHBA,SULF1,PLXDC2,SULF2,COL1A1,SFRP4,COL3A1,VCAN,COL1A2,COL5A1,COL4A2,COL4A1,CDH11,COL5A2,BHLHE40,MFAP2,COL6A3,ITGBL1,CD44,FBN1
438	BORCS8MEF2B	496.0	ARCHS4 Coexpression,496	IFITM2,ZYX,S100A9,LY6E
1515	BPTF	1252.0	ARCHS4 Coexpression,1218;GTEx Coexpression,1286	SNRPB
862	BRF2	780.3	ARCHS4 Coexpression,1238;ReMap ChIP-seq,263;GTEx Coexpression,840	FANCI,RCN3,COL1A2,TMEM158,ANGPT2,SERPINE1,IFI6,MYBL2,THBS2,JPH1,COLGALT1,SNRPB
1613	BSX	1411.0	ARCHS4 Coexpression,1432;Enrichr Queries,1388;GTEx Coexpression,1414	PRRX1
902	C11ORF95	804.0	GTEx Coexpression,804	KLHL23
1438	CAMTA1	1181.0	ARCHS4 Coexpression,1007;Enrichr Queries,1291;GTEx Coexpression,1244	SLCO3A1,VSNL1,ACTN1,ENC1,BHLHE40
1093	CAMTA2	938.3	ARCHS4 Coexpression,977;Enrichr Queries,774;GTEx Coexpression,1064	CEBPB,SPARC,GDF15,ACTN1,LGALS1,PKM,ENC1,BHLHE40,ZYX,APOE,CTSB,GRINA,LY6E
1182	CARF	984.0	ARCHS4 Coexpression,580;GTEx Coexpression,1388	STIP1,PKM,SNRPB
953	CASZ1	839.3	ARCHS4 Coexpression,1206;Enrichr Queries,879;GTEx Coexpression,433	LAMA5,KRT80,CLDN1,THBS1,SULF2,COL1A1,VCAN,SLCO3A1,COL5A1,TRIM29,BHLHE40,PMEPA1,EPHB2,CD44
1460	CBLL2	1199.0	ARCHS4 Coexpression,924;Enrichr Queries,1072;GTEx Coexpression,1602	EDNRA,CXCL8,SRPX2,VSNL1,GDF15,THBS2,THBS1,TGFBR1,LY6E,STK3
181	CBX2	264.6	ARCHS4 Coexpression,57;ENCODE ChIP-seq,65;Enrichr Queries,75;ReMap ChIP-seq,274;GTEx Coexpression,852	TOP2A,MCM7,ITGB5,CSE1L,LPCAT1,CXCL1,MKI67,FOXM1,ANTXR1,CKS1B,CDC20,CDH3,EXO1,CHEK1,ENC1,CPXM1,NEK2,MYBL2,SKP2,EPHB2,KIF23,OSMR,ETV4,CDC25B,GREM1,VCAN,VSNL1,FSCN1,BIRC5,MCM4,KIF2C,DTL,PTGS2,THBS2,LRP8,THBS1,THBS4,STIP1,GPNMB,PODXL,NT5DC2,RRS1,SPP1,ECT2,FAM83D,BUB1,S100A10,GINS1,FANCI,GDF15,UBE2C,CBX3,TFPI2,FN1,CDC6,COL1A1,TPX2,BMP1,TMEM158,BHLHE40,MFAP2,ZYX,TRIP13,MAD2L1
583	CC2D1A	608.0	ARCHS4 Coexpression,724;GTEx Coexpression,492	TMEM185B,LAMA5,STK3,GRINA
1620	CCDC169SOHLH2	1423.0	ARCHS4 Coexpression,1423
1241	CCDC17	1021.0	ARCHS4 Coexpression,1390;GTEx Coexpression,652	IFITM2,FCER1G
787	CDC5L	739.3	ARCHS4 Coexpression,171;Enrichr Queries,917;GTEx Coexpression,1130	TOP2A,GINS1,FANCI,HSP90AB1,MCM7,CBX3,CSE1L,KIF23,CDC6,MKI67,STIP1,PKM,EXO1,RUVBL1,CHEK1,ZYX,MCM4,SKP2,DTL
1156	CDX1	967.7	ARCHS4 Coexpression,1382;Enrichr Queries,640;GTEx Coexpression,881	IFITM3,GDF15,SERPINE1,FN1,PTGS2,ETV4,THBS1,PGF,COL1A1,COL4A2,COL5A1,BHLHE40,CD9,APOE,EPHB2,TGM2
758	CDX2	719.6	Literature ChIP-seq,77;ARCHS4 Coexpression,1370;Enrichr Queries,1100;ReMap ChIP-seq,200;GTEx Coexpression,851	FKBP10,SPARC,MCM7,THBS1,CKS1B,ENC1,PMEPA1,EPHB2,LBR,S100A10,CTSB,TGM2,TNFRSF12A,PRRX1,GDF15,FN1,GGH,ETV4,TPX2,PKM,BHLHE40,COL5A2,ZYX,CD9,CD44
543	CDX4	576.7	ARCHS4 Coexpression,148;Enrichr Queries,1107;GTEx Coexpression,475	IFITM3,GINS1,KRT80,IFITM1,GDF15,UBE2C,CSTF2,LAMC2,PTGS2,THBS2,CLDN1,PGF,CKS1B,TRIM29,BHLHE40,CDH11,PDPN,MFAP2,BUB1,MAD2L1
178	CEBPA	262.6	Literature ChIP-seq,126;ARCHS4 Coexpression,236;Enrichr Queries,171;ReMap ChIP-seq,153;GTEx Coexpression,627	IFITM3,CEBPB,KRT80,RTKN,CXCL8,SPARC,ITGB5,SERPINE1,TNFAIP2,RASAL2,PTGS2,CLDN1,THBS1,ICAM1,C3,LGALS1,GM2A,GPNMB,PLAU,ENC1,CHEK1,IGFBP7,APOE,TIMP1,LBR,CTSB,TGM2,S100A10,GINS1,FCER1G,GDF15,STAT1,FN1,TNFRSF10B,PTPN12,OSMR,SULF2,COL1A1,BHLHE40,ZYX,CD9,S100A9,CD44,LY6E,GRINA
46	CEBPD	85.6	Literature ChIP-seq,62;ARCHS4 Coexpression,139;ENCODE ChIP-seq,39;ReMap ChIP-seq,119;GTEx Coexpression,69	IFITM3,FKBP10,IFITM1,HSP90AB1,IFITM2,MCM7,SERPINE1,COL12A1,TREM2,CLDN1,ICAM1,CKS1B,PLAU,COLGALT1,ADAMTS9,LBR,CTSB,TGM2,TGIF1,FCER1G,TNFRSF12A,SPHK1,ACTN1,ATP1B3,OSMR,TSN,PKM,VSNL1,CDH11,FSCN1,S100A9,SNRPB,LAMA5,CEBPB,TNFRSF11B,STK3,C3,SPP1,APOE,FAM83D,PDLIM7,MSR1,GDF15,CBX3,STAT1,PTPN12,PLXDC2,TPX2,BMP1,COL1A2,BHLHE40,ZYX,GRINA
444	CEBPE	500.3	ARCHS4 Coexpression,661;Enrichr Queries,261;GTEx Coexpression,579	IFITM3,TOP2A,IFITM1,CEBPB,IFITM2,SERPINE1,TNFAIP2,MKI67,PTGS2,THBS1,CDC20,C3,LGALS1,PLAU,CLEC5A,TGM2,FCER1G,GDF15,STAT1,SPHK1,INHBA,VCAN,BHLHE40,ZYX,BIRC5,CD9,S100A9,CD44
269	CEBPG	352.3	ARCHS4 Coexpression,306;Enrichr Queries,531;ReMap ChIP-seq,244;GTEx Coexpression,328	TOP2A,CEBPB,CXCL8,HSP90AB1,MCM7,SERPINE1,JPH1,YBX3,THBS1,ICAM1,C3,STIP1,PLAU,EXO1,RRS1,PMEPA1,LBR,TGM2,S100A10,TEAD4,TGIF1,FANCI,TNFRSF12A,GDF15,STAT1,ACTN1,TNFRSF10B,OSGIN2,PTPN12,BHLHE40,MCM4,DTL,CD44,SNRPB
367	CEBPZ	440.6	ARCHS4 Coexpression,98;ENCODE ChIP-seq,45;Enrichr Queries,875;ReMap ChIP-seq,211;GTEx Coexpression,974	TOP2A,RTKN,HSP90AB1,MCM7,CSE1L,RASAL2,ICAM1,CKS1B,CDC20,C3,STIP1,PODXL,EXO1,RUVBL1,CHEK1,RRS1,APOE,SKP2,BUB1,GINS1,FCER1G,CBX3,UBE2C,TNFRSF10B,PCOLCE,CDC6,TPX2,MMP11,VSNL1,MRTO4,BHLHE40,MCM4,KIF2C,DTL,MAD2L1,GRINA
5	CENPA	15.0	ARCHS4 Coexpression,19;GTEx Coexpression,11	TOP2A,MCM7,CSE1L,MKI67,FOXM1,CKS1B,CDC20,STIP1,EXO1,CHEK1,RUVBL1,MYBL2,NEK2,ECT2,SKP2,FAM83D,BUB1,GINS1,FANCI,TEAD4,STAT1,CBX3,UBE2C,KIF23,CDC6,TPX2,BIRC5,MCM4,KIF2C,TRIP13,DTL,MAD2L1,MCM2,SNRPB,PHF19
870	CENPB	788.3	ARCHS4 Coexpression,553;Enrichr Queries,239;GTEx Coexpression,1573	IFITM3,FKBP10,CEBPB,SPARC,HSP90AB1,ITGB5,MCM7,THBS1,STIP1,LGALS1,SERPINH1,APOE,TIMP1,S100A10,CTSB,GDF15,ACTN1,CDC25B,PKM,BHLHE40,ZYX,FSCN1,CD9,S100A9,GRINA,LY6E,SNRPB
1198	CENPBD1	993.0	ARCHS4 Coexpression,1440;GTEx Coexpression,546	TMEM185B,RRS1
536	CENPS	573.5	ARCHS4 Coexpression,287;GTEx Coexpression,860	GGH,BIRC5,KIF2C,CDC6,MAD2L1,SNRPB,CKS1B
846	CENPT	772.0	ARCHS4 Coexpression,806;Enrichr Queries,12;GTEx Coexpression,1498	IFITM3,TOP2A,MCM7,MKI67,FOXM1,CKS1B,CDC20,LGALS1,EXO1,ENC1,NEK2,MYBL2,TIMP1,TGM2,TNFRSF12A,ACTN1,KIF23,PGF,CDC25B,PKM,COL4A1,FSCN1,BIRC5,MCM4,KIF2C,DTL,CD44,LY6E,THBS1,NT5DC2,SERPINH1,ECT2,FAM83D,BUB1,PDLIM7,S100A10,GINS1,GDF15,UBE2C,FN1,CDC6,COL1A1,TPX2,BHLHE40,ZYX,CD9,FXYD5,TRIP13,MAD2L1
1034	CENPX	895.0	GTEx Coexpression,895	GGH
680	CGGBP1	671.5	ARCHS4 Coexpression,678;GTEx Coexpression,665	CBX3,PTPN12,LBR
150	CHAMP1	241.5	ARCHS4 Coexpression,193;GTEx Coexpression,290	FANCI,STAT1,FOXM1,PRPF4,TPX2,NT5DC2,CHEK1,RRS1,FSCN1,MCM4,KIF2C,MYBL2,SKP2
1205	CHCHD3	999.5	ARCHS4 Coexpression,905;GTEx Coexpression,1094	MAD2L1,CKS1B
1190	CIC	990.3	ARCHS4 Coexpression,728;Enrichr Queries,1090;GTEx Coexpression,1153	COL1A1,LAMA5,HSP90AB1,PKM,ACTN1,BHLHE40,ZYX,FSCN1,GRINA
810	CLOCK	754.4	Literature ChIP-seq,18;ARCHS4 Coexpression,753;Enrichr Queries,1350;ReMap ChIP-seq,110;GTEx Coexpression,1541	NOTCH3,CEBPB,RTKN,HSP90AB1,SERPINE1,RASAL2,FOXM1,THBS2,THBS1,PLA2G7,AQP1,TOP1MT,SERPINH1,FAM83D,S100A10,TGM2,IL32,GDF15,STAT1,ACTN1,LIF,ATP1B3,PKM,COL4A2,COL4A1,BHLHE40,FSCN1,BIRC5,CD9,LY6E,SNRPB
1420	CPEB1	1168.0	ARCHS4 Coexpression,1327;GTEx Coexpression,1008
1584	CPXCR1	1350.0	ARCHS4 Coexpression,1171;Enrichr Queries,1305;GTEx Coexpression,1575	MSR1,CXCL8,SRPX2,COL11A1,INHBA
410	CREB1	472.8	Literature ChIP-seq,143;ARCHS4 Coexpression,709;ENCODE ChIP-seq,99;Enrichr Queries,1064;ReMap ChIP-seq,120;GTEx Coexpression,702	TOP2A,FKBP10,LAMA5,CEBPB,RTKN,HSP90AB1,MCM7,CSE1L,SERPINE1,CSTF2,PTGS2,THBS1,ICAM1,CKS1B,DUSP14,C3,STIP1,LGALS1,EXO1,RRS1,PMEPA1,APOE,PDLIM7,TNFRSF12A,GDF15,STAT1,CBX3,UBE2C,FN1,PCOLCE,PTPN12,CDC6,OSGIN2,TGFBR1,CDC25B,SULF2,PRPF4,COL5A1,BHLHE40,FSCN1,ZYX,BIRC5,MCM4,KIF2C,CD44,MCM2,GRINA
214	CREB3	299.3	ARCHS4 Coexpression,292;Enrichr Queries,188;ReMap ChIP-seq,247;GTEx Coexpression,470	IFITM3,IFITM1,CEBPB,IFITM2,SPARC,CXCL8,ITGB5,SERPINE1,TNFAIP2,THBS1,ICAM1,DUSP14,LGALS1,TRIM29,ENC1,SERPINH1,TIMP1,S100A10,CTSB,TGM2,TNFRSF12A,GDF15,STAT1,ACTN1,RARRES1,FN1,PGF,RAB31,PKM,BHLHE40,ZYX,FSCN1,CD9,CD44,PHF19,GRINA,LY6E,SNRPB
295	CREB3L1	377.0	ARCHS4 Coexpression,3;Enrichr Queries,6;ReMap ChIP-seq,212;GTEx Coexpression,1287	IFITM3,FKBP10,RTKN,HSP90AB1,SPARC,OLFML2B,MCM7,ITGB5,COL12A1,SERPINE1,TNFAIP2,LAMC2,ANTXR1,ICAM1,CKS1B,LGALS1,PLAU,PMEPA1,TIMP1,TGM2,TNFRSF12A,ACTN1,BGN,PCOLCE,OSMR,PGF,RCN3,GREM1,MMP11,VCAN,COL4A2,COL4A1,CDH11,FSCN1,COL6A3,ITGA5,CD44,NOTCH3,CEBPB,CEMIP,CRABP2,TNFRSF11B,THY1,PTGS2,THBS2,THBS1,NID2,C3,GPNMB,SERPINH1,IGFBP7,PDLIM7,S100A10,CTHRC1,PRRX1,GDF15,FN1,INHBA,SULF1,SULF2,COL1A1,COL3A1,COL1A…
72	CREB3L2	127.7	ARCHS4 Coexpression,50;Enrichr Queries,192;GTEx Coexpression,141	FKBP10,CEBPB,OLFML2B,SPARC,ITGB5,SERPINE1,COL12A1,ANTXR1,THBS1,NID2,LGALS1,ENC1,SERPINH1,PMEPA1,IGFBP7,TIMP1,S100A10,TGM2,PRRX1,ACTN1,FN1,BGN,PCOLCE,SULF1,OSMR,PGF,SULF2,COL1A1,RCN3,GREM1,VCAN,COL1A2,RAB31,BMP1,COL4A2,COL5A1,COL4A1,COL5A2,BHLHE40,CD9,COL6A3,CD44,FBN1
1138	CREB3L3	960.7	ARCHS4 Coexpression,1330;Enrichr Queries,467;GTEx Coexpression,1085	IFITM3,CEBPB,SPARC,GDF15,SERPINE1,FN1,PTGS2,THBS1,ICAM1,AQP1,SULF2,C3,COL1A1,GJB2,COL3A1,COL1A2,BHLHE40,APOE,TGM2
1277	CREB3L4	1045.0	ARCHS4 Coexpression,1182;Enrichr Queries,382;GTEx Coexpression,1570	TOP2A,CRABP2,MCM7,GDF15,UBE2C,FN1,LAMC2,CDC6,MKI67,LRP8,THBS1,CDC20,CHEK1,BHLHE40,PMEPA1,BIRC5,CD9,MYBL2,ECT2,FAM83D,DTL
294	CREB5	375.7	ARCHS4 Coexpression,369;Enrichr Queries,160;GTEx Coexpression,598	CEBPB,IFITM2,CXCL8,COL12A1,SERPINE1,TNFAIP2,CXCL1,PTGS2,THBS1,THBS4,ICAM1,C3,GPNMB,PLAU,ENC1,PMEPA1,PDLIM7,TGM2,FCER1G,TNFRSF12A,GDF15,STAT1,ACTN1,FN1,LIF,INHBA,SULF2,COL1A1,VCAN,RAB31,COL5A1,BHLHE40,S100A9,CD44,FBN1
544	CREBL2	577.7	ARCHS4 Coexpression,199;Enrichr Queries,1010;GTEx Coexpression,524	MSR1,CEBPB,FCER1G,STAT1,PLXDC2,THBS1,PLA2G7,RAB31,GPNMB,GM2A,ENC1,BHLHE40,CD9,APOE,CD44,S100A10,CTSB,GRINA
1448	CREBZF	1189.0	ARCHS4 Coexpression,1322;Enrichr Queries,1147;GTEx Coexpression,1098	CEBPB,STAT1,ACTN1,BHLHE40,LBR,THBS1,MCM2
480	CREM	532.0	Literature ChIP-seq,150;ARCHS4 Coexpression,522;Enrichr Queries,325;ReMap ChIP-seq,172;GTEx Coexpression,1491	IFITM1,HSP90AB1,CXCL8,MCM7,CSE1L,SERPINE1,TNFAIP2,LPCAT1,CXCL1,TREM2,JPH1,YBX3,ICAM1,CKS1B,CDC20,LGALS1,GM2A,EXO1,ENC1,CHEK1,LIPG,PMEPA1,NEK2,MYBL2,TIMP1,COLGALT1,LBR,CTSB,TGM2,TGIF1,FCER1G,TNFRSF12A,KIF23,ATP1B3,TSN,CDC25B,PRPF4,VCAN,PKM,FSCN1,BIRC5,MCM4,KIF2C,DTL,CD44,MCM2,SNRPB,TMEM185B,CEBPB,CSTF2,IFI6,RASAL2,PTGS2,THBS1,C3,STIP1,FGD6,RRS1,ECT2,BUB1,PDLIM7,S100A10,FANCI,MSR1,GDF15,CBX3,STAT1,…
933	CRX	825.8	Literature ChIP-seq,115;ARCHS4 Coexpression,1596;Enrichr Queries,435;GTEx Coexpression,1157	CEBPB,SPARC,OLFML2B,COL11A1,SERPINE1,LPCAT1,PTGS2,THBS1,C3,GM2A,PDPN,MYBL2,APOE,TGM2,FCER1G,GDF15,STAT1,FN1,OSGIN2,ETV4,PGF,COL1A1,VCAN,BHLHE40,BIRC5,CD44
256	CSRNP1	339.5	ARCHS4 Coexpression,463;GTEx Coexpression,216	CEBPB,CXCL8,BHLHE40,ZYX,FXYD5,PTGS2,TSN,ICAM1
973	CSRNP2	850.0	ARCHS4 Coexpression,618;GTEx Coexpression,1082	ENC1,FSCN1,RASAL2
1521	CSRNP3	1257.0	ARCHS4 Coexpression,1400;GTEx Coexpression,1114
327	CTCF	402.3	Literature ChIP-seq,134;ARCHS4 Coexpression,89;ENCODE ChIP-seq,17;Enrichr Queries,859;ReMap ChIP-seq,81;GTEx Coexpression,1234	TOP2A,HSP90AB1,MCM7,CSE1L,COL12A1,TNFAIP2,MKI67,FOXM1,CLDN1,ANTXR1,CKS1B,ICAM1,TOP1MT,PMEPA1,MYBL2,LBR,TGM2,FCER1G,TNFRSF12A,SPHK1,PCOLCE,ATP1B3,KIF23,CDC25B,SFRP4,PRPF4,VCAN,MCM4,KIF2C,DTL,LAMA5,CEBPB,CEMIP,CRABP2,THBS1,LRP8,STK3,SERPINH1,RRS1,SPP1,APOE,BUB1,PDLIM7,S100A10,CTHRC1,FANCI,STAT1,CBX3,CDC6,COL1A1,TPX2,BMP1,COL1A2,TMEM158,SLCO3A1,BHLHE40,ZYX,GRINA
597	CTCFL	620.0	ARCHS4 Coexpression,1020;ENCODE ChIP-seq,75;Enrichr Queries,374;ReMap ChIP-seq,237;GTEx Coexpression,1394	TOP2A,HSP90AB1,SERPINE1,LAMC2,CXCL1,CLDN1,ICAM1,CKS1B,DUSP14,EXO1,TOP1MT,LIPG,CHEK1,PMEPA1,MYBL2,TGM2,TEAD4,TNFRSF12A,SPHK1,PCOLCE,ATP1B3,CDC25B,COL4A1,FSCN1,BIRC5,DTL,LAMA5,CEBPB,CEMIP,CRABP2,THBS1,STIP1,FGD6,FAM83D,PDLIM7,FANCI,GDF15,STAT1,FN1,SULF2,TPX2,BMP1,COL5A1,SLCO3A1,BHLHE40,TRIP13,GRINA,MAD2L1,PHF19
239	CUX1	321.3	Literature ChIP-seq,118;ARCHS4 Coexpression,380;ENCODE ChIP-seq,60;Enrichr Queries,936;ReMap ChIP-seq,174;GTEx Coexpression,260	IFITM3,FKBP10,RTKN,HSP90AB1,IFITM2,CXCL8,MCM7,CSE1L,SERPINE1,COL12A1,CXCL1,ICAM1,EDNRA,EXO1,LIPG,CHEK1,RUVBL1,SKP2,LBR,TEAD4,TNFRSF12A,SPHK1,ACTN1,TGFBR1,CDC25B,PRPF4,MMP11,PKM,RAB31,VSNL1,FSCN1,MCM4,KIF2C,CD44,SNRPB,MCM2,LAMA5,CEBPB,KRT80,IFI6,RASAL2,THBS1,C3,STIP1,RRS1,FAM83D,PDLIM7,FANCI,GINS1,ANGPT2,GDF15,STAT1,FN1,TNFRSF10B,KLHL23,SULF1,SULF2,TPX2,TMEM158,COL5A1,BHLHE40,CD9,ITGBL1,GRINA,MAD2…
1213	CUX2	1007.0	ARCHS4 Coexpression,1184;Enrichr Queries,1113;GTEx Coexpression,724	VCAN,COL4A2,COL4A1,ENC1,BHLHE40,PMEPA1,SULF2
1546	CXXC1	1301.0	ARCHS4 Coexpression,1557;Enrichr Queries,767;GTEx Coexpression,1578	CEBPB,HSP90AB1,MCM7,GDF15,ACTN1,STIP1,LGALS1,PKM,BHLHE40,FSCN1,PDLIM7,CTSB,SNRPB
1183	CXXC4	984.0	ARCHS4 Coexpression,1407;ReMap ChIP-seq,150;GTEx Coexpression,1395	CEBPB,RTKN,HSP90AB1,TNFRSF12A,MCM7,SPHK1,ICAM1,CDC25B,STK3,CKS1B,CDC20,LGALS1,ZYX,FSCN1,PDLIM7,DGKH
1099	CXXC5	942.0	ARCHS4 Coexpression,697;GTEx Coexpression,1187	THY1,GRINA
439	DACH1	497.3	Literature ChIP-seq,125;ARCHS4 Coexpression,925;Enrichr Queries,442	TOP2A,CEBPB,HSP90AB1,ITGB5,MKI67,THBS1,CLDN1,DUSP14,STIP1,PODXL,NT5DC2,ENC1,SERPINH1,EPHB2,SKP2,FAM83D,FANCI,CBX3,FN1,KLHL23,INHBA,SULF1,SULF2,COL1A1,COL3A1,VCAN,COL4A2,COL5A1,VSNL1,COL4A1,BHLHE40,CDH11,FSCN1,TRIP13,CD44,FBN1,MCM2
1398	DACH2	1146.0	ARCHS4 Coexpression,1329;Enrichr Queries,1301;GTEx Coexpression,808	VCAN,VSNL1,COL11A1,THY1,SULF1
1145	DBP	963.0	ARCHS4 Coexpression,1411;Enrichr Queries,328;GTEx Coexpression,1150	IFITM3,CEBPB,SPARC,GDF15,STAT1,SERPINE1,PLA2G7,THBS1,ICAM1,C3,COL1A1,COL3A1,LGALS1,GPNMB,BHLHE40,FSCN1,PMEPA1,CD9,APOE,S100A9,S100A10,TGM2,LY6E
1535	DBX1	1280.0	ARCHS4 Coexpression,1265;Enrichr Queries,1272;GTEx Coexpression,1302	GREM1,PRRX1,BHLHE40,CDH11,EPHB2
1382	DBX2	1131.0	ARCHS4 Coexpression,684;Enrichr Queries,1180;GTEx Coexpression,1529	RAB31,PRRX1,COL12A1,CD9,APOE,PLA2G7,ETV4,THBS4
501	DDIT3	544.3	ARCHS4 Coexpression,1099;Enrichr Queries,230;GTEx Coexpression,304	IFITM3,CEBPB,SPARC,CXCL8,SERPINE1,PTGS2,THBS1,ICAM1,LGALS1,GPNMB,PLAU,SERPINH1,APOE,TIMP1,S100A10,CTSB,TGM2,TGIF1,TNFRSF12A,GDF15,STAT1,FN1,LIF,COL1A1,BHLHE40,CD9,FXYD5,CD44,MCM2
1042	DEAF1	900.5	ARCHS4 Coexpression,1622;Enrichr Queries,585;ReMap ChIP-seq,292;GTEx Coexpression,1103	CEBPB,RTKN,GDF15,FN1,PGF,CKS1B,SULF2,COL1A1,PKM,ENC1,BHLHE40,SERPINH1,ZYX,FSCN1,BIRC5,CD9,KIF2C,APOE,SKP2,CD44,LY6E
1378	DLX1	1126.0	ARCHS4 Coexpression,1474;Enrichr Queries,410;GTEx Coexpression,1493	PRRX1,GDF15,COL12A1,FN1,INHBA,MKI67,PTGS2,SULF1,THBS1,PGF,GREM1,VCAN,GPNMB,COL5A1,COL4A1,ENC1,BHLHE40,CDH11,PMEPA1,CTHRC1
686	DLX2	675.0	ARCHS4 Coexpression,1465;Enrichr Queries,305;GTEx Coexpression,255	CEBPB,CRABP2,COL12A1,SERPINE1,LAMC2,THY1,MKI67,PTGS2,THBS1,GPNMB,ENC1,PMEPA1,PRRX1,GDF15,SPHK1,TFPI2,FN1,LIF,INHBA,PGF,GREM1,COL1A1,VCAN,BHLHE40,CDH11,FSCN1,COL6A3,CD44
275	DLX3	357.7	ARCHS4 Coexpression,109;Enrichr Queries,554;GTEx Coexpression,410	LAMA5,KRT80,CRABP2,COL12A1,SERPINE1,TNFAIP2,PTGS2,CLDN1,THBS1,CDH3,GPNMB,TRIM29,ENC1,MYBL2,FAM83D,TGM2,S100A10,TEAD4,GDF15,UBE2C,SPHK1,PGF,COL1A1,GJB2,COL5A1,BHLHE40,LY6E
282	DLX4	366.0	Literature ChIP-seq,164;ARCHS4 Coexpression,81;Enrichr Queries,779;GTEx Coexpression,440	LAMA5,KRT80,CRABP2,PTGS2,FOXM1,CLDN1,THBS1,CDC20,STIP1,TRIM29,TOP1MT,MYBL2,FAM83D,TEAD4,GDF15,SPHK1,FN1,CDC6,ETV4,PGF,COL1A1,TPX2,VCAN,BHLHE40,BIRC5,MCM4,KIF2C,TRIP13,SNRPB
805	DLX5	751.3	ARCHS4 Coexpression,1550;Enrichr Queries,243;GTEx Coexpression,461	KRT80,CEMIP,SPARC,CRABP2,COL11A1,COL12A1,PTGS2,THBS2,CLDN1,THBS1,AQP1,GPNMB,TRIM29,CTHRC1,PRRX1,GDF15,FN1,INHBA,SULF1,PGF,COL1A1,GREM1,COL3A1,VCAN,COL1A2,COL5A1,COL5A2,BHLHE40,CDH11
1306	DLX6	1061.0	ARCHS4 Coexpression,1477;Enrichr Queries,1158;GTEx Coexpression,549	TMEM158,PRRX1,COL11A1,BHLHE40,CDH11,THY1,INHBA,PTGS2
1491	DMBX1	1227.0	ARCHS4 Coexpression,1541;Enrichr Queries,663;GTEx Coexpression,1477	IFITM1,GDF15,SERPINE1,LAMC2,ETV4,SULF2,COL1A1,VCAN,COL4A2,COL4A1,ENC1,BHLHE40,MYBL2,EPHB2
629	DMRT1	635.0	Literature ChIP-seq,63;ARCHS4 Coexpression,487;Enrichr Queries,705;GTEx Coexpression,1285	TEAD4,TGIF1,TMEM185B,PRRX1,COL11A1,CSE1L,LAMC2,PTPN12,PTGS2,ETV4,TSN,CKS1B,COL1A1,COL4A2,COL5A1,COL4A1,BHLHE40,PDPN,MYBL2,FAM83D
617	DMRT2	630.7	ARCHS4 Coexpression,1139;Enrichr Queries,355;GTEx Coexpression,398	COL12A1,LAMC2,MKI67,PTGS2,THBS2,THBS1,JPH1,C3,PODXL,SPP1,PRRX1,GDF15,FN1,INHBA,SULF1,COL1A1,GREM1,GJB2,COL3A1,VCAN,COL1A2,COL5A1,COL4A1,BHLHE40,CDH11
1014	DMRT3	877.7	ARCHS4 Coexpression,818;Enrichr Queries,1261;GTEx Coexpression,554	GREM1,PRRX1,LIPG,BHLHE40,MFAP2,SULF1,LRP8,TGFBR1
779	DMRTA1	734.3	ARCHS4 Coexpression,440;Enrichr Queries,381;GTEx Coexpression,1382	COL11A1,COL12A1,SERPINE1,LAMC2,MKI67,CLDN1,THBS1,CKS1B,ENC1,PMEPA1,TGIF1,GDF15,GGH,SULF1,PLXDC2,SULF2,COL1A1,COL3A1,VCAN,COL5A1,COL5A2,BHLHE40,CDH11,MFAP2,FXYD5
931	DMRTA2	823.0	ARCHS4 Coexpression,880;Enrichr Queries,1102;GTEx Coexpression,487	GREM1,GJB2,CRABP2,PRRX1,GDF15,COL11A1,CSTF2,PDPN,BHLHE40,LAMC2,KLHL23,EPHB2
1369	DMRTB1	1119.0	ARCHS4 Coexpression,1424;Enrichr Queries,666;GTEx Coexpression,1268	COL11A1,LAMC2,MKI67,PTGS2,THBS1,PGF,SULF2,COL1A1,COL3A1,COL5A1,BHLHE40,PMEPA1,COL6A3,CD44
1347	DMRTC2	1098.0	ARCHS4 Coexpression,1169;Enrichr Queries,902;GTEx Coexpression,1223	COL1A1,TNFRSF12A,GDF15,CSE1L,SERPINE1,TFPI2,BHLHE40,BIRC5,MYBL2,PTGS2,S100A9
1102	DMTF1	942.7	ARCHS4 Coexpression,849;Enrichr Queries,414;GTEx Coexpression,1565	TOP2A,SPARC,TNFRSF12A,STAT1,SERPINE1,FN1,PTPN12,MKI67,PTGS2,THBS1,PGF,ICAM1,COL1A1,VCAN,COL4A1,ENC1,BHLHE40,APOE,TIMP1,CD44,MCM2,SNRPB
41	DNMT1	80.5	ARCHS4 Coexpression,157;GTEx Coexpression,4	TOP2A,MCM7,CSE1L,MKI67,FOXM1,CDC20,EXO1,CHEK1,RUVBL1,NEK2,MYBL2,ECT2,SKP2,BUB1,GINS1,FANCI,CBX3,UBE2C,KIF23,CDC6,TPX2,BIRC5,MCM4,KIF2C,TRIP13,DTL,MAD2L1,MCM2
434	DNTTIP1	492.5	ARCHS4 Coexpression,395;GTEx Coexpression,590	CDC20,IFITM2,FCER1G,ZYX,PDLIM7,S100A10,SNRPB
755	DOT1L	718.0	ARCHS4 Coexpression,385;Enrichr Queries,822;GTEx Coexpression,947	TOP2A,CEBPB,GDF15,ACTN1,SPHK1,MKI67,THBS1,ICAM1,COL1A1,COL4A2,BHLHE40,ZYX,FSCN1,KIF2C,ITGA5,CD44,GRINA
1161	DPF1	970.3	ARCHS4 Coexpression,1555;Enrichr Queries,220;GTEx Coexpression,1136	TOP2A,MCM7,SERPINE1,THY1,MKI67,FOXM1,LRP8,CDC20,EXO1,ENC1,PMEPA1,MYBL2,EPHB2,FAM83D,BUB1,GINS1,GDF15,UBE2C,CDC6,ETV4,PGF,COL1A1,BHLHE40,FSCN1,BIRC5,TRIP13,DTL
1036	DPF3	896.3	ARCHS4 Coexpression,1189;Enrichr Queries,676;GTEx Coexpression,824	FN1,JPH1,THBS1,AQP1,SULF2,VCAN,SLCO3A1,COL4A2,COL5A1,COL4A1,PODXL,ENC1,BHLHE40,CDH11,PMEPA1
786	DPRX	739.0	ARCHS4 Coexpression,703;Enrichr Queries,1164;GTEx Coexpression,350	TEAD4,TGIF1,CXCL8,PRRX1,GDF15,UBE2C,BHLHE40,MYBL2,JPH1,YBX3
749	DR1	716.0	ARCHS4 Coexpression,950;Enrichr Queries,1026;GTEx Coexpression,172	GINS1,FANCI,HSP90AB1,STAT1,CBX3,CSE1L,PKM,BHLHE40,MCM4,NEK2,ECT2,LBR,CD44,GRINA
168	DRAP1	253.7	ARCHS4 Coexpression,84;Enrichr Queries,589;GTEx Coexpression,88	IFITM3,FKBP10,CEBPB,IFITM2,HSP90AB1,CSE1L,FOXM1,CDC20,STIP1,LGALS1,RUVBL1,RRS1,NEK2,APOE,TIMP1,PDLIM7,S100A10,GINS1,TNFRSF12A,STAT1,ACTN1,RCN3,TPX2,PKM,BHLHE40,ZYX,FSCN1,BIRC5,KIF2C,TRIP13,FXYD5,S100A9,LY6E,SNRPB,GRINA
1091	DRGX	937.7	ARCHS4 Coexpression,921;Enrichr Queries,1397;GTEx Coexpression,495	VSNL1,PRRX1,ENC1
858	DUX4	777.0	ARCHS4 Coexpression,1308;ReMap ChIP-seq,246	TOP2A,STIP1,COL3A1,COL5A1,ENC1,NEK2,INHBA,ECT2,THBS2,COLGALT1,BUB1
857	DUXA	776.7	ARCHS4 Coexpression,1100;Enrichr Queries,1185;GTEx Coexpression,45	TEAD4,NOTCH3,OLFML2B,ITGB5,STAT1,UBE2C,BGN,TNFRSF11B,INHBA,SULF1,PLXDC2,ANTXR1,THBS1,ASPN,C3,COL1A1,VCAN,TRIM29,NOX4,ITGBL1,PMEPA1,IGFBP7
817	DZIP1	759.3	ARCHS4 Coexpression,856;Enrichr Queries,196;GTEx Coexpression,1226	FKBP10,SPARC,COL12A1,THY1,PTGS2,THBS2,ANTXR1,NID2,THBS1,PMEPA1,IGFBP7,PRRX1,FN1,SULF1,SULF2,COL1A1,COL3A1,VCAN,COL1A2,RAB31,COL4A2,COL5A1,COL4A1,COL5A2,BHLHE40,CDH11,FSCN1,FXYD5,CD44,FBN1
33	E2F1	68.17	Literature ChIP-seq,25;ARCHS4 Coexpression,56;ENCODE ChIP-seq,26;Enrichr Queries,65;ReMap ChIP-seq,225;GTEx Coexpression,12	TOP2A,IFITM3,IFITM1,HSP90AB1,IFITM2,MCM7,ITGB5,CSE1L,SERPINE1,LPCAT1,MKI67,FOXM1,JPH1,YBX3,CKS1B,DUSP14,ICAM1,CDC20,LGALS1,CDH3,EXO1,CHEK1,NEK2,MYBL2,TIMP1,SKP2,COLGALT1,CTSB,TEAD4,TGIF1,TNFRSF12A,ACTN1,SPHK1,AHSA1,KIF23,ATP1B3,PCOLCE,ETV4,TSN,CDC25B,RCN3,MMP11,PRPF4,PKM,FSCN1,BIRC5,MCM4,KIF2C,ITGA5,DTL,S100A9,CD44,MCM2,DGKH,SNRPB,LY6E,TMEM185B,LAMA5,CEBPB,CRABP2,CSTF2,PTGS2,THBS1,LRP8,PLA2G7,STK…
277	E2F2	359.0	ARCHS4 Coexpression,100;Enrichr Queries,94;GTEx Coexpression,883	TOP2A,MCM7,MKI67,FOXM1,THBS1,CKS1B,CDC20,EXO1,NT5DC2,CHEK1,NEK2,MYBL2,SKP2,ECT2,FAM83D,LBR,BUB1,GINS1,FANCI,GDF15,STAT1,UBE2C,KIF23,CDC6,CDC25B,TPX2,BHLHE40,BIRC5,MCM4,KIF2C,TRIP13,S100A9,DTL,CD44,MAD2L1,PHF19
260	E2F3	343.0	ARCHS4 Coexpression,82;Enrichr Queries,79;GTEx Coexpression,868	TMEM185B,TOP2A,CEBPB,MCM7,MKI67,FOXM1,LRP8,THBS1,CDC20,PLAU,EXO1,CHEK1,ENC1,NEK2,MYBL2,SKP2,ECT2,BUB1,LBR,GINS1,TGIF1,FANCI,STAT1,UBE2C,CBX3,ACTN1,KIF23,CDC6,TPX2,VCAN,PKM,BHLHE40,BIRC5,MCM4,KIF2C,TRIP13,DTL,CD44,MAD2L1
180	E2F4	263.3	Literature ChIP-seq,37;ARCHS4 Coexpression,461;ENCODE ChIP-seq,4;Enrichr Queries,232;ReMap ChIP-seq,133;GTEx Coexpression,713	TOP2A,FKBP10,HSP90AB1,MCM7,CSE1L,FOXM1,MKI67,YBX3,ICAM1,CKS1B,CDC20,LGALS1,EXO1,RUVBL1,CHEK1,MYBL2,NEK2,SKP2,TNFRSF12A,ACTN1,PCOLCE,KIF23,TGFBR1,CDC25B,PKM,MRTO4,FSCN1,BIRC5,MCM4,KIF2C,DTL,SNRPB,MCM2,CEBPB,RASAL2,STK3,STIP1,FGD6,BUB1,PDLIM7,GINS1,FANCI,GDF15,STAT1,UBE2C,CBX3,GGH,CDC6,TPX2,BHLHE40,ZYX,TRIP13,MAD2L1,PHF19
342	E2F5	417.3	ARCHS4 Coexpression,342;Enrichr Queries,142;ReMap ChIP-seq,207;GTEx Coexpression,978	IFITM3,TOP2A,CEBPB,MCM7,SERPINE1,MKI67,PTGS2,FOXM1,LRP8,THBS1,CDC20,CHEK1,ENC1,PMEPA1,MYBL2,SKP2,ECT2,BUB1,TGM2,TGIF1,FCER1G,GDF15,CBX3,STAT1,UBE2C,ACTN1,FN1,KIF23,CDC6,PGF,TPX2,VCAN,RAB31,BHLHE40,ZYX,BIRC5,MCM4,KIF2C,DTL,CD44,PHF19,MAD2L1,GRINA
200	E2F6	278.0	ARCHS4 Coexpression,145;ENCODE ChIP-seq,41;Enrichr Queries,415;ReMap ChIP-seq,67;GTEx Coexpression,722	IFITM3,TOP2A,IFITM1,IFITM2,HSP90AB1,CXCL8,MCM7,CSE1L,SERPINE1,TNFAIP2,FOXM1,JPH1,YBX3,ICAM1,CKS1B,CDC20,EXO1,RUVBL1,MYBL2,SKP2,TGIF1,TNFRSF12A,PCOLCE,KIF23,PGF,CDC25B,GREM1,PRPF4,PKM,MRTO4,FSCN1,BIRC5,MCM4,KIF2C,DTL,SNRPB,MCM2,TMEM185B,LAMA5,CEBPB,CRABP2,RASAL2,THBS1,SERPINH1,ECT2,FAM83D,S100A10,GINS1,FANCI,GDF15,STAT1,CBX3,LIF,CDC6,COL1A2,BHLHE40,CD9,GRINA,MAD2L1,PHF19
18	E2F7	33.2	Literature ChIP-seq,19;ARCHS4 Coexpression,24;Enrichr Queries,104;ReMap ChIP-seq,3;GTEx Coexpression,16	TOP2A,FKBP10,SPARC,HSP90AB1,MCM7,CSE1L,COL12A1,SERPINE1,TNFAIP2,MKI67,FOXM1,CKS1B,CDC20,LGALS1,EXO1,PLAU,CHEK1,MYBL2,NEK2,SKP2,TNFRSF12A,ACTN1,KIF23,PCOLCE,CDC25B,RCN3,PKM,FSCN1,BIRC5,MCM4,COL6A3,KIF2C,ITGA5,DTL,MCM2,KRT80,THY1,THBS1,LRP8,STIP1,NT5DC2,SERPINH1,ECT2,FAM83D,BUB1,PDLIM7,GINS1,FANCI,STAT1,CBX3,UBE2C,GDF15,FN1,TNFRSF10B,CDC6,COL1A1,TPX2,COL1A2,BHLHE40,ZYX,TRIP13,MAD2L1,PHF19
154	E2F8	242.3	ARCHS4 Coexpression,25;Enrichr Queries,92;GTEx Coexpression,610	TOP2A,MCM7,CSE1L,SERPINE1,MKI67,FOXM1,JPH1,LRP8,THBS1,CKS1B,CDC20,LGALS1,EXO1,CHEK1,NEK2,MYBL2,SKP2,ECT2,FAM83D,BUB1,LBR,GINS1,FANCI,UBE2C,CBX3,FN1,KIF23,CDC6,CDC25B,TPX2,VCAN,BHLHE40,BIRC5,MCM4,KIF2C,TRIP13,DTL,MCM2,MAD2L1,PHF19
1309	E4F1	1066.0	Literature ChIP-seq,163;ARCHS4 Coexpression,1430;Enrichr Queries,1088;GTEx Coexpression,1582	CEBPB,MCM7,GDF15,BHLHE40,APOE,S100A9,PDLIM7,MCM2
279	EBF1	364.4	ARCHS4 Coexpression,1143;ENCODE ChIP-seq,114;Enrichr Queries,212;ReMap ChIP-seq,241;GTEx Coexpression,112	OLFML2B,HSP90AB1,SPARC,ITGB5,COL12A1,TNFAIP2,ICAM1,CKS1B,DUSP14,LGALS1,GM2A,ENC1,PMEPA1,NEK2,LBR,TGM2,MMP7,BGN,TSN,CDC25B,PRPF4,VCAN,PKM,COL4A2,COL4A1,CDH11,FSCN1,COL6A3,BIRC5,CD44,SNRPB,NOTCH3,IFI6,RASAL2,THY1,PTGS2,THBS2,THBS1,SRPX2,IGFBP7,PDLIM7,PRRX1,STAT1,UBE2C,FN1,TNFRSF10B,PTPN12,INHBA,SULF1,SULF2,COL1A1,COL3A1,COL1A2,COL5A1,BHLHE40,COL5A2,PHF19,FBN1
711	EBF2	687.0	ARCHS4 Coexpression,1253;GTEx Coexpression,121	SPARC,SRPX2,OLFML2B,COL1A2,PRRX1,RASAL2,PTPN12,NID2,THBS4
425	EBF3	486.3	ARCHS4 Coexpression,871;Enrichr Queries,299;GTEx Coexpression,289	SPARC,COL12A1,RASAL2,THBS2,THBS1,SRPX2,ENC1,PMEPA1,EPHB2,PRRX1,FN1,BGN,PTPN12,SULF1,PLXDC2,SULF2,COL1A1,COL3A1,VCAN,COL1A2,COL4A2,COL5A1,COL4A1,COL5A2,BHLHE40,CDH11,COL6A3,FBN1
574	EBF4	603.3	ARCHS4 Coexpression,970;Enrichr Queries,456;GTEx Coexpression,384	LAMA5,NOTCH3,GDF15,COL12A1,SERPINE1,FN1,KLHL23,THBS1,PGF,SULF2,COL1A1,VCAN,COL4A2,COL5A1,BHLHE40,MFAP2,PMEPA1,CPXM1,APOE,EPHB2,PDLIM7
460	EEA1	516.3	ARCHS4 Coexpression,272;Enrichr Queries,1023;GTEx Coexpression,254	PRRX1,STAT1,ACTN1,FN1,RASAL2,THBS1,VCAN,PKM,LGALS1,FAP,BHLHE40,CD44,FBN1,CTHRC1,CTSB,SNRPB
125	EGR1	214.5	Literature ChIP-seq,53;ARCHS4 Coexpression,807;ENCODE ChIP-seq,36;Enrichr Queries,45;ReMap ChIP-seq,127;GTEx Coexpression,219	IFITM3,IFITM1,RTKN,SPARC,IFITM2,OLFML2B,SERPINE1,MKI67,ANTXR1,ICAM1,AQP1,LGALS1,PLAU,TRIM29,CHEK1,EPHB2,TGM2,ACTN1,PCOLCE,CDC25B,PRPF4,RAB31,COL4A2,COL4A1,MRTO4,FSCN1,LY6E,SNRPB,DGKH,NOTCH3,CEMIP,CRABP2,STK3,C3,PODXL,SERPINH1,IGFBP7,APOE,S100A10,CBX3,TFPI2,FN1,LIF,GGH,INHBA,COL1A1,COL1A2,COL5A1,BHLHE40,PHF19,TOP2A,FKBP10,HSP90AB1,CXCL8,MCM7,LPCAT1,TNFAIP2,CXCL1,FOXM1,JPH1,CKS1B,DUSP14,GM2A,TOP1MT…
101	EGR2	170.7	ARCHS4 Coexpression,186;Enrichr Queries,30;GTEx Coexpression,296	IFITM3,TOP2A,SPARC,RTKN,CXCL8,SERPINE1,TNFAIP2,CXCL1,TREM2,MKI67,ICAM1,LGALS1,PLAU,ENC1,PMEPA1,TIMP1,TGM2,CTSB,TGIF1,FCER1G,TNFRSF12A,SPHK1,ACTN1,SFRP4,VCAN,COL4A1,ITGA5,S100A9,CD44,CEBPB,PTGS2,PLA2G7,THBS1,C3,GPNMB,SPP1,APOE,S100A10,MSR1,GDF15,STAT1,FN1,LIF,INHBA,PLXDC2,COL1A1,COL3A1,COL1A2,COL5A1,BHLHE40,CD9
196	EGR3	274.0	ARCHS4 Coexpression,288;Enrichr Queries,198;GTEx Coexpression,336	KRT80,CEBPB,CXCL8,SERPINE1,CXCL1,TREM2,PTGS2,CLDN1,THBS1,ICAM1,C3,GPNMB,TRIM29,PLAU,ENC1,SPP1,PMEPA1,TIMP1,APOE,TGM2,MSR1,TNFRSF12A,GDF15,SPHK1,TFPI2,FN1,LIF,INHBA,SULF1,PLXDC2,COL1A1,VCAN,COL5A1,BHLHE40,FSCN1,CD44
1158	EGR4	968.3	ARCHS4 Coexpression,1208;Enrichr Queries,635;GTEx Coexpression,1062	CEBPB,TNFRSF12A,GDF15,SPHK1,SERPINE1,LIF,INHBA,PTGS2,THBS1,ICAM1,DUSP14,TMEM158,FAP,ENC1,BHLHE40,PMEPA1
238	EHF	317.0	ARCHS4 Coexpression,398;Enrichr Queries,153;ReMap ChIP-seq,228;GTEx Coexpression,489	KRT80,CXCL8,CRABP2,SERPINE1,TNFAIP2,CXCL1,LAMC2,MKI67,PTGS2,CLDN1,THBS1,ICAM1,C3,CDH3,GPNMB,PLAU,TRIM29,ENC1,PMEPA1,EPHB2,TGM2,MMP7,GDF15,STAT1,FN1,LIF,SULF2,COL1A1,TPX2,GJB2,VCAN,BHLHE40,CD9,S100A9,CD44
483	ELF1	533.8	Literature ChIP-seq,123;ARCHS4 Coexpression,1168;ENCODE ChIP-seq,109;ReMap ChIP-seq,154;GTEx Coexpression,1115	LAMA5,RTKN,HSP90AB1,MCM7,SERPINE1,TNFAIP2,CKS1B,ICAM1,C3,LGALS1,GM2A,NT5DC2,SERPINH1,RRS1,CPXM1,FAM83D,PDLIM7,CTSB,GINS1,IL32,FCER1G,TNFRSF12A,GDF15,TNFRSF10B,PCOLCE,KIF23,CDC25B,TPX2,BMP1,FSCN1,ZYX,BIRC5,MCM4,CD9,FXYD5,ITGA5,SNRPB
798	ELF2	746.7	ARCHS4 Coexpression,458;Enrichr Queries,1193;GTEx Coexpression,589	TGIF1,STIP1,PKM,STAT1,BHLHE40,PMEPA1,THY1,PTPN12,STK3,MCM2,GRINA,SNRPB
486	ELF3	535.8	ARCHS4 Coexpression,890;Enrichr Queries,138;ReMap ChIP-seq,9;GTEx Coexpression,1106	TOP2A,FKBP10,IFITM1,CXCL8,HSP90AB1,SERPINE1,TNFAIP2,LAMC2,CXCL1,CLDN1,CKS1B,ICAM1,CDC20,LGALS1,PLAU,ENC1,PMEPA1,TIMP1,LBR,TGM2,TGIF1,MMP7,TNFRSF12A,ACTN1,PGF,CDC25B,VCAN,PKM,S100A9,CD44,LAMA5,KRT80,CEBPB,CRABP2,PTGS2,THBS1,C3,SRPX2,GPNMB,IGFBP7,S100A10,GDF15,STAT1,LIF,FN1,TNFRSF10B,CDC6,COL1A1,TPX2,BHLHE40,CD9
620	ELF4	631.7	ARCHS4 Coexpression,906;Enrichr Queries,43;GTEx Coexpression,946	IFITM3,IFITM1,CEBPB,SPARC,IFITM2,SERPINE1,TNFAIP2,MKI67,PTGS2,THBS1,ICAM1,LGALS1,PLAU,SERPINH1,TIMP1,S100A10,CTSB,TGM2,TNFRSF12A,GDF15,STAT1,ACTN1,FN1,OSMR,COL1A1,COL3A1,VCAN,COL1A2,RAB31,COL4A2,COL4A1,BHLHE40,ZYX,FSCN1,CD9,FXYD5,ITGA5,CD44,LY6E,FBN1
428	ELF5	487.2	Literature ChIP-seq,110;ARCHS4 Coexpression,981;Enrichr Queries,409;ReMap ChIP-seq,282;GTEx Coexpression,654	LAMA5,KRT80,CEMIP,CRABP2,LPCAT1,LAMC2,PTGS2,CLDN1,THBS1,STK3,C3,FGD6,GPNMB,TRIM29,RRS1,PMEPA1,ECT2,TGM2,TEAD4,MMP7,GDF15,STAT1,FN1,PTPN12,SULF1,COL1A1,GJB2,VCAN,BHLHE40,S100A9,CD44,FBN1
291	ELK1	371.0	Literature ChIP-seq,80;ARCHS4 Coexpression,352;ENCODE ChIP-seq,96;ReMap ChIP-seq,272;GTEx Coexpression,1055	RTKN,HSP90AB1,MCM7,CSTF2,LAMC2,PTGS2,YBX3,THBS1,CKS1B,STIP1,SRPX2,GM2A,PLAU,RRS1,SERPINH1,NEK2,SKP2,COLGALT1,GINS1,TNFRSF12A,GDF15,TNFRSF10B,KIF23,CDC6,PTPN12,TPX2,PRPF4,PKM,BHLHE40,FSCN1,BIRC5,CD9,TRIP13,FXYD5,SNRPB,DGKH,GRINA,PHF19
25	ELK3	51.25	Literature ChIP-seq,24;ARCHS4 Coexpression,113;Enrichr Queries,40;GTEx Coexpression,28	IFITM3,FKBP10,SPARC,ITGB5,COL12A1,SERPINE1,MKI67,YBX3,ICAM1,CKS1B,LGALS1,PLAU,ENC1,CHEK1,PMEPA1,TIMP1,COLGALT1,ADAMTS9,TGM2,TEAD4,TNFRSF12A,SPHK1,ACTN1,PCOLCE,OSMR,RCN3,VCAN,RAB31,PKM,COL4A2,COL4A1,MRTO4,CDH11,FSCN1,COL6A3,ITGA5,CD44,LAMA5,CEBPB,CRABP2,RASAL2,PTGS2,NID2,THBS1,LRP8,STIP1,CST1,SRPX2,SERPINH1,IGFBP7,ECT2,PDLIM7,S100A10,IL32,PRRX1,STAT1,GDF15,FN1,PTPN12,INHBA,SULF2,COL1A1,COL3A1,COL1…
850	ELK4	773.8	ARCHS4 Coexpression,1053;ENCODE ChIP-seq,79;Enrichr Queries,1287;ReMap ChIP-seq,213;GTEx Coexpression,1237	TMEM185B,RTKN,MCM7,SERPINE1,THBS1,CKS1B,C3,LGALS1,EXO1,TOP1MT,SERPINH1,RRS1,SKP2,FANCI,GDF15,STAT1,CBX3,AHSA1,CDC6,PTPN12,OSGIN2,BHLHE40,MCM4,KIF2C,TRIP13,CD44,SNRPB
1342	EMX1	1095.0	ARCHS4 Coexpression,1504;Enrichr Queries,1275;GTEx Coexpression,505	VSNL1,GDF15,ENC1,BHLHE40,ETV4
774	EMX2	728.3	ARCHS4 Coexpression,1136;Enrichr Queries,506;GTEx Coexpression,543	CRABP2,PRRX1,COL11A1,COL12A1,INHBA,PTGS2,SULF1,THBS2,THBS1,SULF2,COL1A1,GREM1,VCAN,TMEM158,GPNMB,COL4A2,COL5A1,COL4A1,BHLHE40,CDH11,NOX4
517	EN1	563.7	ARCHS4 Coexpression,664;Enrichr Queries,398;GTEx Coexpression,629	KRT80,COL11A1,COL12A1,LAMC2,PTGS2,THBS2,JPH1,THBS1,EPHB2,PRRX1,FN1,INHBA,SULF1,SULF2,COL1A1,GREM1,COL3A1,VCAN,COL1A2,COL5A1,COL5A2,BHLHE40,CDH11,COL6A3,NOX4
1416	EN2	1164.0	ARCHS4 Coexpression,1225;Enrichr Queries,1156;GTEx Coexpression,1112	GDF15,BHLHE40,PMEPA1,EPHB2,ETV4,THBS1,CD44
566	EOMES	597.4	Literature ChIP-seq,52;ARCHS4 Coexpression,1246;Enrichr Queries,416;ReMap ChIP-seq,85;GTEx Coexpression,1188	IFITM3,IFITM1,SPARC,RTKN,TREM2,MKI67,CKS1B,DUSP14,EDNRA,ESM1,LGALS1,PLAU,ENC1,PMEPA1,NEK2,LBR,ADAMTS9,CTSB,TEAD4,AHSA1,PCOLCE,ETV4,PRPF4,VCAN,PKM,RAB31,MCM4,ITGA5,S100A9,CD44,LY6E,NOTCH3,CEBPB,CSTF2,TNFRSF11B,PTGS2,PLA2G7,THBS1,LRP8,STK3,C3,PODXL,APOE,ECT2,BUB1,S100A10,ANGPT2,CBX3,STAT1,FN1,CDC6,SULF2,COL1A1,BMP1,BHLHE40,FXYD5
44	EPAS1	84.25	ARCHS4 Coexpression,79;Enrichr Queries,39;ReMap ChIP-seq,88;GTEx Coexpression,131	IFITM3,SPARC,ITGB5,SERPINE1,COL12A1,ICAM1,AQP1,LGALS1,ENC1,PMEPA1,TIMP1,TGM2,CTSB,ACTN1,BGN,OSMR,VCAN,PKM,COL4A2,COL4A1,ITGA5,CD44,DGKH,CEBPB,PTGS2,THBS1,C3,GPNMB,PODXL,SERPINH1,IGFBP7,APOE,S100A10,MSR1,GDF15,STAT1,LIF,FN1,TNFRSF10B,PTPN12,CDC6,INHBA,SULF2,COL1A1,COL3A1,COL1A2,BMP1,COL5A1,BHLHE40,COL5A2,CD9,TRIP13,MAD2L1,PHF19,FBN1
254	ERF	339.0	ARCHS4 Coexpression,299;Enrichr Queries,306;GTEx Coexpression,412	FKBP10,LAMA5,CEBPB,SPARC,HSP90AB1,SERPINE1,MKI67,THBS1,ICAM1,LGALS1,ENC1,SERPINH1,PMEPA1,MYBL2,PDLIM7,TGIF1,TNFRSF12A,GDF15,ACTN1,FN1,ETV4,TSN,PKM,BHLHE40,ZYX,FSCN1,FXYD5,ITGA5,CD44,GRINA
97	ERG	165.2	Literature ChIP-seq,127;ARCHS4 Coexpression,229;Enrichr Queries,209;ReMap ChIP-seq,222;GTEx Coexpression,39	OLFML2B,RTKN,HSP90AB1,SPARC,ITGB5,MCM7,COL12A1,SERPINE1,TNFAIP2,ANTXR1,YBX3,AQP1,CKS1B,ICAM1,EDNRA,ESM1,TOP1MT,CPXM1,TGM2,TNFRSF12A,BGN,OSMR,ASPN,CDC25B,RCN3,VCAN,COL4A2,COL4A1,CDH11,FSCN1,COL6A3,ITGA5,CD44,NOTCH3,PTGS2,THBS1,NID2,LRP8,STIP1,PODXL,IGFBP7,PDLIM7,ANGPT2,PRRX1,GDF15,FN1,PTPN12,PLXDC2,SULF1,SULF2,COL1A1,COL3A1,GJB2,COL1A2,COL5A1,BHLHE40,NOX4,FBN1
92	ESR1	161.3	Literature ChIP-seq,26;ARCHS4 Coexpression,277;ENCODE ChIP-seq,27;Enrichr Queries,500;ReMap ChIP-seq,55;GTEx Coexpression,83	TOP2A,FKBP10,HSP90AB1,RTKN,SERPINE1,LPCAT1,CKS1B,EDNRA,ENC1,PMEPA1,CPXM1,EPHB2,TGM2,TNFRSF12A,ACTN1,PGF,SFRP4,MMP11,VCAN,RAB31,CD44,LY6E,TMEM185B,LAMA5,CEBPB,KRT80,CEMIP,CRABP2,TNFRSF11B,PTGS2,THBS1,STK3,C3,PODXL,APOE,S100A10,PRRX1,GDF15,STAT1,FN1,CDC6,INHBA,SULF2,COL1A1,COL1A2,COL5A1,BHLHE40,MFAP2,CD9,GRINA
834	ESR2	766.8	Literature ChIP-seq,48;ARCHS4 Coexpression,1569;Enrichr Queries,503;ReMap ChIP-seq,245;GTEx Coexpression,1469	TOP2A,FKBP10,LAMA5,NOTCH3,CEBPB,CEMIP,RTKN,HSP90AB1,SERPINE1,PTGS2,THBS1,STK3,ICAM1,CDH3,PLAU,PODXL,TOP1MT,CHEK1,ENC1,LBR,TGM2,TGIF1,TNFRSF12A,GDF15,STAT1,FN1,SULF1,PGF,COL1A1,VCAN,RAB31,BHLHE40,BIRC5,CD9,ITGA5,CD44
678	ESRRA	669.8	ARCHS4 Coexpression,1052;ENCODE ChIP-seq,86;Enrichr Queries,885;ReMap ChIP-seq,90;GTEx Coexpression,1236	TMEM185B,LAMA5,CEBPB,KRT80,HSP90AB1,CRABP2,TNFAIP2,ICAM1,STIP1,FGD6,PLAU,PMEPA1,APOE,PDLIM7,TGM2,S100A10,TNFRSF12A,GDF15,STAT1,RARRES1,LIF,CDC6,INHBA,CDC25B,PKM,BHLHE40,MRTO4,FSCN1,BIRC5,GRINA
859	ESRRB	777.3	Literature ChIP-seq,92;ARCHS4 Coexpression,1244;Enrichr Queries,712;GTEx Coexpression,1061	KRT80,SERPINE1,LAMC2,THBS2,THBS1,CDH3,PLAU,PODXL,MYBL2,CTSB,TEAD4,TGIF1,GDF15,CBX3,ACTN1,FN1,LIF,KIF23,PCOLCE,KLHL23,SULF1,ETV4,SULF2,COL1A1,COL5A1,BHLHE40,FSCN1,TRIP13
1582	ESRRG	1349.0	ARCHS4 Coexpression,1301;Enrichr Queries,1242;GTEx Coexpression,1504	VCAN,BHLHE40,FN1,SULF1,SULF2
1409	ESX1	1157.0	ARCHS4 Coexpression,948;Enrichr Queries,1154;GTEx Coexpression,1369	COL4A2,COL5A1,PRRX1,GDF15,CSE1L,BHLHE40,THBS1
147	ETS1	240.7	Literature ChIP-seq,157;ARCHS4 Coexpression,831;ENCODE ChIP-seq,56;Enrichr Queries,83;ReMap ChIP-seq,37;GTEx Coexpression,280	IFITM3,IFITM1,RTKN,HSP90AB1,SPARC,IFITM2,MCM7,SERPINE1,TNFAIP2,YBX3,ICAM1,CKS1B,LGALS1,PLAU,EXO1,RUVBL1,PMEPA1,TIMP1,SKP2,COLGALT1,TGM2,TGIF1,TNFRSF12A,ACTN1,KIF23,PGF,TSN,CDC25B,RCN3,VCAN,PKM,RAB31,COL4A2,COL4A1,MRTO4,FSCN1,BIRC5,ITGA5,CD44,SNRPB,LAMA5,CEBPB,PTGS2,THBS1,STIP1,SERPINH1,IGFBP7,ECT2,FAM83D,PDLIM7,S100A10,GDF15,STAT1,FN1,TNFRSF10B,PTPN12,CDC6,SULF2,COL1A1,COL1A2,COL5A1,BHLHE40,ZYX,C…
93	ETS2	161.5	Literature ChIP-seq,95;ARCHS4 Coexpression,225;Enrichr Queries,116;GTEx Coexpression,210	IFITM3,NOTCH3,KRT80,CEBPB,SPARC,IFITM2,CXCL8,RTKN,SERPINE1,TNFAIP2,CXCL1,PTGS2,CLDN1,THBS1,YBX3,ICAM1,C3,LGALS1,TRIM29,PLAU,ENC1,PMEPA1,TIMP1,S100A10,CTSB,TGM2,TGIF1,TNFRSF12A,GDF15,STAT1,ACTN1,SPHK1,FN1,PRPF4,VCAN,COL4A1,BHLHE40,FSCN1,CD9,ITGA5,CD44,LY6E
783	ETV1	736.5	ARCHS4 Coexpression,1593;Enrichr Queries,251;ReMap ChIP-seq,115;GTEx Coexpression,987	TOP2A,FKBP10,RTKN,HSP90AB1,SPARC,CRABP2,MCM7,ITGB5,SERPINE1,PTGS2,THBS2,THBS1,CKS1B,C3,EDNRA,LGALS1,ENC1,SERPINH1,PMEPA1,APOE,TGM2,TNFRSF12A,GDF15,STAT1,CBX3,FN1,PCOLCE,PTPN12,INHBA,SULF1,ETV4,CDC25B,SULF2,COL1A1,VCAN,COL4A1,BHLHE40,CDH11,CD44,FBN1
729	ETV2	700.0	Literature ChIP-seq,153;ARCHS4 Coexpression,1393;Enrichr Queries,445;GTEx Coexpression,809	IFITM3,CEBPB,RTKN,CRABP2,SERPINE1,TNFAIP2,THBS1,LGALS1,TRIM29,SERPINH1,MYBL2,APOE,TGIF1,GDF15,MMP3,ETV4,PGF,COL1A1,GJB2,VCAN,FAP,BHLHE40,FSCN1,BIRC5,KIF2C,CD44,FBN1
334	ETV3	408.0	ARCHS4 Coexpression,182;Enrichr Queries,702;GTEx Coexpression,340	TGIF1,KRT80,CEBPB,CXCL8,GDF15,STAT1,SERPINE1,FN1,TNFAIP2,INHBA,PTGS2,CLDN1,THBS1,PLA2G7,ICAM1,GM2A,TRIM29,BHLHE40,CLEC5A,CD44,MCM2
213	ETV3L	295.3	ARCHS4 Coexpression,486;Enrichr Queries,273;GTEx Coexpression,127	CEMIP,CXCL8,SERPINE1,TNFAIP2,CXCL1,LAMC2,MKI67,PTGS2,THBS1,ICAM1,C3,EXO1,PLAU,PMEPA1,MYBL2,BUB1,S100A10,MMP7,STAT1,GDF15,SPHK1,TFPI2,LIF,INHBA,GJB2,VCAN,BHLHE40,FSCN1,DTL,S100A9,CD44,MAD2L1,MCM2
442	ETV5	499.7	ARCHS4 Coexpression,155;Enrichr Queries,71;GTEx Coexpression,1273	IFITM3,TOP2A,FKBP10,IFITM1,CEBPB,SPARC,ITGB5,CSE1L,SERPINE1,MKI67,PTGS2,LRP8,THBS1,ICAM1,LGALS1,PLAU,ENC1,PDPN,PMEPA1,APOE,TIMP1,ECT2,COLGALT1,TGM2,TGIF1,TNFRSF12A,GDF15,ACTN1,FN1,GGH,KIF23,INHBA,ETV4,SULF2,COL1A1,TPX2,VCAN,RAB31,COL4A2,COL4A1,BHLHE40,FSCN1,CD9,BIRC5,CD44
423	ETV6	484.3	ARCHS4 Coexpression,865;Enrichr Queries,517;ReMap ChIP-seq,104;GTEx Coexpression,451	IFITM3,IFITM1,CEBPB,IFITM2,HSP90AB1,MCM7,SERPINE1,TNFAIP2,THBS1,ICAM1,ENC1,PMEPA1,PDLIM7,S100A10,TGM2,TGIF1,FCER1G,GDF15,STAT1,ACTN1,FN1,TNFRSF10B,SULF2,VCAN,RAB31,SLCO3A1,BHLHE40,ZYX,FSCN1,CD44,SNRPB,PHF19
204	ETV7	284.0	ARCHS4 Coexpression,244;Enrichr Queries,396;GTEx Coexpression,212	IFITM3,KRT80,IFITM1,IFITM2,CXCL8,SERPINE1,IFI6,TNFAIP2,CXCL1,PTGS2,CLDN1,THBS1,ICAM1,GM2A,TRIM29,TGM2,IL32,GDF15,STAT1,LIF,INHBA,FAP,BHLHE40,CD44,SNRPB,LY6E
1362	EVX1	1115.0	ARCHS4 Coexpression,1293;Enrichr Queries,1384;GTEx Coexpression,668	EDNRA,BHLHE40
1627	EVX2	1475.0	ARCHS4 Coexpression,1457;Enrichr Queries,1385;GTEx Coexpression,1583	PRRX1
1616	FAM170A	1418.0	ARCHS4 Coexpression,1566;Enrichr Queries,1187;GTEx Coexpression,1501	MSR1,ESM1,CDH11,INHBA,PTGS2,S100A9
1400	FAM200B	1150.0	ARCHS4 Coexpression,870;GTEx Coexpression,1429	PKM,GRINA
996	FBXL19	865.0	ARCHS4 Coexpression,562;GTEx Coexpression,1168	PKM,NT5DC2,FSCN1
803	FERD3L	750.3	ARCHS4 Coexpression,864;Enrichr Queries,1313;GTEx Coexpression,74	FKBP10,PRRX1,FN1,PCOLCE,THY1,SULF1,FAP,RUVBL1,MRTO4,COL5A2,BHLHE40,CDH11,RRS1,COL6A3,EPHB2,FBN1
1315	FEV	1075.0	ARCHS4 Coexpression,1278;Enrichr Queries,1215;GTEx Coexpression,732	COL1A1,PRRX1,FAP,GDF15,NT5DC2,BHLHE40,FN1
1459	FEZF1	1199.0	ARCHS4 Coexpression,876;Enrichr Queries,1368;GTEx Coexpression,1354	COL1A1,BHLHE40,MFAP2,KLHL23
1407	FEZF2	1156.0	ARCHS4 Coexpression,1567;Enrichr Queries,1216;GTEx Coexpression,686	VSNL1,ENC1,BHLHE40,CDH11,PTGS2
1159	FIGLA	968.7	ARCHS4 Coexpression,790;Enrichr Queries,1314;GTEx Coexpression,802	PKM,STAT1,BHLHE40,CHEK1,SKP2,S100A9
1263	FIZ1	1035.0	ARCHS4 Coexpression,815;Enrichr Queries,701;GTEx Coexpression,1589	TGIF1,CEBPB,MCM7,GDF15,PGF,PKM,BHLHE40,RRS1,ZYX,FSCN1,APOE,PDLIM7,GRINA,LY6E
242	FLI1	323.2	Literature ChIP-seq,75;ARCHS4 Coexpression,847;ENCODE ChIP-seq,37;Enrichr Queries,293;ReMap ChIP-seq,140;GTEx Coexpression,547	IFITM3,TOP2A,IFITM1,RTKN,HSP90AB1,SPARC,IFITM2,MCM7,SERPINE1,FOXM1,ICAM1,CKS1B,LGALS1,CHEK1,RUVBL1,CLEC5A,MYBL2,EPHB2,COLGALT1,TGM2,FCER1G,TNFRSF12A,ACTN1,AHSA1,PCOLCE,KIF23,TGFBR1,CDC25B,RCN3,PRPF4,VCAN,PKM,COL4A2,COL4A1,CDH11,FSCN1,BIRC5,MCM4,KIF2C,ITGA5,DTL,CD44,MCM2,SNRPB,TMEM185B,CSTF2,TNFRSF11B,PTGS2,THBS1,LRP8,C3,STIP1,RRS1,IGFBP7,APOE,BUB1,PDLIM7,S100A10,FANCI,STAT1,CBX3,LIF,FN1,CDC6,COL1…
1041	FLYWCH1	899.5	ARCHS4 Coexpression,1002;GTEx Coexpression,797	TMEM185B,GRINA
107	FOS	189.8	ARCHS4 Coexpression,679;ENCODE ChIP-seq,23;Enrichr Queries,54;ReMap ChIP-seq,4;GTEx Coexpression,189	IFITM3,TOP2A,IFITM1,CXCL8,HSP90AB1,SPARC,IFITM2,SERPINE1,LAMC2,CXCL1,MKI67,CLDN1,DUSP14,CKS1B,ICAM1,LGALS1,PLAU,ENC1,RUVBL1,PMEPA1,NEK2,TIMP1,LBR,CTSB,TGM2,TGIF1,TNFRSF12A,ACTN1,MMP3,OSMR,ETV4,VCAN,RAB31,PKM,COL4A1,ITGA5,S100A9,CD44,MCM2,LAMA5,KRT80,CEBPB,PTGS2,THBS1,C3,STIP1,FGD6,GPNMB,SERPINH1,APOE,FAM83D,PDLIM7,S100A10,GDF15,STAT1,UBE2C,CBX3,RARRES1,FN1,TNFRSF10B,OSGIN2,PLXDC2,COL1A1,TPX2,COL3…
202	FOSB	282.3	ARCHS4 Coexpression,600;Enrichr Queries,87;GTEx Coexpression,160	IFITM3,IFITM1,CEBPB,SPARC,CXCL8,CSE1L,SERPINE1,TNFAIP2,CXCL1,PTGS2,THBS1,ICAM1,C3,STIP1,LGALS1,GPNMB,PLAU,PDPN,ENC1,PMEPA1,APOE,TIMP1,S100A10,TGM2,TGIF1,TNFRSF12A,GDF15,LIF,FN1,ATP1B3,INHBA,COL1A1,COL3A1,VCAN,COL1A2,BHLHE40,CD9,S100A9,CD44,MCM2
16	FOSL1	29.2	ARCHS4 Coexpression,38;ENCODE ChIP-seq,21;Enrichr Queries,14;ReMap ChIP-seq,23;GTEx Coexpression,50	TOP2A,FKBP10,CXCL8,HSP90AB1,SERPINE1,TNFAIP2,CXCL1,LAMC2,MKI67,FOXM1,DUSP14,CKS1B,ICAM1,CDC20,LGALS1,PLAU,RUVBL1,ENC1,LIPG,PMEPA1,MYBL2,TIMP1,CTSB,TGM2,TGIF1,TNFRSF12A,SPHK1,ACTN1,KIF23,OSMR,ETV4,PGF,PRPF4,RAB31,PKM,COL4A1,MRTO4,FSCN1,COL6A3,BIRC5,KIF2C,ITGA5,DTL,CD44,TMEM185B,LAMA5,CEBPB,KRT80,PTGS2,THBS1,LRP8,CST4,CST2,STIP1,CST1,SRPX2,RRS1,ECT2,PDLIM7,S100A10,ANGPT2,GDF15,STAT1,UBE2C,TFPI2,RAR…
56	FOSL2	100.4	ARCHS4 Coexpression,176;ENCODE ChIP-seq,6;Enrichr Queries,63;ReMap ChIP-seq,11;GTEx Coexpression,246	IFITM3,FKBP10,HSP90AB1,SPARC,SERPINE1,COL12A1,TNFAIP2,CXCL1,CKS1B,ICAM1,DUSP14,LGALS1,PLAU,ENC1,PMEPA1,TIMP1,CTSB,TGM2,TGIF1,TNFRSF12A,SPHK1,ACTN1,ATP1B3,OSMR,ETV4,VCAN,PKM,COL4A2,COL4A1,ITGA5,CD44,LAMA5,CEBPB,KRT80,CRABP2,PTGS2,THBS1,STK3,C3,SERPINH1,APOE,S100A10,CTHRC1,GDF15,STAT1,RARRES1,FN1,LIF,TNFRSF10B,OSGIN2,CDC6,INHBA,COL1A1,BMP1,COL5A1,FAP,BHLHE40,MFAP2,ZYX,CD9,ITGBL1,PHF19,GRINA
404	FOXA1	468.7	Literature ChIP-seq,72;ARCHS4 Coexpression,508;ENCODE ChIP-seq,70;Enrichr Queries,452;ReMap ChIP-seq,253;GTEx Coexpression,1457	CXCL8,OLFML2B,ITGB5,MCM7,SERPINE1,LAMC2,MKI67,CLDN1,JPH1,DUSP14,CKS1B,EXO1,ENC1,PMEPA1,TGM2,TEAD4,ASPN,GREM1,COL4A1,CDH11,MCM4,TMEM185B,KRT80,CEBPB,CEMIP,IFI6,PTGS2,THBS1,STK3,FGD6,RRS1,IGFBP7,S100A10,ANGPT2,GDF15,STAT1,FN1,KLHL23,OSGIN2,INHBA,SULF2,COL1A1,TPX2,GJB2,COL3A1,COL1A2,SLCO3A1,BHLHE40,CD9,FXYD5,GRINA,FBN1,PHF19
509	FOXA2	555.5	Literature ChIP-seq,84;ARCHS4 Coexpression,1183;ENCODE ChIP-seq,103;Enrichr Queries,402;ReMap ChIP-seq,114;GTEx Coexpression,1447	TOP2A,RTKN,HSP90AB1,SPARC,CXCL8,ITGB5,SERPINE1,LAMC2,CLDN1,ANTXR1,JPH1,CKS1B,EDNRA,ENC1,PMEPA1,NEK2,EPHB2,SKP2,LBR,CTSB,TGM2,TGIF1,FCER1G,TNFRSF12A,ETV4,PGF,PKM,COL4A2,VSNL1,COL4A1,CDH11,MCM4,CD44,SNRPB,LAMA5,CEBPB,CEMIP,PTGS2,THBS1,THBS4,STK3,C3,IGFBP7,APOE,ECT2,S100A10,GDF15,STAT1,FN1,TNFRSF10B,KLHL23,CDC6,SULF1,PLXDC2,SULF2,COL1A1,TPX2,BHLHE40,COL5A2,CD9
1098	FOXA3	941.3	ARCHS4 Coexpression,1210;Enrichr Queries,475;GTEx Coexpression,1139	CEBPB,SPARC,GDF15,SERPINE1,LAMC2,ETV4,PGF,ICAM1,C3,COL1A1,GJB2,LGALS1,GPNMB,COL4A2,COL4A1,BHLHE40,BIRC5,APOE,TGM2
1493	FOXB1	1228.0	ARCHS4 Coexpression,917;Enrichr Queries,1358;GTEx Coexpression,1408	GREM1,BHLHE40,KLHL23,EPHB2
1585	FOXB2	1351.0	ARCHS4 Coexpression,1137;Enrichr Queries,1383;GTEx Coexpression,1534	GREM1,SLCO3A1
71	FOXC1	127.3	ARCHS4 Coexpression,252;Enrichr Queries,84;GTEx Coexpression,46	IFITM3,FKBP10,OLFML2B,SPARC,ITGB5,COL12A1,SERPINE1,FOXM1,ANTXR1,YBX3,EDNRA,LGALS1,EXO1,ENC1,PMEPA1,MYBL2,TIMP1,TGM2,BGN,OSMR,ASPN,VCAN,RAB31,COL4A2,COL4A1,CDH11,CD44,NOTCH3,CEBPB,TNFRSF11B,PTGS2,THBS2,THBS1,NT5DC2,IGFBP7,PRRX1,GDF15,FN1,INHBA,SULF1,PLXDC2,SULF2,COL1A1,COL3A1,COL1A2,COL5A1,COL5A2,BHLHE40,NOX4,ITGBL1,FBN1
8	FOXC2	17.67	ARCHS4 Coexpression,7;Enrichr Queries,15;GTEx Coexpression,31	FKBP10,OLFML2B,SPARC,ITGB5,COL12A1,SERPINE1,TNFAIP2,ANTXR1,ICAM1,AQP1,LGALS1,PLAU,ENC1,PMEPA1,TIMP1,TGM2,TNFRSF12A,SPHK1,ACTN1,BGN,PCOLCE,OSMR,PGF,ASPN,RCN3,GREM1,VCAN,COL4A2,COL4A1,CDH11,FSCN1,COL6A3,ITGA5,CD44,NOTCH3,CEBPB,CRABP2,TNFRSF11B,THBS2,PTGS2,NID2,THBS1,SRPX2,SERPINH1,IGFBP7,APOE,PDLIM7,CTHRC1,PRRX1,GDF15,FN1,INHBA,SULF1,COL1A1,COL3A1,COL1A2,BMP1,COL5A1,COL5A2,BHLHE40,NOX4,ITGBL1,FXYD5…
11	FOXD1	19.0	ARCHS4 Coexpression,16;GTEx Coexpression,22	FKBP10,SPARC,ITGB5,SERPINE1,COL12A1,FOXM1,NID2,THBS1,LGALS1,NT5DC2,CHEK1,RUVBL1,SERPINH1,ECT2,PDLIM7,CTHRC1,TNFRSF12A,ACTN1,TFPI2,FN1,KIF23,PCOLCE,INHBA,OSMR,COL1A1,RCN3,GREM1,COL1A2,TMEM158,BMP1,PKM,FAP,COL4A2,COL5A1,COL5A2,CDH11,FSCN1,ITGBL1,COL6A3,ITGA5,FBN1
829	FOXD2	764.0	ARCHS4 Coexpression,1391;Enrichr Queries,553;GTEx Coexpression,348	CEBPB,SPARC,PRRX1,GDF15,FN1,INHBA,PTGS2,ETV4,THBS1,SULF2,COL1A1,SFRP4,VCAN,COL5A1,COL4A1,ENC1,BHLHE40,NOX4,PMEPA1,IGFBP7,EPHB2
412	FOXD3	475.7	ARCHS4 Coexpression,96;Enrichr Queries,1097;GTEx Coexpression,234	TEAD4,GINS1,SPARC,RTKN,HSP90AB1,GDF15,SPHK1,CDC6,THBS2,ETV4,THBS1,THBS4,CKS1B,SFRP4,VSNL1,PODXL,NT5DC2,BHLHE40,RUVBL1,MFAP2,MYBL2,APOE,BUB1,MAD2L1
1395	FOXD4	1144.0	ARCHS4 Coexpression,1388;Enrichr Queries,1034;GTEx Coexpression,1009	IFITM3,TGIF1,GDF15,SERPINE1,BHLHE40,APOE,THBS1,PGF
1283	FOXD4L1	1047.0	ARCHS4 Coexpression,1029;Enrichr Queries,972;GTEx Coexpression,1140	IFITM1,CEMIP,CXCL8,GDF15,BHLHE40,CHEK1,PLXDC2,THBS1,PGF,MAD2L1
1544	FOXD4L3	1297.0	ARCHS4 Coexpression,1319;Enrichr Queries,1315;GTEx Coexpression,1257	GREM1,GDF15,SULF2
1552	FOXD4L4	1309.0	ARCHS4 Coexpression,1318;GTEx Coexpression,1300
1217	FOXD4L5	1008.0	ARCHS4 Coexpression,1142;Enrichr Queries,1212;GTEx Coexpression,671	LAMA5,SRPX2,CXCL8,GDF15,BHLHE40,CDH11,STK3
1296	FOXD4L6	1055.0	ARCHS4 Coexpression,1011;Enrichr Queries,1099	CDC20,COL12A1,BHLHE40,CDH11,ENC1,TNFAIP2,KIF2C,SULF2
319	FOXE1	398.3	ARCHS4 Coexpression,304;Enrichr Queries,582;GTEx Coexpression,309	LAMA5,CRABP2,GDF15,COL12A1,LIF,LAMC2,THY1,INHBA,PTGS2,LRP8,THBS1,NID2,PGF,COL1A1,GREM1,GJB2,COL5A1,TRIM29,LIPG,BHLHE40,CD9,CTSB
813	FOXE3	757.3	ARCHS4 Coexpression,101;Enrichr Queries,1353;GTEx Coexpression,818	FANCI,RTKN,HSP90AB1,PRRX1,MCM7,AHSA1,CDC6,FOXM1,STIP1,EXO1,BHLHE40,MCM4,MYBL2,TRIP13,BUB1,SNRPB
35	FOXF1	70.33	ARCHS4 Coexpression,9;Enrichr Queries,32;GTEx Coexpression,170	IFITM3,FKBP10,IFITM1,SPARC,ITGB5,COL12A1,SERPINE1,ANTXR1,AQP1,EDNRA,LGALS1,PLAU,TIMP1,LBR,TGM2,ACTN1,BGN,PCOLCE,OSMR,PGF,GREM1,RCN3,VCAN,COL4A2,COL4A1,CDH11,COL6A3,ITGA5,CD44,LAMA5,CEMIP,TNFRSF11B,THY1,PTGS2,THBS2,NID2,THBS1,C3,PODXL,PDPN,SERPINH1,IGFBP7,FAM83D,PDLIM7,CTHRC1,PRRX1,GDF15,FN1,LIF,KLHL23,INHBA,SULF1,COL1A1,COL3A1,COL1A2,TMEM158,BMP1,COL5A1,COL5A2,BHLHE40,FBN1
87	FOXF2	157.0	ARCHS4 Coexpression,156;Enrichr Queries,58;GTEx Coexpression,257	FKBP10,NOTCH3,CEMIP,SPARC,COL12A1,SERPINE1,CXCL1,PTGS2,THBS2,NID2,THBS1,EDNRA,GPNMB,PLAU,PODXL,SERPINH1,PMEPA1,IGFBP7,FAM83D,LBR,PDLIM7,TGM2,PRRX1,GDF15,ACTN1,FN1,LIF,KLHL23,PCOLCE,INHBA,SULF1,PGF,SULF2,COL1A1,GREM1,COL3A1,VCAN,COL1A2,COL4A2,COL5A1,COL4A1,COL5A2,BHLHE40,CDH11,COL6A3,CD44,FBN1
1111	FOXG1	947.3	ARCHS4 Coexpression,1008;Enrichr Queries,906;GTEx Coexpression,928	VCAN,COL4A2,PRRX1,COL4A1,ENC1,BHLHE40,CDH11,KLHL23,THY1,INHBA,PTGS2,THBS1
713	FOXH1	689.7	ARCHS4 Coexpression,642;Enrichr Queries,657;GTEx Coexpression,770	TEAD4,TGIF1,LAMA5,CEBPB,CRABP2,GDF15,KLHL23,CDC6,FOXM1,ETV4,PODXL,BHLHE40,FSCN1,BIRC5,MYBL2,APOE,EPHB2
822	FOXI1	761.3	ARCHS4 Coexpression,1235;Enrichr Queries,711;GTEx Coexpression,338	MMP7,CRABP2,GDF15,SERPINE1,LAMC2,MKI67,PTGS2,CLDN1,ETV4,C3,COL5A1,PODXL,PLAU,BHLHE40,SPP1,TRIP13,S100A9
1059	FOXI2	914.0	ARCHS4 Coexpression,1103;Enrichr Queries,1160;GTEx Coexpression,479	COL1A1,GJB2,VCAN,CRABP2,COL4A2,COL4A1,BHLHE40,IGFBP7,PLA2G7,S100A10
611	FOXI3	627.5	ARCHS4 Coexpression,829;GTEx Coexpression,426	KRT80,PKM,TRIM29,CLDN1,GRINA
1019	FOXJ1	885.0	ARCHS4 Coexpression,1356;Enrichr Queries,194;GTEx Coexpression,1105	IFITM3,CEBPB,SPARC,SERPINE1,TNFAIP2,MKI67,THBS1,ICAM1,AQP1,C3,LGALS1,APOE,TGM2,TNFRSF12A,GDF15,SPHK1,FN1,LIF,SULF1,ETV4,PGF,SULF2,COL1A1,COL1A2,COL5A1,BHLHE40,BIRC5,CD44
908	FOXJ2	806.3	ARCHS4 Coexpression,602;Enrichr Queries,1142;ReMap ChIP-seq,273;GTEx Coexpression,1208	TGIF1,CEBPB,MCM7,GDF15,ACTN1,SERPINE1,ATP1B3,KLHL23,THBS1,YBX3,STK3,CKS1B,BHLHE40,ZYX,CD9,ECT2,S100A9
1270	FOXJ3	1040.0	ARCHS4 Coexpression,1380;Enrichr Queries,1290;GTEx Coexpression,450	TEAD4,STAT1,BHLHE40,PTPN12,JPH1,YBX3,CD44
1192	FOXK1	991.0	ARCHS4 Coexpression,1281;Enrichr Queries,1205;ReMap ChIP-seq,287;GTEx Coexpression,1191	LAMA5,CEBPB,RTKN,MCM7,ACTN1,AHSA1,MKI67,YBX3,PKM,EXO1,BHLHE40,FSCN1,ECT2,CD44
341	FOXK2	416.3	ARCHS4 Coexpression,400;Enrichr Queries,700;ReMap ChIP-seq,284;GTEx Coexpression,281	TOP2A,HSP90AB1,MCM7,SERPINE1,MKI67,FOXM1,JPH1,YBX3,CKS1B,C3,STIP1,NT5DC2,PMEPA1,MYBL2,LBR,TEAD4,GDF15,STAT1,ACTN1,PRPF4,PKM,BHLHE40,FSCN1,MCM4,CD44,MCM2
24	FOXL1	46.0	ARCHS4 Coexpression,4;Enrichr Queries,109;GTEx Coexpression,25	FKBP10,SPARC,ITGB5,COL12A1,SERPINE1,LAMC2,ANTXR1,EDNRA,LGALS1,PLAU,ENC1,PMEPA1,TIMP1,TGM2,TNFRSF12A,ACTN1,BGN,PCOLCE,OSMR,ETV4,ASPN,PGF,RCN3,GREM1,VCAN,PKM,COL4A2,COL4A1,CDH11,FSCN1,COL6A3,ITGA5,CD44,NOTCH3,CEBPB,TNFRSF11B,THY1,THBS2,THBS1,NID2,SERPINH1,IGFBP7,PDLIM7,CTHRC1,PRRX1,GDF15,FN1,LIF,INHBA,SULF1,SULF2,COL1A1,COL1A2,TMEM158,BMP1,COL5A1,MFAP2,BHLHE40,COL5A2,NOX4,ITGBL1,FBN1
247	FOXL2	333.3	ARCHS4 Coexpression,67;Enrichr Queries,571;GTEx Coexpression,362	FKBP10,CEBPB,COL12A1,LAMC2,THBS2,THBS1,ANTXR1,CDH3,PLAU,EXO1,RUVBL1,SERPINH1,MYBL2,GDF15,FN1,PCOLCE,SULF2,COL1A1,GREM1,MMP11,VCAN,BMP1,COL4A2,COL5A1,COL4A1,CDH11,BHLHE40,FSCN1,KIF2C,TRIP13,PHF19
265	FOXN1	350.0	ARCHS4 Coexpression,295;Enrichr Queries,270;GTEx Coexpression,485	TOP2A,NOTCH3,LAMA5,KRT80,CRABP2,SERPINE1,LAMC2,MKI67,PTGS2,CLDN1,THBS1,C3,CDH3,GPNMB,TRIM29,GDF15,FN1,LIF,SULF1,PGF,COL1A1,GJB2,COL4A2,COL5A1,BHLHE40,BIRC5,S100A9
930	FOXN2	821.0	ARCHS4 Coexpression,325;Enrichr Queries,1030;GTEx Coexpression,1108	TGIF1,FKBP10,STAT1,PTPN12,THBS1,VCAN,NT5DC2,BHLHE40,SERPINH1,LBR,CD44,PDLIM7,MCM2
971	FOXN3	849.0	ARCHS4 Coexpression,645;Enrichr Queries,1245;GTEx Coexpression,657	NOTCH3,GPNMB,COL5A1,TNFRSF12A,ACTN1,BHLHE40,PLXDC2,THBS1,CD44,SNRPB
757	FOXN4	718.3	ARCHS4 Coexpression,190;Enrichr Queries,650;GTEx Coexpression,1315	TOP2A,GDF15,UBE2C,FN1,KIF23,MKI67,FOXM1,ETV4,THBS1,CDC20,COL1A1,TPX2,COL5A1,BHLHE40,FSCN1,BIRC5,MYBL2,KIF2C,NEK2,ECT2,BUB1
379	FOXO1	450.4	Literature ChIP-seq,81;ARCHS4 Coexpression,1049;Enrichr Queries,462;ReMap ChIP-seq,56;GTEx Coexpression,604	SPARC,MCM7,COL12A1,SERPINE1,JPH1,YBX3,ICAM1,GM2A,ENC1,PMEPA1,CPXM1,LBR,CTSB,TGM2,TGIF1,FCER1G,SPHK1,ACTN1,BGN,KIF23,ATP1B3,VCAN,PKM,COL4A2,COL4A1,BIRC5,CD44,DGKH,TMEM185B,CEBPB,NID2,THBS1,APOE,ECT2,FAM83D,S100A10,STAT1,FN1,TNFRSF10B,COL1A1,COL3A1,COL1A2,FAP,BHLHE40,ZYX,CD9,FXYD5,GRINA,PHF19,MAD2L1
660	FOXO3	655.3	Literature ChIP-seq,55;ARCHS4 Coexpression,889;Enrichr Queries,748;GTEx Coexpression,929	CEBPB,HSP90AB1,ITGB5,SERPINE1,YBX3,THBS1,DUSP14,FGD6,CDH3,ENC1,LIPG,CTSB,S100A10,TGIF1,STAT1,GDF15,ACTN1,FN1,KLHL23,PLXDC2,TSN,SULF2,PKM,RAB31,BHLHE40,CD44,SNRPB
1221	FOXO4	1009.0	ARCHS4 Coexpression,808;Enrichr Queries,727;GTEx Coexpression,1492	IFITM1,CEBPB,GDF15,STAT1,SERPINE1,PTGS2,THBS1,YBX3,COL1A1,RAB31,BHLHE40,ZYX,APOE,CD44,TGM2
1510	FOXO6	1249.0	ARCHS4 Coexpression,1410;Enrichr Queries,1005;GTEx Coexpression,1331	COL1A1,COL5A1,GDF15,BHLHE40,FSCN1,PMEPA1,EPHB2,THBS1,PGF
588	FOXP1	612.4	Literature ChIP-seq,89;ARCHS4 Coexpression,1488;Enrichr Queries,1124;ReMap ChIP-seq,156;GTEx Coexpression,205	TOP2A,IFITM3,FKBP10,IFITM1,RTKN,HSP90AB1,IFITM2,MCM7,COL12A1,CLDN1,CKS1B,LGALS1,EXO1,CHEK1,ENC1,PMEPA1,SKP2,LBR,TEAD4,TGIF1,TNFRSF12A,ACTN1,PGF,TSN,TGFBR1,CDC25B,VCAN,PKM,COL4A2,FSCN1,MCM4,COL6A3,KIF2C,CD44,SNRPB,LAMA5,NOTCH3,CEMIP,CEBPB,CRABP2,THBS1,STK3,STIP1,FGD6,RRS1,SPP1,ECT2,PDLIM7,GINS1,STAT1,CBX3,GDF15,FN1,KLHL23,INHBA,SULF2,COL1A1,TPX2,BHLHE40
378	FOXP2	448.5	Literature ChIP-seq,49;ARCHS4 Coexpression,1331;ENCODE ChIP-seq,98;Enrichr Queries,911;ReMap ChIP-seq,98;GTEx Coexpression,204	LAMA5,NOTCH3,CEBPB,RTKN,HSP90AB1,MCM7,ITGB5,SERPINE1,COL12A1,THBS1,JPH1,DUSP14,STIP1,EXO1,RRS1,FAM83D,LBR,COLGALT1,PDLIM7,TGM2,ANGPT2,TNFRSF12A,PRRX1,ACTN1,FN1,LIF,TNFRSF10B,KLHL23,PCOLCE,INHBA,SULF1,PLXDC2,CDC25B,MMP11,COL3A1,VCAN,PKM,BHLHE40,CDH11,MRTO4,FSCN1,MCM4,COL6A3,GRINA,FBN1
516	FOXP3	563.3	Literature ChIP-seq,145;ARCHS4 Coexpression,756;Enrichr Queries,394;GTEx Coexpression,958	FKBP10,CEBPB,CXCL8,HSP90AB1,SERPINE1,THY1,MKI67,PTGS2,FOXM1,THBS1,ICAM1,C3,STIP1,RUVBL1,SERPINH1,MYBL2,APOE,TIMP1,ECT2,COLGALT1,IL32,STAT1,FN1,TNFRSF10B,PGF,TSN,COL1A1,BHLHE40,BIRC5,MCM4,FXYD5,S100A9,CD44,SNRPB
961	FOXP4	842.7	ARCHS4 Coexpression,606;Enrichr Queries,419;GTEx Coexpression,1503	TGIF1,NOTCH3,LAMA5,CEBPB,GDF15,ACTN1,FN1,THBS1,PGF,SULF2,COL1A1,VCAN,COL4A2,COL5A1,ENC1,BHLHE40,ZYX,FSCN1,PMEPA1,EPHB2,GRINA
187	FOXQ1	268.0	ARCHS4 Coexpression,374;Enrichr Queries,44;GTEx Coexpression,386	IFITM3,LAMA5,KRT80,CEBPB,SPARC,RTKN,COL12A1,SERPINE1,CXCL1,LAMC2,PTGS2,CLDN1,THBS1,ICAM1,C3,LGALS1,GPNMB,TRIM29,PLAU,PODXL,LIPG,ENC1,PMEPA1,IGFBP7,APOE,TIMP1,TGM2,TNFRSF12A,GDF15,FN1,INHBA,ETV4,COL1A1,GREM1,GJB2,COL3A1,VCAN,COL1A2,TMEM158,COL4A2,COL5A1,COL4A1,BHLHE40,S100A9
1012	FOXR1	877.3	ARCHS4 Coexpression,593;Enrichr Queries,894;GTEx Coexpression,1145	TEAD4,CEBPB,CXCL8,STAT1,UBE2C,LIF,CXCL1,ICAM1,STIP1,PLAU,MYBL2,PDLIM7,S100A10
1131	FOXR2	958.3	ARCHS4 Coexpression,604;Enrichr Queries,831;GTEx Coexpression,1440	FKBP10,GDF15,FN1,CDC6,MKI67,PTGS2,ETV4,THBS1,ICAM1,C3,PKM,GPNMB,BHLHE40,MYBL2
7	FOXS1	17.0	ARCHS4 Coexpression,23;Enrichr Queries,1;GTEx Coexpression,27	IFITM3,FKBP10,IFITM1,SPARC,OLFML2B,ITGB5,COL12A1,SERPINE1,TNFAIP2,LAMC2,ANTXR1,AQP1,EDNRA,ESM1,LGALS1,PLAU,ENC1,PMEPA1,TIMP1,TGM2,TNFRSF12A,SPHK1,ACTN1,BGN,PCOLCE,PGF,ASPN,RCN3,GREM1,VCAN,COL4A2,COL4A1,CDH11,FSCN1,COL6A3,ITGA5,CD44,NOTCH3,CEBPB,COL11A1,TNFRSF11B,THY1,THBS2,PTGS2,NID2,THBS1,C3,SRPX2,GPNMB,SERPINH1,IGFBP7,PDLIM7,CTHRC1,PRRX1,GDF15,FN1,LIF,INHBA,SULF1,PLXDC2,COL1A1,COL3A1,COL1A2,BMP…
322	GABPA	401.0	Literature ChIP-seq,16;ARCHS4 Coexpression,434;ENCODE ChIP-seq,107;Enrichr Queries,1238;ReMap ChIP-seq,262;GTEx Coexpression,349	RTKN,HSP90AB1,MCM7,ITGB5,CSE1L,SERPINE1,LPCAT1,LAMC2,CKS1B,ENC1,PMEPA1,LBR,CTSB,TGIF1,TNFRSF12A,PCOLCE,KIF23,OSMR,TSN,PRPF4,VCAN,PKM,COL4A1,CDH11,FSCN1,SNRPB,LAMA5,CEBPB,CRABP2,CSTF2,TNFRSF11B,PTGS2,LRP8,STK3,STIP1,RRS1,IGFBP7,FANCI,PRRX1,GDF15,STAT1,CBX3,FN1,PTPN12,SULF1,PLXDC2,COL1A2,COL5A1,BHLHE40,ZYX,CD9,TRIP13
488	GATA1	536.0	Literature ChIP-seq,97;ARCHS4 Coexpression,1174;ENCODE ChIP-seq,64;Enrichr Queries,483;ReMap ChIP-seq,260;GTEx Coexpression,1138	TOP2A,FKBP10,HSP90AB1,SPARC,MCM7,ITGB5,TNFAIP2,LPCAT1,MKI67,FOXM1,YBX3,AQP1,CKS1B,ICAM1,CDC20,LGALS1,MYBL2,TIMP1,EPHB2,LBR,TGM2,CTSB,SPHK1,AHSA1,KIF23,ATP1B3,TGFBR1,CDC25B,PKM,COL4A2,BIRC5,KIF2C,S100A9,DTL,DGKH,CEBPB,THBS1,STK3,STIP1,APOE,PDLIM7,S100A10,FANCI,UBE2C,STAT1,RARRES1,CDC6,PTPN12,SLCO3A1,COL5A1,BHLHE40,MFAP2,ZYX,CD9,GRINA,PHF19
144	GATA2	238.2	Literature ChIP-seq,59;ARCHS4 Coexpression,608;ENCODE ChIP-seq,14;Enrichr Queries,197;ReMap ChIP-seq,276;GTEx Coexpression,275	IFITM3,IFITM1,HSP90AB1,SPARC,CXCL8,IFITM2,SERPINE1,COL12A1,YBX3,AQP1,CKS1B,ICAM1,DUSP14,CDC20,EDNRA,ESM1,LGALS1,PLAU,LIPG,ENC1,MYBL2,CPXM1,LBR,ADAMTS9,TGM2,TEAD4,AHSA1,OSMR,PGF,PKM,COL4A2,COL4A1,FSCN1,DTL,CD44,LAMA5,CEBPB,KRT80,RASAL2,PTGS2,THBS1,PODXL,IGFBP7,APOE,S100A10,FANCI,ANGPT2,GDF15,UBE2C,STAT1,FN1,KLHL23,INHBA,PTPN12,COL1A1,COL1A2,COL5A1,BHLHE40,CD9,ITGBL1
110	GATA3	192.3	Literature ChIP-seq,76;ARCHS4 Coexpression,293;ENCODE ChIP-seq,9;Enrichr Queries,244;ReMap ChIP-seq,74;GTEx Coexpression,458	IFITM3,TOP2A,FKBP10,IFITM1,SPARC,CXCL8,HSP90AB1,SERPINE1,CLDN1,CKS1B,ICAM1,LGALS1,TRIM29,PLAU,ENC1,LIPG,PMEPA1,MYBL2,LBR,TGM2,TEAD4,TNFRSF12A,ACTN1,PKM,RAB31,COL4A1,CDH11,FSCN1,KIF2C,CD44,LY6E,LAMA5,KRT80,CEMIP,CEBPB,CRABP2,COL11A1,RASAL2,PTGS2,THBS1,PLA2G7,STK3,C3,FGD6,APOE,S100A10,CTHRC1,GDF15,STAT1,RARRES1,FN1,OSGIN2,CDC6,PTPN12,SULF2,COL1A1,COL3A1,COL1A2,TMEM158,COL5A1,FAP,BHLHE40,MFAP2,CD9,I…
598	GATA4	620.0	Literature ChIP-seq,50;ARCHS4 Coexpression,953;Enrichr Queries,670;ReMap ChIP-seq,60;GTEx Coexpression,1367	FKBP10,RTKN,HSP90AB1,SPARC,CSE1L,SERPINE1,TNFAIP2,LPCAT1,LAMC2,CLDN1,CKS1B,CDC20,ENC1,NEK2,EPHB2,SKP2,TEAD4,TNFRSF12A,MMP3,OSMR,ETV4,CDC25B,VCAN,PKM,RAB31,COL4A2,COL4A1,FSCN1,DTL,CD44,MCM2,LAMA5,CEBPB,KRT80,NID2,LRP8,STK3,CST1,PODXL,APOE,BUB1,S100A10,ANGPT2,GDF15,RARRES1,LIF,FN1,GGH,CDC6,SULF2,COL1A1,TPX2,COL3A1,COL5A1,BHLHE40,TRIP13
1524	GATA5	1260.0	ARCHS4 Coexpression,1482;Enrichr Queries,707;GTEx Coexpression,1591	PRRX1,GDF15,THBS1,PGF,SULF2,COL1A1,COL3A1,VCAN,COL4A2,COL5A1,BHLHE40,CDH11,TGM2
386	GATA6	455.2	Literature ChIP-seq,88;ARCHS4 Coexpression,393;Enrichr Queries,82;ReMap ChIP-seq,106;GTEx Coexpression,1607	RTKN,SPARC,IFITM2,COL12A1,SERPINE1,LAMC2,MKI67,FOXM1,CLDN1,AQP1,CKS1B,ICAM1,CDC20,PLAU,EXO1,ENC1,PMEPA1,NEK2,LBR,TGM2,TEAD4,TGIF1,TNFRSF12A,ACTN1,VCAN,PKM,COL4A2,VSNL1,COL4A1,CDH11,FSCN1,CD44,LAMA5,CEBPB,KRT80,IFI6,PTGS2,THBS2,THBS1,LRP8,C3,SERPINH1,IGFBP7,S100A10,GDF15,LIF,FN1,GGH,INHBA,SULF1,SULF2,COL1A1,TPX2,COL3A1,COL1A2,COL5A1,SLCO3A1,COL5A2,BHLHE40,FXYD5,FBN1
403	GATAD2A	468.3	ARCHS4 Coexpression,355;Enrichr Queries,757;GTEx Coexpression,293	FANCI,TOP2A,HSP90AB1,MCM7,ACTN1,MKI67,FOXM1,YBX3,STIP1,PKM,TOP1MT,BHLHE40,ZYX,FSCN1,MCM4,MYBL2,CD44,SNRPB
1478	GATAD2B	1216.0	ARCHS4 Coexpression,1337;Enrichr Queries,1307;GTEx Coexpression,1003	HSP90AB1,BHLHE40,MKI67,CD44
1180	GBX1	983.0	ARCHS4 Coexpression,878;Enrichr Queries,1317;GTEx Coexpression,754	GJB2,GDF15,BHLHE40,JPH1,YBX3
455	GBX2	510.0	Literature ChIP-seq,158;ARCHS4 Coexpression,676;Enrichr Queries,526;GTEx Coexpression,680	TGIF1,CRABP2,GDF15,SERPINE1,FN1,SULF1,ETV4,THBS1,PGF,SULF2,COL1A1,TMEM158,COL4A2,COL5A1,NT5DC2,BHLHE40,FSCN1,MYBL2,APOE,EPHB2,CD44
911	GCM1	807.3	ARCHS4 Coexpression,1306;Enrichr Queries,523;GTEx Coexpression,593	TGIF1,CEBPB,IFITM2,FCER1G,GDF15,STAT1,SERPINE1,FN1,PTGS2,THBS1,PGF,ICAM1,COL1A1,COL3A1,VCAN,ENC1,BHLHE40,S100A9,TGM2
1349	GCM2	1099.0	ARCHS4 Coexpression,1291;Enrichr Queries,1268;GTEx Coexpression,738	PRRX1,GDF15,COL4A1,BHLHE40,CD9
1253	GFI1	1030.0	ARCHS4 Coexpression,1311;Enrichr Queries,520;GTEx Coexpression,1259	IFITM3,TOP2A,IFITM1,CEBPB,GDF15,STAT1,MKI67,PTGS2,PLA2G7,THBS1,ICAM1,CDC20,C3,VCAN,BHLHE40,BIRC5,S100A9,CD44
377	GFI1B	448.2	Literature ChIP-seq,68;ARCHS4 Coexpression,971;Enrichr Queries,259;ReMap ChIP-seq,79;GTEx Coexpression,864	IFITM3,TOP2A,HSP90AB1,SPARC,MCM7,ITGB5,SERPINE1,TNFAIP2,TREM2,MKI67,ICAM1,CKS1B,AQP1,LGALS1,GM2A,ENC1,CLEC5A,MYBL2,NEK2,LBR,TGM2,FCER1G,TNFRSF12A,SPHK1,ACTN1,AHSA1,PCOLCE,CDC25B,RCN3,PKM,RAB31,FSCN1,BIRC5,S100A9,DTL,CD44,TMEM185B,LAMA5,CEBPB,PTGS2,THBS1,LRP8,C3,SERPINH1,APOE,FAM83D,PDLIM7,GDF15,STAT1,UBE2C,CBX3,COL5A1,BHLHE40,ZYX,CD9,GRINA,PHF19
176	GLI1	261.5	Literature ChIP-seq,160;ARCHS4 Coexpression,639;Enrichr Queries,24;GTEx Coexpression,223	SPARC,RTKN,COL12A1,SERPINE1,MKI67,CLDN1,ICAM1,LGALS1,PLAU,MYBL2,SKP2,TGM2,SPHK1,PCOLCE,ETV4,PGF,SFRP4,VCAN,COL4A1,CDH11,COL6A3,BIRC5,ITGA5,CD44,NOTCH3,CRABP2,COL11A1,THY1,PTGS2,THBS2,THBS1,THBS4,C3,CST1,PODXL,PDPN,IGFBP7,APOE,CTHRC1,GDF15,FN1,LIF,INHBA,SULF1,COL1A1,COL3A1,COL1A2,COL5A1,COL5A2,BHLHE40,FBN1
49	GLI2	87.33	ARCHS4 Coexpression,53;Enrichr Queries,112;GTEx Coexpression,97	FKBP10,NOTCH3,SPARC,ITGB5,COL11A1,COL12A1,SERPINE1,THBS2,FOXM1,ANTXR1,THBS1,LGALS1,PODXL,NT5DC2,SERPINH1,PMEPA1,MYBL2,APOE,EPHB2,PDLIM7,PRRX1,STAT1,ACTN1,FN1,INHBA,SULF1,SULF2,COL1A1,COL3A1,VCAN,COL1A2,RAB31,COL5A1,COL4A2,COL4A1,COL5A2,CDH11,MFAP2,BHLHE40,FSCN1,COL6A3,CD44,FBN1
160	GLI3	247.7	ARCHS4 Coexpression,390;Enrichr Queries,126;GTEx Coexpression,227	NOTCH3,SPARC,COL11A1,COL12A1,THBS2,ANTXR1,THBS1,FGD6,LGALS1,GPNMB,ENC1,LIPG,PMEPA1,IGFBP7,EPHB2,PRRX1,FN1,INHBA,OSMR,SULF1,PLXDC2,SULF2,COL1A1,COL3A1,VCAN,COL1A2,COL5A1,COL4A2,COL4A1,COL5A2,MFAP2,BHLHE40,CDH11,COL6A3,ITGA5,CD44,FBN1
800	GLI4	749.5	ARCHS4 Coexpression,822;GTEx Coexpression,677	ZYX,STK3,GRINA
37	GLIS1	72.67	ARCHS4 Coexpression,13;Enrichr Queries,157;GTEx Coexpression,48	FKBP10,OLFML2B,SPARC,ITGB5,COL12A1,SERPINE1,LAMC2,ANTXR1,AQP1,LGALS1,PMEPA1,EPHB2,ACTN1,BGN,PCOLCE,OSMR,PGF,RCN3,GREM1,COL4A2,COL4A1,CDH11,COL6A3,ITGA5,CD44,CEMIP,COL11A1,THY1,PTGS2,THBS2,LRP8,THBS1,NID2,NT5DC2,SERPINH1,IGFBP7,PDLIM7,CTHRC1,PRRX1,GDF15,FN1,INHBA,SULF1,SULF2,COL1A1,COL1A2,BMP1,FAP,COL5A1,COL5A2,MFAP2,BHLHE40,ITGBL1,FBN1
17	GLIS2	29.67	ARCHS4 Coexpression,22;Enrichr Queries,25;GTEx Coexpression,42	FKBP10,OLFML2B,SPARC,ITGB5,COL12A1,SERPINE1,TNFAIP2,ANTXR1,AQP1,ICAM1,LGALS1,PLAU,PMEPA1,TGM2,TNFRSF12A,ACTN1,SPHK1,BGN,PCOLCE,OSMR,ASPN,PGF,RCN3,VCAN,RAB31,COL4A2,COL4A1,CDH11,FSCN1,COL6A3,NOTCH3,LAMA5,THBS2,THBS1,SERPINH1,IGFBP7,APOE,PDLIM7,PRRX1,GDF15,FN1,INHBA,SULF1,SULF2,COL1A1,COL3A1,COL1A2,BMP1,COL5A1,MFAP2,COL5A2,BHLHE40,ZYX,NOX4,CD9,ITGBL1,FBN1,GRINA
62	GLIS3	112.0	ARCHS4 Coexpression,78;Enrichr Queries,60;GTEx Coexpression,198	FKBP10,SPARC,ITGB5,COL12A1,SERPINE1,PTGS2,THBS2,NID2,ANTXR1,THBS1,CLDN1,ICAM1,C3,PLAU,LIPG,ENC1,PMEPA1,IGFBP7,CTSB,TGM2,MMP7,PRRX1,TNFRSF12A,FN1,INHBA,OSMR,SULF1,PLXDC2,PGF,SULF2,COL1A1,COL3A1,VCAN,COL1A2,RAB31,SLCO3A1,COL4A2,COL5A1,COL4A1,COL5A2,BHLHE40,CDH11,COL6A3,CD44,FBN1
155	GLMP	242.5	ARCHS4 Coexpression,179;GTEx Coexpression,306	RCN3,GPNMB,GM2A,SPHK1,PCOLCE,FXYD5,APOE,COLGALT1,PLA2G7,ICAM1,CTSB,GRINA
697	GLYR1	680.7	ARCHS4 Coexpression,1009;ReMap ChIP-seq,123;GTEx Coexpression,910	TOP2A,FANCI,CSE1L,KLHL23,KIF23,YBX3,TPX2,PKM,EXO1,CHEK1,MRTO4,MCM4,KIF2C,TRIP13,SKP2,ECT2,BUB1,MCM2,GRINA
1243	GMEB1	1022.0	ARCHS4 Coexpression,1098;Enrichr Queries,1007;GTEx Coexpression,960	PRPF4,CEBPB,GDF15,ACTN1,MRTO4,BHLHE40,PMEPA1,LRP8,THBS1,CD44,GRINA
1076	GMEB2	928.7	ARCHS4 Coexpression,589;Enrichr Queries,871;GTEx Coexpression,1326	TGIF1,CEBPB,GDF15,STAT1,ACTN1,ICAM1,STIP1,BHLHE40,FSCN1,ZYX,PDLIM7,S100A10,GRINA
499	GPBP1	542.5	ARCHS4 Coexpression,235;GTEx Coexpression,850	STIP1,FKBP10,PKM,ITGB5,ACTN1,ZYX,PDLIM7,GRINA
1551	GPBP1L1	1309.0	ARCHS4 Coexpression,1408;GTEx Coexpression,1209
385	GRHL1	455.0	ARCHS4 Coexpression,559;Enrichr Queries,504;GTEx Coexpression,302	KRT80,CEBPB,CRABP2,GDF15,SERPINE1,FN1,LAMC2,MKI67,PTGS2,CLDN1,THBS1,PGF,SULF2,GJB2,TRIM29,BHLHE40,PMEPA1,CD9,S100A9,CD44,TGM2
226	GRHL2	306.8	Literature ChIP-seq,147;ARCHS4 Coexpression,214;Enrichr Queries,743;ReMap ChIP-seq,10;GTEx Coexpression,420	FKBP10,LAMA5,KRT80,CEBPB,OLFML2B,CRABP2,SERPINE1,COL12A1,TNFAIP2,LAMC2,THY1,CLDN1,YBX3,THBS1,JPH1,ICAM1,CKS1B,CDC20,C3,CDH3,TRIM29,PLAU,PODXL,NT5DC2,ENC1,SPP1,PMEPA1,LBR,S100A10,TGM2,CTSB,TGIF1,ANGPT2,TNFRSF12A,GDF15,UBE2C,ACTN1,SPHK1,MMP3,TSN,SULF2,BHLHE40,CD9,KIF2C,S100A9,CD44
292	GRHL3	371.3	ARCHS4 Coexpression,474;Enrichr Queries,152;GTEx Coexpression,488	NOTCH3,KRT80,CRABP2,SERPINE1,TNFAIP2,LAMC2,MKI67,PTGS2,CLDN1,THBS1,ICAM1,CDC20,CDH3,GPNMB,TRIM29,PLAU,LIPG,ENC1,PMEPA1,GDF15,FN1,INHBA,ETV4,SULF2,COL1A1,GJB2,VCAN,COL5A1,BHLHE40,CD9,S100A9,CD44
527	GSC	568.0	ARCHS4 Coexpression,358;Enrichr Queries,961;GTEx Coexpression,385	PRRX1,GDF15,UBE2C,THBS1,SULF2,CKS1B,GREM1,SRPX2,COL4A2,COL5A1,BHLHE40,CDH11,CPXM1,MYBL2,SKP2,MAD2L1
1569	GSC2	1329.0	ARCHS4 Coexpression,1336;Enrichr Queries,1356;GTEx Coexpression,1295	PRRX1,BHLHE40
1426	GSX1	1170.0	ARCHS4 Coexpression,777;Enrichr Queries,1387;GTEx Coexpression,1346	VCAN,RTKN,BHLHE40
1264	GSX2	1037.0	ARCHS4 Coexpression,1071;Enrichr Queries,1310;GTEx Coexpression,729	TGIF1,PRRX1,BHLHE40,PDPN,FSCN1
389	GTF2B	457.8	ARCHS4 Coexpression,791;ENCODE ChIP-seq,104;ReMap ChIP-seq,94;GTEx Coexpression,842	FKBP10,IFITM1,RTKN,HSP90AB1,CXCL8,MCM7,CSE1L,SERPINE1,CSTF2,CKS1B,DUSP14,CDC20,STIP1,LGALS1,PDLIM7,FCER1G,GDF15,CBX3,UBE2C,SPHK1,PCOLCE,KIF23,ATP1B3,KLHL23,PTPN12,CDC25B,TPX2,PKM,MRTO4,FSCN1,ZYX,KIF2C,SNRPB
1454	GTF2I	1194.0	ARCHS4 Coexpression,1194	FSCN1
835	GTF2IRD1	767.5	ARCHS4 Coexpression,1167;GTEx Coexpression,368	TEAD4,LAMA5,JPH1,YBX3
1468	GTF2IRD2	1205.0	ARCHS4 Coexpression,1462;Enrichr Queries,817;GTEx Coexpression,1336	LAMA5,CEBPB,GDF15,THBS1,ICAM1,SULF2,ENC1,BHLHE40,PMEPA1,CD9,CD44,CTSB
599	GTF2IRD2B	620.3	ARCHS4 Coexpression,344;Enrichr Queries,726;GTEx Coexpression,791	LAMA5,CEBPB,GDF15,CSE1L,SERPINE1,PLXDC2,THBS1,ICAM1,SULF2,C3,TPX2,STIP1,PKM,COL5A1,BHLHE40,PMEPA1,MYBL2,CD44
926	GTF3A	819.0	ARCHS4 Coexpression,464;Enrichr Queries,762;GTEx Coexpression,1231	TOP2A,IL32,HSP90AB1,MCM7,RASAL2,YBX3,CKS1B,CDC20,LGALS1,PKM,BHLHE40,FXYD5,S100A9,S100A10,MAD2L1,SNRPB
1245	GZF1	1022.0	ARCHS4 Coexpression,1343;Enrichr Queries,949;GTEx Coexpression,774	TGIF1,CEBPB,CXCL8,PKM,GDF15,STAT1,BHLHE40,PMEPA1,THBS1,CD44,MCM2
191	HAND1	269.0	ARCHS4 Coexpression,83;Enrichr Queries,525;GTEx Coexpression,199	LAMA5,SPARC,ITGB5,COL12A1,THBS1,NID2,LGALS1,CDH3,NT5DC2,SERPINH1,MYBL2,APOE,FAM83D,SKP2,LBR,ADAMTS9,PDLIM7,PRRX1,ACTN1,FN1,KLHL23,PGF,COL1A1,COL3A1,VCAN,COL1A2,COL4A2,COL5A1,COL4A1,COL5A2,BHLHE40,CDH11,FSCN1,MAD2L1
142	HAND2	236.7	ARCHS4 Coexpression,153;Enrichr Queries,266;GTEx Coexpression,291	FKBP10,SPARC,COL11A1,COL12A1,SERPINE1,THBS2,FOXM1,THBS1,ANTXR1,AQP1,EDNRA,NT5DC2,IGFBP7,CPXM1,LBR,ADAMTS9,PDLIM7,PRRX1,CBX3,ACTN1,FN1,KLHL23,PCOLCE,SULF1,COL1A1,GREM1,COL3A1,VCAN,COL1A2,COL4A2,COL5A1,COL4A1,COL5A2,BHLHE40,CDH11,FSCN1,COL6A3,FBN1
443	HBP1	500.0	ARCHS4 Coexpression,247;Enrichr Queries,730;ReMap ChIP-seq,62;GTEx Coexpression,961	FKBP10,LAMA5,CEBPB,RTKN,HSP90AB1,SPARC,CXCL8,SERPINE1,FOXM1,THBS1,STK3,CKS1B,CDC20,C3,LGALS1,TRIM29,NT5DC2,MYBL2,APOE,CTSB,S100A10,TGIF1,FCER1G,TNFRSF12A,GDF15,STAT1,SPHK1,FN1,CDC25B,TPX2,MMP11,BHLHE40,FSCN1,CD9,MCM4,CD44,MCM2
875	HDX	791.0	ARCHS4 Coexpression,1573;Enrichr Queries,655;GTEx Coexpression,145	IFITM1,GDF15,STAT1,ACTN1,FN1,IFI6,INHBA,SULF1,PTGS2,ANTXR1,THBS1,ICAM1,EDNRA,VCAN,ENC1,BHLHE40,IGFBP7,ITGA5,CD44
1281	HELT	1046.0	ARCHS4 Coexpression,1348;Enrichr Queries,1312;GTEx Coexpression,478	KRT80,PRRX1,TRIM29,BHLHE40,CDH11,CLDN1
372	HES1	444.5	ARCHS4 Coexpression,1121;Enrichr Queries,77;ReMap ChIP-seq,279;GTEx Coexpression,301	IFITM3,TOP2A,KRT80,CEBPB,SPARC,ITGB5,SERPINE1,PTGS2,CLDN1,JPH1,THBS1,ICAM1,CDC20,LGALS1,TRIM29,PLAU,CLEC5A,ENC1,PMEPA1,IGFBP7,APOE,TIMP1,S100A10,TGM2,TGIF1,TNFRSF12A,GDF15,STAT1,ACTN1,FN1,LIF,ATP1B3,INHBA,SULF1,SULF2,COL1A1,VCAN,COL4A1,BHLHE40,ZYX,FSCN1,CD9,CD44
268	HES2	352.0	ARCHS4 Coexpression,519;Enrichr Queries,205;GTEx Coexpression,332	CEMIP,KRT80,CRABP2,SERPINE1,LAMC2,PTGS2,THBS1,CDH3,GM2A,GPNMB,TRIM29,PLAU,LIPG,PMEPA1,TGM2,GDF15,SPHK1,FN1,LIF,PGF,SULF2,COL1A1,GJB2,VCAN,COL5A1,BHLHE40,FSCN1,BIRC5,S100A9,CD44
891	HES3	801.3	ARCHS4 Coexpression,128;Enrichr Queries,1229;GTEx Coexpression,1047	TGIF1,TEAD4,GINS1,HSP90AB1,GDF15,LPCAT1,LAMC2,THY1,ETV4,PODXL,NT5DC2,BHLHE40,SERPINH1,FSCN1,MCM4,BUB1
612	HES4	628.7	ARCHS4 Coexpression,1552;Enrichr Queries,156;GTEx Coexpression,178	IFITM3,NOTCH3,IFITM1,CEBPB,IFITM2,CXCL8,SERPINE1,IFI6,TNFAIP2,CXCL1,PTGS2,THBS1,ICAM1,CDC20,EDNRA,LGALS1,PLAU,PMEPA1,IGFBP7,TIMP1,PDLIM7,S100A10,IL32,TNFRSF12A,GDF15,STAT1,SPHK1,ASPN,COL1A1,VCAN,TMEM158,BHLHE40,FSCN1,CD44,LY6E
1366	HES5	1116.0	ARCHS4 Coexpression,1191;Enrichr Queries,594;GTEx Coexpression,1564	CEBPB,SPARC,CRABP2,GDF15,STAT1,LIF,ETV4,THBS1,ICAM1,COL1A1,GJB2,PLAU,BHLHE40,CD9,APOE,EPHB2,S100A10
1215	HES6	1008.0	ARCHS4 Coexpression,1493;Enrichr Queries,96;GTEx Coexpression,1434	IFITM3,TOP2A,CEBPB,MCM7,MKI67,FOXM1,LRP8,THBS1,CKS1B,CDC20,LGALS1,ENC1,PMEPA1,NEK2,MYBL2,APOE,FAM83D,S100A10,TNFRSF12A,GDF15,UBE2C,FN1,TPX2,TMEM158,BHLHE40,FSCN1,BIRC5,MCM4,CD9,KIF2C,S100A9,DTL,MAD2L1,LY6E
1154	HES7	967.0	ARCHS4 Coexpression,1303;Enrichr Queries,352;GTEx Coexpression,1246	IFITM3,TGIF1,IFITM1,CEBPB,CRABP2,TNFRSF12A,GDF15,SPHK1,SERPINE1,LIF,TNFAIP2,PTGS2,ETV4,THBS1,PGF,ICAM1,COL1A1,LGALS1,TMEM158,BHLHE40,FSCN1,CD9
252	HESX1	338.0	ARCHS4 Coexpression,404;Enrichr Queries,516;GTEx Coexpression,94	IFITM3,IFITM1,IFITM2,SERPINE1,IFI6,MKI67,PTGS2,THBS1,ICAM1,CKS1B,EXO1,CHEK1,APOE,BUB1,FANCI,GINS1,STAT1,CBX3,GDF15,INHBA,ETV4,COL1A1,GJB2,BHLHE40,MFAP2,DTL,CD44,MAD2L1,MCM2,LY6E
675	HEY1	669.3	ARCHS4 Coexpression,320;Enrichr Queries,101;GTEx Coexpression,1587	CEBPB,SPARC,SERPINE1,PTGS2,THBS1,ICAM1,C3,ESM1,LGALS1,GPNMB,ENC1,SERPINH1,PMEPA1,IGFBP7,APOE,TIMP1,TGM2,GDF15,FN1,INHBA,SULF1,PGF,SULF2,COL1A1,COL3A1,VCAN,COL1A2,COL4A2,COL5A1,COL4A1,COL5A2,BHLHE40,CDH11,FXYD5,CD44,FBN1
84	HEY2	150.7	ARCHS4 Coexpression,131;Enrichr Queries,223;GTEx Coexpression,98	NOTCH3,OLFML2B,SPARC,SERPINE1,RASAL2,PTGS2,ANTXR1,THBS1,JPH1,CKS1B,EDNRA,GPNMB,EXO1,RUVBL1,PMEPA1,IGFBP7,APOE,BUB1,TGM2,FN1,KLHL23,INHBA,SULF1,PLXDC2,PGF,ASPN,SULF2,COL1A1,COL3A1,VCAN,COL1A2,COL4A2,COL4A1,COL5A2,BHLHE40,CDH11,MFAP2,NOX4,CD44,MAD2L1
20	HEYL	37.0	ARCHS4 Coexpression,43;Enrichr Queries,27;GTEx Coexpression,41	SPARC,OLFML2B,ITGB5,COL12A1,SERPINE1,ANTXR1,AQP1,EDNRA,LGALS1,PLAU,PMEPA1,TIMP1,TGM2,TEAD4,BGN,PCOLCE,PGF,ASPN,MMP11,VCAN,COL4A2,COL4A1,CDH11,COL6A3,ITGA5,CD44,NOTCH3,TNFRSF11B,THY1,THBS2,NID2,THBS1,SRPX2,SERPINH1,IGFBP7,APOE,PRRX1,FN1,INHBA,SULF1,PLXDC2,SULF2,COL1A1,COL3A1,COL1A2,BMP1,FAP,COL5A1,COL5A2,BHLHE40,MFAP2,NOX4,ITGBL1,FBN1
296	HHEX	377.8	ARCHS4 Coexpression,577;Enrichr Queries,137;ReMap ChIP-seq,217;GTEx Coexpression,580	IFITM3,TOP2A,IFITM1,CEBPB,RTKN,SPARC,IFITM2,SERPINE1,TNFAIP2,CXCL1,MKI67,PTGS2,CLDN1,THBS1,DUSP14,ICAM1,C3,LGALS1,PLAU,LIPG,ENC1,NEK2,APOE,TIMP1,SKP2,CTSB,S100A10,TGM2,FCER1G,GDF15,STAT1,FN1,TPX2,VCAN,COL4A2,COL4A1,BHLHE40,ZYX,CD9,FXYD5,S100A9,CD44,SNRPB
51	HIC1	91.0	ARCHS4 Coexpression,34;Enrichr Queries,18;GTEx Coexpression,221	IFITM3,FKBP10,SPARC,SERPINE1,COL12A1,TNFAIP2,ICAM1,AQP1,EDNRA,LGALS1,PLAU,PMEPA1,TGM2,SPHK1,BGN,PCOLCE,PGF,RCN3,VCAN,COL4A2,COL4A1,CDH11,FSCN1,COL6A3,CD44,NOTCH3,CEBPB,THY1,PTGS2,THBS2,NID2,THBS1,SERPINH1,IGFBP7,APOE,PDLIM7,PRRX1,GDF15,STAT1,FN1,LIF,TNFRSF10B,INHBA,SULF2,COL1A1,COL3A1,COL1A2,COL5A1,COL5A2,BHLHE40,FBN1
589	HIC2	613.3	ARCHS4 Coexpression,76;Enrichr Queries,801;GTEx Coexpression,963	TOP2A,CEBPB,MCM7,MKI67,THBS1,EXO1,NT5DC2,ENC1,CHEK1,MYBL2,APOE,SKP2,BUB1,TEAD4,FANCI,GDF15,STAT1,FN1,TPX2,BHLHE40,FSCN1,MCM4,KIF2C,DTL,PHF19
30	HIF1A	62.4	Literature ChIP-seq,69;ARCHS4 Coexpression,18;Enrichr Queries,167;ReMap ChIP-seq,43;GTEx Coexpression,15	IFITM3,TOP2A,FKBP10,HSP90AB1,SPARC,IFITM2,CXCL8,SERPINE1,COL12A1,TNFAIP2,CLDN1,ANTXR1,CKS1B,ICAM1,LGALS1,TOP1MT,RUVBL1,TIMP1,SKP2,TGM2,CTSB,TNFRSF12A,ACTN1,KIF23,PCOLCE,OSMR,PGF,RCN3,GREM1,VCAN,PKM,RAB31,COL4A2,COL4A1,CDH11,FSCN1,COL6A3,ITGA5,S100A9,CD44,LAMA5,CEMIP,CEBPB,KRT80,CRABP2,PTGS2,THBS2,NID2,THBS1,SERPINH1,APOE,ECT2,CTHRC1,S100A10,GDF15,STAT1,FN1,LIF,TNFRSF10B,CDC6,INHBA,COL1A1,COL1A2,B…
278	HIF3A	363.0	ARCHS4 Coexpression,513;Enrichr Queries,347;GTEx Coexpression,229	LAMA5,NOTCH3,CEBPB,SPARC,COL12A1,SERPINE1,THBS1,ICAM1,AQP1,CST4,CST2,CST1,PLAU,APOE,PDLIM7,S100A10,TGM2,ACTN1,FN1,KLHL23,SULF1,COL1A1,COL3A1,VCAN,COL1A2,COL4A2,COL5A1,COL4A1,BHLHE40,CD44
1258	HINFP	1032.0	ARCHS4 Coexpression,1556;ReMap ChIP-seq,162;GTEx Coexpression,1378	IFITM3,TGIF1,IFITM1,IFITM2,GDF15,SERPINE1,TNFAIP2,C3,FGD6,NT5DC2,CHEK1,BHLHE40,ZYX,KIF2C,PDLIM7
763	HIVEP1	720.7	ARCHS4 Coexpression,789;Enrichr Queries,796;GTEx Coexpression,577	TGIF1,STAT1,ACTN1,FN1,PTGS2,THBS1,CKS1B,ICAM1,VCAN,ENC1,BHLHE40,PMEPA1,CD44,SNRPB
1267	HIVEP2	1038.0	ARCHS4 Coexpression,1484;Enrichr Queries,677;GTEx Coexpression,954	CEBPB,STAT1,SERPINE1,FN1,TNFAIP2,INHBA,PTGS2,THBS1,ICAM1,VCAN,VSNL1,ENC1,BHLHE40,PMEPA1,CD44
195	HIVEP3	273.7	ARCHS4 Coexpression,175;Enrichr Queries,422;GTEx Coexpression,224	KRT80,CEBPB,SERPINE1,TNFAIP2,TREM2,PTGS2,CLDN1,THBS1,ICAM1,GM2A,TRIM29,ENC1,SPP1,PMEPA1,EPHB2,TGM2,CTSB,MSR1,FCER1G,GDF15,ACTN1,SPHK1,FN1,LIF,PLXDC2,SULF2,VCAN,SLCO3A1,COL4A2,COL5A1,BHLHE40,CD44
702	HLF	683.0	ARCHS4 Coexpression,585;Enrichr Queries,718;GTEx Coexpression,746	FN1,KLHL23,THBS1,ETV4,AQP1,C3,COL1A1,VCAN,VSNL1,ENC1,BHLHE40,PMEPA1,APOE,TGM2,FBN1
68	HLX	124.0	ARCHS4 Coexpression,163;Enrichr Queries,41;GTEx Coexpression,168	IFITM3,IFITM1,CEBPB,IFITM2,SPARC,OLFML2B,SERPINE1,TNFAIP2,PTGS2,THBS1,ICAM1,C3,LGALS1,PLAU,PMEPA1,IGFBP7,TIMP1,COLGALT1,TGM2,CTSB,TGIF1,FCER1G,GDF15,SPHK1,FN1,INHBA,PGF,SULF2,COL1A1,COL3A1,VCAN,COL1A2,RAB31,COL4A2,COL5A1,COL4A1,BHLHE40,ZYX,FSCN1,COL6A3,FXYD5,ITGA5,S100A9,CD44,FBN1,GRINA
506	HMBOX1	551.0	ARCHS4 Coexpression,279;Enrichr Queries,1186;ReMap ChIP-seq,191;GTEx Coexpression,548	IFITM3,TOP2A,IFITM1,IFITM2,ITGB5,YBX3,THBS1,STIP1,FGD6,PLAU,APOE,TNFRSF12A,CBX3,ACTN1,FN1,KLHL23,PTPN12,TPX2,VCAN,PKM,BHLHE40,ITGA5,CD44,FBN1,SNRPB
868	HMG20A	786.0	ARCHS4 Coexpression,258;Enrichr Queries,1116;GTEx Coexpression,984	FANCI,CEBPB,HSP90AB1,STAT1,CSE1L,KLHL23,THBS1,TSN,PKM,BHLHE40,CD9,BUB1,CD44
764	HMG20B	721.7	ARCHS4 Coexpression,877;Enrichr Queries,234;GTEx Coexpression,1054	IFITM3,TOP2A,CEBPB,SPARC,ITGB5,ICAM1,CDC20,LGALS1,NT5DC2,SERPINH1,MYBL2,APOE,PDLIM7,GDF15,STAT1,ACTN1,FN1,CDC25B,RAB31,PKM,BHLHE40,FSCN1,BIRC5,CD9,S100A9,CD44,LY6E,GRINA
27	HMGA1	53.33	ARCHS4 Coexpression,46;Enrichr Queries,108;GTEx Coexpression,6	TOP2A,HSP90AB1,MCM7,SERPINE1,MKI67,FOXM1,CKS1B,CDC20,LGALS1,EXO1,CHEK1,RUVBL1,MYBL2,TIMP1,TGM2,TEAD4,TNFRSF12A,ACTN1,KIF23,ETV4,PRPF4,PKM,MRTO4,FSCN1,BIRC5,MCM4,KIF2C,DTL,S100A9,CD44,SNRPB,MCM2,CEBPB,CSTF2,THBS1,CST4,CST2,STIP1,CST1,PODXL,NT5DC2,SERPINH1,RRS1,ECT2,BUB1,S100A10,GINS1,FANCI,UBE2C,GDF15,FN1,CDC6,TPX2,BHLHE40,ZYX,TRIP13,MAD2L1,PHF19
10	HMGA2	19.0	ARCHS4 Coexpression,39;Enrichr Queries,11;GTEx Coexpression,7	TOP2A,FKBP10,SPARC,MCM7,SERPINE1,COL12A1,LAMC2,FOXM1,MKI67,ICAM1,CDC20,LGALS1,EXO1,PLAU,CHEK1,RUVBL1,ENC1,PMEPA1,MYBL2,TGM2,TNFRSF12A,ACTN1,KIF23,PCOLCE,ETV4,RCN3,GREM1,VCAN,COL4A2,COL4A1,CDH11,FSCN1,COL6A3,BIRC5,KIF2C,ITGA5,DTL,CD44,PTGS2,THBS1,NID2,PODXL,NT5DC2,SERPINH1,APOE,ECT2,BUB1,CTHRC1,GINS1,PRRX1,GDF15,STAT1,UBE2C,TFPI2,FN1,LIF,TNFRSF10B,CDC6,INHBA,COL1A1,TPX2,COL3A1,COL1A2,TMEM158,FAP,C…
249	HMGN3	335.0	ARCHS4 Coexpression,401;ENCODE ChIP-seq,80;ReMap ChIP-seq,168;GTEx Coexpression,691	LAMA5,IFITM1,IFITM2,HSP90AB1,OLFML2B,CSTF2,TNFAIP2,CXCL1,FOXM1,ICAM1,CKS1B,STIP1,GM2A,PODXL,NT5DC2,TOP1MT,ENC1,APOE,TIMP1,PDLIM7,CTSB,FANCI,TNFRSF12A,GGH,PCOLCE,OSMR,PRPF4,COL4A1,BHLHE40,MFAP2,FSCN1,KIF2C,ITGA5,CD44,GRINA,MCM2,MAD2L1
1518	HMX1	1254.0	ARCHS4 Coexpression,819;Enrichr Queries,1354;GTEx Coexpression,1588	PRRX1,NT5DC2,BHLHE40,MYBL2
505	HMX2	549.7	ARCHS4 Coexpression,303;Enrichr Queries,1265;GTEx Coexpression,81	FANCI,PRRX1,STAT1,GDF15,CBX3,MKI67,ETV4,EXO1,TOP1MT,CHEK1,BHLHE40,RRS1,MCM4,MYBL2,DTL,BUB1,MAD2L1,MCM2
635	HMX3	637.7	ARCHS4 Coexpression,476;Enrichr Queries,1360;GTEx Coexpression,77	FANCI,STAT1,GDF15,MKI67,EXO1,CHEK1,BHLHE40,FSCN1,MCM4,MYBL2,KIF2C,DTL,BUB1,MAD2L1,MCM2,PHF19
1080	HNF1A	929.7	ARCHS4 Coexpression,1250;Enrichr Queries,464;GTEx Coexpression,1075	CEBPB,GDF15,STAT1,SERPINE1,FN1,LAMC2,FOXM1,ETV4,PGF,ICAM1,AQP1,C3,COL1A1,GJB2,COL4A1,BHLHE40,APOE,CD44,TGM2
245	HNF1B	331.0	ARCHS4 Coexpression,376;Enrichr Queries,530;ReMap ChIP-seq,87	RTKN,CXCL8,CXCL1,LAMC2,NID2,THBS1,CLDN1,ICAM1,C3,FGD6,PLAU,ENC1,SPP1,PMEPA1,ECT2,LBR,S100A10,TGM2,TGIF1,MMP7,TNFRSF12A,GDF15,STAT1,FN1,TNFRSF10B,OSGIN2,CDC6,ETV4,COL1A1,TPX2,VCAN,PKM,COL4A2,COL4A1,BHLHE40,CD44
447	HNF4A	502.0	Literature ChIP-seq,93;ARCHS4 Coexpression,1212;ENCODE ChIP-seq,38;Enrichr Queries,463;ReMap ChIP-seq,99;GTEx Coexpression,1107	FKBP10,IFITM1,RTKN,HSP90AB1,SPARC,MCM7,SERPINE1,LAMC2,CKS1B,ICAM1,AQP1,LGALS1,TRIM29,TOP1MT,ENC1,NEK2,CTSB,TGM2,TEAD4,FCER1G,TNFRSF12A,SPHK1,MMP3,ETV4,TSN,SFRP4,COL4A2,VSNL1,COL4A1,DTL,CD44,SNRPB,LAMA5,CEBPB,TNFRSF11B,THBS1,C3,SERPINH1,APOE,FAM83D,ECT2,S100A10,IL32,GDF15,STAT1,FN1,LIF,TNFRSF10B,KLHL23,INHBA,COL1A1,TPX2,GJB2,BHLHE40,TRIP13
785	HNF4G	738.8	ARCHS4 Coexpression,1344;ENCODE ChIP-seq,34;Enrichr Queries,854;ReMap ChIP-seq,38;GTEx Coexpression,1424	FKBP10,LAMA5,CEBPB,RTKN,HSP90AB1,MCM7,SERPINE1,COL12A1,LAMC2,PTGS2,THBS1,ICAM1,CKS1B,C3,TRIM29,ENC1,NEK2,APOE,CTSB,IL32,FCER1G,MMP7,TNFRSF12A,GDF15,STAT1,ACTN1,SPHK1,FN1,TNFRSF10B,ETV4,PGF,COL3A1,BMP1,COL5A2,BHLHE40,CD9
1071	HOMEZ	924.3	ARCHS4 Coexpression,1260;Enrichr Queries,810;GTEx Coexpression,703	TGIF1,CEBPB,GDF15,STAT1,THY1,THBS1,SULF2,VCAN,COL5A1,ENC1,BHLHE40,KIF2C,MYBL2,CD44
129	HOXA1	219.0	ARCHS4 Coexpression,61;Enrichr Queries,349;GTEx Coexpression,247	CEBPB,SPARC,CRABP2,CSE1L,CSTF2,SERPINE1,CXCL1,PTGS2,FOXM1,THBS1,ICAM1,CKS1B,CDC20,STIP1,CDH3,PLAU,ENC1,MYBL2,SKP2,S100A10,TEAD4,TNFRSF12A,GDF15,STAT1,FN1,LIF,CDC6,PGF,COL1A1,TPX2,COL3A1,PKM,COL4A2,COL5A1,COL4A1,BHLHE40,CDH11,KIF2C,TRIP13,SNRPB
479	HOXA10	531.7	ARCHS4 Coexpression,601;Enrichr Queries,199;GTEx Coexpression,795	SPARC,SERPINE1,PTGS2,JPH1,THBS1,YBX3,ICAM1,CDC20,PLAU,IGFBP7,MYBL2,CPXM1,APOE,TGM2,PRRX1,GDF15,STAT1,FN1,LIF,COL1A1,COL3A1,VCAN,COL1A2,COL4A2,COL5A1,COL4A1,BHLHE40,CDH11,BIRC5,CD44,FBN1
66	HOXA11	117.3	ARCHS4 Coexpression,44;Enrichr Queries,168;GTEx Coexpression,140	FKBP10,CEBPB,CEMIP,COL12A1,SERPINE1,PTGS2,THBS2,THBS1,ANTXR1,STK3,ICAM1,LGALS1,PLAU,SERPINH1,MYBL2,LBR,PDLIM7,PRRX1,GDF15,FN1,LIF,KLHL23,PCOLCE,INHBA,OSMR,ETV4,PGF,SULF2,COL1A1,GREM1,RCN3,SFRP4,COL3A1,VCAN,COL1A2,BMP1,COL5A1,FAP,COL4A2,COL4A1,BHLHE40,CDH11,COL6A3,BIRC5,TRIP13,FBN1,MCM2
384	HOXA13	453.3	ARCHS4 Coexpression,643;Enrichr Queries,487;GTEx Coexpression,230	PRRX1,GDF15,FN1,KLHL23,TNFRSF11B,PTGS2,ETV4,THBS1,PGF,ICAM1,COL1A1,EDNRA,COL3A1,VCAN,COL1A2,COL5A1,PLAU,EXO1,BHLHE40,CDH11,PMEPA1,LBR,PDLIM7,FBN1
199	HOXA2	275.8	Literature ChIP-seq,162;ARCHS4 Coexpression,452;Enrichr Queries,345;GTEx Coexpression,144	LAMA5,FKBP10,CRABP2,COL12A1,PTGS2,THBS2,THBS1,EDNRA,PLAU,NT5DC2,FAM83D,EPHB2,LBR,PDLIM7,PRRX1,GDF15,ACTN1,FN1,BGN,SULF1,PGF,COL1A1,COL3A1,VCAN,COL1A2,COL4A2,COL5A1,BHLHE40,CDH11,COL6A3,PHF19
225	HOXA3	306.3	ARCHS4 Coexpression,391;Enrichr Queries,241;GTEx Coexpression,287	LAMA5,CEBPB,SPARC,COL12A1,PTGS2,THBS2,THBS1,YBX3,ICAM1,PLAU,TOP1MT,PMEPA1,PDLIM7,S100A10,FCER1G,PRRX1,GDF15,ACTN1,FN1,LIF,SULF2,COL1A1,COL3A1,VCAN,COL1A2,COL4A2,COL5A1,COL4A1,BHLHE40,CDH11,COL6A3,CD44,FBN1
462	HOXA4	517.0	ARCHS4 Coexpression,493;Enrichr Queries,780;GTEx Coexpression,278	CEBPB,PRRX1,GDF15,ACTN1,FN1,LIF,KLHL23,PTGS2,THBS1,JPH1,YBX3,COL1A1,COL5A1,PLAU,NT5DC2,BHLHE40,PMEPA1,IGFBP7,FAM83D,PDLIM7
772	HOXA5	727.0	ARCHS4 Coexpression,1461;Enrichr Queries,229;GTEx Coexpression,491	TOP2A,CEBPB,SPARC,SERPINE1,PTGS2,THBS1,ICAM1,AQP1,CDC20,ENC1,APOE,S100A10,PRRX1,GDF15,STAT1,FN1,BGN,ATP1B3,COL1A1,COL3A1,VCAN,BMP1,COL1A2,RAB31,COL5A1,COL4A1,BHLHE40,CDH11,CD44
727	HOXA6	698.3	ARCHS4 Coexpression,767;Enrichr Queries,709;GTEx Coexpression,619	CEBPB,PRRX1,MCM7,GDF15,COL12A1,LIF,THBS2,THBS1,ICAM1,COL5A1,PLAU,COL5A2,BHLHE40,PMEPA1,CPXM1,S100A10
579	HOXA7	606.3	ARCHS4 Coexpression,575;Enrichr Queries,295;GTEx Coexpression,949	CEBPB,SPARC,COL12A1,LAMC2,PTGS2,JPH1,THBS1,YBX3,C3,PLAU,PMEPA1,CPXM1,PRRX1,GDF15,FN1,INHBA,SULF1,PGF,COL1A1,COL3A1,VCAN,COL5A1,COL4A1,BHLHE40,MFAP2,FSCN1,FBN1,SNRPB
209	HOXA9	289.3	ARCHS4 Coexpression,423;Enrichr Queries,238;ReMap ChIP-seq,155;GTEx Coexpression,341	KRT80,CEMIP,CEBPB,SPARC,ITGB5,MCM7,COL12A1,SERPINE1,TNFAIP2,PTGS2,CLDN1,THBS1,YBX3,ICAM1,GPNMB,TRIM29,TOP1MT,CLEC5A,IGFBP7,CPXM1,LBR,TGM2,TGIF1,FCER1G,MMP7,PRRX1,GDF15,STAT1,FN1,TNFRSF10B,PLXDC2,ETV4,PGF,COL1A1,COL3A1,VCAN,RAB31,PKM,COL1A2,COL4A2,COL5A1,COL4A1,COL5A2,BHLHE40,CDH11,KIF2C,CD44,PHF19
497	HOXB1	542.3	ARCHS4 Coexpression,248;Enrichr Queries,899;GTEx Coexpression,480	CRABP2,PRRX1,GDF15,ETV4,THBS1,COL1A1,GJB2,COL5A1,TRIM29,NT5DC2,BHLHE40,CDH11,MFAP2,SERPINH1,CPXM1,CD44,PDLIM7,MAD2L1
605	HOXB13	623.8	ARCHS4 Coexpression,1125;Enrichr Queries,403;ReMap ChIP-seq,291;GTEx Coexpression,676	IFITM3,SERPINE1,MKI67,PTGS2,THBS2,THBS1,C3,EDNRA,GPNMB,PMEPA1,LBR,PRRX1,GDF15,FN1,ETV4,PGF,COL1A1,GREM1,PRPF4,COL3A1,BHLHE40,BIRC5,CD9,SNRPB,MCM2
70	HOXB2	126.7	ARCHS4 Coexpression,185;Enrichr Queries,59;GTEx Coexpression,136	IFITM3,FKBP10,IFITM1,SPARC,SERPINE1,TNFAIP2,LGALS1,PLAU,ENC1,TIMP1,LBR,TGM2,TNFRSF12A,ACTN1,BGN,PGF,GREM1,VCAN,COL4A2,COL4A1,CDH11,COL6A3,CD44,LY6E,LAMA5,CEBPB,PTGS2,THBS1,SERPINH1,IGFBP7,FAM83D,PDLIM7,CTHRC1,IL32,PRRX1,GDF15,FN1,INHBA,SULF1,COL1A1,COL3A1,BMP1,COL1A2,COL5A1,COL5A2,BHLHE40,ZYX,FXYD5,PHF19
126	HOXB3	214.7	ARCHS4 Coexpression,298;Enrichr Queries,175;GTEx Coexpression,171	LAMA5,FKBP10,SPARC,COL12A1,SERPINE1,TNFAIP2,PTGS2,THBS1,NID2,LGALS1,PLAU,ENC1,PMEPA1,CPXM1,FAM83D,LBR,PDLIM7,TGM2,PRRX1,GDF15,ACTN1,FN1,KLHL23,SULF1,PGF,SULF2,COL1A1,COL3A1,VCAN,COL1A2,COL4A2,COL5A1,COL4A1,COL5A2,BHLHE40,CDH11,COL6A3,CD44,FBN1
132	HOXB4	222.0	Literature ChIP-seq,122;ARCHS4 Coexpression,472;Enrichr Queries,202;GTEx Coexpression,92	TOP2A,SPARC,IFITM2,COL12A1,SERPINE1,LGALS1,EXO1,ENC1,CHEK1,RUVBL1,PMEPA1,NEK2,LBR,TGM2,TNFRSF12A,ACTN1,PGF,PRPF4,PKM,COL4A2,COL4A1,CDH11,COL6A3,KIF2C,DTL,CD44,SNRPB,LAMA5,CEBPB,PTGS2,THBS1,FAM83D,BUB1,PDLIM7,PRRX1,GDF15,FN1,KLHL23,PTPN12,INHBA,CDC6,SULF2,COL1A1,TPX2,COL3A1,BMP1,COL1A2,COL5A1,FAP,COL5A2,BHLHE40,PHF19,FBN1,MAD2L1
281	HOXB5	365.0	ARCHS4 Coexpression,60;Enrichr Queries,146;GTEx Coexpression,889	FKBP10,SPARC,COL12A1,SERPINE1,PTGS2,THBS1,NID2,EDNRA,LGALS1,PLAU,ENC1,PMEPA1,IGFBP7,APOE,TIMP1,EPHB2,TGM2,S100A10,CTHRC1,PRRX1,GDF15,ACTN1,FN1,BGN,PCOLCE,INHBA,PGF,SULF2,COL1A1,GREM1,COL3A1,VCAN,COL1A2,TMEM158,COL4A2,COL5A1,COL4A1,COL5A2,BHLHE40,CDH11,FSCN1,COL6A3,CD44
357	HOXB6	433.3	ARCHS4 Coexpression,251;Enrichr Queries,99;GTEx Coexpression,950	FKBP10,LAMA5,SPARC,CRABP2,COL12A1,SERPINE1,TNFAIP2,LAMC2,PTGS2,THBS2,FOXM1,THBS1,C3,LGALS1,PLAU,NT5DC2,PMEPA1,IGFBP7,TIMP1,EPHB2,TGM2,PRRX1,GDF15,FN1,INHBA,SULF2,COL1A1,COL3A1,VCAN,COL1A2,PKM,COL4A2,COL5A1,COL5A2,BHLHE40,CDH11,FSCN1,COL6A3,CD9,CD44,FBN1
241	HOXB7	322.6	Literature ChIP-seq,66;ARCHS4 Coexpression,327;Enrichr Queries,52;ReMap ChIP-seq,243;GTEx Coexpression,925	IFITM3,TOP2A,SPARC,OLFML2B,HSP90AB1,CSE1L,SERPINE1,TNFAIP2,LAMC2,AQP1,LGALS1,PLAU,EXO1,ENC1,PMEPA1,MYBL2,TIMP1,EPHB2,COLGALT1,TGM2,SPHK1,ACTN1,ETV4,PGF,VCAN,COL4A2,COL4A1,FSCN1,BIRC5,CD44,SNRPB,CEBPB,CEMIP,RASAL2,PTGS2,THBS1,STIP1,GPNMB,SERPINH1,IGFBP7,APOE,S100A10,CTHRC1,PRRX1,GDF15,CBX3,FN1,SULF2,COL1A1,TPX2,COL3A1,COL1A2,COL5A1,FAP,COL5A2,BHLHE40,CD9,NOX4,TRIP13,FXYD5
339	HOXB8	414.0	ARCHS4 Coexpression,510;Enrichr Queries,222;GTEx Coexpression,510	CRABP2,COL12A1,SERPINE1,TREM2,PTGS2,FOXM1,THBS1,STIP1,PLAU,NT5DC2,LIPG,SPP1,PMEPA1,TGM2,PRRX1,GDF15,FN1,LIF,BGN,ETV4,SULF2,COL1A1,COL3A1,VCAN,COL1A2,COL5A1,COL4A1,COL5A2,BHLHE40,CDH11,FSCN1,CD44
289	HOXB9	369.0	ARCHS4 Coexpression,184;Enrichr Queries,76;GTEx Coexpression,847	IFITM1,CRABP2,MCM7,COL12A1,SERPINE1,TNFAIP2,LAMC2,MKI67,PTGS2,CLDN1,THBS1,ICAM1,STIP1,PLAU,EXO1,LIPG,PMEPA1,MYBL2,EPHB2,TGM2,CTHRC1,FANCI,GDF15,SPHK1,FN1,LIF,INHBA,ETV4,PGF,SULF2,COL1A1,TPX2,GJB2,COL3A1,VCAN,COL4A2,COL5A1,BHLHE40,CDH11,FSCN1,MCM4,KIF2C,CD44,PHF19
261	HOXC10	343.3	ARCHS4 Coexpression,515;Enrichr Queries,78;GTEx Coexpression,437	CRABP2,COL11A1,COL12A1,SERPINE1,LAMC2,PTGS2,THBS2,JPH1,YBX3,THBS1,C3,LGALS1,GPNMB,PLAU,PMEPA1,TIMP1,CTHRC1,TEAD4,PRRX1,GDF15,TFPI2,FN1,BGN,INHBA,SULF1,COL1A1,GREM1,COL3A1,VCAN,COL1A2,COL5A1,COL4A1,COL5A2,BHLHE40,MFAP2,COL6A3,TRIP13,CD44,FBN1
177	HOXC11	262.0	ARCHS4 Coexpression,222;Enrichr Queries,574;ReMap ChIP-seq,185;GTEx Coexpression,67	NOTCH3,FKBP10,KRT80,CRABP2,COL11A1,COL12A1,PTGS2,THBS2,FOXM1,THBS1,GPNMB,MYBL2,CTHRC1,PRRX1,TNFRSF12A,GDF15,FN1,INHBA,ETV4,COL1A1,GREM1,TPX2,VCAN,COL1A2,PKM,FAP,COL5A1,COL5A2,BHLHE40,FSCN1,ITGBL1,COL6A3,TRIP13,FBN1
594	HOXC12	618.3	ARCHS4 Coexpression,612;Enrichr Queries,1032;GTEx Coexpression,211	NOTCH3,KRT80,COL12A1,TFPI2,FN1,LAMC2,PTGS2,SULF1,FOXM1,CLDN1,COL1A1,TPX2,GJB2,GPNMB,TRIM29,CD44
206	HOXC13	285.0	ARCHS4 Coexpression,189;Enrichr Queries,369;GTEx Coexpression,297	LAMA5,KRT80,CEMIP,CRABP2,COL11A1,COL12A1,SERPINE1,PTGS2,FOXM1,CLDN1,THBS1,STIP1,GPNMB,TRIM29,PMEPA1,MYBL2,TNFRSF12A,GDF15,MMP3,FN1,INHBA,SULF1,ETV4,COL1A1,TPX2,GJB2,PKM,COL5A1,COL5A2,BHLHE40,TRIP13
224	HOXC4	305.7	ARCHS4 Coexpression,477;Enrichr Queries,421;GTEx Coexpression,19	FKBP10,NOTCH3,CEMIP,CRABP2,COL12A1,RASAL2,FOXM1,THBS1,LGALS1,NT5DC2,PMEPA1,MYBL2,SKP2,CTHRC1,PRRX1,GDF15,FN1,PCOLCE,PGF,SULF2,COL1A1,RCN3,GREM1,COL3A1,VCAN,COL1A2,FAP,COL4A2,COL5A1,COL4A1,COL5A2,CDH11,MFAP2,BHLHE40,ITGBL1,COL6A3,FBN1
217	HOXC5	302.0	ARCHS4 Coexpression,138;Enrichr Queries,625;GTEx Coexpression,143	NOTCH3,FKBP10,COL12A1,SERPINE1,THBS2,FOXM1,THBS1,STK3,CDC20,LGALS1,NT5DC2,MYBL2,CTHRC1,TGM2,PRRX1,TNFRSF12A,GDF15,PCOLCE,PGF,COL1A1,COL3A1,COL1A2,PKM,COL5A1,COL5A2,BHLHE40,CDH11,FSCN1,TRIP13,FBN1,SNRPB
29	HOXC6	57.0	ARCHS4 Coexpression,97;Enrichr Queries,48;GTEx Coexpression,26	TOP2A,FKBP10,IFITM1,SPARC,ITGB5,COL12A1,SERPINE1,CXCL1,FOXM1,LGALS1,PLAU,LIPG,PMEPA1,TIMP1,PCOLCE,PGF,RCN3,GREM1,VCAN,COL4A2,COL4A1,CDH11,COL6A3,BIRC5,CEMIP,COL11A1,PTGS2,THBS2,NID2,THBS1,GPNMB,SERPINH1,IGFBP7,CTHRC1,PRRX1,GDF15,UBE2C,FN1,INHBA,SULF1,COL1A1,COL3A1,COL1A2,BMP1,FAP,COL5A1,COL5A2,MFAP2,BHLHE40,ITGBL1,FBN1
64	HOXC8	114.3	ARCHS4 Coexpression,188;Enrichr Queries,100;GTEx Coexpression,55	FKBP10,SPARC,CRABP2,COL11A1,COL12A1,SERPINE1,PTGS2,THBS2,THBS1,LGALS1,GPNMB,PLAU,RRS1,PMEPA1,IGFBP7,ECT2,CTHRC1,PRRX1,GDF15,CBX3,FN1,BGN,PCOLCE,INHBA,SULF1,PGF,COL1A1,GREM1,RCN3,COL3A1,VCAN,COL1A2,FAP,COL4A2,COL5A1,COL4A1,COL5A2,BHLHE40,CDH11,COL6A3,BIRC5,ITGBL1,FBN1,DGKH
215	HOXC9	299.8	Literature ChIP-seq,154;ARCHS4 Coexpression,365;Enrichr Queries,213;GTEx Coexpression,467	FKBP10,SPARC,HSP90AB1,CSE1L,COL12A1,SERPINE1,PTGS2,THBS2,JPH1,YBX3,THBS1,CKS1B,AQP1,LGALS1,PLAU,RUVBL1,PMEPA1,SKP2,FAM83D,TEAD4,ANGPT2,PRRX1,GDF15,CBX3,ACTN1,INHBA,ETV4,COL1A1,GREM1,TPX2,GJB2,COL3A1,VCAN,COL1A2,COL4A2,COL5A1,COL4A1,COL5A2,BHLHE40,CDH11,MRTO4,COL6A3,TRIP13,CD44,FBN1,SNRPB
540	HOXD1	574.7	ARCHS4 Coexpression,667;Enrichr Queries,486;GTEx Coexpression,571	RTKN,PRRX1,GDF15,CSE1L,COL12A1,SERPINE1,PTGS2,THBS1,PGF,COL1A1,GREM1,COL3A1,COL1A2,COL4A2,COL5A1,COL4A1,COL5A2,BHLHE40,CDH11,SPP1,TRIP13,BUB1,CTHRC1
81	HOXD10	145.3	ARCHS4 Coexpression,142;Enrichr Queries,177;GTEx Coexpression,117	LAMA5,FKBP10,SPARC,MCM7,COL11A1,COL12A1,SERPINE1,PTGS2,FOXM1,THBS1,ANTXR1,STK3,C3,EDNRA,PLAU,EXO1,MYBL2,TIMP1,LBR,PDLIM7,FANCI,PRRX1,GDF15,FN1,KLHL23,PCOLCE,INHBA,PGF,SULF2,COL1A1,GREM1,COL3A1,VCAN,COL1A2,COL5A1,COL4A2,COL4A1,COL5A2,BHLHE40,CDH11,COL6A3,MCM4,FBN1
174	HOXD11	260.3	ARCHS4 Coexpression,136;Enrichr Queries,432;GTEx Coexpression,213	LAMA5,FKBP10,CRABP2,COL11A1,COL12A1,SERPINE1,PTGS2,THBS2,FOXM1,PLAU,EXO1,NT5DC2,MYBL2,SKP2,LBR,PDLIM7,FANCI,PRRX1,GDF15,FN1,KLHL23,PCOLCE,INHBA,PGF,SULF2,COL1A1,GREM1,VCAN,COL1A2,COL5A1,BHLHE40,CDH11,COL6A3,MCM4,TRIP13,DTL
568	HOXD12	600.0	ARCHS4 Coexpression,314;Enrichr Queries,1311;GTEx Coexpression,175	LAMA5,FKBP10,PRRX1,CRABP2,GDF15,ACTN1,KLHL23,EDNRA,COL5A1,BHLHE40,COL5A2,LBR,ADAMTS9,PDLIM7
127	HOXD13	215.8	Literature ChIP-seq,70;ARCHS4 Coexpression,154;Enrichr Queries,431;GTEx Coexpression,208	LAMA5,CRABP2,MCM7,COL11A1,COL12A1,PTGS2,FOXM1,THBS1,STIP1,EXO1,NT5DC2,MYBL2,LBR,PDLIM7,FANCI,GINS1,PRRX1,GDF15,ACTN1,SPHK1,FN1,KLHL23,ETV4,COL1A1,GREM1,COL3A1,COL1A2,COL5A1,COL4A2,COL4A1,BHLHE40,CDH11,BIRC5,MCM4,DTL,FBN1,SNRPB
458	HOXD3	515.7	ARCHS4 Coexpression,581;Enrichr Queries,782;GTEx Coexpression,184	FKBP10,CRABP2,PRRX1,GDF15,FN1,PCOLCE,THBS2,THBS1,SULF2,STK3,COL1A1,COL3A1,LGALS1,BMP1,COL5A1,COL4A2,COL4A1,BHLHE40,CDH11,CPXM1
121	HOXD4	207.7	ARCHS4 Coexpression,124;Enrichr Queries,316;GTEx Coexpression,183	FKBP10,CRABP2,COL12A1,SERPINE1,THY1,THBS2,THBS1,STK3,CST4,CST2,EDNRA,CST1,LGALS1,SERPINH1,ADAMTS9,PDLIM7,PRRX1,GDF15,FN1,BGN,PCOLCE,SULF1,PGF,SULF2,COL1A1,COL3A1,VCAN,BMP1,COL1A2,COL5A1,COL4A2,COL4A1,MFAP2,BHLHE40,CDH11,COL6A3,FBN1,SNRPB
139	HOXD8	234.0	ARCHS4 Coexpression,105;Enrichr Queries,237;GTEx Coexpression,360	FKBP10,SPARC,COL12A1,SERPINE1,THBS2,PLA2G7,THBS1,ANTXR1,YBX3,THBS4,STK3,AQP1,LGALS1,SERPINH1,IGFBP7,CTHRC1,PRRX1,GDF15,FN1,PCOLCE,PGF,COL1A1,GREM1,COL3A1,VCAN,COL1A2,COL4A2,COL5A1,COL4A1,COL5A2,BHLHE40,CDH11,COL6A3,FBN1
173	HOXD9	259.3	ARCHS4 Coexpression,146;Enrichr Queries,485;GTEx Coexpression,147	FKBP10,COL12A1,THY1,FOXM1,THBS1,ANTXR1,STK3,EDNRA,NT5DC2,SERPINH1,CPXM1,PDLIM7,PRRX1,FN1,PCOLCE,SULF2,COL1A1,GREM1,COL3A1,BMP1,COL1A2,COL5A1,COL4A2,COL4A1,COL5A2,BHLHE40,CDH11,FSCN1,COL6A3,FBN1
235	HSF1	315.2	Literature ChIP-seq,23;ARCHS4 Coexpression,284;ENCODE ChIP-seq,24;ReMap ChIP-seq,175;GTEx Coexpression,1070	LAMA5,CEBPB,HSP90AB1,SPARC,IFITM2,MCM7,SERPINE1,LAMC2,THBS2,CKS1B,STIP1,LGALS1,SERPINH1,PDLIM7,TGM2,CTSB,IL32,TEAD4,CBX3,GDF15,BGN,AHSA1,PCOLCE,OSMR,ETV4,PGF,CDC25B,SULF2,COL1A1,PKM,RAB31,FSCN1,ZYX,COL6A3,GRINA,LY6E
602	HSF2	623.0	ARCHS4 Coexpression,603;Enrichr Queries,750;GTEx Coexpression,516	TOP2A,TGIF1,CEBPB,HSP90AB1,STAT1,ACTN1,MKI67,PTGS2,JPH1,YBX3,THBS1,PGF,VCAN,ENC1,BHLHE40,ZYX,CD44,GRINA
1137	HSF4	960.7	ARCHS4 Coexpression,731;Enrichr Queries,559;GTEx Coexpression,1592	IFITM3,LAMA5,CEBPB,GDF15,FN1,TNFAIP2,PCOLCE,THBS1,ICAM1,SULF2,COL1A1,LGALS1,GPNMB,BHLHE40,FSCN1,APOE,CD44,GRINA
1598	HSF5	1383.0	ARCHS4 Coexpression,1355;Enrichr Queries,1227;GTEx Coexpression,1568	GDF15,BHLHE40,PTGS2,PLA2G7,ICAM1
1445	HSFX1	1185.0	ARCHS4 Coexpression,1353;GTEx Coexpression,1017
1603	HSFX2	1395.0	ARCHS4 Coexpression,1395
806	HSFY1	752.5	ARCHS4 Coexpression,1313;GTEx Coexpression,192	GJB2,CRABP2,ITGB5,PTPN12,PLXDC2,COLGALT1
1444	HSFY2	1185.0	ARCHS4 Coexpression,1289;GTEx Coexpression,1080
577	IKZF1	605.2	Literature ChIP-seq,105;ARCHS4 Coexpression,1439;ENCODE ChIP-seq,53;Enrichr Queries,878;ReMap ChIP-seq,22;GTEx Coexpression,1134	IFITM3,IFITM1,CXCL8,HSP90AB1,SERPINE1,TNFAIP2,FOXM1,CLDN1,YBX3,ICAM1,CKS1B,CDC20,PLAU,CHEK1,ENC1,ADAMTS9,CTSB,TGM2,FCER1G,ETV4,TGFBR1,ASPN,SFRP4,VCAN,RAB31,PKM,FSCN1,KIF2C,ITGA5,S100A9,CD44,DGKH,CEBPB,CRABP2,TNFRSF11B,C3,FGD6,SERPINH1,BUB1,IL32,FANCI,MSR1,GDF15,STAT1,LIF,TNFRSF10B,PTPN12,PLXDC2,COL1A1,TPX2,BMP1,BHLHE40,FXYD5,PHF19
690	IKZF2	676.3	ARCHS4 Coexpression,1141;Enrichr Queries,820;GTEx Coexpression,68	IFITM1,STAT1,UBE2C,FN1,MKI67,PTGS2,PLXDC2,THBS1,CKS1B,ICAM1,VCAN,EXO1,CHEK1,BHLHE40,MCM4,PMEPA1,MYBL2,DTL,BUB1,CD44,MAD2L1,MCM2,FBN1
969	IKZF3	847.7	ARCHS4 Coexpression,1446;Enrichr Queries,973;GTEx Coexpression,124	FCER1G,STAT1,MKI67,THBS1,ICAM1,C3,EXO1,BHLHE40,MYBL2,DTL,BUB1,S100A9,CD44,MAD2L1,MCM2
815	IKZF4	758.0	ARCHS4 Coexpression,518;Enrichr Queries,863;GTEx Coexpression,893	TNFRSF12A,GDF15,LIF,KLHL23,MKI67,LRP8,THBS1,TGFBR1,LGALS1,GM2A,BHLHE40,FSCN1,PMEPA1,CD44,S100A10,SNRPB
943	IKZF5	831.0	ARCHS4 Coexpression,172;Enrichr Queries,1294;GTEx Coexpression,1027	FKBP10,LAMA5,CEBPB,ITGB5,ACTN1,BMP1,PKM,NT5DC2,BHLHE40,SERPINH1,FSCN1,CD44,MCM2
1577	INSM1	1342.0	ARCHS4 Coexpression,1416;Enrichr Queries,1181;GTEx Coexpression,1428	VCAN,ENC1,BHLHE40,FSCN1,THBS1,CD44
1363	INSM2	1115.0	ARCHS4 Coexpression,873;Enrichr Queries,1377;GTEx Coexpression,1096	GREM1,NT5DC2,BHLHE40,FSCN1
243	IRF1	325.5	Literature ChIP-seq,128;ARCHS4 Coexpression,882;ENCODE ChIP-seq,76;Enrichr Queries,208;ReMap ChIP-seq,33;GTEx Coexpression,626	IFITM3,IFITM1,IFITM2,HSP90AB1,CXCL8,MCM7,SERPINE1,TNFAIP2,CXCL1,YBX3,ANTXR1,ICAM1,CKS1B,AQP1,LGALS1,PLAU,EXO1,PMEPA1,MYBL2,TIMP1,SKP2,TGM2,FCER1G,TNFRSF12A,ACTN1,SPHK1,KIF23,ATP1B3,PCOLCE,TSN,PRPF4,PKM,MRTO4,FSCN1,BIRC5,KIF2C,S100A9,CD44,LY6E,SNRPB,MCM2,TMEM185B,LAMA5,CEBPB,CSTF2,IFI6,PTGS2,THBS1,C3,FGD6,RRS1,FAM83D,BUB1,S100A10,IL32,GINS1,GDF15,STAT1,CBX3,LIF,FN1,TNFRSF10B,KLHL23,CDC6,SULF1,COL1…
668	IRF2	660.0	ARCHS4 Coexpression,931;Enrichr Queries,560;ReMap ChIP-seq,180;GTEx Coexpression,969	IFITM3,IFITM1,CEBPB,HSP90AB1,IFITM2,CRABP2,MCM7,TNFAIP2,THBS1,ICAM1,CKS1B,C3,LGALS1,PDLIM7,CTSB,TGM2,TGIF1,FCER1G,TNFRSF12A,GDF15,STAT1,SPHK1,ACTN1,BHLHE40,FSCN1,CD9,CD44,LY6E
338	IRF3	413.8	ARCHS4 Coexpression,805;ENCODE ChIP-seq,40;Enrichr Queries,387;ReMap ChIP-seq,103;GTEx Coexpression,734	TOP2A,FKBP10,CEBPB,HSP90AB1,MCM7,FOXM1,CKS1B,ICAM1,DUSP14,CDC20,C3,STIP1,LGALS1,TOP1MT,RUVBL1,APOE,TIMP1,ECT2,FAM83D,BUB1,PDLIM7,CTSB,FCER1G,TNFRSF12A,UBE2C,GDF15,STAT1,ACTN1,FN1,PCOLCE,CDC6,TSN,TPX2,PKM,BHLHE40,ZYX,CD9,S100A9,CD44,MCM2,GRINA,LY6E
313	IRF4	393.8	ARCHS4 Coexpression,909;ENCODE ChIP-seq,113;Enrichr Queries,661;ReMap ChIP-seq,183;GTEx Coexpression,103	CEBPB,IFITM1,HSP90AB1,IFITM2,MCM7,IFI6,MKI67,PTGS2,THBS1,CLDN1,ICAM1,CKS1B,C3,LGALS1,GM2A,GPNMB,EXO1,PLAU,CHEK1,ENC1,RRS1,MYBL2,APOE,BUB1,PDLIM7,TGM2,FCER1G,STAT1,CBX3,FN1,LIF,PKM,BHLHE40,DTL,CD44,MAD2L1,MCM2,PHF19,SNRPB
303	IRF5	387.0	ARCHS4 Coexpression,255;Enrichr Queries,260;GTEx Coexpression,646	IFITM3,CEBPB,SERPINE1,TNFAIP2,TREM2,PTGS2,PLA2G7,THBS1,ICAM1,C3,LGALS1,GPNMB,GM2A,PLAU,MYBL2,APOE,S100A10,CTSB,TGM2,MSR1,FCER1G,GDF15,STAT1,FN1,BHLHE40,ZYX,FXYD5,CD44,MCM2,LY6E
246	IRF6	331.3	ARCHS4 Coexpression,297;Enrichr Queries,275;GTEx Coexpression,422	IFITM3,LAMA5,KRT80,SERPINE1,LAMC2,PTGS2,CLDN1,THBS1,ICAM1,C3,CDH3,GPNMB,TRIM29,PMEPA1,APOE,S100A10,TGM2,TNFRSF12A,GDF15,FN1,SULF2,COL1A1,GJB2,COL3A1,COL4A1,BHLHE40,CD9,CD44
413	IRF7	478.3	ARCHS4 Coexpression,213;Enrichr Queries,256;GTEx Coexpression,966	IFITM3,IFITM1,CEBPB,IFITM2,SERPINE1,IFI6,TNFAIP2,CXCL1,PTGS2,THBS1,ICAM1,C3,LGALS1,GPNMB,APOE,TIMP1,TGM2,FCER1G,GDF15,STAT1,FN1,BHLHE40,ZYX,FXYD5,S100A9,CD44,LY6E
493	IRF8	539.8	Literature ChIP-seq,91;ARCHS4 Coexpression,896;Enrichr Queries,288;GTEx Coexpression,884	IFITM3,IFITM1,CEBPB,HSP90AB1,TNFAIP2,TREM2,PTGS2,THBS1,ICAM1,C3,LGALS1,GPNMB,PLAU,MYBL2,APOE,TIMP1,LBR,S100A10,TGM2,CTSB,MSR1,FCER1G,STAT1,FN1,BHLHE40,FXYD5,ITGA5,S100A9,CD44,LY6E
318	IRF9	397.3	ARCHS4 Coexpression,478;Enrichr Queries,235;ReMap ChIP-seq,84;GTEx Coexpression,792	IFITM3,IFITM1,CEBPB,CXCL8,IFITM2,SERPINE1,TNFAIP2,IFI6,PTGS2,THBS1,ICAM1,C3,LGALS1,GM2A,GPNMB,TIMP1,PDLIM7,CTSB,TGM2,S100A10,FCER1G,GDF15,CBX3,STAT1,FN1,TNFRSF10B,BHLHE40,CD9,KIF2C,FXYD5,DTL,CD44,GRINA,LY6E
348	IRX1	419.0	ARCHS4 Coexpression,507;Enrichr Queries,600;GTEx Coexpression,150	NOTCH3,KRT80,COL12A1,LAMC2,THBS1,AQP1,GPNMB,EPHB2,CTHRC1,TGIF1,MMP7,PRRX1,GDF15,FN1,SULF1,SULF2,COL1A1,GREM1,COL1A2,COL4A2,COL5A1,COL4A1,BHLHE40,CDH11,FSCN1,CD44
409	IRX2	471.0	ARCHS4 Coexpression,894;Enrichr Queries,318;GTEx Coexpression,201	KRT80,CEBPB,SPARC,LAMC2,THBS2,CLDN1,THBS1,GPNMB,TRIM29,ENC1,PDPN,PMEPA1,APOE,TNFRSF12A,GDF15,FN1,SULF2,COL1A1,COL3A1,VCAN,COL4A2,COL5A1,FAP,COL4A1,COL5A2,BHLHE40,CDH11,CD44
266	IRX3	350.3	ARCHS4 Coexpression,500;Enrichr Queries,89;GTEx Coexpression,462	IFITM3,NOTCH3,LAMA5,KRT80,CEBPB,SPARC,IFITM2,CRABP2,SERPINE1,THBS2,CLDN1,THBS1,C3,LGALS1,GPNMB,TRIM29,ENC1,PMEPA1,IGFBP7,APOE,TIMP1,S100A10,TGM2,TNFRSF12A,GDF15,FN1,BGN,SULF2,COL1A1,COL3A1,VCAN,COL1A2,COL4A2,COL5A1,COL4A1,COL5A2,BHLHE40,CDH11,CD9,CD44
283	IRX4	366.3	ARCHS4 Coexpression,158;Enrichr Queries,631;GTEx Coexpression,310	NOTCH3,LAMA5,KRT80,RTKN,CRABP2,GDF15,COL12A1,LAMC2,CLDN1,ETV4,THBS1,PGF,THBS4,COL1A1,GJB2,CDH3,BMP1,GM2A,COL4A2,COL5A1,TRIM29,BHLHE40,FSCN1,PMEPA1
545	IRX5	578.0	ARCHS4 Coexpression,883;Enrichr Queries,595;GTEx Coexpression,256	TGIF1,NOTCH3,KRT80,SPARC,CRABP2,PRRX1,GDF15,LAMC2,CLDN1,THBS1,COL1A1,VCAN,GPNMB,COL4A2,COL5A1,TRIM29,ENC1,BHLHE40,CDH11,CD9,CD44
753	IRX6	716.7	ARCHS4 Coexpression,959;Enrichr Queries,896;GTEx Coexpression,295	KRT80,PRRX1,GDF15,COL11A1,CLDN1,THBS4,AQP1,COL1A1,VCAN,GPNMB,COL5A1,TRIM29,BHLHE40,CDH11
916	ISL1	811.0	ARCHS4 Coexpression,1197;Enrichr Queries,715;GTEx Coexpression,521	PRRX1,COL11A1,FN1,PTGS2,SULF1,THBS1,SULF2,COL1A1,EDNRA,COL3A1,VCAN,COL1A2,COL5A1,FAP,BHLHE40,CDH11
669	ISL2	660.3	ARCHS4 Coexpression,233;Enrichr Queries,1098;GTEx Coexpression,650	CEBPB,IFITM2,MCM7,GDF15,THBS1,CDC20,VCAN,EXO1,LIPG,BHLHE40,FSCN1,KIF2C,MYBL2,LBR,SNRPB,PHF19
1364	ISX	1116.0	ARCHS4 Coexpression,1413;Enrichr Queries,1091;GTEx Coexpression,843	TRIM29,GDF15,BHLHE40,LAMC2,INHBA,EPHB2,PTGS2,SULF1,THBS1
368	JAZF1	442.3	ARCHS4 Coexpression,772;Enrichr Queries,376;GTEx Coexpression,179	MCM7,THBS1,ICAM1,LGALS1,ENC1,PMEPA1,LBR,PDLIM7,TGM2,STAT1,ACTN1,FN1,KLHL23,PLXDC2,SULF2,COL1A1,VCAN,RAB31,SLCO3A1,COL4A2,COL5A1,COL4A1,BHLHE40,ZYX,CD44,FBN1,SNRPB
55	JDP2	99.67	ARCHS4 Coexpression,116;Enrichr Queries,105;GTEx Coexpression,78	IFITM3,IFITM1,IFITM2,SPARC,OLFML2B,ITGB5,SERPINE1,TNFAIP2,TREM2,ICAM1,LGALS1,PLAU,ENC1,PMEPA1,COLGALT1,TGM2,CTSB,FCER1G,TNFRSF12A,ACTN1,SPHK1,PCOLCE,RCN3,RAB31,COL4A2,FSCN1,CD44,TMEM185B,CEBPB,PTGS2,THBS1,C3,SERPINH1,APOE,PDLIM7,S100A10,GDF15,STAT1,FN1,LIF,PTPN12,PLXDC2,SULF2,COL1A1,COL5A1,BHLHE40,ZYX,CD9,FXYD5,FBN1,GRINA
1178	JRK	981.5	ARCHS4 Coexpression,1157;GTEx Coexpression,806	PLXDC2,FOXM1
867	JRKL	785.7	ARCHS4 Coexpression,1366;Enrichr Queries,881;GTEx Coexpression,110	TOP2A,FKBP10,CEBPB,CXCL8,STAT1,ACTN1,FN1,KIF23,PTGS2,THBS1,PGF,TGFBR1,FAP,PLAU,CHEK1,BHLHE40,KIF2C,TRIP13,FBN1
59	JUN	105.0	Literature ChIP-seq,28;ARCHS4 Coexpression,203;ENCODE ChIP-seq,19;Enrichr Queries,80;ReMap ChIP-seq,27;GTEx Coexpression,273	IFITM3,OLFML2B,CXCL8,HSP90AB1,SPARC,ITGB5,CSE1L,SERPINE1,COL12A1,TNFAIP2,LPCAT1,YBX3,ANTXR1,CKS1B,ICAM1,DUSP14,ESM1,EDNRA,LGALS1,PLAU,ENC1,RUVBL1,PMEPA1,CPXM1,TIMP1,EPHB2,COLGALT1,CTSB,TGM2,TGIF1,MMP7,TNFRSF12A,ACTN1,SPHK1,MMP3,VCAN,PKM,RAB31,COL4A1,FSCN1,ITGA5,CD44,MCM2,LAMA5,NOTCH3,CEBPB,KRT80,THY1,RASAL2,PTGS2,THBS1,CST4,C3,CST1,SRPX2,SERPINH1,IGFBP7,APOE,PDLIM7,S100A10,CTHRC1,IL32,ANGPT2,GDF1…
163	JUNB	250.5	ARCHS4 Coexpression,578;Enrichr Queries,35;ReMap ChIP-seq,216;GTEx Coexpression,173	IFITM3,IFITM1,HSP90AB1,SPARC,IFITM2,CXCL8,SERPINE1,TNFAIP2,CXCL1,ICAM1,LGALS1,PLAU,PMEPA1,TIMP1,CTSB,TGM2,TGIF1,TNFRSF12A,ACTN1,ATP1B3,PKM,COL4A1,FSCN1,ITGA5,S100A9,CD44,LY6E,MCM2,NOTCH3,CEBPB,IFI6,PTGS2,THBS1,C3,FGD6,APOE,PDLIM7,S100A10,GDF15,STAT1,FN1,LIF,PLXDC2,COL1A1,BHLHE40,ZYX,CD9,FXYD5,PHF19
227	JUND	307.0	Literature ChIP-seq,29;ARCHS4 Coexpression,782;ENCODE ChIP-seq,12;Enrichr Queries,190;ReMap ChIP-seq,14;GTEx Coexpression,815	IFITM3,RTKN,HSP90AB1,SPARC,IFITM2,MCM7,ITGB5,CSE1L,SERPINE1,COL12A1,TNFAIP2,LPCAT1,LAMC2,YBX3,ANTXR1,CKS1B,DUSP14,LGALS1,PLAU,ENC1,PMEPA1,TIMP1,EPHB2,COLGALT1,CTSB,TNFRSF12A,ACTN1,SPHK1,MMP3,CDC25B,PKM,RAB31,FSCN1,MCM4,S100A9,CD44,LY6E,MCM2,LAMA5,CEBPB,KRT80,CRABP2,TNFRSF11B,THY1,RASAL2,THBS1,CST4,C3,CST2,CST1,SRPX2,GPNMB,SERPINH1,APOE,PDLIM7,S100A10,CTHRC1,IL32,FANCI,GDF15,CBX3,STAT1,FN1,TNFRSF1…
1520	KAT7	1257.0	ARCHS4 Coexpression,1065;GTEx Coexpression,1449	MSR1
415	KCMF1	480.0	ARCHS4 Coexpression,216;Enrichr Queries,873;GTEx Coexpression,351	TEAD4,CEBPB,HSP90AB1,ITGB5,ACTN1,OSGIN2,JPH1,YBX3,LGALS1,PKM,PODXL,BHLHE40,CD9,CD44,S100A10,MCM2
928	KCNIP3	820.0	ARCHS4 Coexpression,955;GTEx Coexpression,685	ENC1,THY1
1489	KDM2A	1226.0	ARCHS4 Coexpression,1475;GTEx Coexpression,976
760	KDM2B	720.0	ARCHS4 Coexpression,1188;GTEx Coexpression,252	KRT80,GM2A,TRIM29,PODXL,MCM4,MCM2
320	KDM5B	398.8	Literature ChIP-seq,58;ARCHS4 Coexpression,929;ENCODE ChIP-seq,58;ReMap ChIP-seq,116;GTEx Coexpression,833	TOP2A,RTKN,HSP90AB1,OLFML2B,ITGB5,CSE1L,SERPINE1,TNFAIP2,FOXM1,MKI67,YBX3,ICAM1,CKS1B,CDH3,PLAU,EXO1,TOP1MT,CHEK1,SKP2,LBR,CTSB,FCER1G,TNFRSF12A,ACTN1,SPHK1,PCOLCE,ATP1B3,KIF23,TSN,CDC25B,SFRP4,PRPF4,PKM,COL4A2,COL4A1,MRTO4,FSCN1,BIRC5,MCM4,KIF2C,DTL,MCM2,SNRPB,DGKH,LAMA5,CEBPB,KRT80,CRABP2,CSTF2,PTGS2,PLA2G7,NID2,C3,STIP1,PODXL,PDPN,RRS1,ECT2,BUB1,PDLIM7,S100A10,CTHRC1,FANCI,MSR1,PRRX1,CBX3,FN1,…
1075	KIN	928.0	ARCHS4 Coexpression,1001;Enrichr Queries,518;GTEx Coexpression,1265	TOP2A,TGIF1,CEBPB,MCM7,GDF15,STAT1,UBE2C,CSE1L,KIF23,PGF,BHLHE40,RRS1,BIRC5,MCM4,ECT2,DTL,MAD2L1,MCM2,GRINA
416	KLF1	480.4	Literature ChIP-seq,27;ARCHS4 Coexpression,647;Enrichr Queries,393;ReMap ChIP-seq,132;GTEx Coexpression,1203	IFITM3,TOP2A,HSP90AB1,SPARC,MCM7,SERPINE1,TNFAIP2,MKI67,YBX3,ICAM1,AQP1,CKS1B,CDC20,LGALS1,RUVBL1,MYBL2,LBR,COLGALT1,CTSB,TGM2,TNFRSF12A,PCOLCE,CDC25B,PKM,BIRC5,MCM4,S100A9,CD44,LY6E,SNRPB,MCM2,CEBPB,CSTF2,THBS1,STK3,C3,PODXL,NT5DC2,RRS1,APOE,FAM83D,PDLIM7,GDF15,STAT1,UBE2C,KLHL23,BHLHE40,ZYX,GRINA,PHF19
270	KLF10	354.0	ARCHS4 Coexpression,432;Enrichr Queries,154;GTEx Coexpression,476	IFITM3,CEBPB,SPARC,HSP90AB1,SERPINE1,MKI67,PTGS2,JPH1,YBX3,THBS1,CLDN1,ICAM1,C3,LGALS1,PLAU,ENC1,PMEPA1,TIMP1,S100A10,CTSB,TGM2,TEAD4,TGIF1,TNFRSF12A,GDF15,STAT1,ACTN1,FN1,INHBA,COL1A1,PKM,BHLHE40,CD9,CD44,MCM2
784	KLF11	738.0	ARCHS4 Coexpression,1164;Enrichr Queries,449;GTEx Coexpression,601	TGIF1,CEBPB,TNFRSF12A,GDF15,SERPINE1,FN1,PTPN12,PTGS2,THBS1,STK3,ICAM1,VCAN,PKM,LGALS1,COL4A1,ENC1,BHLHE40,PMEPA1,CD9,CD44,TGM2,MCM2
732	KLF12	702.7	ARCHS4 Coexpression,817;Enrichr Queries,926;GTEx Coexpression,365	FN1,PLXDC2,THBS1,SULF2,VCAN,ENC1,BHLHE40,CDH11,ITGBL1,CD44,PHF19,FBN1,SNRPB
769	KLF13	724.8	ARCHS4 Coexpression,1452;Enrichr Queries,423;ReMap ChIP-seq,124;GTEx Coexpression,900	IFITM3,IFITM1,CEBPB,HSP90AB1,SPARC,MCM7,THBS1,STK3,ICAM1,CKS1B,C3,STIP1,LGALS1,ENC1,SERPINH1,PMEPA1,APOE,PDLIM7,S100A10,CTSB,TGM2,TGIF1,TNFRSF12A,GDF15,STAT1,SPHK1,ACTN1,FN1,SULF2,RAB31,COL4A1,BHLHE40,FSCN1,CD9,CD44,GRINA
1346	KLF14	1097.0	ARCHS4 Coexpression,867;Enrichr Queries,1327	GREM1,BHLHE40,IGFBP7,THBS1,GRINA
1186	KLF15	985.3	ARCHS4 Coexpression,623;Enrichr Queries,728;GTEx Coexpression,1605	IFITM3,CEBPB,GDF15,SERPINE1,FN1,MKI67,THBS1,PGF,AQP1,C3,COL1A1,BHLHE40,NOX4,APOE,TGM2,MCM2
556	KLF16	586.7	ARCHS4 Coexpression,598;Enrichr Queries,609;GTEx Coexpression,553	TGIF1,CEBPB,TNFRSF12A,MCM7,GDF15,ACTN1,THY1,CDC6,TMEM158,LGALS1,PKM,BHLHE40,RRS1,ZYX,FSCN1,MYBL2,S100A9,PDLIM7,GRINA
1248	KLF17	1027.0	ARCHS4 Coexpression,1012;Enrichr Queries,535;GTEx Coexpression,1533	GDF15,UBE2C,SERPINE1,TFPI2,FN1,INHBA,MKI67,PTGS2,ETV4,PGF,CDC20,C3,COL1A1,COL5A1,BHLHE40,BIRC5,KIF2C,TGM2
218	KLF2	302.3	Literature ChIP-seq,116;ARCHS4 Coexpression,820;Enrichr Queries,88;GTEx Coexpression,185	IFITM3,NOTCH3,IFITM1,CEBPB,SPARC,IFITM2,SERPINE1,PTGS2,THBS1,ICAM1,AQP1,C3,LGALS1,PLAU,ENC1,SERPINH1,IGFBP7,APOE,TIMP1,S100A10,CTSB,TGM2,TNFRSF12A,GDF15,FN1,PTPN12,TSN,COL1A1,COL3A1,VCAN,COL1A2,COL4A1,BHLHE40,ZYX,CD9,FXYD5,S100A9,CD44,LY6E
682	KLF3	673.5	ARCHS4 Coexpression,1507;Enrichr Queries,692;ReMap ChIP-seq,166;GTEx Coexpression,329	KRT80,CEBPB,SPARC,MCM7,CLDN1,THBS1,FGD6,TRIM29,ENC1,S100A10,CTSB,TGIF1,ANGPT2,CBX3,ACTN1,RARRES1,FN1,PTPN12,ETV4,SULF2,RAB31,PKM,BHLHE40,MCM4,CD9,KIF2C,CD44,MCM2
90	KLF4	158.8	Literature ChIP-seq,33;ARCHS4 Coexpression,368;Enrichr Queries,85;ReMap ChIP-seq,5;GTEx Coexpression,303	IFITM3,FKBP10,IFITM1,RTKN,HSP90AB1,SPARC,CXCL8,IFITM2,SERPINE1,TNFAIP2,CXCL1,LAMC2,CLDN1,CKS1B,ICAM1,CDC20,LGALS1,TRIM29,PLAU,ENC1,PMEPA1,NEK2,MYBL2,TIMP1,TGM2,TGIF1,FCER1G,TNFRSF12A,ACTN1,CDC25B,MMP11,VCAN,PKM,COL4A2,COL4A1,FSCN1,KIF2C,CD44,NOTCH3,LAMA5,KRT80,CEBPB,CRABP2,PTGS2,THBS2,THBS1,NID2,C3,GPNMB,SPP1,IGFBP7,APOE,ECT2,PDLIM7,S100A10,UBE2C,GDF15,STAT1,CBX3,LIF,FN1,CDC6,PTPN12,PLXDC2,SULF2,…
112	KLF5	195.4	Literature ChIP-seq,45;ARCHS4 Coexpression,359;Enrichr Queries,47;ReMap ChIP-seq,77;GTEx Coexpression,449	IFITM3,TOP2A,FKBP10,RTKN,HSP90AB1,SPARC,MCM7,SERPINE1,COL12A1,TNFAIP2,LAMC2,MKI67,CLDN1,CKS1B,ICAM1,CDC20,LGALS1,CDH3,TRIM29,PLAU,ENC1,PMEPA1,COL10A1,TIMP1,COLGALT1,TGM2,TGIF1,TNFRSF12A,ACTN1,OSMR,ETV4,CDC25B,SFRP4,VCAN,PKM,VSNL1,COL4A1,FSCN1,BIRC5,CD44,LAMA5,NOTCH3,KRT80,CEBPB,IFI6,PTGS2,THBS1,C3,STIP1,GPNMB,APOE,ECT2,S100A10,MSR1,GDF15,STAT1,UBE2C,CBX3,LIF,FN1,INHBA,OSGIN2,SULF2,COL1A1,TPX2,GJB…
98	KLF6	168.0	ARCHS4 Coexpression,300;Enrichr Queries,149;ReMap ChIP-seq,16;GTEx Coexpression,207	IFITM3,FKBP10,HSP90AB1,SPARC,IFITM2,CSE1L,SERPINE1,TNFAIP2,LAMC2,CLDN1,CKS1B,ICAM1,LGALS1,PLAU,ENC1,PMEPA1,TIMP1,LBR,TGM2,CTSB,TGIF1,FCER1G,TNFRSF12A,ACTN1,CDC25B,VCAN,PKM,COL4A1,FSCN1,KIF2C,CD44,LY6E,MCM2,LAMA5,CEBPB,KRT80,CRABP2,PTGS2,THBS1,C3,GPNMB,PDLIM7,S100A10,GDF15,STAT1,LIF,FN1,PTPN12,CDC6,PLXDC2,COL1A1,TPX2,BHLHE40,CD9,FXYD5,GRINA
326	KLF7	402.0	ARCHS4 Coexpression,648;Enrichr Queries,336;GTEx Coexpression,222	SPARC,SERPINE1,RASAL2,PTGS2,THBS1,ICAM1,LGALS1,ENC1,PMEPA1,COLGALT1,TGM2,TGIF1,GDF15,ACTN1,FN1,LIF,PTPN12,INHBA,VCAN,RAB31,COL4A2,COL5A1,SLCO3A1,COL4A1,BHLHE40,ZYX,CD9,ITGA5,CD44,SNRPB
849	KLF8	773.0	ARCHS4 Coexpression,1494;Enrichr Queries,499;GTEx Coexpression,326	NOTCH3,KRT80,IFITM1,STAT1,SERPINE1,FN1,INHBA,PTGS2,CLDN1,THBS1,ICAM1,SULF2,C3,COL1A1,VCAN,GPNMB,TRIM29,ENC1,BHLHE40,PMEPA1,CD44
287	KLF9	368.0	ARCHS4 Coexpression,691;Enrichr Queries,274;ReMap ChIP-seq,42;GTEx Coexpression,465	IFITM3,FKBP10,HSP90AB1,SPARC,MCM7,SERPINE1,TNFAIP2,JPH1,ICAM1,CKS1B,AQP1,LGALS1,ENC1,PMEPA1,COLGALT1,CTSB,TGM2,TGIF1,TNFRSF12A,BGN,PCOLCE,CDC25B,PKM,COL4A2,COL4A1,FSCN1,CD44,NOTCH3,LAMA5,CEBPB,CRABP2,PTGS2,LRP8,THBS1,STK3,C3,STIP1,SERPINH1,IGFBP7,APOE,PDLIM7,S100A10,GDF15,FN1,PTPN12,SULF2,COL1A1,BHLHE40,CD9
955	KMT2A	839.7	ARCHS4 Coexpression,922;ReMap ChIP-seq,254;GTEx Coexpression,1343	FGD6,PKM,MCM7,ENC1,PDPN,MCM4,KIF23,IGFBP7,YBX3,DGKH,STK3,SNRPB
673	KMT2B	665.5	ARCHS4 Coexpression,1067;ReMap ChIP-seq,264	RTKN,MMP7,MCM7,GM2A,RUVBL1,MRTO4,SKP2,BUB1,ICAM1,PHF19,GRINA
1554	L3MBTL1	1311.0	ARCHS4 Coexpression,1522;GTEx Coexpression,1099
471	L3MBTL3	525.0	ARCHS4 Coexpression,532;GTEx Coexpression,518	IFITM1,HSP90AB1,FXYD5,PTPN12,GRINA
495	L3MBTL4	541.5	ARCHS4 Coexpression,736;GTEx Coexpression,347	KRT80,TRIM29,TOP1MT,LIPG,CLDN1,STK3
1002	LBX1	872.0	ARCHS4 Coexpression,913;Enrichr Queries,1309;GTEx Coexpression,394	TEAD4,PRRX1,GDF15,BHLHE40,JPH1,YBX3
782	LBX2	736.0	ARCHS4 Coexpression,502;Enrichr Queries,509;GTEx Coexpression,1197	CEBPB,CXCL8,CRABP2,TNFRSF12A,GDF15,SERPINE1,ETV4,THBS1,PGF,ICAM1,COL1A1,COL5A1,PLAU,BHLHE40,FSCN1,CPXM1,APOE,SKP2,CD44,FBN1,SNRPB
1495	LCOR	1231.0	ARCHS4 Coexpression,1000;Enrichr Queries,1338;GTEx Coexpression,1356	BHLHE40,MKI67,THBS1,GRINA
665	LCORL	657.7	ARCHS4 Coexpression,535;Enrichr Queries,1348;GTEx Coexpression,90	CBX3,UBE2C,MKI67,TGFBR1,TPX2,PRPF4,VCAN,EXO1,CHEK1,BHLHE40,ZYX,ECT2,MAD2L1,MCM2,GRINA,LY6E
562	LEF1	591.0	ARCHS4 Coexpression,813;Enrichr Queries,95;ReMap ChIP-seq,121;GTEx Coexpression,1335	IFITM3,TOP2A,IFITM1,CEBPB,HSP90AB1,SPARC,SERPINE1,LPCAT1,THY1,MKI67,PTGS2,THBS1,STK3,LGALS1,PODXL,ENC1,PMEPA1,IGFBP7,APOE,TIMP1,ADAMTS9,LBR,TGM2,CTHRC1,ANGPT2,TNFRSF12A,CBX3,STAT1,ACTN1,FN1,INHBA,SULF1,ETV4,TSN,SULF2,CDC25B,COL1A1,VCAN,COL3A1,COL1A2,VSNL1,COL5A1,COL4A1,MFAP2,COL5A2,BHLHE40,CDH11,CD44
914	LEUTX	810.0	ARCHS4 Coexpression,1111;Enrichr Queries,1230;GTEx Coexpression,89	STAT1,UBE2C,GDF15,MMP3,MKI67,COL3A1,SLCO3A1,EXO1,TRIM29,CHEK1,MYBL2,DTL,BUB1,MAD2L1,MCM2
1294	LHX1	1054.0	ARCHS4 Coexpression,1144;Enrichr Queries,964	COL1A1,VCAN,COL4A2,COL4A1,LIPG,ENC1,BHLHE40,FN1,EPHB2,THBS1
1052	LHX2	909.8	ARCHS4 Coexpression,1520;Enrichr Queries,624;ReMap ChIP-seq,24;GTEx Coexpression,1471	KRT80,CXCL8,COL11A1,SERPINE1,CXCL1,RASAL2,PTGS2,NID2,THBS1,PLAU,ENC1,RRS1,PMEPA1,IGFBP7,APOE,ECT2,S100A10,ANGPT2,PRRX1,CBX3,RARRES1,LIF,FN1,INHBA,SULF1,SULF2,COL1A1,COL3A1,GJB2,VCAN,PKM,FAP,COL5A1,COL5A2,BHLHE40,FSCN1,ITGBL1,CD44
1208	LHX3	1001.0	ARCHS4 Coexpression,491;Enrichr Queries,1214;GTEx Coexpression,1298	TPX2,PRRX1,STAT1,NT5DC2,BHLHE40,LIF,MYBL2,LRP8,ICAM1
1015	LHX4	878.3	ARCHS4 Coexpression,784;Enrichr Queries,1228;GTEx Coexpression,623	IFITM2,FCER1G,GDF15,EXO1,BHLHE40,LAMC2,EPHB2,THBS1,LRP8
1480	LHX5	1217.0	ARCHS4 Coexpression,1262;Enrichr Queries,1392;GTEx Coexpression,998	BHLHE40,EPHB2
591	LHX6	614.3	ARCHS4 Coexpression,1196;Enrichr Queries,292;GTEx Coexpression,355	COL12A1,SERPINE1,LAMC2,THBS2,THBS1,AQP1,SRPX2,ENC1,PMEPA1,TGM2,ANGPT2,PRRX1,GDF15,FN1,SULF1,PGF,SULF2,COL1A1,VCAN,COL1A2,COL4A2,COL5A1,COL4A1,BHLHE40,FSCN1,FBN1
1142	LHX8	962.0	ARCHS4 Coexpression,1450;Enrichr Queries,713;GTEx Coexpression,723	PRRX1,COL11A1,COL12A1,INHBA,PTGS2,SULF1,COL1A1,GREM1,COL3A1,VCAN,TMEM158,COL5A1,BHLHE40,CDH11
781	LHX9	735.7	ARCHS4 Coexpression,1300;Enrichr Queries,541;GTEx Coexpression,366	PRRX1,COL11A1,COL12A1,FN1,INHBA,PTGS2,SULF1,THBS1,SULF2,COL1A1,GREM1,EDNRA,COL3A1,VCAN,COL1A2,COL5A1,CDH11,BHLHE40,CD44
831	LIN28A	765.0	ARCHS4 Coexpression,149;GTEx Coexpression,1381	GINS1,HSP90AB1,PODXL,CSE1L,NT5DC2,CHEK1,MCM4,KLHL23,CDC6,BUB1
578	LIN28B	605.3	ARCHS4 Coexpression,80;Enrichr Queries,453;GTEx Coexpression,1283	TOP2A,HSP90AB1,CRABP2,CSE1L,MKI67,THBS1,CKS1B,PODXL,EXO1,CHEK1,MYBL2,SKP2,BUB1,GINS1,UBE2C,KLHL23,CDC6,SULF1,ETV4,COL1A1,COL3A1,VCAN,COL1A2,COL4A1,COL5A2,BHLHE40,BIRC5,MCM4,DTL,MAD2L1
436	LIN54	493.5	ARCHS4 Coexpression,421;GTEx Coexpression,566	CSTF2,KIF23,ECT2,S100A9,PDLIM7,GRINA
1402	LMX1A	1150.0	ARCHS4 Coexpression,915;Enrichr Queries,1171;GTEx Coexpression,1365	COL1A1,COL5A1,PRRX1,CDH11,LAMC2,SULF1,EPHB2
886	LMX1B	800.7	ARCHS4 Coexpression,1151;Enrichr Queries,1042;GTEx Coexpression,209	KRT80,GDF15,SERPINE1,LAMC2,CLDN1,THBS1,SULF2,COL1A1,GPNMB,COL5A1,TRIM29,BHLHE40
632	LTF	636.0	ARCHS4 Coexpression,901;GTEx Coexpression,371	MMP7,CLEC5A,ZYX,FXYD5,S100A9
387	LYL1	455.8	Literature ChIP-seq,111;ARCHS4 Coexpression,843;Enrichr Queries,392;ReMap ChIP-seq,59;GTEx Coexpression,874	IFITM3,IFITM1,CEBPB,KRT80,CXCL8,SPARC,IFITM2,TNFAIP2,TNFRSF11B,TREM2,ICAM1,C3,LGALS1,TOP1MT,CLEC5A,IGFBP7,CPXM1,NEK2,APOE,TIMP1,EPHB2,COLGALT1,LBR,PDLIM7,CTSB,TGM2,IL32,FCER1G,PRRX1,GDF15,RCN3,COL1A1,COL5A1,BHLHE40,ZYX,FSCN1,ITGA5,FXYD5,S100A9,CD44,GRINA,PHF19,LY6E
328	MAF	403.3	ARCHS4 Coexpression,975;Enrichr Queries,97;ReMap ChIP-seq,226;GTEx Coexpression,315	IFITM3,IFITM1,IFITM2,SPARC,ITGB5,SERPINE1,CLDN1,CKS1B,ICAM1,LGALS1,TRIM29,PLAU,ENC1,PMEPA1,CTSB,TGM2,TNFRSF12A,PCOLCE,CDC25B,VCAN,COL4A1,CDH11,CD44,KRT80,CEBPB,PTGS2,THBS2,THBS1,C3,GPNMB,NT5DC2,IGFBP7,APOE,IL32,STAT1,LIF,FN1,PLXDC2,SULF2,COL1A1,COL3A1,COL1A2,COL5A1,BHLHE40,CD9,GRINA,PHF19,FBN1
1037	MAFA	897.3	ARCHS4 Coexpression,1176;Enrichr Queries,1114;GTEx Coexpression,402	TEAD4,COL1A1,CEBPB,COL5A1,GDF15,SPHK1,BHLHE40,FSCN1,JPH1,YBX3
102	MAFB	177.8	ARCHS4 Coexpression,71;Enrichr Queries,34;ReMap ChIP-seq,293;GTEx Coexpression,313	IFITM3,IFITM1,HSP90AB1,SPARC,OLFML2B,SERPINE1,TNFAIP2,TREM2,CLDN1,ICAM1,LGALS1,GM2A,TRIM29,PLAU,ENC1,CLEC5A,PMEPA1,TIMP1,CTSB,TGM2,FCER1G,SPHK1,VCAN,RAB31,COL4A1,CDH11,S100A9,CD44,KRT80,CEBPB,PTGS2,PLA2G7,THBS1,C3,FGD6,GPNMB,SPP1,IGFBP7,APOE,S100A10,MSR1,STAT1,GDF15,FN1,PLXDC2,SULF2,COL1A1,COL3A1,COL1A2,COL5A1,BHLHE40,CD9,FBN1,GRINA
333	MAFF	407.0	ARCHS4 Coexpression,1627;ENCODE ChIP-seq,106;Enrichr Queries,120;ReMap ChIP-seq,118;GTEx Coexpression,64	IFITM3,CXCL8,IFITM2,ITGB5,MCM7,CSE1L,SERPINE1,TNFAIP2,CXCL1,ICAM1,CKS1B,CDC20,LGALS1,PLAU,ENC1,PMEPA1,TIMP1,SKP2,ADAMTS9,LBR,TGM2,TGIF1,TNFRSF12A,SPHK1,ACTN1,OSMR,PGF,TSN,CDC25B,COL4A1,ITGA5,S100A9,CD44,LAMA5,CEBPB,KRT80,IFI6,PTGS2,THBS1,STK3,C3,SRPX2,FGD6,GPNMB,S100A10,FANCI,ANGPT2,GDF15,STAT1,TFPI2,FN1,LIF,TNFRSF10B,PTPN12,INHBA,TPX2,BHLHE40,MAD2L1
346	MAFG	418.5	ARCHS4 Coexpression,523;Enrichr Queries,465;ReMap ChIP-seq,283;GTEx Coexpression,403	IFITM3,CEBPB,CXCL8,HSP90AB1,ITGB5,SERPINE1,PTGS2,JPH1,YBX3,THBS1,CKS1B,ICAM1,FGD6,LGALS1,ENC1,APOE,CTSB,TEAD4,TGIF1,TNFRSF12A,GDF15,STAT1,ACTN1,PKM,BHLHE40,ZYX,CD9,CD44,GRINA
109	MAFK	191.2	ARCHS4 Coexpression,338;ENCODE ChIP-seq,48;Enrichr Queries,280;ReMap ChIP-seq,93;GTEx Coexpression,197	MCM7,SERPINE1,TNFAIP2,MKI67,ANTXR1,CKS1B,ICAM1,ESM1,GM2A,PLAU,EXO1,ENC1,PMEPA1,CPXM1,SKP2,LBR,CTSB,TGM2,TGIF1,TNFRSF12A,ACTN1,SPHK1,ASPN,PGF,SFRP4,PRPF4,PKM,COL4A2,COL4A1,ITGA5,CD44,LAMA5,CEBPB,PTGS2,THBS1,LRP8,FGD6,SPP1,ECT2,PDLIM7,S100A10,GDF15,STAT1,LIF,TNFRSF10B,SULF2,COL1A1,GJB2,BMP1,BHLHE40,ZYX,NOX4,CD9,GRINA
397	MAX	466.0	ARCHS4 Coexpression,557;ENCODE ChIP-seq,29;Enrichr Queries,753;ReMap ChIP-seq,64;GTEx Coexpression,927	TMEM185B,LAMA5,CEBPB,KRT80,HSP90AB1,CRABP2,MCM7,ITGB5,SERPINE1,TNFAIP2,THBS1,ICAM1,CKS1B,C3,CDC20,LGALS1,RRS1,PDLIM7,S100A10,TGIF1,TNFRSF12A,GDF15,STAT1,UBE2C,ACTN1,LIF,FN1,AHSA1,PCOLCE,PTPN12,TSN,CDC25B,PKM,TMEM158,RAB31,BHLHE40,MRTO4,FSCN1,CD9,KIF2C,S100A9,DTL,CD44,GRINA
432	MAZ	489.8	ARCHS4 Coexpression,504;ENCODE ChIP-seq,51;Enrichr Queries,377;ReMap ChIP-seq,53;GTEx Coexpression,1464	TOP2A,FKBP10,HSP90AB1,MCM7,SERPINE1,TNFAIP2,MKI67,FOXM1,ANTXR1,ICAM1,CKS1B,AQP1,CDC20,LGALS1,GM2A,EXO1,MYBL2,TGM2,TNFRSF12A,PCOLCE,ATP1B3,TGFBR1,CDC25B,MMP11,PKM,FSCN1,BIRC5,MCM4,KIF2C,S100A9,CD44,SNRPB,LAMA5,CEBPB,CRABP2,THY1,RASAL2,STK3,C3,STIP1,PODXL,NT5DC2,SERPINH1,PDLIM7,GDF15,UBE2C,PTPN12,COL1A1,BMP1,BHLHE40,ZYX,FXYD5,TRIP13,GRINA
1191	MBD1	990.7	ARCHS4 Coexpression,1483;Enrichr Queries,508;GTEx Coexpression,981	CEBPB,GDF15,STAT1,ACTN1,SERPINE1,FN1,MKI67,THBS1,PGF,LGALS1,PKM,ENC1,BHLHE40,ZYX,CD44,PDLIM7,CTSB,MCM2
391	MBD2	458.3	ARCHS4 Coexpression,595;Enrichr Queries,557;ReMap ChIP-seq,281;GTEx Coexpression,400	TOP2A,NOTCH3,LAMA5,IFITM1,CEBPB,IFITM2,HSP90AB1,TNFAIP2,MKI67,YBX3,THBS1,CKS1B,ICAM1,STK3,LGALS1,S100A10,CTSB,IL32,STAT1,ACTN1,FN1,ATP1B3,PTPN12,PKM,BHLHE40,CD44,SNRPB,GRINA
645	MBD3	643.3	ARCHS4 Coexpression,328;Enrichr Queries,682;ReMap ChIP-seq,102;GTEx Coexpression,1461	TOP2A,LAMA5,FKBP10,CEBPB,KRT80,HSP90AB1,CRABP2,MCM7,SERPINE1,LPCAT1,TNFAIP2,FOXM1,ICAM1,CKS1B,CDC20,STIP1,NT5DC2,PMEPA1,MYBL2,APOE,S100A10,TNFRSF12A,GDF15,SULF2,CDC25B,PKM,COL5A1,BHLHE40,FSCN1,BIRC5,MCM4,S100A9,GRINA,SNRPB
393	MBD4	459.0	ARCHS4 Coexpression,442;ENCODE ChIP-seq,87;Enrichr Queries,307;ReMap ChIP-seq,125;GTEx Coexpression,1334	TOP2A,FKBP10,RTKN,HSP90AB1,MCM7,CSE1L,SERPINE1,MKI67,CLDN1,CDC20,LGALS1,ENC1,RUVBL1,SKP2,CTSB,FCER1G,ACTN1,PCOLCE,KIF23,TSN,VCAN,PKM,VSNL1,COL4A2,FSCN1,BIRC5,MCM4,KIF2C,DTL,CD44,SNRPB,CEBPB,THBS1,SERPINH1,APOE,ECT2,FAM83D,BUB1,FANCI,GINS1,ANGPT2,GDF15,CBX3,STAT1,FN1,TNFRSF10B,CDC6,TPX2,BHLHE40,MAD2L1
528	MBD6	568.0	ARCHS4 Coexpression,444;GTEx Coexpression,692	IFITM2,LIPG,ZYX,S100A9,GRINA
724	MBNL2	696.3	ARCHS4 Coexpression,886;Enrichr Queries,495;GTEx Coexpression,708	CEBPB,SPARC,ACTN1,SERPINE1,FN1,THBS1,LGALS1,RAB31,COL4A2,VSNL1,COL4A1,ENC1,BHLHE40,SERPINH1,PMEPA1,CD9,CD44,SNRPB,S100A10,CTSB
1130	MECOM	958.0	Literature ChIP-seq,86;ARCHS4 Coexpression,1222;GTEx Coexpression,1566	IFITM3,TGIF1,FCER1G,RTKN,STAT1,TNFAIP2,KIF23,THY1,PLXDC2,YBX3,LRP8,PGF,STK3,ICAM1,STIP1,VCAN,BMP1,PKM,MYBL2,SKP2,ECT2,FAM83D,S100A10,LY6E
1128	MECP2	958.0	ARCHS4 Coexpression,986;Enrichr Queries,1251;GTEx Coexpression,637	LGALS1,PKM,BHLHE40,GGH,MCM4,THBS1,CD44,CKS1B
237	MEF2A	315.8	Literature ChIP-seq,114;ARCHS4 Coexpression,443;ENCODE ChIP-seq,101;Enrichr Queries,802;ReMap ChIP-seq,194;GTEx Coexpression,241	NOTCH3,CEBPB,HSP90AB1,OLFML2B,ITGB5,SERPINE1,COL12A1,IFI6,THBS1,CKS1B,FGD6,PLAU,ENC1,RUVBL1,CTSB,MSR1,PRRX1,STAT1,ACTN1,SPHK1,FN1,AHSA1,PCOLCE,PTPN12,PLXDC2,ASPN,TGFBR1,SULF2,COL1A1,VCAN,RAB31,COL4A1,BHLHE40,NOX4,KIF2C,CD44,GRINA,PHF19,SNRPB
633	MEF2B	637.0	ARCHS4 Coexpression,1135;Enrichr Queries,248;ReMap ChIP-seq,203;GTEx Coexpression,962	TOP2A,IFITM1,CEBPB,LPCAT1,THY1,MKI67,PTGS2,FOXM1,THBS1,THBS4,ICAM1,C3,STIP1,FGD6,LGALS1,GM2A,GPNMB,SERPINH1,PMEPA1,MYBL2,APOE,TGIF1,FCER1G,GDF15,STAT1,SPHK1,FN1,PGF,COL1A1,SLCO3A1,BHLHE40,FSCN1,BIRC5,KIF2C,S100A9,CD44,PHF19
370	MEF2C	443.4	ARCHS4 Coexpression,780;ENCODE ChIP-seq,117;Enrichr Queries,367;ReMap ChIP-seq,214;GTEx Coexpression,739	IFITM3,CXCL8,HSP90AB1,SPARC,SERPINE1,PTGS2,JPH1,THBS1,ICAM1,LGALS1,ENC1,IGFBP7,APOE,EPHB2,MMP7,STAT1,CBX3,FN1,SULF2,COL1A1,COL3A1,VCAN,RAB31,COL1A2,SLCO3A1,VSNL1,COL4A1,BHLHE40,COL5A2,CDH11,KIF2C,CD44,PHF19,FBN1
918	MEF2D	812.0	ARCHS4 Coexpression,800;Enrichr Queries,811;GTEx Coexpression,825	TGIF1,CEBPB,HSP90AB1,GDF15,STAT1,ACTN1,JPH1,THBS1,PKM,BHLHE40,FSCN1,ZYX,CD44,CTSB,GRINA
306	MEIS1	389.4	Literature ChIP-seq,57;ARCHS4 Coexpression,1088;Enrichr Queries,344;ReMap ChIP-seq,289;GTEx Coexpression,169	SPARC,COL12A1,MKI67,CLDN1,LGALS1,CDH3,GM2A,TOP1MT,CLEC5A,ENC1,LIPG,LBR,ADAMTS9,CTSB,ACTN1,OSMR,ETV4,ASPN,VCAN,RAB31,COL4A2,COL4A1,CDH11,KIF2C,DTL,CD44,LAMA5,TNFRSF11B,THBS1,IGFBP7,FAM83D,PDLIM7,S100A10,CTHRC1,ANGPT2,PRRX1,STAT1,FN1,KLHL23,PTPN12,SULF1,SULF2,COL1A1,COL3A1,COL1A2,COL5A1,SLCO3A1,COL5A2,BHLHE40,ZYX,CD9,TRIP13,PHF19,FBN1,GRINA,MAD2L1
502	MEIS2	544.5	ARCHS4 Coexpression,1285;Enrichr Queries,332;ReMap ChIP-seq,285;GTEx Coexpression,276	HSP90AB1,SPARC,MCM7,COL12A1,PTGS2,THBS1,FGD6,LGALS1,ENC1,IGFBP7,PDLIM7,TGM2,PRRX1,GDF15,FN1,KLHL23,SULF1,SULF2,COL1A1,COL3A1,VCAN,TMEM158,PKM,COL1A2,COL4A2,COL5A1,COL4A1,BHLHE40,COL5A2,CDH11,CD44,DGKH,FBN1
366	MEIS3	440.3	ARCHS4 Coexpression,748;Enrichr Queries,73;GTEx Coexpression,500	NOTCH3,CEBPB,SPARC,CRABP2,COL12A1,SERPINE1,THY1,THBS1,C3,LGALS1,PLAU,ENC1,PMEPA1,APOE,PDLIM7,TGM2,GDF15,FN1,BGN,SULF1,PGF,SULF2,COL1A1,RCN3,COL3A1,VCAN,COL1A2,COL4A2,COL5A1,COL4A1,COL5A2,BHLHE40,CDH11,MFAP2,FSCN1,FBN1
211	MEOX1	294.0	ARCHS4 Coexpression,309;Enrichr Queries,16;GTEx Coexpression,557	SPARC,OLFML2B,COL11A1,COL12A1,SERPINE1,THY1,PTGS2,THBS2,NID2,THBS1,THBS4,ICAM1,AQP1,C3,EDNRA,ESM1,SRPX2,GPNMB,IGFBP7,CPXM1,TIMP1,TGM2,CTHRC1,PRRX1,TFPI2,FN1,BGN,PCOLCE,INHBA,SULF1,ASPN,SULF2,COL1A1,COL3A1,VCAN,COL1A2,FAP,COL4A2,COL5A1,COL4A1,COL5A2,BHLHE40,CDH11,MFAP2,ITGBL1,COL6A3,FBN1
54	MEOX2	94.0	ARCHS4 Coexpression,58;Enrichr Queries,67;GTEx Coexpression,157	NOTCH3,FKBP10,SPARC,OLFML2B,COL11A1,COL12A1,SERPINE1,RASAL2,THY1,PTGS2,THBS2,NID2,THBS1,THBS4,AQP1,C3,EDNRA,SERPINH1,IGFBP7,ADAMTS9,PRRX1,TFPI2,FN1,BGN,PCOLCE,PTPN12,INHBA,SULF1,ASPN,COL1A1,SFRP4,COL3A1,VCAN,COL1A2,FAP,COL4A2,COL5A1,COL4A1,COL5A2,BHLHE40,CDH11,ITGBL1,COL6A3,FBN1
876	MESP1	791.3	ARCHS4 Coexpression,1114;Enrichr Queries,489;GTEx Coexpression,771	IFITM1,CEBPB,CRABP2,GDF15,SPHK1,JPH1,ETV4,THBS1,PGF,COL1A1,VCAN,LGALS1,TMEM158,ENC1,BHLHE40,PMEPA1,IGFBP7,APOE,LY6E
1147	MESP2	963.3	ARCHS4 Coexpression,1451;Enrichr Queries,602;GTEx Coexpression,837	TGIF1,CRABP2,GDF15,SPHK1,SERPINE1,LAMC2,THY1,ETV4,THBS1,PGF,SULF2,GJB2,COL3A1,BHLHE40,FSCN1,PMEPA1,BIRC5
979	MGA	853.0	ARCHS4 Coexpression,555;Enrichr Queries,1284;GTEx Coexpression,720	TOP2A,CSE1L,BHLHE40,ZYX,MKI67,PDLIM7,MCM2,GRINA
271	MITF	354.0	Literature ChIP-seq,103;ARCHS4 Coexpression,330;Enrichr Queries,289;ReMap ChIP-seq,151;GTEx Coexpression,897	HSP90AB1,SPARC,OLFML2B,RTKN,CXCL8,MCM7,ITGB5,CSE1L,SERPINE1,TNFAIP2,JPH1,ANTXR1,ICAM1,CKS1B,AQP1,CDH3,GM2A,PLAU,LIPG,MYBL2,CPXM1,COLGALT1,LBR,CTSB,TGM2,TEAD4,TGIF1,ACTN1,SPHK1,ATP1B3,ETV4,CDC25B,RCN3,GREM1,VCAN,COL4A2,FSCN1,CD44,MCM2,DGKH,LAMA5,CEBPB,IFI6,RASAL2,PTGS2,THBS1,PLA2G7,LRP8,STK3,C3,STIP1,FGD6,GPNMB,NT5DC2,RRS1,SPP1,IGFBP7,APOE,GINS1,ANGPT2,GDF15,STAT1,CBX3,RARRES1,FN1,INHBA,PLXDC2,SUL…
714	MIXL1	689.7	ARCHS4 Coexpression,1267;Enrichr Queries,667;GTEx Coexpression,135	CRABP2,PRRX1,STAT1,GDF15,SERPINE1,LAMC2,MKI67,PTGS2,ETV4,COL1A1,COL4A2,COL5A1,EXO1,LIPG,BHLHE40,CDH11,MYBL2,DTL,BUB1,MAD2L1,MCM2,GRINA
38	MKX	78.67	ARCHS4 Coexpression,20;Enrichr Queries,145;GTEx Coexpression,71	FKBP10,SPARC,COL12A1,SERPINE1,ANTXR1,EDNRA,ENC1,PMEPA1,TGM2,ACTN1,PCOLCE,OSMR,TGFBR1,RCN3,GREM1,VCAN,COL4A1,CDH11,COL6A3,CEMIP,COL11A1,TNFRSF11B,THY1,PTGS2,THBS2,THBS1,NID2,C3,GPNMB,SERPINH1,APOE,PDLIM7,CTHRC1,PRRX1,GDF15,FN1,INHBA,SULF1,PLXDC2,SULF2,COL1A1,COL3A1,COL1A2,BMP1,COL5A1,MFAP2,COL5A2,BHLHE40,ITGBL1,FBN1
1149	MLX	964.0	ARCHS4 Coexpression,893;Enrichr Queries,690;GTEx Coexpression,1309	CEBPB,HSP90AB1,FCER1G,TNFRSF12A,STAT1,ACTN1,PGF,STIP1,LGALS1,PKM,BHLHE40,CD44,PDLIM7,S100A10,CTSB,SNRPB
884	MLXIP	800.3	ARCHS4 Coexpression,1022;Enrichr Queries,1080;GTEx Coexpression,299	TEAD4,CEBPB,ACTN1,FN1,JPH1,YBX3,THBS1,PKM,BHLHE40,FSCN1,PMEPA1,CD44
1218	MLXIPL	1008.0	ARCHS4 Coexpression,1277;Enrichr Queries,588;GTEx Coexpression,1160	IFITM3,CEBPB,SPARC,GDF15,SERPINE1,FN1,ICAM1,AQP1,C3,COL1A1,GJB2,LGALS1,COL4A1,BHLHE40,APOE,TGM2
630	MNT	635.5	ARCHS4 Coexpression,1234;Enrichr Queries,943;ReMap ChIP-seq,122;GTEx Coexpression,243	LAMA5,CEBPB,KRT80,IFITM2,RTKN,MCM7,SERPINE1,LPCAT1,THBS1,CKS1B,ENC1,PMEPA1,LBR,TGIF1,TNFRSF12A,GDF15,STAT1,ACTN1,LIF,SULF2,CDC25B,PKM,BHLHE40,ZYX,FSCN1,S100A9,CD44,GRINA,DGKH
865	MNX1	783.3	Literature ChIP-seq,36;ARCHS4 Coexpression,1162;Enrichr Queries,833;GTEx Coexpression,1102	FKBP10,NOTCH3,SPARC,RTKN,CSE1L,LPCAT1,LAMC2,MKI67,PTGS2,FOXM1,ANTXR1,JPH1,NID2,DUSP14,CKS1B,FGD6,TOP1MT,ENC1,PMEPA1,MYBL2,CPXM1,TGIF1,TNFRSF12A,GDF15,SPHK1,FN1,PCOLCE,KLHL23,CDC6,INHBA,ETV4,TSN,COL1A1,GJB2,VSNL1,BHLHE40,CDH11,MFAP2,ZYX,BIRC5,ITGA5
1440	MSANTD1	1182.0	ARCHS4 Coexpression,954;GTEx Coexpression,1409	SKP2
118	MSANTD3	205.5	ARCHS4 Coexpression,230;GTEx Coexpression,181	CXCL8,TNFRSF12A,ITGB5,ACTN1,SPHK1,SERPINE1,FN1,PTPN12,TMEM158,RAB31,FAP,RRS1,COL6A3
1252	MSANTD4	1029.0	ARCHS4 Coexpression,1383;GTEx Coexpression,675	TSN
28	MSC	56.67	ARCHS4 Coexpression,114;Enrichr Queries,7;GTEx Coexpression,49	IFITM3,IFITM1,SPARC,OLFML2B,CXCL8,ITGB5,SERPINE1,TNFAIP2,CXCL1,ANTXR1,CKS1B,ICAM1,LGALS1,GM2A,PLAU,ENC1,CLEC5A,PMEPA1,TIMP1,TGM2,CTSB,SPHK1,BGN,ASPN,GREM1,VCAN,COL4A2,COL4A1,CDH11,FSCN1,COL6A3,ITGA5,CD44,CEBPB,TNFRSF11B,THY1,THBS2,PTGS2,THBS1,PLA2G7,C3,GPNMB,PDPN,SERPINH1,IGFBP7,APOE,PRRX1,STAT1,GDF15,TFPI2,FN1,LIF,TNFRSF10B,INHBA,SULF1,PLXDC2,COL1A1,COL3A1,COL1A2,FAP,COL5A1,COL5A2,BHLHE40,NOX4,F…
507	MSGN1	552.3	ARCHS4 Coexpression,324;Enrichr Queries,1071;GTEx Coexpression,262	IFITM1,CRABP2,GDF15,CSTF2,SERPINE1,INHBA,PTGS2,ETV4,PGF,GJB2,TRIM29,BHLHE40,LIPG,CDH11,CD9,S100A10,MAD2L1
448	MSX1	503.3	ARCHS4 Coexpression,1417;Enrichr Queries,21;GTEx Coexpression,72	IFITM3,FKBP10,IFITM1,SPARC,COL12A1,SERPINE1,CLDN1,AQP1,EDNRA,LGALS1,PLAU,ENC1,PMEPA1,CPXM1,TIMP1,ADAMTS9,TGM2,TNFRSF12A,SPHK1,PCOLCE,OSMR,PGF,VCAN,COL4A2,COL4A1,CDH11,FSCN1,CD44,CEBPB,CRABP2,PTGS2,THBS2,THBS1,SRPX2,GPNMB,PODXL,SERPINH1,IGFBP7,APOE,CTHRC1,PRRX1,GDF15,FN1,SULF1,COL1A1,COL3A1,COL1A2,COL5A1,MFAP2,COL5A2,BHLHE40,FBN1
156	MSX2	243.0	ARCHS4 Coexpression,160;Enrichr Queries,200;GTEx Coexpression,369	NOTCH3,LAMA5,KRT80,SPARC,CRABP2,COL12A1,SERPINE1,LAMC2,PTGS2,THBS2,THBS1,GPNMB,LIPG,ENC1,SERPINH1,PMEPA1,MYBL2,SKP2,TGM2,TEAD4,PRRX1,GDF15,CBX3,FN1,INHBA,SULF1,PGF,SULF2,COL1A1,GREM1,VCAN,COL1A2,COL5A1,COL4A1,BHLHE40,CDH11,CD44
390	MTERF1	458.0	ARCHS4 Coexpression,688;GTEx Coexpression,228	STAT1,EXO1,CHEK1,SKP2,MAD2L1,GRINA
641	MTERF2	641.5	ARCHS4 Coexpression,565;GTEx Coexpression,718	PKM,ACTN1,ZYX,FXYD5
899	MTERF3	803.5	ARCHS4 Coexpression,349;GTEx Coexpression,1258	CSE1L,CHEK1,GGH,MAD2L1,CKS1B
1604	MTERF4	1396.0	ARCHS4 Coexpression,1241;GTEx Coexpression,1550	SERPINH1
300	MTF1	383.0	ARCHS4 Coexpression,180;GTEx Coexpression,586	CEBPB,FCER1G,CXCL8,CLEC5A,TNFAIP2,PTGS2,S100A9,PLA2G7,CD44,ICAM1
96	MTF2	164.0	Literature ChIP-seq,41;ARCHS4 Coexpression,264;GTEx Coexpression,187	RTKN,COL12A1,TNFAIP2,CXCL1,LAMC2,ANTXR1,JPH1,EDNRA,CDH3,CHEK1,LIPG,PMEPA1,MYBL2,EPHB2,COLGALT1,TEAD4,ACTN1,SPHK1,OSMR,ETV4,TGFBR1,GREM1,VCAN,RAB31,COL4A2,COL4A1,CDH11,FSCN1,DTL,MCM2,DGKH,CEBPB,LRP8,THBS4,PODXL,RRS1,IGFBP7,BUB1,GINS1,FANCI,PRRX1,KLHL23,INHBA,GJB2,TMEM158,BMP1,SLCO3A1,COL5A1,BHLHE40,FXYD5,MAD2L1,GRINA,FBN1,PHF19
694	MXD1	679.3	ARCHS4 Coexpression,586;Enrichr Queries,308;GTEx Coexpression,1144	IFITM3,IFITM1,CEBPB,IFITM2,CXCL8,SERPINE1,TNFAIP2,CXCL1,PTGS2,THBS1,ICAM1,C3,TIMP1,CTSB,TGM2,GDF15,STAT1,FN1,INHBA,VCAN,BHLHE40,ZYX,S100A9,CD44,LY6E
290	MXD3	370.0	ARCHS4 Coexpression,402;Enrichr Queries,74;GTEx Coexpression,634	TOP2A,CEBPB,IFITM2,MCM7,MKI67,FOXM1,CKS1B,CDC20,LGALS1,PLAU,EXO1,NT5DC2,CHEK1,NEK2,MYBL2,ECT2,FAM83D,BUB1,PDLIM7,S100A10,GINS1,FANCI,FCER1G,GDF15,UBE2C,KIF23,CDC6,PGF,CDC25B,TPX2,BHLHE40,BIRC5,MCM4,KIF2C,TRIP13,DTL,S100A9,MAD2L1,PHF19
730	MXD4	701.0	ARCHS4 Coexpression,708;Enrichr Queries,418;GTEx Coexpression,977	IFITM3,CEBPB,SPARC,ITGB5,GDF15,THBS1,SULF2,COL1A1,LGALS1,COL5A1,ENC1,BHLHE40,FSCN1,ZYX,PMEPA1,APOE,CD44,S100A10,CTSB,TGM2,LY6E,GRINA
262	MXI1	347.0	ARCHS4 Coexpression,824;ENCODE ChIP-seq,28;Enrichr Queries,455;ReMap ChIP-seq,159;GTEx Coexpression,269	IFITM3,FKBP10,RTKN,HSP90AB1,SPARC,IFITM2,MCM7,SERPINE1,YBX3,ICAM1,CKS1B,DUSP14,ESM1,LGALS1,GM2A,EXO1,ENC1,PMEPA1,NEK2,SKP2,COLGALT1,CTSB,TGM2,TGIF1,TNFRSF12A,ACTN1,AHSA1,CDC25B,PRPF4,RAB31,PKM,FSCN1,KIF2C,DTL,CD44,SNRPB,TMEM185B,LAMA5,CEBPB,CRABP2,THBS1,STIP1,BUB1,PDLIM7,S100A10,GINS1,FANCI,STAT1,GDF15,FN1,KLHL23,PLXDC2,TPX2,BHLHE40,CD9,PHF19,GRINA,MAD2L1
113	MYB	196.7	Literature ChIP-seq,78;ARCHS4 Coexpression,286;ENCODE ChIP-seq,54;Enrichr Queries,106;ReMap ChIP-seq,201;GTEx Coexpression,455	IFITM3,TOP2A,IFITM1,IFITM2,HSP90AB1,OLFML2B,MCM7,TNFAIP2,MKI67,FOXM1,CKS1B,CDC20,LGALS1,GM2A,EXO1,TOP1MT,CHEK1,NEK2,MYBL2,EPHB2,LBR,COLGALT1,TGIF1,KIF23,CDC25B,VCAN,PKM,BIRC5,MCM4,KIF2C,ITGA5,DTL,CD44,CEBPB,THBS1,STK3,NT5DC2,ECT2,BUB1,S100A10,GINS1,FANCI,UBE2C,STAT1,GDF15,LIF,FN1,CDC6,PTPN12,TPX2,BHLHE40,ZYX,CD9,TRIP13,FXYD5,GRINA,PHF19,MAD2L1
203	MYBL1	282.5	Literature ChIP-seq,101;ARCHS4 Coexpression,120;Enrichr Queries,31;GTEx Coexpression,878	TOP2A,MCM7,SERPINE1,MKI67,PTGS2,FOXM1,LRP8,THBS1,CKS1B,CDC20,LGALS1,PLAU,EXO1,CHEK1,ENC1,RRS1,PMEPA1,NEK2,MYBL2,SKP2,ECT2,FAM83D,BUB1,TGM2,GINS1,FANCI,GDF15,STAT1,UBE2C,ACTN1,FN1,KIF23,CDC6,CDC25B,TPX2,VCAN,PKM,BHLHE40,BIRC5,MCM4,KIF2C,FXYD5,TRIP13,DTL,CD44,MAD2L1,PHF19
53	MYC	91.5	Literature ChIP-seq,22;ARCHS4 Coexpression,196;ENCODE ChIP-seq,31;Enrichr Queries,68;ReMap ChIP-seq,66;GTEx Coexpression,166	IFITM3,TOP2A,FKBP10,RTKN,HSP90AB1,IFITM2,MCM7,CSE1L,SERPINE1,LPCAT1,MKI67,FOXM1,CLDN1,YBX3,ANTXR1,ICAM1,CKS1B,CDC20,LGALS1,TRIM29,PLAU,EXO1,TOP1MT,ENC1,CHEK1,LIPG,RUVBL1,PMEPA1,MYBL2,NEK2,CPXM1,TIMP1,COLGALT1,TGM2,TGIF1,TNFRSF12A,ACTN1,AHSA1,KIF23,PCOLCE,ETV4,CDC25B,PRPF4,PKM,RAB31,MRTO4,FSCN1,BIRC5,MCM4,KIF2C,S100A9,DTL,CD44,SNRPB,MCM2,LY6E,LAMA5,KRT80,CEBPB,CRABP2,CSTF2,RASAL2,PTGS2,THBS1,NID2,…
949	MYCL	837.0	ARCHS4 Coexpression,1226;GTEx Coexpression,448	KRT80,TRIM29,CLDN1,S100A9
136	MYCN	227.4	Literature ChIP-seq,32;ARCHS4 Coexpression,90;Enrichr Queries,162;ReMap ChIP-seq,36;GTEx Coexpression,817	TOP2A,FKBP10,RTKN,HSP90AB1,SPARC,MCM7,SERPINE1,TNFAIP2,MKI67,FOXM1,ANTXR1,CKS1B,CDC20,LGALS1,EXO1,ENC1,RUVBL1,CHEK1,MYBL2,SKP2,TGIF1,TNFRSF12A,SPHK1,BGN,PCOLCE,ETV4,TGFBR1,CDC25B,VCAN,PKM,COL4A1,CDH11,FSCN1,BIRC5,MCM4,DTL,CD44,MCM2,LAMA5,KRT80,CRABP2,THBS1,STIP1,PODXL,NT5DC2,APOE,ECT2,PDLIM7,GINS1,FANCI,MSR1,UBE2C,CBX3,RARRES1,LIF,FN1,KLHL23,INHBA,CDC6,SULF2,COL1A1,COL3A1,BMP1,COL5A1,BHLHE40,CD9,…
285	MYF5	367.3	ARCHS4 Coexpression,133;Enrichr Queries,578;GTEx Coexpression,391	COL11A1,COL12A1,SERPINE1,CXCL1,MKI67,PTGS2,JPH1,YBX3,THBS1,ANTXR1,LGALS1,SRPX2,COLGALT1,TEAD4,TGIF1,PRRX1,MMP3,FN1,PGF,COL1A1,COL3A1,BHLHE40,CDH11,COL5A2,COL6A3,ITGBL1,BIRC5,S100A9,FBN1
621	MYF6	632.0	ARCHS4 Coexpression,888;Enrichr Queries,627;GTEx Coexpression,381	TEAD4,CEBPB,SPARC,PRRX1,SERPINE1,PTGS2,JPH1,YBX3,THBS4,C3,COL1A1,COL3A1,COL1A2,COL5A2,BHLHE40,COL6A3,TIMP1
666	MYNN	658.5	ARCHS4 Coexpression,554;Enrichr Queries,1204;ReMap ChIP-seq,232;GTEx Coexpression,644	TMEM185B,TGIF1,LAMA5,HSP90AB1,TNFRSF12A,MCM7,STAT1,SPHK1,PCOLCE,ICAM1,CKS1B,BHLHE40,RRS1,FSCN1,ZYX,PMEPA1,ECT2,PDLIM7,CTSB,MCM2,GRINA
234	MYOD1	314.4	ARCHS4 Coexpression,211;ENCODE ChIP-seq,5;Enrichr Queries,781;ReMap ChIP-seq,13;GTEx Coexpression,562	IFITM3,OLFML2B,RTKN,HSP90AB1,SPARC,SERPINE1,FOXM1,JPH1,AQP1,LGALS1,PLAU,PMEPA1,EPHB2,SKP2,TEAD4,TGIF1,TNFRSF12A,ACTN1,SPHK1,KIF23,PGF,CDC25B,MMP11,RAB31,PKM,COL4A2,COL4A1,FSCN1,CD44,LAMA5,KRT80,CEBPB,CRABP2,THBS1,NID2,STIP1,SPP1,APOE,ECT2,PDLIM7,S100A10,CTHRC1,IL32,PRRX1,GDF15,STAT1,FN1,CDC6,PTPN12,SULF1,COL1A1,COL1A2,COL5A1,BHLHE40,COL5A2,CD9,FBN1
340	MYOG	415.5	ARCHS4 Coexpression,928;ENCODE ChIP-seq,33;Enrichr Queries,247;GTEx Coexpression,454	SPARC,OLFML2B,RTKN,HSP90AB1,CSE1L,SERPINE1,JPH1,YBX3,LGALS1,GM2A,TOP1MT,ENC1,PMEPA1,MYBL2,TIMP1,LBR,CTSB,TGM2,TEAD4,TGIF1,FCER1G,TNFRSF12A,BGN,PCOLCE,OSMR,PGF,CDC25B,MMP11,RAB31,PKM,MRTO4,COL6A3,BIRC5,S100A9,CD44,DGKH,TMEM185B,LAMA5,CEBPB,KRT80,CSTF2,TNFRSF11B,RASAL2,PTGS2,THBS1,NID2,FGD6,PDPN,SERPINH1,IGFBP7,APOE,PDLIM7,PRRX1,STAT1,UBE2C,FN1,OSGIN2,SULF1,COL1A1,COL3A1,COL1A2,COL5A1,COL5A2,BHLHE4…
1399	MYPOP	1148.0	ARCHS4 Coexpression,733;GTEx Coexpression,1563	ZYX,GRINA
1028	MYRF	890.0	ARCHS4 Coexpression,1087;GTEx Coexpression,693	RTKN
1556	MYRFL	1312.0	ARCHS4 Coexpression,1290;GTEx Coexpression,1333
1579	MYSM1	1346.0	ARCHS4 Coexpression,1535;Enrichr Queries,1373;GTEx Coexpression,1131	BHLHE40,MCM2
1568	MYT1	1329.0	ARCHS4 Coexpression,1532;Enrichr Queries,1404;GTEx Coexpression,1050	VCAN
1571	MYT1L	1333.0	ARCHS4 Coexpression,1320;Enrichr Queries,1400;GTEx Coexpression,1279	ENC1
1428	MZF1	1175.0	ARCHS4 Coexpression,1074;Enrichr Queries,851;GTEx Coexpression,1600	LAMA5,CEBPB,COL5A1,GDF15,STAT1,BHLHE40,MYBL2,APOE,ETV4,PGF,PDLIM7
725	NACC2	697.0	ARCHS4 Coexpression,730;GTEx Coexpression,664	RAB31,THY1,GRINA
1049	NAIF1	906.0	ARCHS4 Coexpression,943;GTEx Coexpression,869	IFITM2,FXYD5,ETV4
344	NANOG	418.0	Literature ChIP-seq,31;ARCHS4 Coexpression,343;ENCODE ChIP-seq,118;Enrichr Queries,279;ReMap ChIP-seq,197;GTEx Coexpression,1540	IFITM1,CEBPB,HSP90AB1,SPARC,IFITM2,CRABP2,SERPINE1,LAMC2,THY1,PTGS2,FOXM1,THBS2,NID2,THBS1,STK3,CKS1B,FGD6,PODXL,ENC1,PDPN,CHEK1,SPP1,MYBL2,APOE,ADAMTS9,LBR,IL32,TEAD4,TGIF1,GINS1,TNFRSF12A,GDF15,STAT1,FN1,PCOLCE,SULF1,ETV4,SULF2,VCAN,BHLHE40,ZYX,FSCN1,BIRC5,CD9,CD44,GRINA
1595	NANOGNB	1368.0	ARCHS4 Coexpression,1350;GTEx Coexpression,1386
640	NANOGP8	641.5	ARCHS4 Coexpression,135;GTEx Coexpression,1148	GINS1,HSP90AB1,PODXL,CSE1L,CHEK1,MFAP2,CDC6,ETV4,DTL,BUB1,MAD2L1
627	NCOA1	634.3	ARCHS4 Coexpression,471;Enrichr Queries,1203;ReMap ChIP-seq,86;GTEx Coexpression,777	FKBP10,KRT80,CEBPB,HSP90AB1,MCM7,SERPINE1,LPCAT1,TNFAIP2,THBS1,CKS1B,C3,STIP1,LGALS1,ADAMTS9,S100A10,TNFRSF12A,GDF15,STAT1,ACTN1,TNFRSF10B,ATP1B3,OSGIN2,SULF2,BHLHE40,DTL,CD44,PHF19,SNRPB
1235	NCOA2	1019.0	ARCHS4 Coexpression,1459;Enrichr Queries,1341;ReMap ChIP-seq,108;GTEx Coexpression,1167	IL32,KRT80,TNFRSF12A,GDF15,STAT1,SERPINE1,RARRES1,LPCAT1,TNFAIP2,FN1,OSGIN2,OSMR,SULF2,PLAU,BHLHE40,PMEPA1,CD9,MYBL2,ADAMTS9,S100A10
219	NCOA3	302.3	ARCHS4 Coexpression,340;Enrichr Queries,290;ReMap ChIP-seq,173;GTEx Coexpression,406	IFITM3,TOP2A,CEBPB,KRT80,SPARC,HSP90AB1,SERPINE1,LPCAT1,MKI67,THBS1,STIP1,CDH3,LGALS1,RUVBL1,MYBL2,APOE,ADAMTS9,S100A10,CTHRC1,CTSB,TGM2,STAT1,GDF15,ACTN1,FN1,OSGIN2,OSMR,SULF2,COL1A1,VCAN,RAB31,PKM,BHLHE40,FSCN1,CD9,S100A9,CD44,MCM2
1038	NEUROD1	897.8	ARCHS4 Coexpression,1259;Enrichr Queries,1224;ReMap ChIP-seq,63;GTEx Coexpression,1045	LAMA5,IFITM1,CEBPB,IFITM2,HSP90AB1,MCM7,SERPINE1,TNFAIP2,PTGS2,THBS1,ICAM1,CKS1B,C3,ENC1,SERPINH1,APOE,PDLIM7,TNFRSF12A,GDF15,SPHK1,PCOLCE,VSNL1,FAP,BHLHE40,FSCN1,GRINA
1216	NEUROD2	1008.0	Literature ChIP-seq,142;ARCHS4 Coexpression,1429;Enrichr Queries,1328;GTEx Coexpression,1132	GINS1,CEBPB,ANGPT2,CSE1L,LPCAT1,TNFAIP2,CDC6,ANTXR1,LGALS1,BMP1,COL5A1,TRIM29,PLAU,ENC1,BHLHE40,PDPN,FAM83D,LBR
1376	NEUROD4	1124.0	ARCHS4 Coexpression,743;Enrichr Queries,1235;GTEx Coexpression,1393	COL3A1,COL11A1,SERPINE1,BHLHE40,BIRC5,EPHB2,LRP8
1155	NEUROD6	967.0	ARCHS4 Coexpression,1107;Enrichr Queries,1282;GTEx Coexpression,512	VSNL1,ENC1,BHLHE40,PTGS2,LRP8
1429	NEUROG1	1175.0	ARCHS4 Coexpression,828;Enrichr Queries,1318;GTEx Coexpression,1380	PRRX1,BHLHE40,FSCN1,EPHB2,THBS1
511	NEUROG2	559.7	ARCHS4 Coexpression,276;Enrichr Queries,1269;GTEx Coexpression,134	FKBP10,STAT1,PCOLCE,MKI67,THBS1,COL1A1,TMEM158,EXO1,BHLHE40,CDH11,FSCN1,COL10A1,MYBL2,EPHB2,DTL,BUB1,MAD2L1,MCM2
1022	NEUROG3	887.7	ARCHS4 Coexpression,835;Enrichr Queries,1325;GTEx Coexpression,503	FGD6,OLFML2B,GDF15,ENC1,BHLHE40,LAMC2,EPHB2
1334	NFAT5	1088.0	ARCHS4 Coexpression,842;Enrichr Queries,1117;GTEx Coexpression,1306	VCAN,STAT1,BHLHE40,FN1,PTGS2,THBS1,CD44,SNRPB,DGKH
273	NFATC1	355.4	ARCHS4 Coexpression,673;ENCODE ChIP-seq,112;Enrichr Queries,331;ReMap ChIP-seq,240;GTEx Coexpression,421	CEBPB,HSP90AB1,MCM7,SERPINE1,TNFAIP2,PTGS2,JPH1,YBX3,THBS1,CKS1B,ICAM1,LGALS1,PLAU,PMEPA1,FAM83D,CTSB,TEAD4,IL32,TGIF1,FCER1G,STAT1,CBX3,GDF15,ACTN1,FN1,CDC6,TSN,COL1A1,VCAN,PKM,COL4A2,COL5A1,COL4A1,BHLHE40,MRTO4,FSCN1,ZYX,CD9,ITGA5,CD44,PHF19,MAD2L1
802	NFATC2	750.0	ARCHS4 Coexpression,1109;Enrichr Queries,300;GTEx Coexpression,841	CEBPB,SERPINE1,MKI67,PTGS2,THBS1,ICAM1,C3,PLAU,ENC1,PMEPA1,APOE,TGM2,STAT1,FN1,LIF,PLXDC2,SULF2,VCAN,COL4A2,COL5A1,COL4A1,BHLHE40,CD9,FXYD5,CD44
1073	NFATC3	927.0	ARCHS4 Coexpression,1006;Enrichr Queries,1244;GTEx Coexpression,531	IL32,RAB31,STAT1,BHLHE40,MYBL2,JPH1,YBX3,CD44
39	NFATC4	78.67	ARCHS4 Coexpression,14;Enrichr Queries,26;GTEx Coexpression,196	FKBP10,IFITM1,SPARC,ITGB5,COL12A1,SERPINE1,ANTXR1,ICAM1,EDNRA,LGALS1,MYBL2,TGM2,BGN,PCOLCE,PGF,RCN3,GREM1,VCAN,RAB31,COL4A2,COL4A1,CDH11,FSCN1,COL6A3,ITGA5,CD44,NOTCH3,CEMIP,THY1,PTGS2,THBS2,THBS1,NID2,STK3,NT5DC2,SERPINH1,IGFBP7,APOE,PDLIM7,PRRX1,GDF15,STAT1,FN1,SULF1,SULF2,COL1A1,COL3A1,BMP1,COL1A2,COL5A1,MFAP2,COL5A2,BHLHE40,ITGBL1,FBN1
250	NFE2	335.0	ARCHS4 Coexpression,638;ENCODE ChIP-seq,97;Enrichr Queries,207;ReMap ChIP-seq,100;GTEx Coexpression,633	IFITM3,TOP2A,CEBPB,IFITM1,IFITM2,HSP90AB1,MCM7,SERPINE1,TNFAIP2,MKI67,PTGS2,THBS1,LRP8,ICAM1,CKS1B,C3,FGD6,LGALS1,SERPINH1,APOE,TIMP1,LBR,PDLIM7,CTSB,TGM2,FCER1G,TNFRSF12A,GDF15,STAT1,LIF,FN1,CDC25B,VCAN,PKM,BHLHE40,FSCN1,ZYX,CD9,FXYD5,ITGA5,S100A9,CD44,GRINA,LY6E
312	NFE2L1	393.8	ARCHS4 Coexpression,353;Enrichr Queries,466;ReMap ChIP-seq,206;GTEx Coexpression,550	IFITM3,FKBP10,CEBPB,SPARC,HSP90AB1,ITGB5,SERPINE1,TNFAIP2,JPH1,YBX3,ANTXR1,LRP8,THBS1,DUSP14,LGALS1,RUVBL1,SERPINH1,APOE,LBR,S100A10,CTSB,GDF15,STAT1,CBX3,ACTN1,FN1,PKM,BHLHE40,CD9,KIF2C,S100A9,CD44,GRINA
77	NFE2L2	138.6	Literature ChIP-seq,15;ARCHS4 Coexpression,54;Enrichr Queries,297;ReMap ChIP-seq,82;GTEx Coexpression,245	IFITM3,HSP90AB1,SPARC,IFITM2,CXCL8,MCM7,SERPINE1,TNFAIP2,LAMC2,ICAM1,CKS1B,LGALS1,GM2A,TRIM29,ENC1,TIMP1,CTSB,TGM2,TGIF1,TNFRSF12A,SPHK1,ACTN1,OSMR,VCAN,PKM,COL4A1,CDH11,FSCN1,KIF2C,CD44,LAMA5,CEBPB,CRABP2,TNFRSF11B,PTGS2,THBS1,PLA2G7,LRP8,C3,GPNMB,SERPINH1,IGFBP7,APOE,PDLIM7,S100A10,PRRX1,GDF15,STAT1,FN1,KLHL23,SULF1,PLXDC2,GJB2,COL1A2,COL5A1,BHLHE40,ZYX,CD9
106	NFE2L3	188.3	ARCHS4 Coexpression,134;Enrichr Queries,36;GTEx Coexpression,395	IFITM3,TOP2A,IFITM1,SPARC,CXCL8,HSP90AB1,CSE1L,SERPINE1,TNFAIP2,CXCL1,LAMC2,MKI67,CLDN1,ICAM1,PLAU,LIPG,ENC1,PMEPA1,MYBL2,TIMP1,TGM2,TEAD4,TGIF1,ETV4,VCAN,COL4A1,FSCN1,DTL,CD44,KRT80,PTGS2,LRP8,THBS1,C3,PODXL,ECT2,BUB1,GDF15,STAT1,TFPI2,FN1,LIF,INHBA,CDC6,SULF2,COL1A1,TPX2,COL5A1,BHLHE40,CD9,TRIP13
644	NFE4	643.0	GTEx Coexpression,643	IFITM2,FCER1G
1244	NFIA	1022.0	ARCHS4 Coexpression,1538;Enrichr Queries,723;GTEx Coexpression,805	SPARC,FN1,KLHL23,PLXDC2,ANTXR1,THBS1,SULF2,VCAN,COL4A1,BHLHE40,PMEPA1,CD9,CD44,FBN1
510	NFIB	557.0	Literature ChIP-seq,137;ARCHS4 Coexpression,1086;Enrichr Queries,217;GTEx Coexpression,788	IFITM3,TOP2A,NOTCH3,SPARC,COL12A1,MKI67,THBS1,LRP8,LGALS1,ENC1,SERPINH1,PMEPA1,IGFBP7,FN1,SULF1,OSMR,TSN,SULF2,COL1A1,COL3A1,VCAN,COL1A2,COL4A2,COL5A1,COL4A1,COL5A2,BHLHE40,CDH11,CD9,CD44,FBN1
145	NFIC	239.2	ARCHS4 Coexpression,412;ENCODE ChIP-seq,7;Enrichr Queries,375;ReMap ChIP-seq,25;GTEx Coexpression,377	HSP90AB1,SPARC,CXCL8,SERPINE1,TNFAIP2,JPH1,YBX3,CKS1B,ICAM1,LGALS1,PLAU,ENC1,PMEPA1,TGM2,CTSB,TEAD4,TNFRSF12A,ACTN1,BGN,OSMR,ETV4,PGF,PKM,COL4A2,COL4A1,FSCN1,CD44,LAMA5,KRT80,CEBPB,CRABP2,THBS1,FGD6,SERPINH1,S100A10,CTHRC1,CBX3,GDF15,FN1,LIF,CDC6,COL1A1,COL1A2,BMP1,COL5A1,FAP,BHLHE40,ZYX,CD9,PHF19,GRINA
85	NFIL3	154.0	ARCHS4 Coexpression,215;Enrichr Queries,121;GTEx Coexpression,126	IFITM3,TOP2A,CEBPB,IFITM2,CXCL8,SERPINE1,TNFAIP2,CXCL1,PTGS2,THBS1,STK3,ICAM1,C3,LGALS1,GPNMB,PLAU,ENC1,TIMP1,ADAMTS9,S100A10,TGM2,TGIF1,FCER1G,TNFRSF12A,GDF15,STAT1,ACTN1,FN1,LIF,PTPN12,INHBA,OSMR,COL1A1,VCAN,BHLHE40,ZYX,CD9,FXYD5,S100A9,CD44
587	NFIX	610.0	ARCHS4 Coexpression,534;Enrichr Queries,131;GTEx Coexpression,1165	IFITM3,CEBPB,SPARC,THY1,THBS1,LGALS1,ENC1,SERPINH1,PMEPA1,IGFBP7,APOE,S100A10,TGM2,PRRX1,ACTN1,FN1,BGN,SULF2,COL1A1,COL3A1,VCAN,COL1A2,PKM,COL4A2,COL5A1,COL4A1,COL5A2,BHLHE40,CDH11,FSCN1,COL6A3,CD9,CD44,FBN1,GRINA
122	NFKB1	209.3	ARCHS4 Coexpression,141;Enrichr Queries,281;ReMap ChIP-seq,157;GTEx Coexpression,258	TMEM185B,IFITM3,CEBPB,HSP90AB1,CXCL8,MCM7,SERPINE1,TNFAIP2,CXCL1,THY1,MKI67,PTGS2,LRP8,THBS1,PLA2G7,CKS1B,ICAM1,C3,LGALS1,PLAU,CLEC5A,TIMP1,S100A10,CTSB,TGM2,FCER1G,STAT1,CBX3,ACTN1,SPHK1,FN1,LIF,CDC6,SULF1,PKM,BHLHE40,FSCN1,ITGA5,CD44,SNRPB,MCM2,GRINA
149	NFKB2	241.5	ARCHS4 Coexpression,301;Enrichr Queries,151;ReMap ChIP-seq,73;GTEx Coexpression,441	TMEM185B,IFITM3,IFITM1,CEBPB,HSP90AB1,CXCL8,SERPINE1,TNFAIP2,LPCAT1,CXCL1,THY1,PTGS2,THBS1,ICAM1,CKS1B,C3,LGALS1,PLAU,TIMP1,PDLIM7,S100A10,TGM2,TGIF1,MMP7,TNFRSF12A,STAT1,GDF15,ACTN1,SPHK1,RARRES1,FN1,LIF,TNFRSF10B,CDC6,SULF1,COL1A1,TPX2,PKM,BHLHE40,ZYX,FSCN1,ITGA5,CD44,GRINA,DGKH
1372	NFX1	1121.0	ARCHS4 Coexpression,1023;Enrichr Queries,1306;GTEx Coexpression,1035	PKM,BHLHE40,CD44,MCM2,STK3
446	NFXL1	502.0	ARCHS4 Coexpression,798;Enrichr Queries,514;GTEx Coexpression,194	TMEM185B,TOP2A,CEBPB,MCM7,CSE1L,MKI67,PTGS2,THBS1,CHEK1,RUVBL1,ENC1,ECT2,FANCI,TGIF1,GDF15,STAT1,FN1,PTPN12,PLXDC2,PRPF4,VCAN,BHLHE40,MCM4,TRIP13,CD44,GRINA
552	NFYA	584.6	ARCHS4 Coexpression,1360;ENCODE ChIP-seq,52;Enrichr Queries,652;ReMap ChIP-seq,250;GTEx Coexpression,609	TOP2A,CEBPB,IFITM1,HSP90AB1,MCM7,CSE1L,IFI6,FOXM1,THBS1,CKS1B,CDC20,C3,LGALS1,GM2A,ENC1,LIPG,RUVBL1,PMEPA1,NEK2,APOE,TIMP1,FAM83D,BUB1,TGIF1,GINS1,FCER1G,GDF15,STAT1,ACTN1,FN1,PCOLCE,KIF23,ATP1B3,CDC6,ETV4,TPX2,VCAN,PKM,BHLHE40,KIF2C,DTL,CD44
231	NFYB	310.0	ARCHS4 Coexpression,339;ENCODE ChIP-seq,61;Enrichr Queries,558;ReMap ChIP-seq,238;GTEx Coexpression,354	TOP2A,CEBPB,MCM7,CSE1L,IFI6,PTGS2,NID2,THBS1,CKS1B,CDC20,C3,LGALS1,FGD6,GM2A,MYBL2,NEK2,APOE,ECT2,SKP2,FAM83D,LBR,BUB1,TGIF1,FCER1G,GDF15,STAT1,CBX3,UBE2C,ACTN1,FN1,TNFRSF10B,KLHL23,KIF23,CDC6,SULF1,ETV4,CDC25B,TPX2,PKM,BHLHE40,BIRC5,MCM4,CD9,MCM2,MAD2L1,SNRPB,GRINA
878	NFYC	794.7	ARCHS4 Coexpression,375;Enrichr Queries,759;GTEx Coexpression,1250	TGIF1,FKBP10,CEBPB,HSP90AB1,IFITM2,FCER1G,MCM7,STAT1,ACTN1,CDC20,STIP1,LGALS1,PKM,BHLHE40,ZYX,CD44,SNRPB
904	NHLH1	804.0	ARCHS4 Coexpression,850;Enrichr Queries,977;GTEx Coexpression,585	TGIF1,IFITM2,FCER1G,CRABP2,PRRX1,ETV4,THBS1,COL3A1,VCAN,ENC1,BHLHE40,FSCN1,EPHB2
1359	NHLH2	1111.0	ARCHS4 Coexpression,898;Enrichr Queries,1394;GTEx Coexpression,1041	BHLHE40,KLHL23,EPHB2
496	NKRF	542.0	ARCHS4 Coexpression,117;Enrichr Queries,596;GTEx Coexpression,913	TOP2A,HSP90AB1,MCM7,CSE1L,CSTF2,MKI67,YBX3,THBS1,STIP1,EXO1,ENC1,RRS1,MYBL2,LBR,FANCI,GDF15,CBX3,CDC6,TPX2,VSNL1,MRTO4,BHLHE40,MCM4,KIF2C,DTL
1626	NKX11	1471.0	ARCHS4 Coexpression,1534;GTEx Coexpression,1407
201	NKX12	279.5	ARCHS4 Coexpression,103;GTEx Coexpression,456	TEAD4,GINS1,HSP90AB1,CRABP2,CSE1L,CDC6,ETV4,GJB2,CDH3,TRIM29,PODXL,CHEK1,PDPN,DTL,BUB1,MAD2L1
405	NKX21	469.5	ARCHS4 Coexpression,457;GTEx Coexpression,482	LAMA5,CRABP2,LIPG,LPCAT1,LRP8,CTSB,AQP1
1540	NKX22	1288.0	ARCHS4 Coexpression,1252;GTEx Coexpression,1324	FAP
512	NKX23	560.5	ARCHS4 Coexpression,714;GTEx Coexpression,407	SLCO3A1,KLHL23,CPXM1,LBR,PDLIM7
1167	NKX24	974.5	ARCHS4 Coexpression,650;GTEx Coexpression,1299	EXO1,BIRC5,MYBL2
1373	NKX25	1122.0	ARCHS4 Coexpression,747;GTEx Coexpression,1496	MYBL2,NID2
352	NKX26	426.0	ARCHS4 Coexpression,49;GTEx Coexpression,803	FKBP10,TNFRSF12A,ACTN1,COL12A1,FN1,PCOLCE,NID2,COL1A1,RCN3,GREM1,COL1A2,COL4A2,COL5A1,NT5DC2,SERPINH1,FSCN1,ITGBL1,COL6A3,PDLIM7,FBN1
622	NKX28	633.0	ARCHS4 Coexpression,115;GTEx Coexpression,1151	CDC20,LAMA5,STIP1,KRT80,CDH3,PKM,CRABP2,AHSA1,TRIP13,FOXM1,S100A10,SNRPB
1117	NKX31	951.0	ARCHS4 Coexpression,1175;GTEx Coexpression,727	PMEPA1
124	NKX32	214.0	ARCHS4 Coexpression,178;GTEx Coexpression,250	LAMA5,FKBP10,NOTCH3,ACTN1,KLHL23,THY1,FOXM1,EDNRA,NT5DC2,RUVBL1,SERPINH1,MYBL2,LBR,PDLIM7
818	NKX61	759.5	ARCHS4 Coexpression,1270;GTEx Coexpression,249	ACTN1,KLHL23,FAM83D,EPHB2,PDLIM7,PHF19
1517	NKX62	1254.0	ARCHS4 Coexpression,998;GTEx Coexpression,1509	THY1
1135	NKX63	959.5	ARCHS4 Coexpression,690;GTEx Coexpression,1229	NT5DC2,PTGS2
172	NME2	258.3	ARCHS4 Coexpression,223;ReMap ChIP-seq,195;GTEx Coexpression,357	CEBPB,COL11A1,TNFAIP2,TNFRSF11B,CDC6,SULF1,CKS1B,AQP1,CDC20,TPX2,STIP1,COL1A2,SLCO3A1,TOP1MT,MRTO4,BHLHE40,ZYX,COL10A1,MYBL2,TRIP13,SNRPB
1406	NOBOX	1155.0	ARCHS4 Coexpression,1368;Enrichr Queries,970;GTEx Coexpression,1128	TEAD4,PRRX1,COL11A1,SERPINE1,BHLHE40,INHBA,FOXM1,PGF,SULF2
1408	NOTO	1157.0	ARCHS4 Coexpression,1414;Enrichr Queries,1355;GTEx Coexpression,701	PRRX1,BHLHE40,EPHB2
420	NPAS1	482.3	ARCHS4 Coexpression,275;Enrichr Queries,671;GTEx Coexpression,501	FKBP10,KRT80,CEBPB,GDF15,SERPINE1,ETV4,PGF,COL1A1,STIP1,LGALS1,COL5A1,PLAU,PODXL,NT5DC2,ENC1,BHLHE40,FSCN1,SERPINH1,MYBL2,APOE,SNRPB
335	NPAS2	409.0	ARCHS4 Coexpression,525;Enrichr Queries,55;GTEx Coexpression,647	FKBP10,LAMA5,COL12A1,SERPINE1,LAMC2,MKI67,PTGS2,THBS2,CLDN1,THBS1,ICAM1,C3,GPNMB,TRIM29,PLAU,ENC1,PMEPA1,IGFBP7,TIMP1,TGM2,GDF15,STAT1,ACTN1,FN1,LIF,INHBA,OSMR,SULF1,SULF2,COL1A1,GJB2,VCAN,COL4A2,COL5A1,COL4A1,COL5A2,BHLHE40,CDH11,ITGA5,CD44,FBN1
1600	NPAS3	1391.0	ARCHS4 Coexpression,1404;Enrichr Queries,1233;GTEx Coexpression,1536	VCAN,SLCO3A1,BHLHE40,CDH11,PLXDC2
1286	NPAS4	1048.0	ARCHS4 Coexpression,1261;Enrichr Queries,793;GTEx Coexpression,1090	GDF15,SERPINE1,INHBA,PTGS2,THBS1,DUSP14,COL1A1,COL4A2,COL5A1,FAP,ENC1,BHLHE40,PMEPA1
470	NR0B1	524.0	Literature ChIP-seq,7;ARCHS4 Coexpression,1159;Enrichr Queries,264;GTEx Coexpression,666	NOTCH3,IFITM1,CEBPB,SPARC,IFITM2,HSP90AB1,CRABP2,COL11A1,SERPINE1,LAMC2,PTGS2,FOXM1,THBS2,NID2,THBS1,ICAM1,CDH3,ENC1,PDPN,SPP1,PMEPA1,IGFBP7,MYBL2,NEK2,APOE,EPHB2,ECT2,CTSB,TGIF1,GDF15,UBE2C,FN1,PCOLCE,PTPN12,SULF1,ETV4,SULF2,COL1A1,MMP11,COL3A1,VCAN,PKM,COL4A2,FAP,COL4A1,COL5A2,BHLHE40,FSCN1
284	NR1D1	367.0	ARCHS4 Coexpression,550;Enrichr Queries,216;GTEx Coexpression,335	IFITM3,KRT80,CEBPB,SPARC,SERPINE1,TNFAIP2,PTGS2,CLDN1,THBS1,ICAM1,C3,LGALS1,GPNMB,TRIM29,PMEPA1,APOE,TIMP1,TGM2,TGIF1,TNFRSF12A,GDF15,FN1,SULF2,COL1A1,COL3A1,BHLHE40,FSCN1,CD9,S100A9,CD44
1259	NR1D2	1032.0	ARCHS4 Coexpression,1272;Enrichr Queries,581;GTEx Coexpression,1243	IFITM3,TGIF1,CEBPB,SPARC,GDF15,STAT1,FN1,THBS1,JPH1,C3,ENC1,BHLHE40,PMEPA1,CD9,APOE,CD44,S100A10
280	NR1H2	364.8	ARCHS4 Coexpression,332;Enrichr Queries,658;ReMap ChIP-seq,70;GTEx Coexpression,399	FKBP10,LAMA5,CEBPB,KRT80,HSP90AB1,MCM7,CKS1B,ICAM1,CDC20,C3,LGALS1,ENC1,APOE,PDLIM7,S100A10,MMP7,TNFRSF12A,GDF15,CBX3,STAT1,ACTN1,CDC6,TPX2,PKM,BHLHE40,ZYX,FSCN1,FXYD5,S100A9,CD44,GRINA,SNRPB,LY6E
137	NR1H3	228.4	Literature ChIP-seq,5;ARCHS4 Coexpression,85;Enrichr Queries,182;ReMap ChIP-seq,129;GTEx Coexpression,741	IFITM3,TOP2A,IFITM1,SPARC,OLFML2B,CSE1L,SERPINE1,TNFAIP2,JPH1,ICAM1,DUSP14,LGALS1,GM2A,PLAU,CLEC5A,TIMP1,LBR,CTSB,TGM2,FCER1G,MMP7,TNFRSF12A,SPHK1,PGF,RCN3,MMP11,PKM,RAB31,COL4A2,COL4A1,COL6A3,MCM4,S100A9,CD44,SNRPB,LY6E,MCM2,CEBPB,CEMIP,IFI6,TNFRSF11B,PTGS2,NID2,PLA2G7,THBS1,C3,SRPX2,GPNMB,SPP1,APOE,MSR1,STAT1,GDF15,FN1,OSGIN2,CDC6,BMP1,TMEM158,BHLHE40,CD9,FXYD5,GRINA
1030	NR1H4	892.0	ARCHS4 Coexpression,904;Enrichr Queries,630;GTEx Coexpression,1142	IFITM3,CEBPB,SPARC,GDF15,SERPINE1,FN1,PTGS2,THBS1,AQP1,CKS1B,C3,COL1A1,BHLHE40,APOE,CD44,TGM2,SNRPB
1045	NR1I2	903.0	Literature ChIP-seq,83;ARCHS4 Coexpression,1421;Enrichr Queries,930;GTEx Coexpression,1178	CEBPB,GDF15,STAT1,SERPINE1,COL12A1,RARRES1,FN1,CXCL1,PTGS2,CLDN1,ANTXR1,SULF2,C3,FGD6,BHLHE40,APOE,SKP2,DTL,CD44
1340	NR1I3	1094.0	ARCHS4 Coexpression,1236;Enrichr Queries,1002;GTEx Coexpression,1044	C3,GJB2,CEBPB,PKM,GDF15,STAT1,BHLHE40,FN1,APOE,PTGS2
962	NR2C1	842.7	ARCHS4 Coexpression,430;Enrichr Queries,935;GTEx Coexpression,1163	TGIF1,GDF15,STAT1,ACTN1,PGF,FGD6,PKM,BHLHE40,ZYX,LBR,CD44,MCM2,GRINA
869	NR2C2	788.2	ARCHS4 Coexpression,1325;ENCODE ChIP-seq,90;Enrichr Queries,1375;ReMap ChIP-seq,261;GTEx Coexpression,890	RTKN,GDF15,STAT1,AHSA1,RASAL2,YBX3,ANTXR1,ICAM1,CKS1B,C3,PRPF4,BHLHE40,RUVBL1,SERPINH1,RRS1,NEK2,APOE,TRIP13
1624	NR2E1	1463.0	ARCHS4 Coexpression,1568;Enrichr Queries,1321;GTEx Coexpression,1499	PRRX1,BHLHE40,SULF1
1163	NR2E3	971.0	ARCHS4 Coexpression,963;Enrichr Queries,979	CEBPB,ANGPT2,GDF15,STAT1,LIPG,ENC1,BHLHE40,GGH,ETV4,CD44
553	NR2F1	586.0	ARCHS4 Coexpression,776;Enrichr Queries,115;ReMap ChIP-seq,152;GTEx Coexpression,1301	LAMA5,KRT80,SPARC,CRABP2,COL11A1,COL12A1,SERPINE1,TNFAIP2,PTGS2,THBS1,ICAM1,CKS1B,C3,EDNRA,LGALS1,TOP1MT,ENC1,SERPINH1,PMEPA1,IGFBP7,EPHB2,PDLIM7,TGM2,TNFRSF12A,PRRX1,GDF15,LIF,BGN,FN1,INHBA,SULF1,PGF,SULF2,COL1A1,COL3A1,VCAN,COL1A2,COL4A2,COL5A1,COL4A1,COL5A2,BHLHE40,CDH11,FSCN1,COL6A3,CD44,GRINA,FBN1
52	NR2F2	91.2	ARCHS4 Coexpression,31;ENCODE ChIP-seq,43;Enrichr Queries,98;ReMap ChIP-seq,48;GTEx Coexpression,236	FKBP10,OLFML2B,HSP90AB1,SPARC,MCM7,SERPINE1,COL12A1,TNFAIP2,ANTXR1,ICAM1,CKS1B,EDNRA,LGALS1,PLAU,ENC1,NEK2,EPHB2,CTSB,TGM2,TNFRSF12A,ACTN1,BGN,PCOLCE,SFRP4,PRPF4,VCAN,COL4A2,COL4A1,CDH11,FSCN1,COL6A3,CD44,LY6E,LAMA5,NOTCH3,CEBPB,KRT80,CRABP2,THBS2,THBS1,NID2,STK3,C3,PODXL,NT5DC2,SERPINH1,IGFBP7,APOE,PDLIM7,S100A10,PRRX1,GDF15,FN1,PTPN12,CDC6,INHBA,OSGIN2,SULF1,SULF2,COL1A1,COL3A1,COL1A2,COL5A1,BH…
323	NR2F6	401.0	ARCHS4 Coexpression,254;Enrichr Queries,117;ReMap ChIP-seq,57;GTEx Coexpression,1176	IFITM3,TOP2A,LAMA5,FKBP10,CEBPB,RTKN,SPARC,HSP90AB1,ITGB5,MCM7,SERPINE1,TNFAIP2,THBS1,ICAM1,CKS1B,C3,CDC20,LGALS1,TRIM29,NT5DC2,SERPINH1,MYBL2,APOE,CTSB,TGM2,S100A10,TEAD4,FCER1G,TNFRSF12A,GDF15,UBE2C,SPHK1,ACTN1,FN1,ETV4,PGF,COL1A1,TPX2,MMP11,PKM,BHLHE40,FSCN1,BIRC5,CD9,S100A9,CD44,LY6E
232	NR3C1	310.2	Literature ChIP-seq,102;ARCHS4 Coexpression,370;ENCODE ChIP-seq,18;Enrichr Queries,536;ReMap ChIP-seq,80;GTEx Coexpression,755	FKBP10,HSP90AB1,SPARC,CXCL8,MCM7,ITGB5,SERPINE1,CKS1B,ICAM1,DUSP14,AQP1,EDNRA,LGALS1,PLAU,PMEPA1,ADAMTS9,TGM2,TGIF1,TNFRSF12A,ATP1B3,OSMR,ETV4,TSN,TGFBR1,CDC25B,VCAN,RAB31,CDH11,FSCN1,BIRC5,KIF2C,ITGA5,CD44,DGKH,LAMA5,NOTCH3,KRT80,CEBPB,RASAL2,PTGS2,THBS2,THBS1,STK3,C3,STIP1,APOE,S100A10,PRRX1,GDF15,STAT1,CBX3,FN1,TNFRSF10B,OSGIN2,COL1A1,TPX2,BMP1,COL1A2,BHLHE40,COL5A2,ITGBL1,CD9,GRINA,PHF19
1029	NR3C2	891.7	ARCHS4 Coexpression,1295;Enrichr Queries,1217;GTEx Coexpression,163	FN1,PTGS2,THBS1,COL1A1,PRPF4,GM2A,RUVBL1,BHLHE40,EPHB2,COLGALT1,CD44,SNRPB
111	NR4A1	193.5	ARCHS4 Coexpression,92;Enrichr Queries,107;ReMap ChIP-seq,78;GTEx Coexpression,497	IFITM3,CXCL8,HSP90AB1,SPARC,CSE1L,SERPINE1,TREM2,CXCL1,MKI67,CKS1B,ICAM1,EDNRA,LGALS1,CLEC5A,ENC1,PMEPA1,TIMP1,LBR,TGM2,TGIF1,FCER1G,TNFRSF12A,PGF,VCAN,PKM,COL4A2,COL4A1,KIF2C,ITGA5,CD44,MCM2,LAMA5,KRT80,CEBPB,RASAL2,PTGS2,THBS1,C3,STIP1,SERPINH1,SPP1,IGFBP7,APOE,S100A10,MSR1,CBX3,GDF15,LIF,FN1,INHBA,PLXDC2,COL1A1,COL3A1,COL1A2,BHLHE40,ZYX,CD9,GRINA,PHF19
487	NR4A2	535.8	Literature ChIP-seq,152;ARCHS4 Coexpression,384;Enrichr Queries,204;GTEx Coexpression,1403	IFITM3,IFITM1,CEBPB,CXCL8,SERPINE1,CXCL1,TREM2,PTGS2,THBS1,ICAM1,C3,GPNMB,ENC1,SPP1,PMEPA1,TIMP1,S100A10,TGM2,FCER1G,TNFRSF12A,GDF15,STAT1,FN1,LIF,INHBA,PLXDC2,TSN,COL1A1,VCAN,BHLHE40,CD9,CD44,MCM2
190	NR4A3	268.7	ARCHS4 Coexpression,111;Enrichr Queries,224;GTEx Coexpression,471	CEBPB,CXCL8,SERPINE1,TNFAIP2,CXCL1,TREM2,PTGS2,THBS1,ICAM1,C3,EDNRA,GPNMB,PLAU,ENC1,SPP1,PMEPA1,TIMP1,APOE,TGM2,TGIF1,MSR1,FCER1G,TNFRSF12A,GDF15,STAT1,SPHK1,LIF,FN1,ATP1B3,INHBA,PLXDC2,COL1A1,VCAN,BHLHE40,FSCN1,CD44
359	NR5A1	434.0	ARCHS4 Coexpression,437;Enrichr Queries,159;GTEx Coexpression,706	TOP2A,FKBP10,CEBPB,HSP90AB1,RTKN,MCM7,FOXM1,YBX3,THBS1,C3,STIP1,LGALS1,SERPINH1,MYBL2,APOE,CTSB,TGM2,TGIF1,GDF15,STAT1,FN1,ETV4,PGF,COL1A1,PKM,COL4A2,BHLHE40,ZYX,FSCN1,CD9,S100A9,CD44,GRINA,LY6E
590	NR5A2	613.8	ARCHS4 Coexpression,834;Enrichr Queries,493;ReMap ChIP-seq,248;GTEx Coexpression,880	FKBP10,KRT80,CXCL8,CRABP2,COL12A1,SERPINE1,LAMC2,PTGS2,THBS1,CLDN1,ICAM1,C3,PLAU,ENC1,PMEPA1,S100A10,TGM2,IL32,GDF15,STAT1,FN1,LIF,CDC6,SULF2,BMP1,PKM,BHLHE40,CD44
932	NR6A1	825.3	ARCHS4 Coexpression,119;Enrichr Queries,1047;GTEx Coexpression,1310	TGIF1,GINS1,HSP90AB1,GDF15,CSE1L,FN1,KLHL23,CDC6,THBS1,CKS1B,SLCO3A1,PODXL,BHLHE40,CHEK1,MFAP2,BIRC5,MYBL2,DTL,BUB1,MAD2L1
570	NRF1	600.4	ARCHS4 Coexpression,781;ENCODE ChIP-seq,102;Enrichr Queries,579;ReMap ChIP-seq,270;GTEx Coexpression,1270	TOP2A,LAMA5,CEBPB,HSP90AB1,IFITM2,MCM7,CSE1L,LPCAT1,FOXM1,THBS1,ICAM1,CKS1B,CDC20,FGD6,GM2A,PMEPA1,MYBL2,ECT2,SKP2,FAM83D,LBR,BUB1,PDLIM7,TGIF1,TNFRSF12A,STAT1,KIF23,CDC25B,TPX2,PKM,BHLHE40,MCM4,CD9,KIF2C,DTL,CD44,GRINA,DGKH
1391	NRL	1140.0	ARCHS4 Coexpression,1013;Enrichr Queries,1035;GTEx Coexpression,1373	COL1A1,GDF15,STAT1,BHLHE40,MYBL2,THBS1,CD44,PGF,GRINA
807	OLIG1	752.7	ARCHS4 Coexpression,308;Enrichr Queries,440;GTEx Coexpression,1510	IFITM3,CEBPB,SPARC,RTKN,GDF15,THY1,PLA2G7,SULF2,VCAN,LGALS1,RAB31,ENC1,BHLHE40,FSCN1,CD9,APOE,S100A9,CD44,S100A10,LY6E
790	OLIG2	742.5	Literature ChIP-seq,56;ARCHS4 Coexpression,544;Enrichr Queries,838;GTEx Coexpression,1532	LAMA5,CEBPB,RTKN,SPARC,IFITM2,HSP90AB1,MCM7,PTGS2,THBS1,YBX3,STIP1,LGALS1,PLAU,NT5DC2,ENC1,SERPINH1,EPHB2,ECT2,TGIF1,GDF15,ACTN1,FN1,ETV4,SULF2,CDC25B,COL1A1,VCAN,RAB31,BMP1,PKM,COL4A1,BHLHE40,COL5A2,MFAP2,FSCN1,CD9,BIRC5,CD44,DGKH
1434	OLIG3	1177.0	ARCHS4 Coexpression,1213;Enrichr Queries,1363;GTEx Coexpression,956	VCAN,TRIM29,BHLHE40,KLHL23
910	ONECUT1	807.0	ARCHS4 Coexpression,651;Enrichr Queries,1218;ReMap ChIP-seq,182;GTEx Coexpression,1177	TGIF1,CEBPB,RTKN,MMP7,GDF15,CBX3,COL12A1,CXCL1,INHBA,CLDN1,THBS1,C3,PRPF4,SRPX2,VSNL1,COL5A2,BHLHE40,NOX4,LBR,TGM2
1325	ONECUT2	1082.0	ARCHS4 Coexpression,1377;Enrichr Queries,787;GTEx Coexpression,1081	GDF15,COL12A1,FN1,LAMC2,INHBA,MKI67,THBS1,COL1A1,VCAN,ENC1,BHLHE40,PMEPA1
1545	ONECUT3	1300.0	ARCHS4 Coexpression,1565;Enrichr Queries,1166;GTEx Coexpression,1169	COL5A1,PRRX1,GDF15,BHLHE40,EPHB2,SULF2
19	OSR1	34.5	ARCHS4 Coexpression,17;GTEx Coexpression,52	FKBP10,CEMIP,SPARC,ITGB5,COL12A1,THY1,THBS2,ANTXR1,NID2,LGALS1,SERPINH1,PMEPA1,IGFBP7,PDLIM7,CTHRC1,PRRX1,ACTN1,BGN,FN1,PCOLCE,SULF1,OSMR,ASPN,COL1A1,RCN3,GREM1,VCAN,COL3A1,BMP1,COL1A2,COL4A2,COL5A1,MFAP2,COL5A2,CDH11,NOX4,ITGBL1,COL6A3,FBN1
36	OSR2	70.67	ARCHS4 Coexpression,21;Enrichr Queries,49;GTEx Coexpression,142	TOP2A,IFITM3,FKBP10,IFITM1,SPARC,COL12A1,SERPINE1,ANTXR1,AQP1,EDNRA,LGALS1,PLAU,PMEPA1,CPXM1,TGM2,BGN,PCOLCE,OSMR,ASPN,GREM1,RCN3,VCAN,COL4A2,COL4A1,CDH11,COL6A3,CEMIP,CRABP2,TNFRSF11B,THY1,PTGS2,THBS2,NID2,THBS1,STK3,C3,GPNMB,SERPINH1,PDLIM7,PRRX1,GDF15,FN1,INHBA,SULF1,SULF2,COL1A1,COL3A1,COL1A2,BMP1,COL5A1,MFAP2,BHLHE40,ITGBL1,FBN1
1581	OTP	1347.0	ARCHS4 Coexpression,1323;Enrichr Queries,1319;GTEx Coexpression,1400	TGIF1,GDF15,BHLHE40
841	OTX1	769.7	ARCHS4 Coexpression,930;Enrichr Queries,1033;GTEx Coexpression,346	KRT80,GDF15,KLHL23,CLDN1,ETV4,THBS1,COL1A1,VCAN,TRIM29,ENC1,BHLHE40,BIRC5,EPHB2,CD44
646	OTX2	645.3	ARCHS4 Coexpression,345;Enrichr Queries,830;ReMap ChIP-seq,144;GTEx Coexpression,1262	IFITM1,CRABP2,COL11A1,CXCL1,RASAL2,PLA2G7,NID2,CKS1B,PODXL,ENC1,CHEK1,IGFBP7,APOE,ECT2,SKP2,ADAMTS9,S100A10,TGIF1,ANGPT2,KIF23,OSGIN2,CDC6,SULF1,ETV4,TGFBR1,COL1A1,COL4A2,BHLHE40,MFAP2,NOX4,MAD2L1
401	OVOL1	467.3	ARCHS4 Coexpression,379;Enrichr Queries,363;GTEx Coexpression,660	NOTCH3,KRT80,CEBPB,CXCL8,CRABP2,GDF15,STAT1,SERPINE1,LIF,CXCL1,LAMC2,PTGS2,CLDN1,THBS1,PGF,ICAM1,COL1A1,GJB2,CDH3,GPNMB,TRIM29,PLAU,BHLHE40
677	OVOL2	669.8	ARCHS4 Coexpression,858;Enrichr Queries,905;ReMap ChIP-seq,295;GTEx Coexpression,621	KRT80,IFITM1,CEBPB,GDF15,LAMC2,THBS1,PGF,COL1A1,TRIM29,PLAU,LIPG,BHLHE40,PMEPA1,APOE
1396	OVOL3	1145.0	ARCHS4 Coexpression,1037;GTEx Coexpression,1253	VCAN
21	PA2G4	38.0	ARCHS4 Coexpression,32;GTEx Coexpression,44	HSP90AB1,MCM7,CSE1L,CSTF2,MKI67,FOXM1,CKS1B,CDC20,STIP1,EXO1,CHEK1,RUVBL1,RRS1,MYBL2,BUB1,FANCI,UBE2C,CBX3,CDC6,TPX2,PRPF4,MRTO4,BIRC5,MCM4,KIF2C,TRIP13,DTL,MAD2L1,SNRPB,MCM2,PHF19
796	PATZ1	745.3	ARCHS4 Coexpression,884;Enrichr Queries,679;GTEx Coexpression,673	TOP2A,TGIF1,CEBPB,MCM7,GDF15,STAT1,MKI67,ETV4,THBS1,SULF2,PODXL,NT5DC2,LIPG,ENC1,BHLHE40,FSCN1,CD44
1236	PAX1	1019.0	ARCHS4 Coexpression,1056;Enrichr Queries,1152;GTEx Coexpression,849	GREM1,CRABP2,PRRX1,BHLHE40,FN1,CD9,OSGIN2,SULF1
1187	PAX2	988.3	ARCHS4 Coexpression,1255;Enrichr Queries,1274;GTEx Coexpression,436	COL1A1,TGIF1,GDF15,PODXL,BHLHE40,SPP1,CPXM1
954	PAX3	839.7	ARCHS4 Coexpression,1153;Enrichr Queries,724;GTEx Coexpression,642	PRRX1,FN1,SULF1,THBS2,JPH1,YBX3,THBS1,COL1A1,GREM1,COL3A1,COL1A2,COL5A2,BHLHE40,CDH11,FBN1
1466	PAX4	1203.0	ARCHS4 Coexpression,1464;Enrichr Queries,1234;GTEx Coexpression,912	STAT1,SERPINE1,BHLHE40,EPHB2,PTGS2,FOXM1
519	PAX5	564.6	ARCHS4 Coexpression,1369;ENCODE ChIP-seq,46;Enrichr Queries,1000;ReMap ChIP-seq,271;GTEx Coexpression,137	TMEM185B,HSP90AB1,MCM7,LPCAT1,TNFAIP2,MKI67,PTGS2,THBS1,CLDN1,ICAM1,EXO1,MYBL2,BUB1,PDLIM7,STAT1,FN1,CDC25B,COL1A1,RAB31,BHLHE40,FSCN1,DTL,CD44,MAD2L1,MCM2,GRINA,PHF19
816	PAX6	758.0	Literature ChIP-seq,99;ARCHS4 Coexpression,1156;Enrichr Queries,1105;ReMap ChIP-seq,163;GTEx Coexpression,1267	SPARC,SERPINE1,COL12A1,LPCAT1,PTGS2,THBS1,STK3,LGALS1,PLAU,NT5DC2,ENC1,PMEPA1,ECT2,PDLIM7,TGM2,TNFRSF12A,PRRX1,GDF15,CBX3,STAT1,LIF,FN1,CDC6,COL1A1,MMP11,VCAN,GJB2,PKM,FAP,SLCO3A1,BHLHE40,KIF2C,TRIP13
896	PAX7	803.0	ARCHS4 Coexpression,677;Enrichr Queries,1163;GTEx Coexpression,569	TEAD4,COL4A2,PRRX1,BHLHE40,CDH11,MFAP2,KLHL23,EPHB2,JPH1,THBS1,STK3
205	PAX8	284.5	ARCHS4 Coexpression,232;Enrichr Queries,338;ReMap ChIP-seq,235;GTEx Coexpression,333	LAMA5,CEBPB,SERPINE1,LAMC2,PTGS2,LRP8,THBS1,NID2,ICAM1,C3,GPNMB,PLAU,LIPG,PMEPA1,IGFBP7,APOE,EPHB2,ADAMTS9,PDLIM7,CTSB,TGM2,PRRX1,GDF15,STAT1,FN1,ATP1B3,ETV4,PGF,SULF2,CDC25B,COL1A1,COL3A1,VCAN,COL5A1,COL4A2,BHLHE40,KIF2C,FXYD5,CD44
330	PAX9	404.0	ARCHS4 Coexpression,468;Enrichr Queries,436;GTEx Coexpression,308	TGIF1,CRABP2,PRRX1,GDF15,CSTF2,COL12A1,FN1,LAMC2,INHBA,PTGS2,THBS2,THBS1,SULF2,COL1A1,GREM1,GJB2,VCAN,CDH3,COL5A1,TRIM29,BHLHE40,CD9,S100A10,FBN1
351	PBX1	424.8	Literature ChIP-seq,151;ARCHS4 Coexpression,879;Enrichr Queries,444;GTEx Coexpression,225	TOP2A,IFITM1,SPARC,LAMC2,RASAL2,THBS1,JPH1,THBS4,STIP1,ESM1,EXO1,ENC1,RUVBL1,PMEPA1,COL10A1,LBR,BUB1,PDLIM7,S100A10,TEAD4,ACTN1,FN1,KLHL23,SULF1,PLXDC2,SULF2,COL1A1,COL3A1,VCAN,BMP1,COL5A1,COL4A2,COL4A1,COL5A2,BHLHE40,CDH11,ZYX,CD9,FBN1,SNRPB
664	PBX2	657.5	ARCHS4 Coexpression,1193;Enrichr Queries,561;ReMap ChIP-seq,136;GTEx Coexpression,740	CEBPB,HSP90AB1,CRABP2,MCM7,TNFAIP2,MKI67,THBS1,ICAM1,CKS1B,C3,STIP1,LGALS1,PLAU,TOP1MT,SERPINH1,PDLIM7,TGM2,CTSB,TNFRSF12A,STAT1,ACTN1,PCOLCE,CDC25B,PKM,BHLHE40,ZYX,FSCN1,ITGA5,CD44
392	PBX3	458.6	ARCHS4 Coexpression,860;ENCODE ChIP-seq,68;Enrichr Queries,447;ReMap ChIP-seq,128;GTEx Coexpression,790	TOP2A,IFITM3,HSP90AB1,SPARC,CXCL8,MCM7,SERPINE1,MKI67,ICAM1,CKS1B,LGALS1,ENC1,RUVBL1,PMEPA1,TIMP1,EPHB2,TGM2,ACTN1,MMP3,OSMR,VCAN,PKM,RAB31,FSCN1,CD44,SNRPB,MCM2,LAMA5,CEBPB,IFI6,RASAL2,THBS2,THBS1,C3,IGFBP7,PDLIM7,CBX3,STAT1,UBE2C,FN1,TNFRSF10B,KLHL23,INHBA,SULF2,COL1A1,COL5A1,FAP,SLCO3A1,BHLHE40,COL5A2,MFAP2,PHF19,FBN1
606	PBX4	624.0	ARCHS4 Coexpression,1268;Enrichr Queries,141;GTEx Coexpression,463	IFITM3,IFITM1,CEBPB,CXCL8,SERPINE1,TNFAIP2,LAMC2,MKI67,PTGS2,LRP8,THBS1,ICAM1,C3,LGALS1,LIPG,PMEPA1,MYBL2,TIMP1,EPHB2,CTSB,S100A10,GDF15,STAT1,SPHK1,FN1,PGF,COL1A1,VCAN,COL4A2,COL5A1,BHLHE40,FSCN1,FXYD5,CD44,LY6E
197	PCGF2	275.0	ARCHS4 Coexpression,291;ReMap ChIP-seq,259	IL32,FKBP10,LAMA5,TNFRSF12A,LPCAT1,PLXDC2,FOXM1,PLA2G7,JPH1,GJB2,VCAN,BMP1,VSNL1,PODXL,NT5DC2,SERPINH1,FSCN1
354	PCGF6	430.7	ARCHS4 Coexpression,93;Enrichr Queries,258;GTEx Coexpression,941	TOP2A,MCM7,CSE1L,MKI67,FOXM1,CKS1B,CDC20,EXO1,CHEK1,RRS1,MYBL2,SKP2,ECT2,LBR,GINS1,FANCI,GDF15,UBE2C,KIF23,CDC6,PGF,TPX2,BHLHE40,BIRC5,MCM4,TRIP13,DTL,MAD2L1,GRINA,SNRPB
843	PDX1	770.4	Literature ChIP-seq,124;ARCHS4 Coexpression,1149;Enrichr Queries,1210;ReMap ChIP-seq,242;GTEx Coexpression,1127	KRT80,FCER1G,HSP90AB1,MCM7,PRRX1,STAT1,GDF15,LAMC2,CDC6,FOXM1,CLDN1,CKS1B,COL1A1,TPX2,STIP1,FGD6,PKM,ENC1,BHLHE40,MCM4,LY6E
1513	PEG3	1252.0	ARCHS4 Coexpression,1045;GTEx Coexpression,1458	VSNL1
117	PGR	203.5	ARCHS4 Coexpression,204;Enrichr Queries,448;ReMap ChIP-seq,97;GTEx Coexpression,65	TOP2A,COL12A1,SERPINE1,LPCAT1,ANTXR1,CKS1B,EDNRA,PMEPA1,CPXM1,ADAMTS9,TGM2,TNFRSF12A,ACTN1,KIF23,ASPN,CDC25B,SFRP4,MMP11,VCAN,CDH11,BIRC5,CD44,LAMA5,CEBPB,KRT80,CRABP2,PTGS2,THBS2,THBS1,STK3,ECT2,PDLIM7,S100A10,PRRX1,GDF15,FN1,INHBA,SULF1,SULF2,COL1A1,TPX2,COL3A1,COL1A2,COL5A1,FAP,MFAP2,BHLHE40,CD9,GRINA
1622	PHF1	1443.0	ARCHS4 Coexpression,1471;GTEx Coexpression,1415
1139	PHF20	961.0	ARCHS4 Coexpression,966;Enrichr Queries,1352;GTEx Coexpression,565	PKM,BHLHE40,JPH1,YBX3,CD44,GRINA
946	PHF21A	835.7	ARCHS4 Coexpression,659;Enrichr Queries,1253;GTEx Coexpression,595	VCAN,IFITM2,FCER1G,STAT1,BHLHE40,ZYX,THBS1,S100A9,CD44
698	PHOX2A	681.0	ARCHS4 Coexpression,243;Enrichr Queries,1096;GTEx Coexpression,704	CEBPB,PRRX1,GDF15,CBX3,PCOLCE,FOXM1,THBS1,ANTXR1,COL1A1,LGALS1,NT5DC2,BHLHE40,FSCN1,ADAMTS9
624	PHOX2B	633.7	ARCHS4 Coexpression,386;Enrichr Queries,1276;GTEx Coexpression,239	PRRX1,CBX3,ACTN1,KLHL23,PCOLCE,ANTXR1,COL1A1,NT5DC2,BHLHE40,CDH11,FSCN1,FAM83D,LBR,PDLIM7
1322	PIN1	1082.0	ARCHS4 Coexpression,1147;GTEx Coexpression,1016	SNRPB
175	PITX1	261.3	ARCHS4 Coexpression,381;Enrichr Queries,86;GTEx Coexpression,317	TOP2A,LAMA5,CEBPB,CRABP2,CSTF2,COL12A1,SERPINE1,LAMC2,MKI67,PTGS2,FOXM1,THBS1,CDC20,PLAU,TRIM29,PMEPA1,MYBL2,PDLIM7,S100A10,CTHRC1,GDF15,STAT1,UBE2C,ACTN1,FN1,INHBA,COL1A1,GJB2,COL3A1,VCAN,COL1A2,COL5A1,COL5A2,BHLHE40,CDH11,FSCN1,BIRC5,TRIP13,CD44
276	PITX2	358.0	ARCHS4 Coexpression,192;Enrichr Queries,227;GTEx Coexpression,655	SPARC,COL12A1,SERPINE1,LAMC2,PTGS2,JPH1,YBX3,THBS1,PDPN,SERPINH1,PMEPA1,SKP2,TGM2,PRRX1,GDF15,FN1,SULF1,SULF2,COL1A1,GREM1,COL3A1,VCAN,COL1A2,COL4A2,COL5A1,COL4A1,COL5A2,BHLHE40,CDH11,MFAP2,COL6A3,FBN1
827	PITX3	763.3	ARCHS4 Coexpression,624;Enrichr Queries,1157;GTEx Coexpression,509	TEAD4,COL1A1,PRRX1,GDF15,SPHK1,SERPINE1,BHLHE40,JPH1,YBX3,ADAMTS9
944	PKNOX1	833.3	ARCHS4 Coexpression,1428;Enrichr Queries,805;ReMap ChIP-seq,145;GTEx Coexpression,955	IFITM3,CEBPB,MCM7,IFI6,LRP8,THBS1,ICAM1,CKS1B,C3,FGD6,TOP1MT,PMEPA1,PDLIM7,CTSB,TGM2,TGIF1,TNFRSF12A,GDF15,STAT1,ACTN1,PGF,SULF2,RCN3,BHLHE40,FSCN1,CD9,FXYD5
745	PKNOX2	711.7	ARCHS4 Coexpression,1232;Enrichr Queries,405;GTEx Coexpression,498	SPARC,PRRX1,COL12A1,FN1,SULF1,PLXDC2,THBS2,THBS1,PLA2G7,SULF2,COL1A1,COL3A1,VCAN,COL1A2,VSNL1,COL4A2,COL5A1,COL4A1,ENC1,BHLHE40,CDH11,PMEPA1,FBN1
642	PLAG1	642.3	ARCHS4 Coexpression,1110;Enrichr Queries,710;GTEx Coexpression,107	FKBP10,STAT1,SERPINE1,FN1,PCOLCE,INHBA,PTGS2,NID2,THBS1,PGF,VCAN,COL1A2,FAP,COL5A1,CDH11,BHLHE40,MFAP2,COL6A3,PMEPA1,SKP2,CD44,FBN1
152	PLAGL1	241.7	ARCHS4 Coexpression,294;Enrichr Queries,148;GTEx Coexpression,283	IFITM3,FKBP10,SPARC,ITGB5,COL12A1,SERPINE1,MKI67,PTGS2,ANTXR1,THBS1,NID2,LGALS1,SERPINH1,PMEPA1,IGFBP7,CPXM1,TIMP1,TGM2,FN1,BGN,PLXDC2,SULF1,SULF2,COL1A1,COL3A1,VCAN,COL1A2,COL4A2,COL5A1,FAP,COL4A1,MFAP2,COL5A2,BHLHE40,CDH11,COL6A3,CD44,FBN1
712	PLAGL2	688.7	ARCHS4 Coexpression,1180;Enrichr Queries,568;GTEx Coexpression,318	GINS1,FANCI,CEBPB,GDF15,STAT1,ACTN1,LIF,TNFAIP2,MKI67,PTGS2,THBS1,ICAM1,VCAN,PKM,BHLHE40,ZYX,KIF2C,NEK2,MYBL2,CD44,S100A10,TGM2
82	PLSCR1	145.5	ARCHS4 Coexpression,162;GTEx Coexpression,129	IFITM3,IFITM1,FCER1G,CXCL8,STAT1,IFI6,TNFAIP2,PTPN12,OSMR,PTGS2,ICAM1,FXYD5,COLGALT1,ADAMTS9,LY6E
1160	POGK	969.3	ARCHS4 Coexpression,1509;Enrichr Queries,680;GTEx Coexpression,719	TOP2A,CEBPB,RTKN,GDF15,STAT1,ACTN1,FN1,LRP8,THBS1,VCAN,LGALS1,BHLHE40,LBR,CD44,S100A10
1561	POU1F1	1320.0	ARCHS4 Coexpression,1594;Enrichr Queries,982;GTEx Coexpression,1384	CEBPB,STAT1,COL11A1,SERPINE1,BHLHE40,PTGS2,FOXM1,S100A9,THBS1
950	POU2AF1	837.5	ARCHS4 Coexpression,1537;GTEx Coexpression,138	STAT1,EXO1,MYBL2,MKI67,DTL,BUB1,MAD2L1,MCM2
767	POU2F1	723.3	ARCHS4 Coexpression,302;Enrichr Queries,1255;ReMap ChIP-seq,278;GTEx Coexpression,1058	IFITM3,TEAD4,GINS1,MSR1,CEBPB,STAT1,PCOLCE,KLHL23,OSMR,PTGS2,MKI67,TSN,LGALS1,PODXL,BHLHE40,CHEK1,KIF2C,DTL,LBR,S100A10
419	POU2F2	482.2	ARCHS4 Coexpression,1192;ENCODE ChIP-seq,100;Enrichr Queries,428;ReMap ChIP-seq,113;GTEx Coexpression,578	IFITM3,IFITM1,CEBPB,IFITM2,HSP90AB1,MCM7,SERPINE1,TNFAIP2,IFI6,CXCL1,PTGS2,THBS1,YBX3,ICAM1,CKS1B,STK3,C3,CDC20,LGALS1,PLAU,MYBL2,APOE,FAM83D,PDLIM7,CTSB,TGM2,FCER1G,GDF15,STAT1,CBX3,LIF,COL1A1,PRPF4,VCAN,BHLHE40,MRTO4,FSCN1,BIRC5,CD44,MCM2,PHF19
1004	POU2F3	872.7	ARCHS4 Coexpression,1608;Enrichr Queries,592;GTEx Coexpression,418	KRT80,CRABP2,GDF15,SERPINE1,FN1,LAMC2,PTGS2,CLDN1,ETV4,THBS1,COL1A1,GJB2,COL5A1,TRIM29,BHLHE40,TGM2
395	POU3F1	465.0	Literature ChIP-seq,74;ARCHS4 Coexpression,662;Enrichr Queries,664;GTEx Coexpression,460	TMEM185B,NOTCH3,LAMA5,KRT80,RTKN,HSP90AB1,COL11A1,LAMC2,PTGS2,CLDN1,THBS1,DUSP14,CDH3,GM2A,TRIM29,PLAU,NT5DC2,ENC1,LIPG,RRS1,PMEPA1,EPHB2,FCER1G,PRRX1,GDF15,ACTN1,RARRES1,KLHL23,OSMR,ETV4,PGF,TSN,SULF2,COL1A1,PKM,SLCO3A1,COL5A1,BHLHE40,CDH11,FSCN1,KIF2C,CD44,PHF19
1069	POU3F2	921.5	Literature ChIP-seq,71;ARCHS4 Coexpression,939;Enrichr Queries,1104;GTEx Coexpression,1572	COL11A1,RASAL2,PTGS2,THBS1,LRP8,YBX3,THBS4,ESM1,ENC1,CHEK1,SPP1,COL10A1,EPHB2,ECT2,FANCI,MMP7,PRRX1,FN1,KIF23,KLHL23,SULF1,ASPN,VCAN,COL3A1,COL1A2,FAP,BHLHE40,CDH11,COL5A2,MAD2L1
1617	POU3F3	1419.0	ARCHS4 Coexpression,1530;Enrichr Queries,1213;GTEx Coexpression,1513	VCAN,PRRX1,ENC1,BHLHE40,CDH11
1074	POU3F4	927.3	ARCHS4 Coexpression,869;Enrichr Queries,1126;GTEx Coexpression,787	VCAN,TMEM158,COL11A1,BHLHE40,CDH11,KLHL23,INHBA,MKI67,SULF1,EPHB2
844	POU4F1	771.0	ARCHS4 Coexpression,848;Enrichr Queries,1277;GTEx Coexpression,188	FANCI,VCAN,COL1A2,NT5DC2,BHLHE40,CDH11,MYBL2,MKI67,YBX3,DTL,BUB1,MCM2
1046	POU4F2	903.0	ARCHS4 Coexpression,846;Enrichr Queries,1270;ReMap ChIP-seq,255;GTEx Coexpression,1241	TOP2A,NOTCH3,RTKN,MCM7,PRRX1,GDF15,GGH,COL1A1,VCAN,EDNRA,FGD6,COL4A2,BHLHE40,RRS1,NEK2,EPHB2,DTL
744	POU4F3	711.3	ARCHS4 Coexpression,663;Enrichr Queries,1386;GTEx Coexpression,85	NOTCH3,ITGB5,PRRX1,RASAL2,PLXDC2,ANTXR1,TPX2,NT5DC2,BHLHE40,NOX4,PMEPA1,IGFBP7,MYBL2,ITGA5
189	POU5F1	268.2	Literature ChIP-seq,39;ARCHS4 Coexpression,87;Enrichr Queries,302;ReMap ChIP-seq,160;GTEx Coexpression,753	IFITM3,TOP2A,FKBP10,IFITM1,IFITM2,RTKN,HSP90AB1,MCM7,CSE1L,SERPINE1,LPCAT1,LAMC2,FOXM1,CKS1B,ICAM1,CDC20,PLAU,CHEK1,MYBL2,NEK2,TEAD4,TGIF1,TNFRSF12A,ETV4,CDC25B,RCN3,VCAN,FSCN1,BIRC5,MCM4,CD44,CEBPB,CRABP2,THY1,THBS2,STK3,PODXL,NT5DC2,PDPN,SERPINH1,APOE,BUB1,IL32,GINS1,GDF15,STAT1,FN1,CDC6,SULF2,COL1A1,BHLHE40,CD9
903	POU5F1B	804.0	ARCHS4 Coexpression,857;GTEx Coexpression,751	MFAP2,CD44,CKS1B
1618	POU5F2	1420.0	ARCHS4 Coexpression,1487;GTEx Coexpression,1352
1506	POU6F1	1244.0	ARCHS4 Coexpression,1616;Enrichr Queries,1070;GTEx Coexpression,1046	COL1A1,COL5A1,GDF15,BHLHE40,FSCN1,PMEPA1,THBS1,TGM2
1233	POU6F2	1018.0	ARCHS4 Coexpression,1195;Enrichr Queries,1346;GTEx Coexpression,513	PKM,VSNL1,COL11A1,ENC1,SULF1
1473	PPARA	1209.0	ARCHS4 Coexpression,1511;Enrichr Queries,729;GTEx Coexpression,1387	CEBPB,GDF15,STAT1,SERPINE1,FN1,THBS1,ICAM1,C3,COL1A1,BHLHE40,APOE,CD44,TGM2
123	PPARD	212.3	Literature ChIP-seq,30;ARCHS4 Coexpression,207;Enrichr Queries,301;GTEx Coexpression,311	CEBPB,CRABP2,SERPINE1,THY1,PTGS2,THBS2,THBS1,ICAM1,PLAU,LIPG,PMEPA1,APOE,CTSB,TGM2,FCER1G,GDF15,STAT1,ACTN1,SPHK1,FN1,PCOLCE,PGF,SULF2,COL1A1,GJB2,RAB31,VSNL1,COL4A1,BHLHE40,MFAP2,ZYX,FSCN1,CD9,ITGA5,TRIP13,CD44,GRINA
212	PPARG	294.2	Literature ChIP-seq,20;ARCHS4 Coexpression,725;Enrichr Queries,201;ReMap ChIP-seq,31;GTEx Coexpression,494	TOP2A,FKBP10,CXCL8,SPARC,IFITM2,SERPINE1,COL12A1,CXCL1,LAMC2,YBX3,CKS1B,ICAM1,CDC20,EDNRA,ESM1,LGALS1,PLAU,ENC1,PMEPA1,NEK2,TIMP1,LBR,TGM2,CTSB,TEAD4,TGIF1,TNFRSF12A,ATP1B3,RCN3,RAB31,PKM,COL4A2,COL4A1,CDH11,FSCN1,BIRC5,DTL,CD44,LY6E,NOTCH3,CEBPB,KRT80,PTGS2,THBS2,THBS1,C3,SRPX2,FGD6,GPNMB,SERPINH1,SPP1,IGFBP7,APOE,S100A10,GINS1,MSR1,ANGPT2,PRRX1,GDF15,STAT1,CBX3,UBE2C,RARRES1,FN1,TNFRSF10B,CDC6,…
288	PRDM1	368.6	ARCHS4 Coexpression,1275;ENCODE ChIP-seq,30;Enrichr Queries,163;ReMap ChIP-seq,51;GTEx Coexpression,324	IFITM3,FKBP10,IFITM1,CXCL8,SERPINE1,TNFAIP2,CXCL1,MKI67,CLDN1,ANTXR1,AQP1,ICAM1,CKS1B,LGALS1,CDH3,PLAU,LIPG,ENC1,PMEPA1,TIMP1,COLGALT1,TGM2,TNFRSF12A,VCAN,PKM,COL4A1,ITGA5,S100A9,DTL,CD44,KRT80,CEBPB,CRABP2,RASAL2,PTGS2,THBS1,THBS4,C3,STIP1,IGFBP7,ECT2,PDLIM7,S100A10,IL32,GDF15,STAT1,LIF,FN1,TNFRSF10B,KLHL23,CDC6,INHBA,SULF2,COL1A1,GJB2,COL5A1,BHLHE40,ITGBL1,CD9,FBN1
1501	PRDM10	1241.0	ARCHS4 Coexpression,1505;Enrichr Queries,1250;GTEx Coexpression,968	BHLHE40,MKI67,ECT2,JPH1,LRP8,THBS1
1384	PRDM12	1134.0	ARCHS4 Coexpression,1231;Enrichr Queries,1170;GTEx Coexpression,1001	GREM1,COL5A1,PRRX1,GDF15,BHLHE40,SKP2,THBS1
649	PRDM13	649.0	ARCHS4 Coexpression,485;Enrichr Queries,1369;GTEx Coexpression,93	MCM7,STAT1,CBX3,GDF15,MKI67,SLCO3A1,EXO1,CHEK1,BHLHE40,MYBL2,TRIP13,DTL,BUB1,MAD2L1,MCM2
476	PRDM14	527.8	Literature ChIP-seq,43;ARCHS4 Coexpression,106;Enrichr Queries,778;ReMap ChIP-seq,268;GTEx Coexpression,1444	FKBP10,IFITM1,HSP90AB1,SPARC,CSE1L,TNFAIP2,LAMC2,YBX3,CKS1B,CDC20,CHEK1,ENC1,MYBL2,TIMP1,COLGALT1,LBR,ADAMTS9,TEAD4,TGIF1,TNFRSF12A,ETV4,VCAN,FSCN1,ITGA5,LAMA5,NOTCH3,CRABP2,IFI6,THBS2,THBS1,PODXL,PDPN,SPP1,BUB1,PDLIM7,GINS1,PRRX1,CBX3,RARRES1,FN1,LIF,KLHL23,CDC6,SULF1,SULF2,MFAP2,BHLHE40,CD9,MAD2L1,GRINA
1314	PRDM15	1075.0	ARCHS4 Coexpression,1496;Enrichr Queries,1146;GTEx Coexpression,582	COL4A2,COL5A1,BHLHE40,PMEPA1,MKI67,LRP8,THBS1,SNRPB,MCM2
547	PRDM16	579.3	Literature ChIP-seq,159;ARCHS4 Coexpression,1263;Enrichr Queries,839;GTEx Coexpression,56	NOTCH3,OLFML2B,ITGB5,TNFRSF11B,THBS2,ANTXR1,THBS1,STK3,PMEPA1,IGFBP7,EPHB2,PRRX1,BGN,FN1,SULF1,PGF,ASPN,COL1A1,VCAN,COL4A2,COL5A1,COL4A1,BHLHE40,NOX4
1423	PRDM2	1168.0	ARCHS4 Coexpression,1166;Enrichr Queries,1339;GTEx Coexpression,1000	BHLHE40,CD44,MCM2,SNRPB
1464	PRDM4	1203.0	ARCHS4 Coexpression,1586;Enrichr Queries,1004;GTEx Coexpression,1019	TGIF1,CEBPB,GDF15,STAT1,BHLHE40,FN1,THBS1,CD44,PGF
374	PRDM5	446.8	Literature ChIP-seq,108;ARCHS4 Coexpression,990;Enrichr Queries,315;GTEx Coexpression,374	SPARC,MCM7,COL12A1,SERPINE1,PTGS2,ANTXR1,THBS1,STK3,PODXL,ENC1,ADAMTS9,CTSB,FN1,TNFRSF10B,GGH,OSGIN2,PTPN12,SULF1,PLXDC2,TGFBR1,SULF2,COL1A1,COL3A1,VCAN,COL1A2,COL5A1,COL4A2,COL4A1,COL5A2,BHLHE40,CDH11,ZYX,COL6A3,FBN1,GRINA,PHF19
179	PRDM6	262.7	ARCHS4 Coexpression,315;Enrichr Queries,438;GTEx Coexpression,35	ITGB5,COL12A1,TNFRSF11B,THBS2,ANTXR1,THBS1,PLA2G7,NID2,EDNRA,PMEPA1,IGFBP7,PDLIM7,PRRX1,ACTN1,FN1,BGN,SULF1,PLXDC2,ASPN,COL1A1,VCAN,COL3A1,COL1A2,COL4A2,COL5A1,COL4A1,COL5A2,CDH11,NOX4,ITGBL1,COL6A3,FBN1
484	PRDM8	535.0	ARCHS4 Coexpression,754;Enrichr Queries,584;GTEx Coexpression,267	CXCL8,ACTN1,SERPINE1,FN1,KLHL23,INHBA,PTGS2,THBS1,PGF,COL1A1,VCAN,TMEM158,COL5A1,PLAU,ENC1,BHLHE40,PMEPA1,PDLIM7,CD44,GRINA
982	PRDM9	855.7	ARCHS4 Coexpression,237;Enrichr Queries,945;GTEx Coexpression,1385	TGIF1,GINS1,FANCI,GDF15,COL12A1,MKI67,PTGS2,SULF2,C3,COL5A1,EXO1,BHLHE40,MCM4,MYBL2,LBR,DTL,TGM2
618	PREB	631.0	ARCHS4 Coexpression,626;Enrichr Queries,618;GTEx Coexpression,649	TEAD4,TOP2A,CEBPB,HSP90AB1,MCM7,STAT1,JPH1,CDC20,STIP1,LGALS1,PKM,BHLHE40,SERPINH1,MCM4,MYBL2,S100A9,S100A10,CTSB,SNRPB
164	PRMT3	250.7	ARCHS4 Coexpression,37;Enrichr Queries,173;GTEx Coexpression,542	TOP2A,HSP90AB1,MCM7,CSE1L,MKI67,LRP8,CKS1B,CDC20,STIP1,EXO1,CHEK1,RUVBL1,RRS1,ECT2,LBR,BUB1,FANCI,GINS1,UBE2C,CBX3,KIF23,CDC6,TPX2,MRTO4,BHLHE40,BIRC5,MCM4,KIF2C,TRIP13,DTL,CD44,MAD2L1
1452	PROP1	1193.0	ARCHS4 Coexpression,1433;Enrichr Queries,829;GTEx Coexpression,1317	COL3A1,CEBPB,COL5A1,GDF15,SERPINE1,BHLHE40,FN1,LIF,PTGS2,S100A9,AQP1
748	PROX1	715.5	ARCHS4 Coexpression,1131;Enrichr Queries,583;ReMap ChIP-seq,19;GTEx Coexpression,1129	FKBP10,LAMA5,KRT80,SERPINE1,LAMC2,PTGS2,THBS2,CLDN1,YBX3,THBS1,CKS1B,C3,ENC1,PMEPA1,LBR,S100A10,CTSB,TNFRSF12A,GDF15,ACTN1,LIF,FN1,TNFRSF10B,SULF1,CDC25B,SULF2,TPX2,VCAN,PKM,COL1A2,VSNL1,COL5A1,COL4A1,BHLHE40,CDH11,FSCN1,CD9,KIF2C,CD44,PHF19,FBN1
1094	PROX2	939.0	ARCHS4 Coexpression,1549;Enrichr Queries,694;GTEx Coexpression,574	KRT80,ANGPT2,STAT1,GDF15,SERPINE1,MKI67,PTGS2,LRP8,THBS1,PGF,C3,GPNMB,BHLHE40,PMEPA1,SKP2,CD44
1337	PRR12	1092.0	ARCHS4 Coexpression,786;Enrichr Queries,1135;GTEx Coexpression,1355	NOTCH3,LAMA5,COL4A2,BHLHE40,ZYX,FSCN1,MKI67,GRINA
2	PRRX2	3.0	ARCHS4 Coexpression,5;Enrichr Queries,3;GTEx Coexpression,1	IFITM3,FKBP10,IFITM1,OLFML2B,SPARC,ITGB5,SERPINE1,COL12A1,ANTXR1,AQP1,EDNRA,LGALS1,PLAU,PMEPA1,CPXM1,TIMP1,TGM2,TNFRSF12A,SPHK1,ACTN1,BGN,PCOLCE,OSMR,ETV4,ASPN,PGF,RCN3,GREM1,VCAN,COL4A2,COL4A1,CDH11,COL6A3,ITGA5,CD44,NOTCH3,CEMIP,CRABP2,COL11A1,TNFRSF11B,THY1,THBS2,PTGS2,NID2,THBS1,GPNMB,PDPN,SERPINH1,IGFBP7,PDLIM7,CTHRC1,PRRX1,GDF15,FN1,INHBA,SULF1,SULF2,COL1A1,COL3A1,COL1A2,BMP1,FAP,COL5A1,COL…
1592	PTF1A	1361.0	ARCHS4 Coexpression,1553;Enrichr Queries,1361;GTEx Coexpression,1170	PRRX1,BHLHE40
980	PURA	855.0	ARCHS4 Coexpression,837;GTEx Coexpression,873	VSNL1,RRS1,DGKH
1439	PURB	1182.0	ARCHS4 Coexpression,1161;GTEx Coexpression,1202	PKM
1009	PURG	874.5	ARCHS4 Coexpression,563;GTEx Coexpression,1186	ENC1,KLHL23,LRP8
513	RAG1	561.0	ARCHS4 Coexpression,836;Enrichr Queries,364;GTEx Coexpression,483	TOP2A,SERPINE1,MKI67,PTGS2,NID2,THBS1,ICAM1,C3,LGALS1,FGD6,PLAU,LIPG,BUB1,LBR,CTSB,STAT1,FN1,COL1A1,VCAN,COL1A2,COL5A1,BHLHE40,BIRC5,CD9,S100A9,CD44
184	RARA	267.4	Literature ChIP-seq,106;ARCHS4 Coexpression,382;Enrichr Queries,413;ReMap ChIP-seq,111;GTEx Coexpression,325	IFITM2,RTKN,HSP90AB1,MCM7,SERPINE1,TNFAIP2,ICAM1,DUSP14,PMEPA1,TGM2,TGIF1,FCER1G,TNFRSF12A,ACTN1,PCOLCE,ETV4,CDC25B,RCN3,PKM,FSCN1,BIRC5,S100A9,CD44,LY6E,CEBPB,CRABP2,PTGS2,THBS1,STIP1,BUB1,PDLIM7,S100A10,GDF15,CBX3,STAT1,UBE2C,FN1,TNFRSF10B,GGH,OSGIN2,CDC6,SULF2,COL1A1,BMP1,FAP,MFAP2,BHLHE40,ZYX,CD9,GRINA,PHF19
148	RARB	241.3	Literature ChIP-seq,138;ARCHS4 Coexpression,123;Enrichr Queries,343;GTEx Coexpression,361	SPARC,LPCAT1,PTGS2,THBS1,NID2,EDNRA,TRIM29,ENC1,LIPG,SPP1,PMEPA1,ADAMTS9,TGM2,ACTN1,FN1,KLHL23,PCOLCE,INHBA,PTPN12,OSGIN2,CDC6,SULF1,ETV4,SULF2,COL1A1,COL3A1,VCAN,GJB2,COL1A2,COL4A2,COL5A1,COL4A1,COL5A2,BHLHE40,CDH11,MFAP2,MCM4,KIF2C,FXYD5,DGKH,FBN1,GRINA
86	RARG	155.3	Literature ChIP-seq,3;ARCHS4 Coexpression,88;Enrichr Queries,119;GTEx Coexpression,411	IFITM3,FKBP10,IFITM1,SPARC,ITGB5,SERPINE1,TNFAIP2,CLDN1,ICAM1,DUSP14,LGALS1,CDH3,TRIM29,PLAU,PMEPA1,NEK2,EPHB2,TGM2,CTSB,TGIF1,TNFRSF12A,ACTN1,PCOLCE,ETV4,PGF,PKM,FSCN1,ITGA5,CD44,NOTCH3,LAMA5,KRT80,CEBPB,CRABP2,TNFRSF11B,PTGS2,THBS1,NID2,SERPINH1,APOE,PDLIM7,S100A10,GDF15,UBE2C,FN1,SULF1,SULF2,COL1A1,GJB2,COL5A1,BHLHE40,CD9,ITGBL1,GRINA
1109	RAX	946.0	ARCHS4 Coexpression,997;Enrichr Queries,1260;GTEx Coexpression,581	GREM1,CST2,PRRX1,BHLHE40,EPHB2,ETV4,PHF19
1512	RAX2	1250.0	ARCHS4 Coexpression,1425;Enrichr Queries,1041;GTEx Coexpression,1284	STIP1,CEBPB,PKM,GDF15,BHLHE40,IFI6,PTGS2,CTSB
912	RBAK	807.7	ARCHS4 Coexpression,538;Enrichr Queries,1289;GTEx Coexpression,596	CEBPB,SLCO3A1,GDF15,CBX3,EXO1,CSE1L,BHLHE40,SKP2,THBS1
1088	RBCK1	933.5	ARCHS4 Coexpression,270;GTEx Coexpression,1597	IFITM3,CEBPB,IFITM2,ZYX,GRINA,LY6E
336	RBPJ	411.4	Literature ChIP-seq,44;ARCHS4 Coexpression,980;Enrichr Queries,470;ReMap ChIP-seq,199;GTEx Coexpression,364	IFITM3,TOP2A,FKBP10,RTKN,HSP90AB1,CXCL8,MCM7,CSE1L,SERPINE1,LPCAT1,MKI67,ICAM1,CKS1B,DUSP14,LGALS1,GM2A,ENC1,CPXM1,COLGALT1,LBR,CTSB,TGM2,TGIF1,ACTN1,TGFBR1,CDC25B,VCAN,PKM,RAB31,COL6A3,KIF2C,ITGA5,CD44,LAMA5,CEBPB,CSTF2,IFI6,THBS1,C3,SPP1,S100A10,IL32,PRRX1,STAT1,TFPI2,FN1,LIF,GGH,KLHL23,PTPN12,TPX2,COL5A1,BHLHE40,CD9,GRINA
981	RBPJL	855.3	ARCHS4 Coexpression,1113;Enrichr Queries,404;GTEx Coexpression,1049	TGIF1,CEBPB,GDF15,COL12A1,SERPINE1,OSMR,PTGS2,THBS1,PGF,THBS4,SULF2,C3,COL1A1,VCAN,COL1A2,COL4A2,COL5A1,BHLHE40,APOE,CD44,TGM2
1576	RBSN	1341.0	ARCHS4 Coexpression,1209;GTEx Coexpression,1472	RASAL2
1219	REL	1009.0	ARCHS4 Coexpression,1546;Enrichr Queries,478;GTEx Coexpression,1002	TGIF1,CEBPB,CXCL8,STAT1,SERPINE1,FN1,TNFAIP2,CXCL1,INHBA,PTGS2,THBS1,ICAM1,C3,VCAN,PLAU,BHLHE40,CD44,TGM2,MCM2
130	RELA	219.2	Literature ChIP-seq,2;ARCHS4 Coexpression,431;ENCODE ChIP-seq,83;Enrichr Queries,282;ReMap ChIP-seq,49;GTEx Coexpression,468	IFITM3,CXCL8,HSP90AB1,SPARC,MCM7,SERPINE1,TNFAIP2,CXCL1,ICAM1,CKS1B,LGALS1,PLAU,LIPG,SKP2,LBR,CTSB,TGM2,TGIF1,ACTN1,MMP3,BGN,ATP1B3,ETV4,TSN,PKM,FSCN1,MCM4,KIF2C,ITGA5,CD44,CEBPB,PTGS2,THBS2,THBS1,STK3,C3,SERPINH1,SPP1,APOE,ECT2,PDLIM7,S100A10,IL32,GDF15,STAT1,RARRES1,TFPI2,FN1,TNFRSF10B,PTPN12,INHBA,COL1A2,BHLHE40,ZYX,CD9,ITGBL1,GRINA,PHF19
105	RELB	185.3	ARCHS4 Coexpression,217;Enrichr Queries,169;ReMap ChIP-seq,89;GTEx Coexpression,266	TMEM185B,IFITM3,FKBP10,IFITM1,CEBPB,CXCL8,SERPINE1,LPCAT1,TNFAIP2,CXCL1,PTGS2,THBS1,ICAM1,CKS1B,C3,ESM1,LGALS1,PLAU,ENC1,PMEPA1,APOE,TIMP1,TGM2,CTSB,IL32,TGIF1,FCER1G,TNFRSF12A,STAT1,GDF15,SPHK1,FN1,LIF,CDC6,INHBA,COL1A1,TPX2,PKM,BHLHE40,FSCN1,ZYX,FXYD5,CD44,SNRPB,GRINA
550	REPIN1	584.0	ARCHS4 Coexpression,1047;Enrichr Queries,333;GTEx Coexpression,372	IFITM3,LAMA5,CEBPB,HSP90AB1,MCM7,RASAL2,THBS1,LGALS1,S100A10,CTSB,TGIF1,GDF15,STAT1,ACTN1,FN1,PTPN12,PLXDC2,PKM,BHLHE40,ZYX,FSCN1,CD9,S100A9,CD44,GRINA,LY6E
376	REST	448.0	Literature ChIP-seq,129;ARCHS4 Coexpression,408;ENCODE ChIP-seq,44;Enrichr Queries,678;ReMap ChIP-seq,239;GTEx Coexpression,1190	TOP2A,HSP90AB1,SPARC,OLFML2B,MCM7,CSE1L,SERPINE1,TNFAIP2,LPCAT1,MKI67,CKS1B,CDC20,TOP1MT,PMEPA1,MYBL2,SKP2,TGM2,TGIF1,TNFRSF12A,ACTN1,BGN,PCOLCE,ATP1B3,TGFBR1,TSN,ASPN,CDC25B,VCAN,COL4A2,COL4A1,FSCN1,BIRC5,CD44,LAMA5,CEBPB,CRABP2,PTGS2,THBS2,THBS1,FGD6,SRPX2,APOE,FAM83D,BUB1,STAT1,CBX3,UBE2C,FN1,LIF,SULF2,BMP1,COL5A1,BHLHE40,CD9,PHF19,GRINA,MAD2L1
185	REXO4	267.5	ARCHS4 Coexpression,177;GTEx Coexpression,358	TEAD4,STIP1,PKM,TOP1MT,RRS1,FSCN1,MYBL2,YBX3,SNRPB,PHF19
1007	RFX1	874.0	ARCHS4 Coexpression,861;Enrichr Queries,1011;ReMap ChIP-seq,277;GTEx Coexpression,1347	FANCI,TGIF1,CEBPB,RTKN,IFITM2,MCM7,GDF15,STAT1,ACTN1,SERPINE1,KLHL23,FOXM1,CDC25B,RUVBL1,BHLHE40,ZYX,FSCN1,PDLIM7
922	RFX2	813.5	ARCHS4 Coexpression,1321;Enrichr Queries,228;ReMap ChIP-seq,229;GTEx Coexpression,1476	IFITM3,CEBPB,RTKN,MCM7,SERPINE1,MKI67,PTGS2,THBS1,ICAM1,C3,ENC1,SPP1,PMEPA1,NEK2,MYBL2,PDLIM7,FANCI,TGIF1,UBE2C,GDF15,ACTN1,SPHK1,FN1,KIF23,KLHL23,PGF,CDC25B,SULF2,COL1A1,VCAN,COL4A2,COL5A1,BHLHE40,CD9,FXYD5,ITGA5,CD44
1497	RFX3	1233.0	ARCHS4 Coexpression,1365;Enrichr Queries,1340;GTEx Coexpression,994	VCAN,ENC1,BHLHE40
1509	RFX4	1248.0	ARCHS4 Coexpression,1298;Enrichr Queries,1326;GTEx Coexpression,1121	VCAN,PRRX1,BHLHE40
274	RFX5	356.6	ARCHS4 Coexpression,910;ENCODE ChIP-seq,71;Enrichr Queries,339;ReMap ChIP-seq,202;GTEx Coexpression,261	IFITM3,TOP2A,IFITM1,RTKN,MCM7,SERPINE1,TNFAIP2,MKI67,CKS1B,ICAM1,CDC20,LGALS1,GM2A,ENC1,MYBL2,NEK2,SKP2,TGIF1,TNFRSF12A,ACTN1,PCOLCE,KIF23,TSN,CDC25B,PRPF4,PKM,MRTO4,FSCN1,KIF2C,CD44,MCM2,LY6E,SNRPB,DGKH,LAMA5,CEBPB,IFI6,TNFRSF11B,THBS1,C3,STIP1,APOE,PDLIM7,S100A10,IL32,FANCI,STAT1,GDF15,KLHL23,TPX2,BHLHE40,PHF19,MAD2L1
1479	RFX6	1216.0	ARCHS4 Coexpression,1200;Enrichr Queries,922;GTEx Coexpression,1526	COL1A1,CEMIP,VCAN,FAP,COL12A1,TFPI2,COL5A2,FN1,LAMC2,PTGS2,SULF1
1586	RFX7	1354.0	ARCHS4 Coexpression,1419;Enrichr Queries,1376;GTEx Coexpression,1266	VCAN,BHLHE40
12	RFX8	21.5	ARCHS4 Coexpression,33;GTEx Coexpression,10	FKBP10,CXCL8,SERPINE1,FOXM1,THBS2,LGALS1,EXO1,TOP1MT,CHEK1,RUVBL1,CLEC5A,TIMP1,ECT2,CTHRC1,PRRX1,TFPI2,FN1,KIF23,PCOLCE,INHBA,COL1A1,RCN3,GREM1,TPX2,COL1A2,TMEM158,BMP1,FAP,COL5A2,CDH11,COL6A3,BIRC5,ITGBL1,TRIP13,ITGA5,CD44,FBN1
1271	RHOXF1	1040.0	ARCHS4 Coexpression,1402;Enrichr Queries,614;GTEx Coexpression,1104	CEMIP,COL12A1,TFPI2,MMP3,FN1,BGN,IFI6,PTGS2,COL1A1,GJB2,ESM1,CST1,VCAN,BHLHE40,MFAP2,CTHRC1
890	RHOXF2	801.3	ARCHS4 Coexpression,305;Enrichr Queries,636;GTEx Coexpression,1463	GDF15,STAT1,CBX3,SERPINE1,FN1,THY1,ETV4,COL1A1,TPX2,BMP1,EXO1,BHLHE40,MRTO4,SERPINH1,COL6A3,IGFBP7,KIF2C,BUB1,PDLIM7,TGM2,PHF19
1533	RHOXF2B	1273.0	ARCHS4 Coexpression,1242;Enrichr Queries,1259;GTEx Coexpression,1318	CEMIP,CXCL8,SPHK1,NOX4,ETV4,TGM2
1516	RLF	1252.0	ARCHS4 Coexpression,1626;Enrichr Queries,1209;GTEx Coexpression,922	CEBPB,BHLHE40,PTPN12,PTGS2,THBS1,CD44,MCM2
728	RORA	699.3	ARCHS4 Coexpression,752;Enrichr Queries,912;GTEx Coexpression,434	KRT80,CEBPB,FN1,PTGS2,PLXDC2,CLDN1,THBS1,TPX2,VCAN,SLCO3A1,TRIM29,NT5DC2,BHLHE40,PMEPA1,CD44
993	RORB	863.3	ARCHS4 Coexpression,1229;Enrichr Queries,862;GTEx Coexpression,499	INHBA,PTGS2,SULF1,PLXDC2,THBS2,THBS1,SULF2,VCAN,VSNL1,ENC1,BHLHE40,CDH11
814	RORC	757.7	ARCHS4 Coexpression,1282;Enrichr Queries,510;GTEx Coexpression,481	TEAD4,CEBPB,GDF15,STAT1,SERPINE1,FN1,LIF,PTGS2,JPH1,YBX3,THBS1,ICAM1,C3,COL1A1,PLAU,BHLHE40,CD9,S100A9,CD44,S100A10,TGM2
1368	RREB1	1117.0	ARCHS4 Coexpression,1339;Enrichr Queries,1073;GTEx Coexpression,940	TGIF1,VCAN,TRIM29,ACTN1,BHLHE40,FN1,MKI67,THBS1,CD44
183	RUNX1	266.4	Literature ChIP-seq,67;ARCHS4 Coexpression,1170;Enrichr Queries,29;ReMap ChIP-seq,28;GTEx Coexpression,38	IFITM3,TOP2A,RTKN,HSP90AB1,SPARC,MCM7,CSE1L,COL12A1,SERPINE1,TNFAIP2,FOXM1,YBX3,ICAM1,CKS1B,DUSP14,LGALS1,GM2A,PLAU,TOP1MT,ENC1,PMEPA1,TIMP1,EPHB2,SKP2,COLGALT1,LBR,TGM2,TGIF1,MMP7,FCER1G,TNFRSF12A,SPHK1,ACTN1,PCOLCE,OSMR,TSN,RCN3,MMP11,PRPF4,VCAN,PKM,RAB31,COL4A2,COL4A1,CDH11,FSCN1,BIRC5,COL6A3,ITGA5,CD44,LY6E,SNRPB,NOTCH3,CEBPB,IFI6,RASAL2,PTGS2,THBS2,THBS1,CST4,C3,SERPINH1,IGFBP7,PDLIM7,CTHRC1…
193	RUNX2	272.2	Literature ChIP-seq,1;ARCHS4 Coexpression,1280;Enrichr Queries,50;ReMap ChIP-seq,7;GTEx Coexpression,23	IFITM3,FKBP10,IFITM1,SPARC,HSP90AB1,OLFML2B,MCM7,COL12A1,SERPINE1,TNFAIP2,LAMC2,ANTXR1,YBX3,CKS1B,ICAM1,AQP1,LGALS1,CDH3,PLAU,ENC1,PMEPA1,TIMP1,EPHB2,COLGALT1,CTSB,TGM2,TGIF1,FCER1G,TNFRSF12A,ACTN1,SPHK1,BGN,PCOLCE,OSMR,ASPN,TGFBR1,RCN3,GREM1,PRPF4,VCAN,RAB31,PKM,COL4A2,COL4A1,CDH11,FSCN1,COL6A3,BIRC5,KIF2C,ITGA5,CD44,NOTCH3,KRT80,CEBPB,CRABP2,RASAL2,THBS2,PTGS2,NID2,THBS1,LRP8,PDPN,RRS1,SERPINH1…
485	RUNX3	535.0	ARCHS4 Coexpression,1243;ENCODE ChIP-seq,69;Enrichr Queries,262;ReMap ChIP-seq,169;GTEx Coexpression,932	IFITM3,IFITM1,CEBPB,HSP90AB1,SERPINE1,TNFAIP2,IFI6,RASAL2,MKI67,PTGS2,THBS1,CLDN1,ICAM1,CKS1B,C3,CDC20,FGD6,LGALS1,GM2A,PLAU,ENC1,TIMP1,PDLIM7,TGM2,TGIF1,FCER1G,CBX3,GDF15,STAT1,UBE2C,ACTN1,FN1,GGH,KLHL23,TSN,SULF2,COL1A1,VCAN,BHLHE40,FSCN1,BIRC5,NOX4,FXYD5,S100A9,CD44,DGKH,PHF19,FBN1
138	RXRA	230.0	Literature ChIP-seq,107;ARCHS4 Coexpression,364;ENCODE ChIP-seq,25;Enrichr Queries,310;ReMap ChIP-seq,44;GTEx Coexpression,530	IFITM3,HSP90AB1,SPARC,IFITM2,MCM7,ITGB5,SERPINE1,TNFAIP2,LPCAT1,TREM2,LAMC2,CLDN1,ICAM1,CKS1B,DUSP14,LGALS1,TOP1MT,ENC1,LIPG,PMEPA1,NEK2,SKP2,TGM2,CTSB,TGIF1,TNFRSF12A,ACTN1,SPHK1,CDC25B,GREM1,RAB31,FSCN1,MCM4,S100A9,DTL,CD44,LY6E,SNRPB,LAMA5,KRT80,CEBPB,CRABP2,THBS1,C3,APOE,S100A10,CTHRC1,GDF15,STAT1,FN1,CDC6,SULF2,TPX2,COL5A1,FAP,BHLHE40,ZYX,CD9,PHF19,GRINA
723	RXRB	696.3	ARCHS4 Coexpression,809;Enrichr Queries,601;GTEx Coexpression,679	CEBPB,SPARC,HSP90AB1,MCM7,GDF15,STAT1,FN1,TSN,STIP1,LGALS1,PKM,BHLHE40,ZYX,APOE,CD44,CTSB,GRINA,LY6E
970	RXRG	848.7	ARCHS4 Coexpression,1230;Enrichr Queries,411;GTEx Coexpression,905	PRRX1,COL11A1,SERPINE1,FN1,INHBA,PTGS2,SULF1,JPH1,THBS1,THBS4,AQP1,COL1A1,COL3A1,VCAN,COL1A2,COL5A1,COL5A2,BHLHE40,PMEPA1,APOE,CD44
563	SAFB	591.0	ARCHS4 Coexpression,356;GTEx Coexpression,826	STIP1,PKM,MCM7,FSCN1,MCM4,MYBL2
1630	SAFB2	1493.0	ARCHS4 Coexpression,1497;GTEx Coexpression,1489
264	SALL1	349.8	Literature ChIP-seq,140;ARCHS4 Coexpression,503;Enrichr Queries,327;GTEx Coexpression,429	RTKN,SPARC,MKI67,THBS2,NID2,C3,PODXL,NT5DC2,LIPG,ENC1,APOE,ECT2,BUB1,CTSB,TGIF1,PRRX1,GDF15,FN1,KLHL23,INHBA,SULF1,SULF2,COL1A1,VCAN,COL1A2,COL4A2,COL5A1,COL4A1,BHLHE40,CDH11
525	SALL2	567.3	ARCHS4 Coexpression,240;Enrichr Queries,457;GTEx Coexpression,1005	NOTCH3,SPARC,HSP90AB1,THBS1,PODXL,NT5DC2,ENC1,SERPINH1,APOE,BUB1,GINS1,GDF15,FN1,KLHL23,SULF1,ETV4,COL1A1,VCAN,COL1A2,COL4A2,COL5A1,COL4A1,COL5A2,BHLHE40,MFAP2
1199	SALL3	994.0	ARCHS4 Coexpression,331;Enrichr Queries,1106;GTEx Coexpression,1545	TGIF1,GINS1,VCAN,PODXL,BHLHE40,CDH11,CHEK1,LAMC2,KLHL23,THBS1,MAD2L1
74	SALL4	136.3	Literature ChIP-seq,12;ARCHS4 Coexpression,127;Enrichr Queries,28;GTEx Coexpression,378	TOP2A,IFITM1,SPARC,HSP90AB1,MCM7,CSE1L,COL12A1,SERPINE1,LAMC2,MKI67,FOXM1,CDC20,EXO1,LIPG,CHEK1,ENC1,PMEPA1,MYBL2,CTSB,TGIF1,FCER1G,ETV4,TSN,VCAN,PKM,COL4A2,COL4A1,FSCN1,BIRC5,KIF2C,DTL,CEBPB,CRABP2,CSTF2,PTGS2,LRP8,NID2,THBS1,STK3,PODXL,SERPINH1,APOE,ECT2,BUB1,GINS1,GDF15,UBE2C,FN1,KLHL23,CDC6,PTPN12,SULF1,SULF2,COL1A1,TPX2,COL1A2,COL5A1,COL5A2,BHLHE40,MFAP2,ZYX,MAD2L1
317	SATB1	395.8	ARCHS4 Coexpression,482;Enrichr Queries,696;ReMap ChIP-seq,141;GTEx Coexpression,264	FKBP10,CEBPB,ITGB5,LAMC2,THY1,MKI67,THBS2,PTGS2,JPH1,THBS1,CKS1B,LGALS1,RUVBL1,CLEC5A,ENC1,SERPINH1,PMEPA1,APOE,S100A10,IL32,TNFRSF12A,STAT1,ACTN1,FN1,OSGIN2,INHBA,SULF2,VCAN,RAB31,SLCO3A1,COL5A2,CDH11,BHLHE40,ZYX,TRIP13,CD44,SNRPB
854	SATB2	775.3	ARCHS4 Coexpression,783;Enrichr Queries,622;GTEx Coexpression,921	COL12A1,FN1,LAMC2,RASAL2,PTGS2,THBS1,VCAN,VSNL1,COL5A1,COL4A1,ENC1,COL5A2,BHLHE40,CDH11,PMEPA1,EPHB2,CD44
907	SCMH1	806.0	ARCHS4 Coexpression,1340;GTEx Coexpression,272	COL4A2,ACTN1,KLHL23,PDLIM7
1116	SCML4	950.3	ARCHS4 Coexpression,583;Enrichr Queries,1151;GTEx Coexpression,1117	IL32,VCAN,IFITM2,BHLHE40,PMEPA1,FXYD5,MKI67,THBS1,CD44,TGM2
1629	SCRT1	1491.0	ARCHS4 Coexpression,1600;Enrichr Queries,1382	GDF15,BHLHE40
1421	SCRT2	1168.0	ARCHS4 Coexpression,1028;Enrichr Queries,1398;GTEx Coexpression,1078	BHLHE40,EPHB2
537	SCX	574.0	ARCHS4 Coexpression,574	LAMA5,GDF15,GRINA
1266	SEBOX	1038.0	ARCHS4 Coexpression,1468;Enrichr Queries,607	CEBPB,KRT80,ANGPT2,GDF15,FN1,PTGS2,THBS1,PGF,ICAM1,C3,COL1A1,BHLHE40,CD9,APOE,S100A9,TGM2
775	SETBP1	731.3	ARCHS4 Coexpression,1358;Enrichr Queries,654;GTEx Coexpression,182	LAMA5,ACTN1,FN1,PTGS2,SULF1,PLXDC2,THBS1,STK3,SULF2,EDNRA,VCAN,COL4A2,SLCO3A1,COL5A1,COL4A1,ENC1,BHLHE40,CDH11,PMEPA1,PDLIM7,FBN1
667	SETDB1	660.0	Literature ChIP-seq,54;ARCHS4 Coexpression,1427;ENCODE ChIP-seq,89;Enrichr Queries,746;ReMap ChIP-seq,267;GTEx Coexpression,1377	IFITM3,TOP2A,IFITM1,IFITM2,HSP90AB1,OLFML2B,MCM7,ITGB5,COL12A1,MKI67,ICAM1,CKS1B,CDC20,CDH3,TOP1MT,RUVBL1,ENC1,MYBL2,CPXM1,COLGALT1,LBR,TGIF1,KIF23,ATP1B3,PGF,TSN,CDC25B,PKM,RAB31,COL4A1,CDH11,BIRC5,KIF2C,DTL,S100A9,CD44,LY6E,LAMA5,CEBPB,IFI6,PTGS2,NID2,RRS1,FAM83D,BUB1,GDF15,STAT1,UBE2C,LIF,SULF1,SULF2,COL1A1,TPX2,BHLHE40,MFAP2,ZYX,ITGBL1,TRIP13,MAD2L1
986	SETDB2	858.7	ARCHS4 Coexpression,336;Enrichr Queries,773;GTEx Coexpression,1467	IFITM3,GDF15,STAT1,FN1,MKI67,PTGS2,THBS1,ICAM1,STIP1,VCAN,PKM,GPNMB,NT5DC2,BHLHE40,SERPINH1,FSCN1,CD44,LY6E
1338	SGSM2	1093.0	ARCHS4 Coexpression,972;GTEx Coexpression,1214	GRINA
1327	SHOX	1083.0	ARCHS4 Coexpression,1518;Enrichr Queries,1172;GTEx Coexpression,558	GREM1,SRPX2,CXCL8,PRRX1,GDF15,COL11A1,BHLHE40
47	SHOX2	85.67	ARCHS4 Coexpression,66;Enrichr Queries,158;GTEx Coexpression,33	FKBP10,NOTCH3,CEMIP,OLFML2B,SPARC,CRABP2,COL11A1,COL12A1,SERPINE1,TNFRSF11B,RASAL2,THY1,PTGS2,THBS2,THBS1,LGALS1,SERPINH1,CTHRC1,PRRX1,FN1,PCOLCE,INHBA,SULF1,PGF,SULF2,COL1A1,GREM1,RCN3,COL3A1,VCAN,COL1A2,FAP,COL4A2,COL5A1,COL4A1,COL5A2,MFAP2,BHLHE40,CDH11,ITGBL1,COL6A3,FBN1
826	SIM1	762.3	ARCHS4 Coexpression,1217;Enrichr Queries,1040;GTEx Coexpression,30	FKBP10,CEMIP,PRRX1,COL12A1,FN1,PCOLCE,PTGS2,NID2,THBS1,COL1A1,RCN3,GREM1,VCAN,COL1A2,FAP,COL5A2,BHLHE40,CDH11,COL6A3,SKP2,FBN1,CTHRC1
737	SIM2	706.0	ARCHS4 Coexpression,1527;Enrichr Queries,249;GTEx Coexpression,342	CEMIP,CRABP2,COL11A1,CSTF2,COL12A1,SERPINE1,TNFAIP2,LAMC2,MKI67,PTGS2,THBS2,THBS1,PMEPA1,EPHB2,S100A10,CTHRC1,GDF15,MMP3,FN1,INHBA,SULF1,SULF2,COL1A1,GREM1,GJB2,VCAN,COL5A1,COL4A1,BHLHE40,CDH11
229	SIX1	309.7	ARCHS4 Coexpression,218;Enrichr Queries,72;GTEx Coexpression,639	IFITM3,IFITM1,CEBPB,SPARC,CRABP2,COL12A1,SERPINE1,PTGS2,THBS2,JPH1,THBS1,YBX3,EDNRA,LGALS1,PLAU,ENC1,IGFBP7,TIMP1,PDLIM7,CTHRC1,TEAD4,PRRX1,GDF15,FN1,BGN,INHBA,SULF1,PGF,COL1A1,GREM1,COL3A1,VCAN,COL1A2,COL4A2,COL5A1,COL4A1,COL5A2,BHLHE40,CDH11,COL6A3,CD44,FBN1
167	SIX2	253.5	ARCHS4 Coexpression,65;Enrichr Queries,350;ReMap ChIP-seq,220;GTEx Coexpression,379	FKBP10,IFITM1,KRT80,OLFML2B,SPARC,CRABP2,COL11A1,COL12A1,SERPINE1,THBS2,JPH1,YBX3,THBS1,ANTXR1,TOP1MT,NT5DC2,PDPN,SERPINH1,CPXM1,TEAD4,PRRX1,GDF15,FN1,PCOLCE,SULF1,ETV4,PGF,SULF2,COL1A1,GREM1,COL3A1,VCAN,COL1A2,BMP1,PKM,COL4A2,COL5A1,BHLHE40,CDH11,COL5A2,FSCN1,ITGBL1,COL6A3,FBN1
1005	SIX3	872.7	ARCHS4 Coexpression,700;Enrichr Queries,1162;GTEx Coexpression,756	GREM1,MSR1,VCAN,TMEM158,PRRX1,PODXL,UBE2C,BHLHE40,LAMC2
207	SIX4	285.0	ARCHS4 Coexpression,389;Enrichr Queries,69;GTEx Coexpression,397	TOP2A,CEBPB,SPARC,HSP90AB1,CRABP2,CSE1L,COL12A1,SERPINE1,LAMC2,MKI67,PTGS2,THBS2,JPH1,YBX3,LRP8,THBS1,PLAU,ENC1,SERPINH1,PMEPA1,APOE,FAM83D,ECT2,CTHRC1,TEAD4,TGIF1,TNFRSF12A,GDF15,FN1,KIF23,SULF1,ETV4,PGF,COL1A1,COL3A1,VCAN,COL1A2,COL4A2,COL5A1,COL4A1,COL5A2,BHLHE40,CD44
192	SIX5	269.8	ARCHS4 Coexpression,159;ENCODE ChIP-seq,94;Enrichr Queries,329;ReMap ChIP-seq,256;GTEx Coexpression,511	IFITM3,LAMA5,NOTCH3,FKBP10,CEBPB,RTKN,MCM7,CRABP2,TNFAIP2,THBS1,CKS1B,C3,LGALS1,FGD6,GPNMB,EXO1,NT5DC2,SERPINH1,APOE,SKP2,PDLIM7,TGM2,TNFRSF12A,CBX3,GDF15,ACTN1,AHSA1,PGF,CDC25B,RCN3,COL1A1,TPX2,PRPF4,VCAN,BMP1,COL4A2,COL5A1,COL4A1,BHLHE40,MFAP2,FSCN1,BIRC5,GRINA
1323	SIX6	1082.0	ARCHS4 Coexpression,512;Enrichr Queries,1316;GTEx Coexpression,1417	HSP90AB1,PRRX1,GDF15,BHLHE40,MFAP2,KLHL23,MAD2L1
1212	SKI	1006.0	ARCHS4 Coexpression,551;GTEx Coexpression,1460	FKBP10,FSCN1,GRINA
162	SKIL	248.3	ARCHS4 Coexpression,419;Enrichr Queries,253;GTEx Coexpression,73	CEBPB,SPARC,HSP90AB1,CSE1L,SERPINE1,PTGS2,ANTXR1,THBS1,ICAM1,EDNRA,ENC1,PMEPA1,IGFBP7,TGM2,TGIF1,TNFRSF12A,GDF15,STAT1,ACTN1,FN1,INHBA,PTPN12,SULF1,PLXDC2,ASPN,TGFBR1,SULF2,COL1A1,VCAN,BHLHE40,CD9,ITGA5,CD44,MCM2,MAD2L1
1542	SKOR1	1296.0	ARCHS4 Coexpression,1412;GTEx Coexpression,1180
1588	SKOR2	1360.0	ARCHS4 Coexpression,1563;GTEx Coexpression,1156
909	SLC2A4RG	806.7	ARCHS4 Coexpression,763;Enrichr Queries,286;GTEx Coexpression,1371	LAMA5,CEBPB,MCM7,ICAM1,CDC20,STIP1,LGALS1,PLAU,NT5DC2,SERPINH1,MYBL2,TIMP1,PDLIM7,S100A10,GDF15,STAT1,UBE2C,ACTN1,CDC25B,BHLHE40,FSCN1,MCM4,GRINA,LY6E
463	SMAD1	517.4	Literature ChIP-seq,46;ARCHS4 Coexpression,761;Enrichr Queries,460;ReMap ChIP-seq,96;GTEx Coexpression,1224	IFITM3,LAMA5,FKBP10,CEBPB,IFITM1,CXCL8,HSP90AB1,SPARC,IFITM2,CRABP2,MCM7,SERPINE1,THBS2,THBS1,CLDN1,ICAM1,CKS1B,C3,ENC1,SERPINH1,SPP1,PMEPA1,MYBL2,APOE,PDLIM7,CTSB,TGM2,TGIF1,TNFRSF12A,GDF15,STAT1,SPHK1,ACTN1,FN1,SULF2,VCAN,COL4A2,COL4A1,BHLHE40,ZYX,FSCN1,CD9,CD44,PHF19
63	SMAD3	112.8	Literature ChIP-seq,8;ARCHS4 Coexpression,77;Enrichr Queries,180;ReMap ChIP-seq,1;GTEx Coexpression,298	FKBP10,RTKN,HSP90AB1,SPARC,MCM7,ITGB5,SERPINE1,COL12A1,LAMC2,CLDN1,ICAM1,CKS1B,DUSP14,CDH3,LGALS1,PLAU,ENC1,PMEPA1,LBR,CTSB,TGM2,TGIF1,TNFRSF12A,ACTN1,ATP1B3,OSMR,VCAN,PKM,RAB31,VSNL1,COL4A1,FSCN1,KIF2C,ITGA5,DTL,CD44,DGKH,LAMA5,CEBPB,KRT80,CEMIP,CRABP2,RASAL2,PTGS2,THBS1,NID2,FGD6,GPNMB,SERPINH1,APOE,PDLIM7,S100A10,PRRX1,GDF15,CBX3,STAT1,TFPI2,LIF,FN1,TNFRSF10B,CDC6,OSGIN2,SULF2,COL1A1,TPX2,BMP1…
788	SMAD4	739.4	Literature ChIP-seq,14;ARCHS4 Coexpression,1287;Enrichr Queries,1024;ReMap ChIP-seq,142;GTEx Coexpression,1230	NOTCH3,CEBPB,RTKN,SPARC,HSP90AB1,SERPINE1,TNFRSF11B,LAMC2,RASAL2,THBS1,EXO1,ENC1,PMEPA1,EPHB2,ECT2,LBR,S100A10,TGM2,TGIF1,TNFRSF12A,STAT1,CBX3,FN1,CDC6,TSN,TGFBR1,COL1A1,VCAN,PKM,BHLHE40,FSCN1,ITGBL1,ITGA5,CD44
565	SMAD5	594.3	ARCHS4 Coexpression,722;Enrichr Queries,1108;ReMap ChIP-seq,164;GTEx Coexpression,383	HSP90AB1,MCM7,CSE1L,THBS1,STK3,ICAM1,CKS1B,STIP1,GPNMB,ENC1,APOE,FAM83D,ECT2,PDLIM7,PRRX1,CBX3,STAT1,FN1,TGFBR1,PKM,BHLHE40,FSCN1,KIF2C,ITGA5,CD44,PHF19
369	SMAD9	442.7	ARCHS4 Coexpression,788;Enrichr Queries,210;GTEx Coexpression,330	SPARC,COL12A1,SERPINE1,PTGS2,THBS2,THBS1,C3,LIPG,ENC1,PMEPA1,IGFBP7,TGM2,GDF15,ACTN1,FN1,INHBA,SULF1,PGF,COL1A1,COL3A1,VCAN,COL1A2,COL4A2,COL5A1,COL4A1,COL5A2,BHLHE40,CDH11,ZYX,CD44,FBN1,GRINA
548	SMYD3	582.5	ARCHS4 Coexpression,573;GTEx Coexpression,592	CEBPB,PKM,THY1,GRINA,CKS1B
23	SNAI1	44.33	ARCHS4 Coexpression,62;Enrichr Queries,13;GTEx Coexpression,58	IFITM3,SPARC,CXCL8,COL12A1,SERPINE1,TNFAIP2,CXCL1,ICAM1,LGALS1,PLAU,ENC1,PMEPA1,TIMP1,ADAMTS9,TGM2,TGIF1,TNFRSF12A,SPHK1,BGN,PCOLCE,OSMR,ETV4,PGF,RCN3,VCAN,COL4A2,COL4A1,CDH11,FSCN1,COL6A3,ITGA5,CD44,CEBPB,CRABP2,PTGS2,THBS2,THBS1,C3,SRPX2,SERPINH1,IGFBP7,PRRX1,GDF15,UBE2C,TFPI2,LIF,FN1,PTPN12,INHBA,SULF2,COL1A1,COL3A1,COL1A2,BMP1,COL5A1,COL5A2,BHLHE40,FXYD5,FBN1
14	SNAI2	25.75	ARCHS4 Coexpression,1;Enrichr Queries,10;ReMap ChIP-seq,52;GTEx Coexpression,40	IFITM3,FKBP10,HSP90AB1,SPARC,ITGB5,SERPINE1,COL12A1,LAMC2,CLDN1,ANTXR1,CKS1B,EDNRA,LGALS1,PLAU,ENC1,PMEPA1,TIMP1,TGM2,TNFRSF12A,ACTN1,SPHK1,BGN,PCOLCE,OSMR,PGF,CDC25B,RCN3,GREM1,VCAN,COL4A2,COL4A1,CDH11,FSCN1,COL6A3,ITGA5,CD44,NOTCH3,LAMA5,CEBPB,KRT80,CEMIP,TNFRSF11B,THY1,THBS2,PTGS2,NID2,THBS1,STIP1,GPNMB,SERPINH1,IGFBP7,PDLIM7,CTHRC1,S100A10,PRRX1,GDF15,FN1,LIF,INHBA,SULF1,COL1A1,COL3A1,COL1A2,…
560	SNAI3	590.7	ARCHS4 Coexpression,620;Enrichr Queries,552;GTEx Coexpression,600	CEBPB,IFITM2,FCER1G,TNFRSF12A,GDF15,SPHK1,SERPINE1,TNFAIP2,PTGS2,PGF,ICAM1,COL1A1,LGALS1,BHLHE40,ZYX,FSCN1,APOE,CD44,PDLIM7
131	SNAPC2	220.0	ARCHS4 Coexpression,250;GTEx Coexpression,190	PKM,COL5A1,TNFRSF12A,ACTN1,ZYX,FSCN1,ITGA5,PDLIM7,PHF19,GRINA,LY6E
799	SNAPC4	747.5	ARCHS4 Coexpression,680;Enrichr Queries,981;ReMap ChIP-seq,252;GTEx Coexpression,1077	LAMA5,CEBPB,MCM7,UBE2C,GDF15,TSN,ASPN,RCN3,STIP1,CDH3,GM2A,COL4A2,MRTO4,BHLHE40,RRS1,FSCN1,ITGBL1,CD9,KIF2C,MYBL2,DTL,PDLIM7
1599	SNAPC5	1384.0	ARCHS4 Coexpression,1221;GTEx Coexpression,1547	CKS1B
924	SOHLH1	815.0	ARCHS4 Coexpression,1117;Enrichr Queries,808;GTEx Coexpression,520	FANCI,GDF15,LAMC2,PTGS2,ETV4,PGF,CDC25B,VSNL1,COL5A1,ENC1,BHLHE40,FAM83D,S100A9,DTL
1006	SOHLH2	873.7	ARCHS4 Coexpression,750;Enrichr Queries,356;GTEx Coexpression,1515	IFITM1,CEMIP,GDF15,SERPINE1,FN1,LAMC2,INHBA,PTGS2,SULF1,ANTXR1,NID2,ETV4,THBS1,GREM1,COL1A2,VSNL1,COL4A2,COL5A1,BHLHE40,CHEK1,MYBL2,SKP2,FBN1,CTHRC1
1619	SON	1422.0	ARCHS4 Coexpression,1346;GTEx Coexpression,1497
1557	SOX1	1312.0	ARCHS4 Coexpression,1220;Enrichr Queries,1262;GTEx Coexpression,1454	COL4A2,PRRX1,BHLHE40,CDH11,EPHB2
356	SOX10	432.8	ARCHS4 Coexpression,429;Enrichr Queries,406;ReMap ChIP-seq,196;GTEx Coexpression,700	FKBP10,CEBPB,RTKN,SPARC,CXCL8,CSE1L,COL11A1,LAMC2,ANTXR1,LGALS1,GPNMB,ENC1,SERPINH1,SPP1,IGFBP7,APOE,CTHRC1,TGIF1,FN1,BGN,KIF23,ATP1B3,SULF1,ETV4,TGFBR1,COL1A1,COL3A1,VCAN,COL1A2,COL4A2,COL5A1,COL4A1,BHLHE40,CD9
581	SOX11	607.2	Literature ChIP-seq,109;ARCHS4 Coexpression,1015;Enrichr Queries,147;ReMap ChIP-seq,171;GTEx Coexpression,1594	TOP2A,IFITM1,SPARC,OLFML2B,MCM7,COL12A1,SERPINE1,MKI67,CLDN1,CDC20,EDNRA,ENC1,PMEPA1,LBR,TGM2,ETV4,ASPN,VCAN,COL4A2,COL4A1,CDH11,FSCN1,BIRC5,CEMIP,CRABP2,COL11A1,RASAL2,PTGS2,THBS1,STIP1,PODXL,CTHRC1,FANCI,MSR1,PRRX1,UBE2C,FN1,KLHL23,OSGIN2,INHBA,CDC6,SULF1,PLXDC2,SULF2,COL1A1,COL3A1,COL1A2,COL5A1,COL5A2,BHLHE40,MFAP2,PHF19
852	SOX12	775.0	ARCHS4 Coexpression,462;Enrichr Queries,283;GTEx Coexpression,1580	TOP2A,FKBP10,CEBPB,MCM7,MKI67,FOXM1,LRP8,THBS1,NT5DC2,ENC1,PMEPA1,MYBL2,APOE,GDF15,ACTN1,FN1,ETV4,PGF,SULF2,CDC25B,COL1A1,VCAN,PKM,COL5A1,BHLHE40,FSCN1
157	SOX13	244.8	ARCHS4 Coexpression,484;Enrichr Queries,250;ReMap ChIP-seq,91;GTEx Coexpression,154	IFITM3,NOTCH3,LAMA5,CEBPB,SPARC,MCM7,SERPINE1,RASAL2,THBS1,C3,EDNRA,CDH3,TRIM29,PODXL,ENC1,SERPINH1,PMEPA1,NEK2,APOE,CTSB,TGM2,TGIF1,FCER1G,GDF15,ACTN1,SPHK1,FN1,TNFRSF10B,PTPN12,PLXDC2,ETV4,SULF2,COL1A1,TPX2,VCAN,PKM,COL4A2,COL5A1,COL4A1,BHLHE40,FSCN1,CD9,CD44
1541	SOX14	1291.0	ARCHS4 Coexpression,1160;Enrichr Queries,1264;GTEx Coexpression,1448	GREM1,PRRX1,SLCO3A1,BHLHE40,CDH11
115	SOX15	201.0	ARCHS4 Coexpression,140;Enrichr Queries,118;GTEx Coexpression,345	IFITM3,TOP2A,IFITM1,CEBPB,SPARC,CRABP2,SERPINE1,LAMC2,THY1,MKI67,THBS1,CKS1B,CDC20,LGALS1,CDH3,GM2A,TRIM29,PLAU,ENC1,PDPN,MYBL2,APOE,TIMP1,PDLIM7,S100A10,TGIF1,TEAD4,TNFRSF12A,GDF15,UBE2C,ETV4,PGF,COL1A1,GJB2,VCAN,VSNL1,BHLHE40,FSCN1,BIRC5,CD9,ITGA5,S100A9
75	SOX17	136.5	Literature ChIP-seq,42;ARCHS4 Coexpression,48;Enrichr Queries,170;GTEx Coexpression,286	IFITM3,SPARC,IFITM2,HSP90AB1,ITGB5,SERPINE1,ICAM1,AQP1,CKS1B,CDC20,ESM1,EDNRA,LGALS1,LIPG,ENC1,PMEPA1,MYBL2,ADAMTS9,TGM2,CTSB,TEAD4,MMP7,ACTN1,BGN,AHSA1,KIF23,ETV4,PGF,TSN,SFRP4,COL4A2,COL4A1,CDH11,FSCN1,ITGA5,CEBPB,CSTF2,PTGS2,NID2,THBS1,SRPX2,PODXL,PDPN,SERPINH1,RRS1,IGFBP7,APOE,ECT2,ANGPT2,PRRX1,FN1,PTPN12,OSGIN2,CDC6,SULF1,COL1A1,TPX2,COL3A1,COL1A2,COL5A1,COL5A2,BHLHE40,ZYX,FBN1
91	SOX18	160.0	ARCHS4 Coexpression,104;Enrichr Queries,91;GTEx Coexpression,285	IFITM3,NOTCH3,CEBPB,SPARC,SERPINE1,THY1,THBS1,AQP1,ICAM1,C3,ESM1,LGALS1,PODXL,SERPINH1,IGFBP7,APOE,TIMP1,TGM2,FCER1G,ANGPT2,GDF15,FN1,BGN,PCOLCE,PTPN12,PGF,COL1A1,COL3A1,COL1A2,COL4A2,COL5A1,COL4A1,COL5A2,BHLHE40,FSCN1,COL6A3,FXYD5,ITGA5,S100A9,CD44,FBN1
520	SOX2	565.2	Literature ChIP-seq,11;ARCHS4 Coexpression,670;Enrichr Queries,346;ReMap ChIP-seq,223;GTEx Coexpression,1576	IFITM3,TOP2A,IFITM1,SPARC,MCM7,ITGB5,COL12A1,SERPINE1,TNFAIP2,CXCL1,CLDN1,ANTXR1,JPH1,CKS1B,DUSP14,CDC20,LGALS1,TRIM29,PLAU,ENC1,LIPG,PMEPA1,MYBL2,NEK2,EPHB2,CTSB,TGM2,TGIF1,TEAD4,MMP7,TNFRSF12A,BGN,ETV4,VCAN,RAB31,VSNL1,COL4A2,COL4A1,CDH11,FSCN1,BIRC5,KIF2C,ITGA5,CD44,LY6E,DGKH,CEMIP,CRABP2,IFI6,TNFRSF11B,PTGS2,THBS1,LRP8,FGD6,PODXL,APOE,STAT1,RARRES1,FN1,TNFRSF10B,GGH,KLHL23,SULF1,SULF2,COL1A1,…
653	SOX21	651.0	ARCHS4 Coexpression,669;Enrichr Queries,846;GTEx Coexpression,438	KRT80,SPARC,CRABP2,LAMC2,KLHL23,ETV4,THBS1,GJB2,VCAN,GM2A,TRIM29,NT5DC2,PDPN,BHLHE40,CDH11,APOE,EPHB2
1483	SOX3	1220.0	ARCHS4 Coexpression,1392;Enrichr Queries,790;GTEx Coexpression,1478	SPARC,GDF15,ETV4,THBS1,COL1A1,COL3A1,VCAN,LGALS1,PODXL,ENC1,BHLHE40,APOE
1572	SOX30	1336.0	ARCHS4 Coexpression,1386;Enrichr Queries,1153;GTEx Coexpression,1468	GDF15,BHLHE40,TNFAIP2,PTGS2,THBS1,PGF
316	SOX4	395.3	ARCHS4 Coexpression,1024;Enrichr Queries,46;GTEx Coexpression,116	IFITM3,TOP2A,CEBPB,SPARC,SERPINE1,MKI67,PTGS2,THBS1,ICAM1,CDC20,EDNRA,CDH3,LGALS1,PLAU,ENC1,SERPINH1,PMEPA1,CPXM1,IGFBP7,TIMP1,S100A10,TGM2,TGIF1,MMP7,TNFRSF12A,GDF15,STAT1,UBE2C,ACTN1,FN1,KLHL23,SULF2,COL1A1,COL3A1,VCAN,COL1A2,COL4A2,COL5A1,COL4A1,CDH11,MFAP2,COL5A2,BHLHE40,FSCN1,CD9,CD44
1591	SOX5	1361.0	ARCHS4 Coexpression,1560;Enrichr Queries,919;GTEx Coexpression,1604	VCAN,COL5A1,ENC1,BHLHE40,CDH11,FN1,INHBA,SULF1,SULF2,FBN1
596	SOX6	619.8	ARCHS4 Coexpression,1070;Enrichr Queries,747;ReMap ChIP-seq,143;GTEx Coexpression,519	CEBPB,HSP90AB1,MCM7,COL11A1,COL12A1,TNFAIP2,JPH1,YBX3,THBS1,CKS1B,AQP1,PLAU,CTSB,TNFRSF12A,GDF15,FN1,TNFRSF10B,KLHL23,SULF1,SULF2,TPX2,COL3A1,VCAN,PKM,COL4A1,BHLHE40,FSCN1,DTL,CD44,FBN1
135	SOX7	226.0	ARCHS4 Coexpression,333;Enrichr Queries,103;GTEx Coexpression,242	IFITM3,SPARC,CRABP2,SERPINE1,TNFAIP2,PTGS2,NID2,THBS1,ICAM1,AQP1,C3,ESM1,GPNMB,TRIM29,PLAU,PODXL,IGFBP7,TIMP1,S100A10,TGM2,ANGPT2,GDF15,FN1,BGN,OSMR,PGF,COL1A1,GJB2,COL3A1,VCAN,COL1A2,COL4A2,COL5A1,COL4A1,BHLHE40,COL6A3,FXYD5,ITGA5,S100A9,CD44,FBN1
469	SOX8	523.7	ARCHS4 Coexpression,530;Enrichr Queries,360;GTEx Coexpression,681	CEBPB,RTKN,SPARC,TNFRSF12A,GDF15,SERPINE1,FN1,PTGS2,THBS1,PGF,SULF2,C3,COL1A1,VCAN,TMEM158,RAB31,COL5A1,COL4A1,ENC1,BHLHE40,FSCN1,PMEPA1,CD9,APOE
332	SOX9	406.2	Literature ChIP-seq,17;ARCHS4 Coexpression,350;Enrichr Queries,22;ReMap ChIP-seq,107;GTEx Coexpression,1535	IFITM3,TOP2A,FKBP10,SPARC,RTKN,IFITM2,MCM7,COL12A1,SERPINE1,LAMC2,MKI67,CLDN1,ANTXR1,CKS1B,DUSP14,EDNRA,LGALS1,CDH3,PLAU,TRIM29,ENC1,LIPG,PMEPA1,TIMP1,EPHB2,TGM2,TGIF1,TNFRSF12A,ACTN1,ATP1B3,ETV4,TGFBR1,CDC25B,VCAN,PKM,RAB31,COL4A2,VSNL1,COL4A1,CDH11,BIRC5,CD44,DGKH,LAMA5,CEBPB,KRT80,PTGS2,THBS2,THBS1,LRP8,C3,FGD6,GPNMB,NT5DC2,SERPINH1,IGFBP7,APOE,S100A10,PRRX1,GDF15,FN1,LIF,INHBA,OSGIN2,SULF1,SU…
663	SP1	656.8	ARCHS4 Coexpression,1349;ENCODE ChIP-seq,72;Enrichr Queries,869;ReMap ChIP-seq,117;GTEx Coexpression,877	TOP2A,FKBP10,LAMA5,CEBPB,RTKN,HSP90AB1,CXCL8,MCM7,SERPINE1,TNFAIP2,THBS1,ICAM1,CKS1B,C3,STIP1,LGALS1,SRPX2,RUVBL1,FAM83D,COLGALT1,BUB1,PDLIM7,TGIF1,GINS1,TNFRSF12A,GDF15,STAT1,UBE2C,FN1,PCOLCE,CDC6,OSMR,TGFBR1,TSN,CDC25B,TPX2,PKM,BHLHE40,FSCN1,MCM4,CD44
337	SP100	412.7	ARCHS4 Coexpression,584;Enrichr Queries,231;GTEx Coexpression,423	IFITM3,IFITM1,CEBPB,IFITM2,CSE1L,SERPINE1,IFI6,TNFAIP2,PTGS2,THBS1,ICAM1,C3,LGALS1,GPNMB,PLAU,NT5DC2,IGFBP7,TIMP1,S100A10,CTSB,TGM2,FCER1G,STAT1,FN1,TNFRSF10B,OSMR,BHLHE40,FXYD5,CD44,LY6E
662	SP110	656.7	ARCHS4 Coexpression,794;Enrichr Queries,314;GTEx Coexpression,862	IFITM3,IFITM1,CEBPB,FCER1G,IFITM2,STAT1,SERPINE1,IFI6,TNFAIP2,PTGS2,THBS1,ICAM1,C3,VCAN,LGALS1,GPNMB,BHLHE40,FXYD5,TIMP1,S100A9,CD44,TGM2,LY6E
1066	SP140	919.3	ARCHS4 Coexpression,1101;Enrichr Queries,772;GTEx Coexpression,885	IFITM3,MSR1,IFITM1,FCER1G,STAT1,TNFAIP2,PTGS2,THBS1,ICAM1,C3,MYBL2,CD44,TGM2,LY6E
1284	SP140L	1047.0	ARCHS4 Coexpression,1273;GTEx Coexpression,821	NT5DC2,FXYD5
639	SP2	640.4	ARCHS4 Coexpression,891;ENCODE ChIP-seq,82;Enrichr Queries,1061;ReMap ChIP-seq,177;GTEx Coexpression,991	TOP2A,CEBPB,RTKN,HSP90AB1,IFITM2,MCM7,CSE1L,THBS1,NID2,CKS1B,CDC20,C3,STIP1,LGALS1,FGD6,RUVBL1,TGIF1,FCER1G,TNFRSF12A,GDF15,STAT1,UBE2C,ACTN1,PCOLCE,TPX2,BHLHE40,ZYX,MCM2
1050	SP3	908.3	ARCHS4 Coexpression,1491;Enrichr Queries,858;GTEx Coexpression,376	TGIF1,CEBPB,PRRX1,STAT1,FN1,PTPN12,TGFBR1,STK3,PKM,BHLHE40,LBR,CD44,MCM2
477	SP4	528.4	ARCHS4 Coexpression,285;ENCODE ChIP-seq,73;Enrichr Queries,1122;ReMap ChIP-seq,224;GTEx Coexpression,938	TOP2A,FKBP10,RTKN,HSP90AB1,CRABP2,MCM7,ITGB5,MKI67,JPH1,THBS1,CKS1B,C3,FGD6,GM2A,SERPINH1,FAM83D,LBR,BUB1,PDLIM7,TNFRSF12A,CBX3,STAT1,ACTN1,PCOLCE,TGFBR1,TSN,CDC25B,RCN3,PRPF4,PKM,BHLHE40,MRTO4,FSCN1,BIRC5,KIF2C,DTL,SNRPB,MCM2,GRINA
324	SP5	401.3	ARCHS4 Coexpression,282;Enrichr Queries,591;GTEx Coexpression,331	FKBP10,KRT80,IFITM1,RTKN,CLDN1,THBS1,C3,LGALS1,GPNMB,TRIM29,NT5DC2,ENC1,APOE,TEAD4,TNFRSF12A,GDF15,SULF1,ETV4,COL1A1,GJB2,COL3A1,VCAN,BHLHE40,CDH11,CD44
263	SP6	347.7	ARCHS4 Coexpression,281;Enrichr Queries,303;GTEx Coexpression,459	LAMA5,KRT80,CRABP2,SERPINE1,LAMC2,PTGS2,CLDN1,THBS1,ICAM1,CDH3,TRIM29,PLAU,PODXL,LIPG,MYBL2,TGM2,CTHRC1,TEAD4,GDF15,SPHK1,FN1,LIF,INHBA,ETV4,PGF,COL1A1,GJB2,COL5A1,BHLHE40
244	SP7	326.7	ARCHS4 Coexpression,28;Enrichr Queries,189;GTEx Coexpression,763	TOP2A,FKBP10,CEMIP,SPARC,OLFML2B,CRABP2,ITGB5,COL11A1,SERPINE1,COL12A1,THBS2,THBS1,ANTXR1,AQP1,EDNRA,GPNMB,ENC1,SERPINH1,PMEPA1,COL10A1,CTHRC1,PRRX1,FN1,BGN,PCOLCE,INHBA,ASPN,COL1A1,RCN3,MMP11,COL3A1,VCAN,COL1A2,BMP1,COL4A2,COL5A1,COL4A1,COL5A2,BHLHE40,CDH11,CD9,COL6A3
688	SP8	675.3	ARCHS4 Coexpression,944;Enrichr Queries,668;GTEx Coexpression,414	TGIF1,KRT80,CRABP2,GDF15,COL12A1,FN1,KLHL23,SULF1,CLDN1,ETV4,THBS1,COL1A1,GREM1,VCAN,TRIM29,PODXL,BHLHE40,CDH11,MFAP2
1123	SP9	954.0	ARCHS4 Coexpression,1379;GTEx Coexpression,529	TMEM158,THY1
492	SPDEF	539.0	ARCHS4 Coexpression,377;Enrichr Queries,505;GTEx Coexpression,735	TOP2A,KRT80,CRABP2,GDF15,STAT1,UBE2C,LAMC2,THBS1,ICAM1,SULF2,CDC20,COL1A1,RAB31,BHLHE40,PMEPA1,BIRC5,CD9,MYBL2,APOE,CD44,TGM2,GRINA
1224	SPEN	1014.0	ARCHS4 Coexpression,1460;GTEx Coexpression,568	NOTCH3,LAMA5
198	SPI1	275.7	Literature ChIP-seq,82;ARCHS4 Coexpression,499;ENCODE ChIP-seq,81;Enrichr Queries,340;ReMap ChIP-seq,61;GTEx Coexpression,591	IFITM3,IFITM2,HSP90AB1,SERPINE1,TNFAIP2,TREM2,MKI67,ICAM1,CKS1B,LGALS1,CDH3,GM2A,PLAU,CLEC5A,CHEK1,ENC1,NEK2,CPXM1,TIMP1,SKP2,LBR,CTSB,TGIF1,FCER1G,OSMR,TGFBR1,ASPN,CDC25B,RCN3,VCAN,RAB31,PKM,BIRC5,KIF2C,ITGA5,S100A9,DTL,CD44,NOTCH3,CEBPB,PTGS2,PLA2G7,THBS1,C3,GPNMB,SPP1,APOE,PDLIM7,MSR1,GDF15,STAT1,LIF,PLXDC2,BHLHE40,ZYX,CD9,FXYD5,GRINA,MAD2L1
402	SPIB	468.0	ARCHS4 Coexpression,768;Enrichr Queries,570;ReMap ChIP-seq,190;GTEx Coexpression,344	IFITM3,IFITM1,RTKN,HSP90AB1,ITGB5,TNFAIP2,MKI67,PTGS2,PLA2G7,THBS1,ICAM1,C3,GPNMB,GM2A,SERPINH1,MYBL2,APOE,LBR,PDLIM7,CTSB,FCER1G,STAT1,GDF15,ACTN1,RAB31,BHLHE40,BIRC5,KIF2C,S100A9,CD44,MCM2
567	SPIC	597.7	ARCHS4 Coexpression,675;Enrichr Queries,473;GTEx Coexpression,645	IFITM3,TEAD4,MSR1,IFITM1,FCER1G,GDF15,STAT1,SERPINE1,TNFAIP2,CXCL1,ATP1B3,PTGS2,PLA2G7,THBS1,ICAM1,C3,GPNMB,BHLHE40,FSCN1,MYBL2,APOE,S100A9,TGM2
1607	SPZ1	1398.0	ARCHS4 Coexpression,1316;GTEx Coexpression,1480
1498	SRCAP	1234.0	ARCHS4 Coexpression,1305;Enrichr Queries,827;GTEx Coexpression,1569	TOP2A,CEBPB,HSP90AB1,GDF15,STAT1,ACTN1,MKI67,THBS1,PKM,BHLHE40,ZYX,CD44
314	SREBF1	394.5	Literature ChIP-seq,121;ARCHS4 Coexpression,936;ENCODE ChIP-seq,62;Enrichr Queries,278;ReMap ChIP-seq,258;GTEx Coexpression,712	IFITM3,LAMA5,CEBPB,RTKN,HSP90AB1,SPARC,MCM7,THBS1,LRP8,CKS1B,ICAM1,C3,STIP1,LGALS1,GM2A,PODXL,LIPG,SERPINH1,APOE,SKP2,LBR,S100A10,CTSB,TGM2,TGIF1,TNFRSF12A,GDF15,STAT1,FN1,TNFRSF10B,SULF1,SULF2,COL1A1,PKM,TMEM158,BHLHE40,FSCN1,CD9,CD44,LY6E,GRINA
325	SREBF2	401.7	Literature ChIP-seq,155;ARCHS4 Coexpression,958;ENCODE ChIP-seq,63;Enrichr Queries,472;ReMap ChIP-seq,165;GTEx Coexpression,597	TOP2A,LAMA5,KRT80,CEBPB,HSP90AB1,MCM7,LPCAT1,TNFAIP2,THBS1,LRP8,STK3,CKS1B,C3,STIP1,LGALS1,TOP1MT,RRS1,MYBL2,APOE,PDLIM7,TNFRSF12A,GDF15,STAT1,ACTN1,FN1,OSGIN2,CDC6,SULF2,BMP1,PKM,VSNL1,COL5A1,COL4A2,COL4A1,BHLHE40,ZYX,FSCN1,CD9,TRIP13,CD44,GRINA
161	SRF	248.0	Literature ChIP-seq,98;ARCHS4 Coexpression,655;ENCODE ChIP-seq,66;Enrichr Queries,304;ReMap ChIP-seq,219;GTEx Coexpression,146	RTKN,HSP90AB1,MCM7,SERPINE1,LAMC2,ICAM1,CKS1B,LGALS1,GM2A,TOP1MT,ENC1,RUVBL1,CHEK1,PMEPA1,LBR,COLGALT1,TGM2,TGIF1,TNFRSF12A,ACTN1,ETV4,TSN,CDC25B,PRPF4,VCAN,PKM,COL4A2,FSCN1,MCM4,KIF2C,ITGA5,CD44,SNRPB,DGKH,LAMA5,CEBPB,CRABP2,RASAL2,PTGS2,THBS1,FGD6,SERPINH1,RRS1,FAM83D,ECT2,PDLIM7,FANCI,GDF15,STAT1,FN1,KLHL23,OSGIN2,CDC6,COL1A1,BHLHE40,ZYX
418	SRY	480.5	Literature ChIP-seq,64;ARCHS4 Coexpression,644;Enrichr Queries,966;GTEx Coexpression,248	SERPINE1,FOXM1,MKI67,CLDN1,ICAM1,CDH3,TRIM29,PLAU,MYBL2,CPXM1,EPHB2,CTSB,TEAD4,TNFRSF12A,ACTN1,BGN,PCOLCE,ETV4,ASPN,RCN3,SFRP4,MMP11,RAB31,PKM,COL4A2,MRTO4,CDH11,FSCN1,ITGA5,CD44,MCM2,LY6E,KRT80,CEBPB,GPNMB,PDPN,RRS1,APOE,PRRX1,STAT1,GDF15,UBE2C,FN1,LIF,COL1A1,GJB2,SLCO3A1,COL5A1,BHLHE40,MFAP2,FXYD5,FBN1,PHF19
1427	ST18	1173.0	ARCHS4 Coexpression,1397;Enrichr Queries,1125;GTEx Coexpression,996	VCAN,BHLHE40,FN1,PTGS2,SULF1,THBS1,CD44
208	STAT2	288.8	ARCHS4 Coexpression,307;ENCODE ChIP-seq,20;Enrichr Queries,287;ReMap ChIP-seq,146;GTEx Coexpression,684	IFITM3,TMEM185B,IFITM1,CEBPB,IFITM2,SERPINE1,IFI6,TNFAIP2,PTGS2,THBS1,ICAM1,CKS1B,C3,LGALS1,GPNMB,TIMP1,BUB1,TGM2,S100A10,CTSB,GDF15,STAT1,CBX3,FN1,CDC25B,PKM,BHLHE40,ITGA5,DTL,CD44,GRINA,LY6E,PHF19
100	STAT3	169.3	Literature ChIP-seq,38;ARCHS4 Coexpression,397;ENCODE ChIP-seq,13;Enrichr Queries,214;ReMap ChIP-seq,17;GTEx Coexpression,337	IFITM3,TOP2A,FKBP10,HSP90AB1,SPARC,IFITM2,SERPINE1,LPCAT1,TREM2,YBX3,ICAM1,CKS1B,DUSP14,ESM1,LGALS1,PLAU,LIPG,ENC1,PMEPA1,TIMP1,ADAMTS9,CTSB,TGM2,TEAD4,TNFRSF12A,ACTN1,ATP1B3,OSMR,ETV4,TGFBR1,CDC25B,RAB31,PKM,COL4A1,FSCN1,MCM4,KIF2C,S100A9,DTL,CD44,LY6E,LAMA5,KRT80,CEBPB,IFI6,THY1,PTGS2,THBS1,STK3,C3,GPNMB,SERPINH1,APOE,S100A10,GDF15,STAT1,CBX3,FN1,LIF,OSGIN2,PTPN12,INHBA,COL1A1,TMEM158,FAP,SLCO3…
648	STAT4	647.5	Literature ChIP-seq,79;ARCHS4 Coexpression,933;Enrichr Queries,384;GTEx Coexpression,1194	IFITM3,IFITM1,CEBPB,CXCL8,CRABP2,SERPINE1,CXCL1,THY1,PTGS2,THBS1,LRP8,ICAM1,C3,CDC20,ESM1,PLAU,PMEPA1,TIMP1,S100A10,TGM2,CTSB,IL32,FCER1G,STAT1,SPHK1,FN1,LIF,CDC6,TPX2,VCAN,PKM,BHLHE40,FXYD5,S100A9,CD44
251	STAT5A	336.8	Literature ChIP-seq,135;ARCHS4 Coexpression,899;ENCODE ChIP-seq,88;Enrichr Queries,252;ReMap ChIP-seq,181;GTEx Coexpression,466	IFITM3,CEBPB,IFITM1,CXCL8,HSP90AB1,SPARC,ITGB5,SERPINE1,TNFAIP2,CXCL1,PTGS2,THBS1,ICAM1,C3,SRPX2,LGALS1,GM2A,PLAU,EXO1,ENC1,CPXM1,MYBL2,APOE,TIMP1,S100A10,CTSB,TGM2,TEAD4,GDF15,CBX3,STAT1,ACTN1,FN1,LIF,ASPN,COL1A1,PKM,COL4A1,BHLHE40,ZYX,CD9,TRIP13,ITGA5,CD44,GRINA,PHF19
424	STAT5B	486.3	ARCHS4 Coexpression,605;Enrichr Queries,566;ReMap ChIP-seq,138;GTEx Coexpression,636	IFITM3,TOP2A,IFITM1,CEBPB,IFITM2,HSP90AB1,MCM7,FOXM1,THBS1,ICAM1,ESM1,LGALS1,PLAU,APOE,S100A10,TGM2,IL32,FCER1G,STAT1,CBX3,ACTN1,FN1,TGFBR1,CDC25B,RCN3,COL1A1,TPX2,PKM,BHLHE40,ZYX,S100A9,CD44
529	STAT6	569.0	Literature ChIP-seq,136;ARCHS4 Coexpression,1140;Enrichr Queries,139;GTEx Coexpression,861	IFITM3,IFITM1,CEBPB,SPARC,IFITM2,SERPINE1,TNFAIP2,PTGS2,THBS1,CLDN1,ICAM1,C3,LGALS1,SERPINH1,RRS1,APOE,TIMP1,S100A10,CTSB,TGM2,TGIF1,GDF15,STAT1,ACTN1,FN1,TSN,COL1A1,PKM,COL5A1,BHLHE40,ZYX,CD9,FXYD5,ITGA5,CD44,LY6E
465	TAL1	520.8	Literature ChIP-seq,96;ARCHS4 Coexpression,1564;ENCODE ChIP-seq,55;Enrichr Queries,386;ReMap ChIP-seq,54;GTEx Coexpression,970	IFITM3,HSP90AB1,SPARC,SERPINE1,TNFAIP2,LPCAT1,MKI67,YBX3,ICAM1,AQP1,CKS1B,CDC20,TOP1MT,ENC1,MYBL2,NEK2,LBR,TGM2,CTSB,TGIF1,FCER1G,ACTN1,SPHK1,KIF23,VCAN,COL4A1,MRTO4,FSCN1,BIRC5,MCM4,ITGA5,S100A9,CD44,NOTCH3,LAMA5,CEBPB,PTGS2,THBS1,C3,FGD6,SERPINH1,APOE,FAM83D,PDLIM7,ANGPT2,GDF15,STAT1,UBE2C,FN1,LIF,CDC6,COL1A1,BHLHE40,CD9,FXYD5,PHF19,GRINA
654	TAL2	651.0	ARCHS4 Coexpression,774;Enrichr Queries,276;GTEx Coexpression,903	CRABP2,COL12A1,MKI67,PTGS2,JPH1,THBS1,ICAM1,AQP1,C3,PLAU,ENC1,PRRX1,GDF15,FN1,KLHL23,INHBA,ETV4,PGF,SULF2,COL1A1,COL3A1,VCAN,BHLHE40,CDH11,MFAP2,CD44,FBN1
186	TBP	267.6	Literature ChIP-seq,112;ARCHS4 Coexpression,411;ENCODE ChIP-seq,35;ReMap ChIP-seq,139;GTEx Coexpression,641	LAMA5,CEBPB,RTKN,HSP90AB1,IFITM2,CRABP2,MCM7,ITGB5,TNFAIP2,MKI67,ICAM1,CKS1B,DUSP14,C3,LGALS1,PLAU,EXO1,RUVBL1,SERPINH1,RRS1,NEK2,ECT2,COLGALT1,LBR,PDLIM7,GINS1,FANCI,TGIF1,TNFRSF12A,PRRX1,GDF15,ACTN1,PGF,CDC25B,PRPF4,TMEM158,PKM,COL4A2,COL4A1,BHLHE40,FSCN1,KIF2C,TRIP13,MAD2L1,GRINA
1475	TBPL1	1211.0	ARCHS4 Coexpression,914;GTEx Coexpression,1508	MAD2L1,GRINA
894	TBPL2	802.0	ARCHS4 Coexpression,996;GTEx Coexpression,608	KRT80,PDPN,CLDN1
1370	TBR1	1120.0	ARCHS4 Coexpression,1514;Enrichr Queries,1331;GTEx Coexpression,514	VSNL1,ENC1,BHLHE40,PCOLCE
498	TBX1	542.3	ARCHS4 Coexpression,938;Enrichr Queries,319;GTEx Coexpression,370	NOTCH3,LAMA5,TNFAIP2,PTGS2,JPH1,YBX3,THBS1,ICAM1,C3,PMEPA1,TGM2,TEAD4,PRRX1,GDF15,FN1,PGF,COL1A1,COL3A1,COL4A2,COL5A1,COL4A1,BHLHE40,CDH11,FSCN1,CD44,FBN1
1020	TBX10	886.3	ARCHS4 Coexpression,1354;Enrichr Queries,537;GTEx Coexpression,768	LAMA5,CRABP2,GDF15,SERPINE1,FN1,TNFAIP2,MKI67,ETV4,C3,COL1A1,VCAN,COL4A2,COL5A1,BHLHE40,BIRC5,MYBL2,EPHB2,CD44
365	TBX15	440.3	ARCHS4 Coexpression,633;Enrichr Queries,132;GTEx Coexpression,556	OLFML2B,COL11A1,COL12A1,SERPINE1,PTGS2,THBS2,JPH1,NID2,THBS1,YBX3,AQP1,C3,PMEPA1,IGFBP7,TEAD4,PRRX1,FN1,BGN,PCOLCE,INHBA,SULF1,SULF2,COL1A1,GREM1,COL3A1,VCAN,COL1A2,COL4A2,COL5A1,COL4A1,COL5A2,BHLHE40,CDH11,COL6A3,FBN1
32	TBX18	67.33	ARCHS4 Coexpression,11;Enrichr Queries,144;GTEx Coexpression,47	NOTCH3,FKBP10,CEMIP,OLFML2B,SPARC,ITGB5,COL11A1,COL12A1,SERPINE1,RASAL2,PTGS2,THBS2,ANTXR1,NID2,THBS1,EDNRA,SERPINH1,IGFBP7,PRRX1,ACTN1,FN1,BGN,PCOLCE,INHBA,SULF1,OSMR,ASPN,SULF2,COL1A1,GREM1,RCN3,VCAN,COL3A1,COL1A2,BMP1,COL4A2,COL5A1,COL4A1,MFAP2,COL5A2,BHLHE40,CDH11,NOX4,ITGBL1,COL6A3,ITGA5,CD44,FBN1
1141	TBX19	961.3	ARCHS4 Coexpression,799;Enrichr Queries,684;GTEx Coexpression,1401	CEBPB,OLFML2B,FCER1G,PRRX1,GDF15,STAT1,SERPINE1,FN1,LIF,LAMC2,PTGS2,THBS1,PKM,EXO1,BHLHE40,CD44
361	TBX2	437.3	ARCHS4 Coexpression,1216;Enrichr Queries,62;GTEx Coexpression,34	NOTCH3,LAMA5,CEBPB,OLFML2B,SPARC,ITGB5,COL12A1,SERPINE1,RASAL2,THBS2,ANTXR1,NID2,THBS1,AQP1,ICAM1,EDNRA,LGALS1,PODXL,SERPINH1,PMEPA1,IGFBP7,APOE,TGM2,MSR1,PRRX1,GDF15,FN1,BGN,PTPN12,PLXDC2,SULF1,PGF,CDC25B,SULF2,COL1A1,COL3A1,COL1A2,RAB31,COL4A2,COL5A1,COL4A1,COL5A2,BHLHE40,CDH11,COL6A3,CD44,DGKH,FBN1
586	TBX20	610.0	ARCHS4 Coexpression,227;Enrichr Queries,399;GTEx Coexpression,1204	PRRX1,COL12A1,SERPINE1,FN1,INHBA,PTGS2,THBS1,ANTXR1,NID2,COL1A1,COL3A1,VCAN,EDNRA,COL1A2,COL4A2,COL5A1,COL4A1,BHLHE40,CDH11,COL6A3,IGFBP7,ADAMTS9,FBN1
789	TBX21	740.5	ARCHS4 Coexpression,1089;Enrichr Queries,776;ReMap ChIP-seq,179;GTEx Coexpression,918	IFITM3,IFITM1,CEBPB,HSP90AB1,IFITM2,IFI6,TNFAIP2,PTGS2,ICAM1,CKS1B,C3,LGALS1,GM2A,TGM2,IL32,FCER1G,PRRX1,GDF15,STAT1,CBX3,CDC6,BHLHE40,FXYD5,S100A9,CD44,PHF19
762	TBX22	720.3	ARCHS4 Coexpression,363;Enrichr Queries,1036;GTEx Coexpression,762	IFITM1,COL11A1,CSE1L,INHBA,CDC6,PTGS2,LRP8,THBS4,ESM1,VCAN,SRPX2,BHLHE40,MFAP2,MAD2L1
153	TBX3	241.8	Literature ChIP-seq,90;ARCHS4 Coexpression,42;Enrichr Queries,166;GTEx Coexpression,669	FKBP10,SPARC,IFITM2,COL12A1,SERPINE1,ANTXR1,YBX3,ENC1,PMEPA1,MYBL2,SKP2,TGM2,ACTN1,PCOLCE,PGF,RCN3,GREM1,VCAN,COL4A2,COL4A1,CDH11,FSCN1,COL6A3,CD44,MCM2,CEBPB,PTGS2,THBS2,NID2,THBS1,PODXL,SERPINH1,RRS1,IGFBP7,APOE,PRRX1,GDF15,FN1,INHBA,SULF1,PLXDC2,SULF2,COL1A1,COL3A1,COL1A2,BMP1,COL5A1,BHLHE40,CD9,FBN1
974	TBX4	850.3	ARCHS4 Coexpression,1374;Enrichr Queries,1101;GTEx Coexpression,76	MSR1,PRRX1,GDF15,LPCAT1,TNFAIP2,PTPN12,PTGS2,THBS1,PGF,ICAM1,AQP1,CDC25B,COL1A1,EDNRA,COL4A2,PODXL,BHLHE40,DGKH
542	TBX5	576.5	Literature ChIP-seq,100;ARCHS4 Coexpression,47;Enrichr Queries,739;GTEx Coexpression,1420	CEMIP,RTKN,HSP90AB1,COL12A1,TNFRSF11B,CXCL1,TREM2,THY1,FOXM1,ANTXR1,NID2,THBS1,LRP8,THBS4,ICAM1,CKS1B,EDNRA,LGALS1,PODXL,SERPINH1,PMEPA1,TIMP1,ECT2,LBR,CTHRC1,PRRX1,TNFRSF12A,FN1,LIF,PCOLCE,CDC6,OSMR,COL1A1,GREM1,MMP11,PRPF4,COL3A1,VCAN,COL1A2,COL5A1,VSNL1,BHLHE40,CDH11,COL6A3,BIRC5,DTL,FBN1
1054	TBX6	910.7	ARCHS4 Coexpression,1373;Enrichr Queries,703;GTEx Coexpression,656	TGIF1,CRABP2,GDF15,FN1,TNFAIP2,ETV4,THBS1,PGF,C3,COL1A1,GJB2,LGALS1,BHLHE40,APOE,S100A9,TGM2
302	TBXT	386.8	ARCHS4 Coexpression,102;Enrichr Queries,1266;ReMap ChIP-seq,26;GTEx Coexpression,153	IFITM3,FKBP10,NOTCH3,LAMA5,CEBPB,CRABP2,TNFAIP2,MKI67,ANTXR1,LRP8,TRIM29,PODXL,EXO1,ENC1,RUVBL1,PMEPA1,MYBL2,NEK2,BUB1,PDLIM7,S100A10,ANGPT2,TNFRSF12A,STAT1,CBX3,LIF,CDC6,ETV4,SULF2,COL1A1,VCAN,COL5A1,COL5A2,BHLHE40,CDH11,FSCN1,ITGA5,TRIP13,DTL,CD44,MAD2L1,MCM2
362	TCF12	438.4	ARCHS4 Coexpression,1076;ENCODE ChIP-seq,1;Enrichr Queries,877;ReMap ChIP-seq,20;GTEx Coexpression,218	TOP2A,RTKN,HSP90AB1,SPARC,CXCL8,MCM7,SERPINE1,TNFAIP2,ICAM1,CKS1B,LGALS1,PLAU,PMEPA1,COL10A1,EPHB2,TNFRSF12A,ACTN1,PCOLCE,ASPN,CDC25B,VCAN,PKM,FSCN1,CD44,DGKH,LAMA5,CEBPB,KRT80,CRABP2,THBS1,NID2,SRPX2,GPNMB,PDLIM7,S100A10,CTHRC1,IL32,PRRX1,GDF15,STAT1,LIF,FN1,PTPN12,COL1A1,COL3A1,COL1A2,TMEM158,FAP,COL5A1,COL5A2,BHLHE40,MFAP2,ITGBL1,FBN1,GRINA,PHF19
968	TCF15	845.7	ARCHS4 Coexpression,654;Enrichr Queries,309;GTEx Coexpression,1574	IFITM3,IFITM1,SPARC,SERPINE1,THY1,NID2,THBS1,JPH1,CKS1B,LGALS1,ENC1,APOE,TGM2,TNFRSF12A,GDF15,FN1,PCOLCE,SULF1,ETV4,PGF,COL1A1,COL4A2,COL5A1,COL4A1,BHLHE40,FSCN1,MAD2L1
1129	TCF20	958.0	ARCHS4 Coexpression,1378;Enrichr Queries,1293;GTEx Coexpression,203	GINS1,FANCI,TOP2A,GM2A,TRIM29,ACTN1,CSTF2,BHLHE40,MCM4,MKI67
22	TCF21	41.25	Literature ChIP-seq,9;ARCHS4 Coexpression,29;Enrichr Queries,57;GTEx Coexpression,70	IFITM3,FKBP10,SPARC,HSP90AB1,COL12A1,SERPINE1,LPCAT1,TNFAIP2,LAMC2,TREM2,ANTXR1,YBX3,ICAM1,AQP1,DUSP14,EDNRA,LGALS1,PLAU,EXO1,TIMP1,SKP2,COLGALT1,TGM2,TGIF1,ACTN1,SPHK1,BGN,PCOLCE,TSN,CDC25B,GREM1,VCAN,PKM,COL4A2,COL4A1,CDH11,FSCN1,COL6A3,ITGA5,MCM2,LAMA5,CEMIP,KRT80,CRABP2,TNFRSF11B,PTGS2,THBS2,THBS1,NID2,C3,STIP1,PODXL,PDPN,SERPINH1,IGFBP7,ECT2,CTHRC1,S100A10,IL32,MSR1,PRRX1,GDF15,STAT1,TFPI2,F…
809	TCF23	754.0	ARCHS4 Coexpression,1599;Enrichr Queries,446;GTEx Coexpression,217	SERPINE1,LAMC2,PTGS2,PLA2G7,THBS1,AQP1,C3,EDNRA,PMEPA1,GDF15,OSMR,PGF,SULF2,COL1A1,GJB2,COL3A1,TMEM158,COL1A2,COL5A1,COL4A2,COL4A1,BHLHE40,ZYX,S100A9
832	TCF24	765.7	ARCHS4 Coexpression,567;Enrichr Queries,737;GTEx Coexpression,993	GDF15,ACTN1,COL12A1,LAMC2,CLDN1,PLA2G7,SULF2,C3,COL1A1,PKM,GPNMB,COL4A2,LIPG,BHLHE40,ZYX,APOE
83	TCF3	146.5	Literature ChIP-seq,21;ARCHS4 Coexpression,296;ENCODE ChIP-seq,22;Enrichr Queries,353;ReMap ChIP-seq,126;GTEx Coexpression,61	TOP2A,IFITM3,FKBP10,IFITM1,IFITM2,HSP90AB1,RTKN,SPARC,MCM7,CSE1L,LPCAT1,LAMC2,MKI67,FOXM1,JPH1,ICAM1,CDC20,LGALS1,CDH3,TOP1MT,CHEK1,ENC1,PMEPA1,NEK2,MYBL2,EPHB2,COLGALT1,TGM2,TEAD4,TGIF1,TNFRSF12A,SPHK1,ACTN1,PCOLCE,ETV4,CDC25B,MMP11,VCAN,PKM,RAB31,FSCN1,BIRC5,MCM4,KIF2C,DTL,CD44,MCM2,LY6E,LAMA5,CEBPB,KRT80,RASAL2,THBS2,THBS1,NID2,C3,FGD6,PODXL,NT5DC2,PDPN,SERPINH1,SPP1,BUB1,PDLIM7,S100A10,GINS1,…
514	TCF4	561.4	Literature ChIP-seq,87;ARCHS4 Coexpression,1038;Enrichr Queries,150;ReMap ChIP-seq,101;GTEx Coexpression,1431	IFITM3,SPARC,LAMC2,CKS1B,CDC20,LGALS1,ENC1,PMEPA1,NEK2,EPHB2,LBR,CTSB,ACTN1,ETV4,CDC25B,VCAN,RAB31,PKM,COL4A2,VSNL1,COL4A1,CDH11,FSCN1,COL6A3,KIF2C,CD44,CEBPB,CRABP2,RASAL2,PTGS2,THBS1,LRP8,IGFBP7,APOE,ECT2,S100A10,GDF15,STAT1,FN1,GGH,SULF1,SULF2,COL1A1,TPX2,COL3A1,COL1A2,COL5A1,COL5A2,BHLHE40,CD9,FBN1
481	TCF7	532.8	Literature ChIP-seq,148;ARCHS4 Coexpression,1040;Enrichr Queries,390;ReMap ChIP-seq,215;GTEx Coexpression,871	IFITM3,IFITM1,CEBPB,HSP90AB1,SERPINE1,PTGS2,THBS1,ANTXR1,YBX3,CKS1B,ICAM1,LGALS1,ENC1,RUVBL1,PMEPA1,APOE,EPHB2,PDLIM7,CTSB,TGM2,GDF15,STAT1,ACTN1,FN1,LIF,TGFBR1,PGF,SULF2,CDC25B,VCAN,PKM,BHLHE40,FSCN1,MCM4,CD9,KIF2C,FXYD5,ITGA5,CD44,PHF19,MCM2
94	TCF7L1	162.3	ARCHS4 Coexpression,256;Enrichr Queries,136;GTEx Coexpression,95	IFITM3,NOTCH3,LAMA5,CEBPB,OLFML2B,SPARC,ITGB5,ANTXR1,NID2,THBS1,STK3,LGALS1,PODXL,NT5DC2,ENC1,CHEK1,SERPINH1,PMEPA1,IGFBP7,APOE,PDLIM7,TGIF1,GINS1,FN1,BGN,KLHL23,SULF1,SULF2,COL1A1,COL3A1,VCAN,COL1A2,COL4A2,COL5A1,COL4A1,COL5A2,BHLHE40,CDH11,MFAP2,FSCN1,FBN1
171	TCF7L2	258.2	Literature ChIP-seq,113;ARCHS4 Coexpression,716;ENCODE ChIP-seq,11;Enrichr Queries,586;ReMap ChIP-seq,39;GTEx Coexpression,84	FKBP10,OLFML2B,RTKN,SPARC,CXCL8,ITGB5,MCM7,SERPINE1,TNFAIP2,ANTXR1,CKS1B,CDC20,EDNRA,PLAU,ENC1,CHEK1,RUVBL1,NEK2,CPXM1,LBR,ADAMTS9,TGM2,CTSB,TGIF1,TNFRSF12A,ACTN1,ATP1B3,ETV4,ASPN,TGFBR1,CDC25B,VCAN,PKM,COL4A2,COL4A1,FSCN1,MCM4,CD44,NOTCH3,LAMA5,KRT80,CEBPB,CRABP2,CSTF2,THBS1,PLA2G7,NID2,STK3,FGD6,PODXL,FAM83D,BUB1,S100A10,FANCI,PRRX1,GDF15,STAT1,CBX3,LIF,FN1,GGH,PTPN12,PLXDC2,SULF2,COL1A1,BHLHE4…
440	TCFL5	499.0	ARCHS4 Coexpression,166;Enrichr Queries,70;GTEx Coexpression,1261	TOP2A,CEBPB,CRABP2,CSE1L,SERPINE1,PTGS2,FOXM1,THBS1,DUSP14,CDC20,LGALS1,GPNMB,EXO1,NT5DC2,ENC1,PMEPA1,MYBL2,APOE,TIMP1,CTHRC1,FANCI,TNFRSF12A,GDF15,STAT1,UBE2C,FN1,ETV4,PGF,SULF2,CDC25B,COL1A1,TPX2,VCAN,RAB31,PKM,COL5A1,COL4A1,COL5A2,BHLHE40,FSCN1,BIRC5,MCM4,KIF2C,CD44
158	TEAD1	247.0	ARCHS4 Coexpression,35;Enrichr Queries,378;ReMap ChIP-seq,8;GTEx Coexpression,567	FKBP10,SPARC,ITGB5,COL12A1,SERPINE1,TNFAIP2,CXCL1,LAMC2,ANTXR1,PLAU,ENC1,PMEPA1,LBR,TGM2,TNFRSF12A,ACTN1,OSMR,ETV4,VCAN,PKM,COL4A2,COL4A1,CDH11,COL6A3,CD44,LAMA5,KRT80,RASAL2,NID2,THBS1,RRS1,SERPINH1,IGFBP7,S100A10,ANGPT2,PRRX1,TFPI2,LIF,FN1,CDC6,SULF2,COL1A1,COL1A2,BMP1,FAP,COL5A1,COL5A2,BHLHE40,ITGBL1,CD9,FBN1
69	TEAD2	124.3	ARCHS4 Coexpression,132;Enrichr Queries,2;ReMap ChIP-seq,231;GTEx Coexpression,132	IFITM3,TOP2A,FKBP10,SPARC,IFITM2,MCM7,ITGB5,COL12A1,SERPINE1,MKI67,FOXM1,CKS1B,CDC20,LGALS1,PLAU,ENC1,PMEPA1,MYBL2,TIMP1,TGM2,TGIF1,TEAD4,TNFRSF12A,ACTN1,BGN,KIF23,PCOLCE,OSMR,ETV4,PGF,RCN3,VCAN,COL4A2,COL4A1,CDH11,FSCN1,COL6A3,BIRC5,KIF2C,ITGA5,CD44,NOTCH3,LAMA5,CEBPB,CRABP2,THBS2,THBS1,STK3,PODXL,NT5DC2,SERPINH1,APOE,ECT2,PDLIM7,S100A10,GDF15,UBE2C,FN1,SULF2,COL1A1,TPX2,COL3A1,BMP1,COL1A2,COL5A…
48	TEAD3	86.67	ARCHS4 Coexpression,36;Enrichr Queries,102;GTEx Coexpression,122	IFITM3,LAMA5,NOTCH3,FKBP10,CEBPB,SPARC,CRABP2,ITGB5,SERPINE1,COL12A1,THBS1,NID2,LGALS1,NT5DC2,SERPINH1,PMEPA1,FAM83D,LBR,PDLIM7,S100A10,TGM2,TEAD4,TGIF1,TNFRSF12A,GDF15,ACTN1,SPHK1,FN1,BGN,KLHL23,PCOLCE,OSMR,PGF,COL1A1,VCAN,BMP1,COL1A2,COL4A2,COL5A1,COL4A1,BHLHE40,CDH11,ZYX,FSCN1,ITGA5,CD44,FBN1
1326	TEF	1082.0	ARCHS4 Coexpression,1583;Enrichr Queries,540;GTEx Coexpression,1123	IFITM3,CEBPB,SPARC,GDF15,FN1,THBS1,PGF,SULF2,C3,COL1A1,LGALS1,ENC1,BHLHE40,PMEPA1,CD9,APOE,LY6E
1610	TERB1	1403.0	ARCHS4 Coexpression,1614;GTEx Coexpression,1192
456	TERF1	512.8	ARCHS4 Coexpression,130;Enrichr Queries,191;ReMap ChIP-seq,275;GTEx Coexpression,1455	IFITM3,TOP2A,IFITM1,HSP90AB1,MCM7,CSE1L,MKI67,THBS1,CKS1B,CDC20,PLAU,EXO1,PODXL,CHEK1,NEK2,MYBL2,SKP2,ECT2,LBR,BUB1,TGIF1,GINS1,FCER1G,STAT1,UBE2C,FN1,KIF23,KLHL23,CDC6,RCN3,TPX2,RAB31,BHLHE40,MFAP2,BIRC5,MCM4,KIF2C,DTL,CD44,MAD2L1
1065	TERF2	918.5	ARCHS4 Coexpression,1470;Enrichr Queries,795;ReMap ChIP-seq,290;GTEx Coexpression,1119	TOP2A,CEBPB,FCER1G,HSP90AB1,MCM7,GDF15,STAT1,TNFRSF10B,THBS1,PKM,RUVBL1,BHLHE40,MCM4,KIF2C,NEK2,CD44,CTSB,GRINA
99	TET1	168.0	Literature ChIP-seq,60;ARCHS4 Coexpression,206;GTEx Coexpression,238	RTKN,CSE1L,SERPINE1,THY1,RASAL2,NID2,ICAM1,LGALS1,FGD6,PODXL,TOP1MT,CHEK1,ENC1,SERPINH1,RRS1,NEK2,BUB1,LBR,GINS1,TEAD4,TGIF1,GDF15,STAT1,SPHK1,PCOLCE,KLHL23,KIF23,PGF,GJB2,BMP1,COL5A1,COL4A2,COL4A1,BHLHE40,FXYD5,FBN1,MAD2L1,GRINA,PHF19
1148	TET2	963.5	ARCHS4 Coexpression,1055;GTEx Coexpression,872	PLXDC2,CD44
595	TET3	618.7	ARCHS4 Coexpression,1297;ReMap ChIP-seq,296;GTEx Coexpression,263	KRT80,GM2A,TRIM29,CLDN1,CD44
120	TFAP2A	206.2	Literature ChIP-seq,130;ARCHS4 Coexpression,372;ENCODE ChIP-seq,10;Enrichr Queries,165;ReMap ChIP-seq,147;GTEx Coexpression,413	TOP2A,FKBP10,RTKN,HSP90AB1,SPARC,CXCL8,SERPINE1,COL12A1,TNFAIP2,FOXM1,CLDN1,YBX3,CKS1B,ICAM1,DUSP14,CDC20,CDH3,TRIM29,PLAU,CHEK1,PMEPA1,MYBL2,NEK2,TGM2,TGIF1,TEAD4,TNFRSF12A,ACTN1,PCOLCE,ATP1B3,KIF23,ETV4,CDC25B,GREM1,VCAN,PKM,COL4A2,COL4A1,CDH11,FSCN1,MCM4,S100A9,CD44,LY6E,DGKH,MCM2,TMEM185B,LAMA5,KRT80,CEBPB,CRABP2,CSTF2,RASAL2,PTGS2,THBS1,C3,STIP1,SRPX2,FGD6,GPNMB,SPP1,APOE,S100A10,IL32,FANCI,…
960	TFAP2B	842.7	ARCHS4 Coexpression,1359;Enrichr Queries,529;GTEx Coexpression,640	KRT80,CRABP2,PRRX1,COL12A1,FN1,PTGS2,SULF1,THBS1,COL1A1,GREM1,COL3A1,VCAN,COL1A2,COL4A2,COL5A1,TRIM29,COL4A1,BHLHE40,CDH11
89	TFAP2C	158.3	Literature ChIP-seq,51;ARCHS4 Coexpression,242;ENCODE ChIP-seq,32;Enrichr Queries,164;ReMap ChIP-seq,34;GTEx Coexpression,427	TOP2A,FKBP10,IFITM1,HSP90AB1,SPARC,CXCL8,SERPINE1,COL12A1,TNFAIP2,LPCAT1,LAMC2,MKI67,CLDN1,CKS1B,DUSP14,CDC20,LGALS1,CDH3,TRIM29,PLAU,ENC1,PMEPA1,MYBL2,NEK2,TIMP1,TGM2,TGIF1,TEAD4,TNFRSF12A,ACTN1,BGN,ATP1B3,KIF23,ETV4,PGF,CDC25B,VCAN,RAB31,PKM,COL4A1,FSCN1,ITGA5,S100A9,CD44,DGKH,MCM2,TMEM185B,LAMA5,KRT80,CEBPB,CEMIP,CRABP2,CSTF2,IFI6,RASAL2,PTGS2,THBS1,C3,FGD6,PODXL,S100A10,GDF15,STAT1,FN1,TNFRSF…
1228	TFAP2D	1015.0	ARCHS4 Coexpression,927;Enrichr Queries,1393;GTEx Coexpression,725	ENC1,BHLHE40,CHEK1,SKP2
1526	TFAP2E	1262.0	ARCHS4 Coexpression,1605;Enrichr Queries,1137;GTEx Coexpression,1043	C3,CRABP2,PRRX1,GDF15,BHLHE40,PTGS2,ETV4
715	TFAP4	692.3	ARCHS4 Coexpression,1481;Enrichr Queries,155;ReMap ChIP-seq,40;GTEx Coexpression,1093	TOP2A,FKBP10,RTKN,HSP90AB1,MCM7,SERPINE1,TNFAIP2,MKI67,FOXM1,ICAM1,CKS1B,CDC20,LGALS1,EXO1,CHEK1,MYBL2,TGIF1,TNFRSF12A,ACTN1,SPHK1,KIF23,ETV4,PGF,CDC25B,PKM,MRTO4,FSCN1,BIRC5,MCM4,KIF2C,DTL,LAMA5,CEBPB,KRT80,LRP8,THBS1,C3,STIP1,RRS1,ECT2,PDLIM7,IL32,GDF15,UBE2C,CDC6,TPX2,BHLHE40,TRIP13,GRINA,PHF19
731	TFCP2	702.3	ARCHS4 Coexpression,666;Enrichr Queries,659;GTEx Coexpression,782	TOP2A,CEBPB,HSP90AB1,GDF15,STAT1,ACTN1,CSE1L,FN1,THBS1,TSN,STIP1,LGALS1,PODXL,RUVBL1,BHLHE40,FSCN1,CD44
315	TFCP2L1	395.3	ARCHS4 Coexpression,498;Enrichr Queries,271;GTEx Coexpression,417	LAMA5,SPARC,SERPINE1,LAMC2,MKI67,PTGS2,CLDN1,THBS1,C3,CDH3,GPNMB,PODXL,TRIM29,LIPG,ENC1,PMEPA1,APOE,TGM2,MMP7,GDF15,FN1,SULF2,COL1A1,GJB2,COL4A2,COL5A1,COL4A1,BHLHE40,CD9,CD44
34	TFDP1	70.0	ARCHS4 Coexpression,73;Enrichr Queries,37;ReMap ChIP-seq,167;GTEx Coexpression,3	TOP2A,HSP90AB1,MCM7,CSE1L,MKI67,FOXM1,YBX3,CKS1B,ICAM1,CDC20,LGALS1,EXO1,CHEK1,RUVBL1,MYBL2,NEK2,SKP2,LBR,SPHK1,KIF23,PCOLCE,PKM,BIRC5,MCM4,KIF2C,DTL,S100A9,CD44,MCM2,SNRPB,CEBPB,CRABP2,CSTF2,STIP1,NT5DC2,RRS1,ECT2,BUB1,GINS1,FANCI,STAT1,CBX3,UBE2C,GDF15,CDC6,TPX2,BHLHE40,ZYX,TRIP13,MAD2L1,PHF19
451	TFDP2	503.7	ARCHS4 Coexpression,205;Enrichr Queries,639;GTEx Coexpression,667	TOP2A,TGIF1,CEBPB,MCM7,TNFRSF12A,STAT1,ACTN1,FN1,KLHL23,CDC6,MKI67,THBS1,VCAN,PKM,BHLHE40,CHEK1,ZYX,MCM4,KIF2C,ECT2,CD44,MAD2L1,S100A10,GRINA
1530	TFDP3	1265.0	ARCHS4 Coexpression,1202;Enrichr Queries,1299;GTEx Coexpression,1293	TOP2A,CXCL8,BHLHE40,MYBL2,PTPN12
182	TFE3	265.3	ARCHS4 Coexpression,373;Enrichr Queries,284;GTEx Coexpression,139	IFITM3,CEBPB,IFITM2,SERPINE1,TNFAIP2,THBS1,ICAM1,LGALS1,PLAU,TIMP1,COLGALT1,PDLIM7,S100A10,CTSB,TGIF1,FCER1G,TNFRSF12A,GDF15,STAT1,ACTN1,FN1,PTPN12,PKM,BHLHE40,ZYX,FSCN1,CD9,FXYD5,ITGA5,CD44,GRINA
457	TFEB	513.8	Literature ChIP-seq,132;ARCHS4 Coexpression,517;Enrichr Queries,471;GTEx Coexpression,935	CEBPB,IFITM2,TNFAIP2,FOXM1,ICAM1,C3,LGALS1,GPNMB,TOP1MT,PMEPA1,APOE,TGM2,TGIF1,GDF15,STAT1,OSGIN2,SULF2,COL1A1,RAB31,SLCO3A1,BHLHE40,ZYX,CD9,S100A9,DTL,CD44,MCM2
143	TFEC	237.3	ARCHS4 Coexpression,161;Enrichr Queries,311;GTEx Coexpression,240	IFITM3,IFITM1,CXCL8,SERPINE1,LPCAT1,TNFAIP2,TREM2,MKI67,PTGS2,PLA2G7,THBS1,ICAM1,C3,GPNMB,GM2A,PLAU,CLEC5A,COLGALT1,TGM2,CTSB,MSR1,FCER1G,STAT1,FN1,INHBA,VCAN,BHLHE40,S100A9,CD44
222	TGIF2	304.8	ARCHS4 Coexpression,55;Enrichr Queries,38;ReMap ChIP-seq,178;GTEx Coexpression,948	TOP2A,FKBP10,RTKN,HSP90AB1,MCM7,CSE1L,SERPINE1,MKI67,FOXM1,CKS1B,ICAM1,CDC20,PLAU,EXO1,CHEK1,ENC1,RUVBL1,PMEPA1,MYBL2,NEK2,SKP2,CTSB,TGM2,TGIF1,TNFRSF12A,SPHK1,KIF23,ETV4,FSCN1,BIRC5,MCM4,KIF2C,DTL,CD44,LAMA5,CEBPB,THBS1,C3,SERPINH1,ECT2,FAM83D,BUB1,GINS1,FANCI,GDF15,STAT1,UBE2C,FN1,CDC6,TPX2,BHLHE40,MFAP2,TRIP13,MAD2L1
1511	TGIF2LX	1250.0	ARCHS4 Coexpression,911;Enrichr Queries,1240;GTEx Coexpression,1598	TGIF1,CEBPB,CXCL8,CDH11,NOX4,NEK2,ETV4
1623	TGIF2LY	1460.0	ARCHS4 Coexpression,1554;Enrichr Queries,1308;GTEx Coexpression,1517	GJB2,CXCL8,FOXM1
551	THAP1	584.4	ARCHS4 Coexpression,668;ENCODE ChIP-seq,110;Enrichr Queries,984;ReMap ChIP-seq,230;GTEx Coexpression,930	TMEM185B,LAMA5,CEBPB,HSP90AB1,MCM7,PTGS2,THBS1,ICAM1,CKS1B,STIP1,TOP1MT,NEK2,SKP2,PDLIM7,TGIF1,TNFRSF12A,GDF15,STAT1,ACTN1,PCOLCE,PGF,RCN3,RAB31,BHLHE40,MFAP2,GRINA,MCM2,MAD2L1
353	THAP10	429.0	ARCHS4 Coexpression,195;Enrichr Queries,81;GTEx Coexpression,1011	TOP2A,CXCL8,MCM7,CSE1L,SERPINE1,IFI6,MKI67,PTGS2,CLDN1,THBS1,CKS1B,CDC20,EXO1,ENC1,PMEPA1,NEK2,ECT2,FAM83D,GINS1,FANCI,GDF15,UBE2C,TFPI2,GGH,KIF23,CDC6,PGF,TPX2,TMEM158,BHLHE40,BIRC5,MCM4,KIF2C,TRIP13,DTL,MAD2L1
535	THAP11	573.0	Literature ChIP-seq,146;ARCHS4 Coexpression,745;Enrichr Queries,480;ReMap ChIP-seq,204;GTEx Coexpression,1290	TOP2A,CEBPB,HSP90AB1,CRABP2,MCM7,CDC20,FGD6,LGALS1,EXO1,NT5DC2,RRS1,MYBL2,SKP2,S100A10,CTSB,IL32,TNFRSF12A,GDF15,STAT1,AHSA1,PCOLCE,CDC6,CDC25B,SFRP4,PRPF4,PKM,BHLHE40,ZYX,FSCN1,BIRC5,KIF2C,S100A9,SNRPB
747	THAP12	714.0	ARCHS4 Coexpression,456;GTEx Coexpression,972	TPX2,STAT1,CBX3,RRS1,LBR
695	THAP2	680.0	ARCHS4 Coexpression,718;Enrichr Queries,797;GTEx Coexpression,525	CEBPB,CXCL8,TNFRSF12A,GDF15,STAT1,ACTN1,FN1,AHSA1,INHBA,PTGS2,THBS1,ICAM1,STIP1,ENC1,BHLHE40,CD44
1531	THAP3	1270.0	ARCHS4 Coexpression,1335;Enrichr Queries,915;GTEx Coexpression,1559	CEBPB,LGALS1,GDF15,MRTO4,BHLHE40,APOE,S100A9,PGF,GRINA,LY6E
994	THAP4	863.7	ARCHS4 Coexpression,197;Enrichr Queries,852;GTEx Coexpression,1542	TEAD4,CEBPB,HSP90AB1,GDF15,FOXM1,STIP1,PKM,NT5DC2,BHLHE40,RRS1,FSCN1,MCM4,MYBL2,S100A9,LBR,SNRPB
1057	THAP5	912.7	ARCHS4 Coexpression,1059;Enrichr Queries,1271;GTEx Coexpression,408	STAT1,CBX3,BHLHE40,PMEPA1,CD44,TSN,S100A10,GRINA
1173	THAP6	979.7	ARCHS4 Coexpression,796;Enrichr Queries,923;GTEx Coexpression,1220	TGIF1,VCAN,PKM,GDF15,ENC1,BHLHE40,THBS1,CD44,PGF,CTSB,MCM2,GRINA
1120	THAP7	952.7	ARCHS4 Coexpression,636;Enrichr Queries,1133;GTEx Coexpression,1089	CEBPB,LGALS1,GDF15,BHLHE40,MRTO4,S100A9,LY6E,SNRPB,PHF19
777	THAP8	733.7	ARCHS4 Coexpression,1163;Enrichr Queries,818;GTEx Coexpression,220	GDF15,FN1,KLHL23,OSGIN2,THBS1,PGF,COL1A1,LGALS1,GPNMB,COL5A1,BHLHE40,FSCN1,PMEPA1,LBR,PDLIM7,PHF19,SNRPB
1001	THAP9	871.7	ARCHS4 Coexpression,323;Enrichr Queries,786;GTEx Coexpression,1506	TOP2A,GINS1,TGIF1,GDF15,ACTN1,TPX2,PKM,EXO1,BHLHE40,ZYX,ECT2,LBR,DTL,MAD2L1,MCM2,GRINA
1087	THRA	933.0	Literature ChIP-seq,133;ARCHS4 Coexpression,1620;Enrichr Queries,494;GTEx Coexpression,1485	CEBPB,IFITM1,SPARC,GDF15,STAT1,FN1,THBS1,SULF2,CDC25B,COL1A1,LGALS1,PKM,COL5A1,ENC1,BHLHE40,PMEPA1,CD9,APOE,CTSB,TGM2
845	THRB	771.7	ARCHS4 Coexpression,1112;Enrichr Queries,968;GTEx Coexpression,235	ACTN1,COL12A1,SERPINE1,BGN,FN1,PTGS2,PLXDC2,THBS1,ASPN,VCAN,VSNL1,BHLHE40,NOX4,PMEPA1,CD44
989	THYN1	862.0	ARCHS4 Coexpression,665;GTEx Coexpression,1059	MAD2L1,GRINA,CKS1B
733	TIGD1	703.5	ARCHS4 Coexpression,1017;GTEx Coexpression,390	COL4A2,ITGB5,PLXDC2,STK3
515	TIGD2	562.7	ARCHS4 Coexpression,174;Enrichr Queries,502;GTEx Coexpression,1012	IFITM3,CEBPB,SPARC,CSE1L,MKI67,PTGS2,THBS1,GPNMB,EXO1,ENC1,SKP2,S100A10,TGIF1,GDF15,STAT1,CBX3,GGH,CDC6,PGF,TPX2,BHLHE40,CD9,KIF2C,DTL,MAD2L1,LY6E,MCM2
616	TIGD3	629.7	ARCHS4 Coexpression,637;Enrichr Queries,515;GTEx Coexpression,737	TOP2A,GINS1,IFITM2,TNFRSF12A,MCM7,GDF15,UBE2C,CDC6,MKI67,PTGS2,PGF,CDC20,COL1A1,VCAN,BHLHE40,FSCN1,ZYX,BIRC5,MYBL2,DTL,S100A9
1611	TIGD4	1407.0	ARCHS4 Coexpression,1576;Enrichr Queries,1043;GTEx Coexpression,1603	COL1A1,GPNMB,GDF15,BHLHE40,FN1,PTGS2,THBS4,TGM2
801	TIGD5	749.7	ARCHS4 Coexpression,1016;Enrichr Queries,689;GTEx Coexpression,544	CEBPB,TNFRSF12A,MCM7,GDF15,FOXM1,THBS1,CDC20,PRPF4,LGALS1,BHLHE40,RRS1,FSCN1,PMEPA1,S100A9,PDLIM7,GRINA,LY6E
1023	TIGD6	888.3	ARCHS4 Coexpression,1628;Enrichr Queries,763;GTEx Coexpression,274	TGIF1,CEMIP,KRT80,CXCL8,GDF15,SERPINE1,FN1,THBS1,PGF,FAP,CHEK1,ENC1,BHLHE40,SERPINH1,COL6A3,PDLIM7,CTHRC1
1043	TIGD7	900.7	ARCHS4 Coexpression,705;Enrichr Queries,835;GTEx Coexpression,1162	GDF15,CSE1L,SULF1,THBS1,PGF,TSN,SULF2,VCAN,LGALS1,BHLHE40,PMEPA1,TIMP1,EPHB2
874	TLX1	789.7	ARCHS4 Coexpression,497;Enrichr Queries,1267;GTEx Coexpression,605	PRRX1,EXO1,BHLHE40,CDH11,RUVBL1,CXCL1,MYBL2,TRIP13,PLA2G7,ETV4
689	TLX2	675.7	ARCHS4 Coexpression,224;Enrichr Queries,1263;GTEx Coexpression,540	GDF15,CBX3,SERPINE1,KLHL23,PCOLCE,FOXM1,ANTXR1,COL1A1,EXO1,NT5DC2,BHLHE40,FSCN1,SKP2,LBR
1287	TLX3	1048.0	ARCHS4 Coexpression,481;Enrichr Queries,1389;GTEx Coexpression,1275	GDF15,NT5DC2,BHLHE40,FSCN1,TRIP13
253	TMF1	338.5	ARCHS4 Coexpression,187;GTEx Coexpression,490	CDC20,MCM7,NT5DC2,FSCN1,KIF2C,NEK2,MYBL2,FOXM1,GRINA,SNRPB,CKS1B
942	TOPORS	831.0	ARCHS4 Coexpression,968;GTEx Coexpression,694	KIF2C,GRINA
73	TP53	128.2	Literature ChIP-seq,34;ARCHS4 Coexpression,70;Enrichr Queries,321;ReMap ChIP-seq,30;GTEx Coexpression,186	TOP2A,FKBP10,HSP90AB1,RTKN,MCM7,ITGB5,CSE1L,SERPINE1,COL12A1,LAMC2,MKI67,FOXM1,YBX3,ANTXR1,CKS1B,ICAM1,CDC20,CDH3,GM2A,PLAU,ENC1,CHEK1,RUVBL1,PMEPA1,MYBL2,EPHB2,TGIF1,TNFRSF12A,ACTN1,ETV4,PGF,TGFBR1,PKM,RAB31,VSNL1,CDH11,FSCN1,BIRC5,MCM4,ITGA5,DTL,CD44,SNRPB,MCM2,DGKH,LAMA5,CEBPB,KRT80,RASAL2,PTGS2,THBS1,THBS4,STK3,STIP1,NT5DC2,IGFBP7,APOE,ECT2,FAM83D,PDLIM7,S100A10,GINS1,FANCI,UBE2C,GDF15,STAT1,…
116	TP63	201.8	Literature ChIP-seq,35;ARCHS4 Coexpression,257;Enrichr Queries,193;ReMap ChIP-seq,92;GTEx Coexpression,432	TOP2A,FKBP10,HSP90AB1,SPARC,CXCL8,SERPINE1,LAMC2,CXCL1,MKI67,CLDN1,ANTXR1,DUSP14,CDH3,TRIM29,PLAU,TOP1MT,ENC1,LIPG,RUVBL1,LBR,TGM2,TGIF1,TNFRSF12A,MMP3,BGN,ATP1B3,OSMR,PGF,TGFBR1,CDC25B,VCAN,RAB31,PKM,VSNL1,COL4A1,CDH11,FSCN1,BIRC5,S100A9,CD44,DGKH,TMEM185B,LAMA5,KRT80,CEBPB,TNFRSF11B,PTGS2,THBS2,THBS1,NID2,GPNMB,SERPINH1,S100A10,CTHRC1,MSR1,ANGPT2,PRRX1,GDF15,STAT1,TFPI2,LIF,FN1,INHBA,PTPN12,PLX…
329	TP73	404.0	ARCHS4 Coexpression,632;Enrichr Queries,296;GTEx Coexpression,284	TOP2A,NOTCH3,KRT80,CEBPB,MCM7,SERPINE1,MKI67,FOXM1,LRP8,THBS1,CDC20,GM2A,TRIM29,PLAU,EXO1,CHEK1,MYBL2,EPHB2,GDF15,STAT1,CDC6,ETV4,COL1A1,COL5A1,BHLHE40,MCM4,BIRC5,CD44
1275	TPRX1	1044.0	ARCHS4 Coexpression,795;Enrichr Queries,1056;GTEx Coexpression,1280	C3,CXCL8,GDF15,UBE2C,COL12A1,BHLHE40,CDH11,LAMC2,KIF2C,PLXDC2
360	TRAFD1	436.3	ARCHS4 Coexpression,357;Enrichr Queries,513;GTEx Coexpression,439	IFITM3,IFITM1,CEBPB,IFITM2,GDF15,STAT1,FN1,TNFAIP2,THBS1,ICAM1,C3,LGALS1,PKM,GM2A,BHLHE40,S100A9,CD44,SNRPB,CTSB,GRINA,TGM2,LY6E
741	TRERF1	708.0	ARCHS4 Coexpression,1155;Enrichr Queries,565;GTEx Coexpression,404	TOP2A,CRABP2,GDF15,ACTN1,CSTF2,FN1,MKI67,LRP8,THBS1,SULF2,VCAN,GM2A,SLCO3A1,COL5A1,PLAU,ENC1,BHLHE40,FSCN1,ZYX,PMEPA1,CD44
304	TRPS1	387.0	ARCHS4 Coexpression,727;Enrichr Queries,335;GTEx Coexpression,99	SPARC,CRABP2,LAMC2,MKI67,PTGS2,ANTXR1,THBS1,CDH3,GPNMB,TRIM29,ENC1,PMEPA1,FN1,INHBA,SULF1,PLXDC2,ASPN,SULF2,GJB2,COL3A1,VCAN,COL1A2,RAB31,COL5A1,COL4A1,BHLHE40,COL5A2,CDH11,CD9,CD44,FBN1
703	TSC22D1	683.0	ARCHS4 Coexpression,1073;Enrichr Queries,219;GTEx Coexpression,757	IFITM3,CEBPB,SPARC,IFITM2,HSP90AB1,THBS1,LGALS1,ENC1,SERPINH1,PMEPA1,IGFBP7,APOE,TIMP1,S100A10,CTSB,TGM2,GDF15,ACTN1,FN1,COL1A1,PKM,RAB31,COL4A1,BHLHE40,FSCN1,CD9,CD44,SNRPB,LY6E
839	TSHZ1	768.7	ARCHS4 Coexpression,740;Enrichr Queries,731;GTEx Coexpression,835	KLHL23,MKI67,THBS1,SULF2,CKS1B,VCAN,COL4A2,COL5A1,COL4A1,ENC1,BHLHE40,CDH11,PMEPA1,CD44,FBN1,SNRPB
248	TSHZ2	333.7	ARCHS4 Coexpression,607;Enrichr Queries,246;GTEx Coexpression,148	SPARC,COL12A1,THBS2,THBS1,STK3,C3,STIP1,SRPX2,PMEPA1,CPXM1,IGFBP7,ADAMTS9,PRRX1,RARRES1,FN1,OSMR,SULF1,PLXDC2,SULF2,COL1A1,COL3A1,VCAN,COL1A2,PKM,SLCO3A1,COL4A2,COL5A1,COL4A1,COL5A2,BHLHE40,CDH11,COL6A3,CD44,FBN1,SNRPB
43	TSHZ3	82.67	ARCHS4 Coexpression,6;Enrichr Queries,127;GTEx Coexpression,115	FKBP10,SPARC,OLFML2B,ITGB5,COL12A1,ANTXR1,EDNRA,LGALS1,ENC1,PMEPA1,LBR,ACTN1,BGN,PCOLCE,RCN3,GREM1,VCAN,RAB31,COL4A2,COL4A1,CDH11,COL6A3,SNRPB,CEMIP,THY1,PTGS2,THBS2,NID2,THBS1,STK3,SERPINH1,IGFBP7,PDLIM7,CTHRC1,PRRX1,FN1,KLHL23,INHBA,SULF1,PLXDC2,SULF2,COL1A1,COL3A1,COL1A2,COL5A1,COL5A2,BHLHE40,ZYX,ITGBL1,FBN1
957	TTF1	840.5	ARCHS4 Coexpression,454;GTEx Coexpression,1227	CHEK1,MAD2L1,GRINA,CKS1B
9	TWIST1	18.0	ARCHS4 Coexpression,12;Enrichr Queries,19;ReMap ChIP-seq,12;GTEx Coexpression,29	TOP2A,IFITM3,FKBP10,IFITM1,HSP90AB1,SPARC,ITGB5,COL12A1,SERPINE1,TNFAIP2,ANTXR1,CKS1B,EDNRA,LGALS1,PLAU,ENC1,PMEPA1,TIMP1,LBR,ACTN1,SPHK1,BGN,PCOLCE,CDC25B,RCN3,GREM1,VCAN,COL4A2,COL4A1,CDH11,FSCN1,COL6A3,ITGA5,CD44,LAMA5,CEBPB,KRT80,CEMIP,CRABP2,COL11A1,TNFRSF11B,THY1,PTGS2,THBS2,NID2,THBS1,C3,GPNMB,SERPINH1,IGFBP7,CTHRC1,S100A10,PRRX1,GDF15,FN1,LIF,CDC6,INHBA,SULF1,SULF2,COL1A1,COL3A1,COL1A2,BM…
4	TWIST2	14.5	ARCHS4 Coexpression,15;GTEx Coexpression,14	FKBP10,CEMIP,SPARC,ITGB5,COL12A1,TNFRSF11B,THY1,THBS2,NID2,THBS1,ANTXR1,LGALS1,SERPINH1,SKP2,PDLIM7,CTHRC1,PRRX1,ACTN1,FN1,PCOLCE,OSMR,SULF1,COL1A1,RCN3,GREM1,COL3A1,COL1A2,BMP1,FAP,COL5A1,COL5A2,CDH11,MFAP2,ITGBL1,COL6A3,FBN1
778	UBP1	734.3	ARCHS4 Coexpression,1205;Enrichr Queries,693;GTEx Coexpression,305	IFITM3,TOP2A,LAMA5,CEBPB,HSP90AB1,STAT1,ACTN1,PTPN12,LGALS1,PKM,COL4A2,BHLHE40,LBR,PDLIM7,S100A10,CTSB,MCM2
1383	UNCX	1133.0	ARCHS4 Coexpression,1032;Enrichr Queries,1362;GTEx Coexpression,1004	PRRX1,BHLHE40,STK3
441	USF1	499.4	ARCHS4 Coexpression,851;ENCODE ChIP-seq,42;Enrichr Queries,605;ReMap ChIP-seq,112;GTEx Coexpression,887	HSP90AB1,MCM7,SERPINE1,TNFAIP2,CXCL1,FOXM1,JPH1,ICAM1,CKS1B,PLAU,TOP1MT,CHEK1,LIPG,NEK2,SKP2,CTSB,TGIF1,FCER1G,TNFRSF12A,ACTN1,SPHK1,CDC25B,RCN3,PKM,RAB31,FSCN1,CD44,LY6E,SNRPB,MCM2,TMEM185B,LAMA5,CEBPB,KRT80,PTGS2,THBS1,C3,STIP1,RRS1,SPP1,PDLIM7,S100A10,GDF15,STAT1,LIF,FN1,BHLHE40,ZYX
546	USF2	578.6	ARCHS4 Coexpression,441;ENCODE ChIP-seq,78;Enrichr Queries,644;ReMap ChIP-seq,131;GTEx Coexpression,1599	CEBPB,KRT80,HSP90AB1,MCM7,CSE1L,SERPINE1,RASAL2,FOXM1,ICAM1,CKS1B,C3,STIP1,LGALS1,PLAU,NT5DC2,LIPG,ENC1,RRS1,APOE,SKP2,CTSB,GINS1,IL32,TNFRSF12A,GDF15,STAT1,ACTN1,GGH,TSN,CDC25B,TPX2,PKM,RAB31,COL5A1,SLCO3A1,BHLHE40,MRTO4,COL5A2,ZYX,FXYD5,CD44,GRINA,LY6E,MCM2
504	USF3	549.5	ARCHS4 Coexpression,341;GTEx Coexpression,758	STIP1,PKM,NT5DC2,SERPINH1,JPH1,SNRPB
1344	VAX1	1095.0	ARCHS4 Coexpression,1207;Enrichr Queries,1390;GTEx Coexpression,688	TMEM158,PRRX1,STK3
1021	VAX2	887.3	ARCHS4 Coexpression,455;Enrichr Queries,962;GTEx Coexpression,1245	COL1A1,RTKN,COL5A1,PRRX1,GDF15,NT5DC2,SERPINE1,BHLHE40,ETV4,THBS1,PGF,SNRPB
259	VDR	342.6	Literature ChIP-seq,73;ARCHS4 Coexpression,653;Enrichr Queries,53;ReMap ChIP-seq,15;GTEx Coexpression,919	TOP2A,HSP90AB1,SPARC,CXCL8,MCM7,SERPINE1,TNFAIP2,LAMC2,MKI67,CKS1B,ICAM1,CDC20,LGALS1,GM2A,TRIM29,PLAU,ENC1,PMEPA1,TIMP1,TGM2,CTSB,FCER1G,TNFRSF12A,ACTN1,SPHK1,PCOLCE,VCAN,PKM,FSCN1,KIF2C,ITGA5,CD44,LY6E,LAMA5,CEBPB,PTGS2,THBS1,STK3,C3,GPNMB,IGFBP7,S100A10,GDF15,STAT1,RARRES1,LIF,FN1,INHBA,OSGIN2,SULF2,COL1A1,TPX2,COL3A1,BMP1,COL1A2,COL5A1,BHLHE40,CD9,GRINA,PHF19,FBN1
628	VENTX	635.0	ARCHS4 Coexpression,1061;Enrichr Queries,371;GTEx Coexpression,473	IFITM3,IFITM1,CEBPB,IFITM2,FCER1G,SPARC,CXCL8,TNFRSF12A,PLXDC2,ETV4,THBS1,ICAM1,SULF2,RCN3,VCAN,LGALS1,RAB31,PKM,PLAU,BHLHE40,ZYX,APOE,TIMP1,S100A9
559	VEZF1	588.3	ARCHS4 Coexpression,528;Enrichr Queries,617;GTEx Coexpression,620	IFITM3,TOP2A,CEBPB,HSP90AB1,STAT1,ACTN1,KLHL23,YBX3,THBS1,VCAN,LGALS1,PKM,BHLHE40,CD9,APOE,EPHB2,PDLIM7,CD44,S100A10,CTSB,SNRPB
1492	VSX1	1227.0	ARCHS4 Coexpression,1376;Enrichr Queries,1320;GTEx Coexpression,986	COL4A2,PRRX1,GDF15
1508	VSX2	1247.0	ARCHS4 Coexpression,863;Enrichr Queries,1359;GTEx Coexpression,1519	PRRX1,SLCO3A1,BHLHE40,EPHB2
936	WIZ	827.7	ARCHS4 Coexpression,234;Enrichr Queries,933;GTEx Coexpression,1316	TOP2A,NOTCH3,FKBP10,HSP90AB1,GDF15,ACTN1,MKI67,FOXM1,NT5DC2,BHLHE40,ZYX,FSCN1,SERPINH1,PDLIM7,GRINA
141	WT1	236.5	Literature ChIP-seq,10;ARCHS4 Coexpression,238;Enrichr Queries,135;GTEx Coexpression,563	RTKN,HSP90AB1,COL12A1,SERPINE1,LAMC2,MKI67,ANTXR1,JPH1,ICAM1,LGALS1,PLAU,CHEK1,CPXM1,TIMP1,ADAMTS9,TGM2,TNFRSF12A,ACTN1,SPHK1,KIF23,PCOLCE,SFRP4,MMP11,VCAN,COL4A2,COL4A1,CDH11,COL6A3,KIF2C,ITGA5,CD44,NOTCH3,CEBPB,CRABP2,COL11A1,PTGS2,THBS1,LRP8,C3,PDPN,APOE,PDLIM7,PRRX1,GDF15,STAT1,CBX3,UBE2C,FN1,KLHL23,INHBA,PTPN12,SULF1,PLXDC2,SULF2,COL1A1,COL3A1,COL1A2,COL5A1,SLCO3A1,COL5A2,BHLHE40,ZYX,FXYD5,F…
400	XBP1	467.3	ARCHS4 Coexpression,489;Enrichr Queries,277;ReMap ChIP-seq,71;GTEx Coexpression,1032	IFITM3,TOP2A,FKBP10,CEBPB,KRT80,HSP90AB1,SPARC,IFITM2,MCM7,CRABP2,CSE1L,SERPINE1,TREM2,PLA2G7,THBS1,ICAM1,STIP1,LGALS1,MYBL2,APOE,TIMP1,COLGALT1,S100A10,CTSB,MMP7,TNFRSF12A,GDF15,UBE2C,STAT1,ACTN1,FN1,OSMR,SULF2,RCN3,PKM,BHLHE40,FSCN1,BIRC5,CD9,TRIP13,S100A9,CD44,LY6E,GRINA
671	XPA	663.7	ARCHS4 Coexpression,872;Enrichr Queries,547;GTEx Coexpression,572	TOP2A,SPARC,GDF15,STAT1,ACTN1,FN1,PTGS2,ANTXR1,THBS1,PGF,TGFBR1,SULF2,LGALS1,COL1A2,PKM,BHLHE40,CD9,PDLIM7,CD44,GRINA
607	YBX1	624.3	ARCHS4 Coexpression,164;Enrichr Queries,1019;GTEx Coexpression,690	TOP2A,HSP90AB1,FOXM1,YBX3,TPX2,STIP1,LGALS1,PKM,NT5DC2,BHLHE40,FSCN1,MCM4,KIF2C,MYBL2,S100A9,S100A10,SNRPB,PHF19
1292	YBX2	1054.0	ARCHS4 Coexpression,1479;Enrichr Queries,358;GTEx Coexpression,1325	TOP2A,IFITM1,CRABP2,GDF15,UBE2C,FN1,MKI67,ETV4,THBS1,PGF,CDC20,C3,COL1A1,TPX2,VCAN,LGALS1,BHLHE40,BIRC5,KIF2C,MYBL2,APOE,S100A9
538	YBX3	574.0	ARCHS4 Coexpression,622;GTEx Coexpression,526	TEAD4,ZYX,JPH1
321	YY1	399.5	Literature ChIP-seq,149;ARCHS4 Coexpression,524;ENCODE ChIP-seq,85;Enrichr Queries,1086;ReMap ChIP-seq,161;GTEx Coexpression,392	TOP2A,LAMA5,CEBPB,RTKN,HSP90AB1,CRABP2,MCM7,CSTF2,RASAL2,FOXM1,CLDN1,CKS1B,C3,FGD6,LIPG,RUVBL1,MYBL2,SKP2,FAM83D,COLGALT1,PDLIM7,CTSB,GINS1,IL32,FCER1G,TNFRSF12A,PRRX1,STAT1,CBX3,ACTN1,SPHK1,PCOLCE,PGF,CDC25B,SULF2,TPX2,PKM,COL5A1,BHLHE40,FSCN1,BIRC5,MCM4,CD9,TRIP13,DTL,CD44,GRINA,MCM2
230	YY2	309.7	ARCHS4 Coexpression,261;Enrichr Queries,545;GTEx Coexpression,123	TOP2A,FKBP10,IFITM1,CSE1L,LAMC2,MKI67,PTGS2,FOXM1,THBS1,PODXL,CHEK1,PMEPA1,TIMP1,SKP2,ECT2,FANCI,GDF15,FN1,KIF23,ETV4,PGF,VCAN,FAP,COL5A2,BHLHE40,COL6A3,TRIP13,DTL,FBN1,MAD2L1
311	ZBED1	393.5	ARCHS4 Coexpression,617;Enrichr Queries,285;ReMap ChIP-seq,149;GTEx Coexpression,523	IFITM3,IFITM1,CEBPB,IFITM2,HSP90AB1,CXCL8,MCM7,SERPINE1,IFI6,JPH1,YBX3,THBS1,ICAM1,CKS1B,LGALS1,GPNMB,TIMP1,PDLIM7,S100A10,CTSB,TGIF1,TNFRSF12A,GDF15,CBX3,STAT1,ACTN1,FN1,VCAN,PKM,RAB31,BHLHE40,FSCN1,ZYX,KIF2C,CD44,PHF19,LY6E,GRINA
133	ZBED2	223.0	ARCHS4 Coexpression,209;Enrichr Queries,17;GTEx Coexpression,443	TOP2A,CXCL8,COL12A1,SERPINE1,CXCL1,LAMC2,MKI67,CLDN1,CDC20,PLAU,LIPG,PMEPA1,CTSB,TGM2,MMP7,VCAN,PKM,VSNL1,BIRC5,KIF2C,S100A9,DTL,CEMIP,KRT80,CRABP2,IFI6,PTGS2,LRP8,THBS1,STIP1,FAM83D,CTHRC1,GINS1,IL32,GDF15,STAT1,UBE2C,TFPI2,FN1,LIF,CDC6,INHBA,SULF2,COL1A1,TPX2,GJB2,COL5A2,BHLHE40,TRIP13,PHF19
609	ZBED3	626.7	ARCHS4 Coexpression,960;Enrichr Queries,412;GTEx Coexpression,508	TOP2A,TGIF1,CEBPB,GDF15,FN1,MKI67,FOXM1,THBS1,PGF,CDC25B,VCAN,PKM,COL4A1,ENC1,BHLHE40,SERPINH1,FSCN1,PMEPA1,APOE,TRIP13,DTL,CD44
309	ZBED4	391.7	ARCHS4 Coexpression,529;Enrichr Queries,567;GTEx Coexpression,79	TOP2A,MCM7,CSTF2,MKI67,FOXM1,THBS1,EXO1,NT5DC2,CHEK1,RRS1,MYBL2,ECT2,LBR,UBE2C,GDF15,CDC6,TGFBR1,PRPF4,TPX2,BHLHE40,FSCN1,MCM4,DTL,MAD2L1,MCM2
658	ZBED5	653.5	ARCHS4 Coexpression,371;GTEx Coexpression,936	LAMA5,PKM,TNFRSF12A,ACTN1,GRINA,SNRPB
1184	ZBED6	984.0	ARCHS4 Coexpression,984	VCAN
1563	ZBED9	1322.0	ARCHS4 Coexpression,1394;GTEx Coexpression,1249
1032	ZBTB1	893.3	ARCHS4 Coexpression,1075;Enrichr Queries,809;GTEx Coexpression,796	TGIF1,STAT1,ACTN1,FN1,PTPN12,THBS1,VCAN,ENC1,BHLHE40,PMEPA1,CD44,MCM2
704	ZBTB10	683.7	ARCHS4 Coexpression,1044;Enrichr Queries,855;GTEx Coexpression,152	TGIF1,GDF15,FN1,PTGS2,ANTXR1,THBS1,ASPN,EDNRA,VCAN,GM2A,ENC1,BHLHE40,ZYX,NOX4,PMEPA1,IGFBP7,CD44,MCM2
1119	ZBTB11	952.3	ARCHS4 Coexpression,1090;Enrichr Queries,1344;ReMap ChIP-seq,266;GTEx Coexpression,1109	IFITM3,RTKN,HSP90AB1,TNFRSF12A,MCM7,GDF15,PTPN12,ICAM1,LGALS1,BHLHE40,PDLIM7,SNRPB,MCM2
223	ZBTB12	305.0	ARCHS4 Coexpression,208;Enrichr Queries,354;GTEx Coexpression,353	TOP2A,FKBP10,MCM7,MKI67,FOXM1,THBS1,CDC20,C3,STIP1,PODXL,NT5DC2,SERPINH1,MYBL2,SKP2,TGIF1,GDF15,UBE2C,ETV4,CDC25B,COL1A1,MMP11,VCAN,PKM,FAP,BHLHE40,FSCN1,COL6A3,BIRC5,DTL
1559	ZBTB14	1320.0	ARCHS4 Coexpression,1625;GTEx Coexpression,1014
530	ZBTB16	569.3	ARCHS4 Coexpression,378;Enrichr Queries,370;ReMap ChIP-seq,208;GTEx Coexpression,1321	TOP2A,CEBPB,RTKN,CSE1L,SERPINE1,PTGS2,THBS1,JPH1,AQP1,CDC20,C3,STIP1,LGALS1,ENC1,SERPINH1,APOE,TGM2,UBE2C,GDF15,CBX3,FN1,GGH,AHSA1,PCOLCE,CDC25B,SULF2,COL1A1,PRPF4,VCAN,PKM,COL5A1,COL4A1,BHLHE40,S100A9,CD44,FBN1
1202	ZBTB17	996.7	ARCHS4 Coexpression,526;Enrichr Queries,953;GTEx Coexpression,1511	LAMA5,CEBPB,GDF15,STAT1,ACTN1,PGF,ICAM1,PKM,BHLHE40,FSCN1,ZYX,CD44,GRINA
1332	ZBTB18	1087.0	ARCHS4 Coexpression,991;GTEx Coexpression,1183	VSNL1
343	ZBTB2	417.7	ARCHS4 Coexpression,122;Enrichr Queries,555;GTEx Coexpression,576	TMEM185B,TOP2A,CEBPB,HSP90AB1,CSE1L,LPCAT1,MKI67,THBS1,STIP1,ENC1,RRS1,PMEPA1,MYBL2,LBR,TGIF1,TNFRSF12A,GDF15,STAT1,ACTN1,CDC6,PGF,TSN,PRPF4,BHLHE40,MCM2
1013	ZBTB20	877.3	ARCHS4 Coexpression,597;Enrichr Queries,451;GTEx Coexpression,1584	SPARC,FN1,PLXDC2,THBS1,SULF2,C3,COL1A1,STIP1,COL3A1,VCAN,LGALS1,COL1A2,PKM,COL4A2,COL4A1,BHLHE40,PMEPA1,CD9,IGFBP7,CD44,FBN1,SNRPB
900	ZBTB21	804.0	ARCHS4 Coexpression,1490;GTEx Coexpression,118	TGIF1,TOP1MT,BHLHE40,TNFRSF10B,ATP1B3,OSMR,STK3,CKS1B
615	ZBTB22	629.3	ARCHS4 Coexpression,792;Enrichr Queries,649;GTEx Coexpression,447	TGIF1,KRT80,CEBPB,SPARC,TNFRSF12A,GDF15,PGF,LGALS1,PKM,COL4A2,TRIM29,COL4A1,BHLHE40,ZYX,APOE,CD44,CTSB,GRINA,LY6E
793	ZBTB24	743.0	ARCHS4 Coexpression,536;Enrichr Queries,910;GTEx Coexpression,783	TGIF1,SPARC,GDF15,STAT1,CDC6,LRP8,THBS1,PRPF4,BHLHE40,RRS1,PMEPA1,CD44,PDLIM7,GRINA
1410	ZBTB25	1159.0	ARCHS4 Coexpression,1592;Enrichr Queries,798;GTEx Coexpression,1087	TGIF1,CEBPB,GDF15,STAT1,PTGS2,THBS1,PGF,LGALS1,PKM,BHLHE40,CD44,MCM2
1358	ZBTB26	1109.0	ARCHS4 Coexpression,449;Enrichr Queries,1378;GTEx Coexpression,1500	FANCI,CBX3,CSE1L,BHLHE40,LBR,TGFBR1
1108	ZBTB3	944.7	ARCHS4 Coexpression,1357;Enrichr Queries,459;GTEx Coexpression,1018	TOP2A,TGIF1,CEBPB,TNFRSF12A,GDF15,STAT1,CDC6,PTGS2,THBS1,PGF,ICAM1,COL1A1,STIP1,BHLHE40,FSCN1,PMEPA1,MCM4,CD9,DTL
475	ZBTB32	527.3	ARCHS4 Coexpression,852;Enrichr Queries,479;GTEx Coexpression,251	IFITM3,TOP2A,IFITM1,SERPINE1,TNFAIP2,MKI67,PTGS2,ICAM1,C3,LGALS1,NEK2,MYBL2,BUB1,TGM2,GINS1,GDF15,STAT1,UBE2C,LIF,BHLHE40,FSCN1,BIRC5,KIF2C,DTL
489	ZBTB33	537.8	ARCHS4 Coexpression,802;ENCODE ChIP-seq,93;Enrichr Queries,1330;ReMap ChIP-seq,170;GTEx Coexpression,294	IFITM3,LAMA5,KRT80,CEBPB,RTKN,HSP90AB1,IFITM2,MCM7,CSE1L,SERPINE1,CLDN1,CKS1B,CDC20,GM2A,TRIM29,NT5DC2,LBR,TNFRSF12A,GDF15,STAT1,CBX3,GGH,AHSA1,CDC25B,PRPF4,PKM,BHLHE40,MCM4,KIF2C,MAD2L1,FBN1
1170	ZBTB34	976.3	ARCHS4 Coexpression,1240;Enrichr Queries,1076;GTEx Coexpression,613	TGIF1,VCAN,CEBPB,IFITM2,FCER1G,ENC1,BHLHE40,PMEPA1,S100A9,TGFBR1,SULF2
1107	ZBTB37	944.3	ARCHS4 Coexpression,773;Enrichr Queries,1248;GTEx Coexpression,812	PKM,MRTO4,BHLHE40,FN1,RASAL2,THBS1,DGKH,SNRPB
299	ZBTB38	382.3	ARCHS4 Coexpression,147;Enrichr Queries,732;GTEx Coexpression,268	SPARC,PRRX1,GDF15,STAT1,ACTN1,SERPINE1,COL12A1,FN1,INHBA,MKI67,OSMR,THBS1,GREM1,VCAN,LGALS1,FAP,COL5A2,ENC1,BHLHE40,RRS1,PMEPA1,COL6A3,CD44,FBN1
623	ZBTB39	633.7	ARCHS4 Coexpression,74;Enrichr Queries,1195;GTEx Coexpression,632	TGIF1,GINS1,FANCI,HSP90AB1,GDF15,CSE1L,THBS1,SULF2,TPX2,PODXL,EXO1,NT5DC2,ENC1,BHLHE40,CHEK1,MCM4,KIF2C,NEK2,MYBL2,SKP2,DTL,BUB1
1104	ZBTB4	943.7	ARCHS4 Coexpression,983;Enrichr Queries,990;GTEx Coexpression,858	SPARC,LGALS1,BHLHE40,PMEPA1,KLHL23,THBS1,CD44,S100A10,CTSB,SULF2,GRINA
1467	ZBTB40	1204.0	ARCHS4 Coexpression,1351;Enrichr Queries,1115;GTEx Coexpression,1146	STIP1,GDF15,STAT1,ACTN1,BHLHE40,THBS1,S100A10
1197	ZBTB41	992.7	ARCHS4 Coexpression,426;Enrichr Queries,1380;GTEx Coexpression,1172	FAP,BHLHE40,ZYX,RASAL2,TGFBR1,SNRPB
363	ZBTB42	439.0	ARCHS4 Coexpression,290;GTEx Coexpression,588	TEAD4,LAMA5,KRT80,CRABP2,RRS1,SULF2,GRINA,LY6E
558	ZBTB43	588.0	ARCHS4 Coexpression,415;Enrichr Queries,997;GTEx Coexpression,352	TEAD4,TGIF1,FKBP10,CEBPB,CXCL8,GDF15,ACTN1,PTGS2,JPH1,YBX3,THBS1,PKM,ENC1,BHLHE40,CD44,MCM2
987	ZBTB44	861.0	ARCHS4 Coexpression,611;Enrichr Queries,1402;GTEx Coexpression,570	TNFRSF12A,BHLHE40,JPH1,YBX3,PDLIM7
838	ZBTB45	768.7	ARCHS4 Coexpression,494;Enrichr Queries,507;GTEx Coexpression,1305	IFITM3,TGIF1,CEBPB,TNFRSF12A,GDF15,THBS1,PGF,SULF2,ENC1,BHLHE40,ZYX,FSCN1,PMEPA1,MYBL2,APOE,ECT2,S100A9,PDLIM7,GRINA
1008	ZBTB46	874.0	ARCHS4 Coexpression,1122;Enrichr Queries,206;GTEx Coexpression,1294	NOTCH3,LAMA5,CEBPB,SERPINE1,TNFAIP2,THBS1,ICAM1,PLAU,PODXL,PMEPA1,APOE,S100A10,TGM2,STAT1,ACTN1,SPHK1,LIF,PLXDC2,PGF,SULF2,COL1A1,VCAN,SLCO3A1,COL4A2,COL5A1,COL4A1,BHLHE40,FSCN1
1405	ZBTB47	1154.0	ARCHS4 Coexpression,1447;Enrichr Queries,454;GTEx Coexpression,1562	CEBPB,SPARC,GDF15,ANTXR1,THBS1,SULF2,COL1A1,VCAN,LGALS1,COL5A1,PLAU,COL4A1,BHLHE40,PMEPA1,ITGA5,CD44,PDLIM7,CTSB,FBN1
1319	ZBTB48	1076.0	ARCHS4 Coexpression,903;Enrichr Queries,954;GTEx Coexpression,1370	CDC20,CEBPB,PKM,IFITM2,TNFRSF12A,GDF15,BHLHE40,ZYX,CD44,PGF,PDLIM7,MCM2
1589	ZBTB49	1360.0	ARCHS4 Coexpression,1448;GTEx Coexpression,1272
631	ZBTB5	636.0	ARCHS4 Coexpression,698;Enrichr Queries,580;GTEx Coexpression,630	IFITM3,TGIF1,CEBPB,CRABP2,GDF15,STAT1,MKI67,THBS1,PGF,ICAM1,SULF2,TPX2,VCAN,LGALS1,TRIM29,ENC1,BHLHE40,KIF2C,CD44,MCM2
1361	ZBTB6	1114.0	ARCHS4 Coexpression,629;Enrichr Queries,1281;GTEx Coexpression,1432	TGIF1,STAT1,CBX3,ENC1,BHLHE40,OSGIN2,LBR
508	ZBTB7A	552.6	ARCHS4 Coexpression,541;ENCODE ChIP-seq,15;Enrichr Queries,929;ReMap ChIP-seq,45;GTEx Coexpression,1233	IFITM3,FKBP10,IFITM1,IFITM2,HSP90AB1,OLFML2B,RTKN,SERPINE1,TNFAIP2,CXCL1,LAMC2,CLDN1,ANTXR1,ICAM1,CKS1B,CDC20,LGALS1,PLAU,TOP1MT,TGM2,TNFRSF12A,ACTN1,PCOLCE,OSMR,MMP11,PKM,COL4A2,COL4A1,FSCN1,ITGA5,CD44,LAMA5,CEBPB,CRABP2,THBS1,C3,APOE,PDLIM7,CTHRC1,GINS1,GDF15,STAT1,TFPI2,LIF,GGH,KLHL23,GJB2,BMP1,COL5A1,BHLHE40,ZYX,FXYD5,GRINA
430	ZBTB7B	488.0	ARCHS4 Coexpression,396;Enrichr Queries,616;GTEx Coexpression,452	TGIF1,LAMA5,KRT80,CEBPB,IFITM2,GDF15,STAT1,ACTN1,TNFAIP2,CLDN1,THBS1,ICAM1,LGALS1,PKM,TRIM29,BHLHE40,ZYX,CD9,S100A9,CD44,S100A10,TGM2,GRINA
414	ZBTB7C	478.7	ARCHS4 Coexpression,658;Enrichr Queries,458;GTEx Coexpression,320	CRABP2,GDF15,COL12A1,FN1,LAMC2,SULF1,PLXDC2,THBS1,SULF2,COL1A1,GJB2,COL1A2,COL4A2,COL5A1,TRIM29,COL4A1,BHLHE40,CD9,PMEPA1,CD44,TGM2,FBN1
1299	ZBTB8A	1057.0	ARCHS4 Coexpression,1610;GTEx Coexpression,504	BMP1,COL4A2
1628	ZBTB8B	1478.0	ARCHS4 Coexpression,1529;GTEx Coexpression,1427
349	ZBTB9	420.7	ARCHS4 Coexpression,107;Enrichr Queries,792;GTEx Coexpression,363	TGIF1,CEBPB,HSP90AB1,MCM7,GDF15,CSE1L,KIF23,CDC6,ETV4,CDC20,PRPF4,TPX2,STIP1,RUVBL1,ENC1,BHLHE40,RRS1,BIRC5,KIF2C,MYBL2,SNRPB
743	ZC3H8	711.3	ARCHS4 Coexpression,1542;Enrichr Queries,330;ReMap ChIP-seq,69;GTEx Coexpression,904	TOP2A,CEBPB,RTKN,CRABP2,MCM7,CSE1L,MKI67,THBS1,CKS1B,C3,CDC20,LGALS1,PLAU,CHEK1,RUVBL1,SERPINH1,RRS1,SKP2,ECT2,S100A10,FANCI,TNFRSF12A,GDF15,SPHK1,LIF,PGF,CDC25B,COL1A1,TPX2,COL4A2,BHLHE40,MRTO4,CD9,BIRC5,MCM4,KIF2C,ITGA5,TRIP13,DTL,PHF19,MAD2L1
78	ZEB1	140.4	ARCHS4 Coexpression,220;ENCODE ChIP-seq,105;Enrichr Queries,221;ReMap ChIP-seq,47;GTEx Coexpression,109	FKBP10,RTKN,HSP90AB1,SPARC,SERPINE1,TNFAIP2,ANTXR1,ICAM1,CKS1B,EDNRA,LGALS1,PLAU,PMEPA1,TGM2,TNFRSF12A,ACTN1,PCOLCE,TGFBR1,CDC25B,MMP11,VCAN,COL4A2,COL4A1,CDH11,FSCN1,COL6A3,ITGA5,CD44,SNRPB,LAMA5,CEBPB,PTGS2,THBS1,C3,IGFBP7,PDLIM7,PRRX1,STAT1,LIF,FN1,KLHL23,OSGIN2,SULF1,COL1A1,TPX2,COL3A1,COL1A2,COL5A1,COL5A2,BHLHE40,GRINA,FBN1
582	ZEB2	607.3	ARCHS4 Coexpression,488;Enrichr Queries,130;ReMap ChIP-seq,251;GTEx Coexpression,1560	IFITM3,CEBPB,HSP90AB1,SPARC,SERPINE1,PTGS2,THBS2,THBS1,ICAM1,CKS1B,C3,LGALS1,GPNMB,ENC1,IGFBP7,APOE,CTSB,TGM2,FCER1G,TNFRSF12A,PRRX1,GDF15,FN1,PLXDC2,SULF2,COL1A1,TPX2,COL3A1,VCAN,COL1A2,RAB31,COL4A2,COL5A1,COL4A1,BHLHE40,COL5A2,CDH11,COL6A3,CD44,PHF19,FBN1,SNRPB
771	ZFAT	725.7	ARCHS4 Coexpression,875;Enrichr Queries,1200;GTEx Coexpression,102	FANCI,STAT1,GDF15,TFPI2,MKI67,SULF2,VCAN,BMP1,SLCO3A1,EXO1,BHLHE40,PMEPA1,MYBL2,DTL,BUB1,MAD2L1,MCM2
1453	ZFHX2	1193.0	ARCHS4 Coexpression,1338;Enrichr Queries,934;GTEx Coexpression,1308	LAMA5,COL4A2,GDF15,COL4A1,ENC1,BHLHE40,FN1,FSCN1,PMEPA1,SULF2
461	ZFHX3	516.7	ARCHS4 Coexpression,912;Enrichr Queries,551;GTEx Coexpression,87	NOTCH3,LAMA5,OLFML2B,SPARC,ITGB5,MKI67,ANTXR1,THBS1,ENC1,PMEPA1,IGFBP7,ACTN1,FN1,SULF1,PGF,SULF2,COL1A1,VCAN,COL4A2,COL5A1,COL4A1,BHLHE40,NOX4,CD9,ITGA5,CD44,DGKH
474	ZFHX4	527.0	ARCHS4 Coexpression,1173;Enrichr Queries,326;GTEx Coexpression,82	SPARC,COL11A1,COL12A1,THBS2,NID2,ANTXR1,THBS1,EPHB2,CTHRC1,PRRX1,FN1,PCOLCE,INHBA,SULF1,PLXDC2,COL1A1,COL3A1,VCAN,COL1A2,FAP,COL4A2,COL5A1,COL4A1,COL5A2,BHLHE40,CDH11,COL6A3,FBN1
1415	ZFP1	1164.0	ARCHS4 Coexpression,1444;Enrichr Queries,740;GTEx Coexpression,1307	TOP2A,TGIF1,CDC6,MKI67,THBS1,PGF,LGALS1,ENC1,BHLHE40,ECT2,CD44,MAD2L1,MCM2
1365	ZFP14	1116.0	ARCHS4 Coexpression,1093;Enrichr Queries,1066;GTEx Coexpression,1189	C3,COL1A1,VCAN,PKM,GDF15,ENC1,BHLHE40,THBS1,PGF
1371	ZFP2	1120.0	ARCHS4 Coexpression,1077;Enrichr Queries,907;GTEx Coexpression,1376	COL3A1,VCAN,PKM,CRABP2,GDF15,ENC1,BHLHE40,SULF1,NID2,THBS1,PGF
990	ZFP28	862.0	ARCHS4 Coexpression,934;Enrichr Queries,420;GTEx Coexpression,1232	GDF15,STAT1,FN1,RASAL2,PTGS2,PLXDC2,NID2,THBS1,PGF,ICAM1,SULF2,VCAN,GPNMB,SLCO3A1,COL4A2,COL5A1,ENC1,BHLHE40,APOE,CD44,FBN1
522	ZFP3	565.7	ARCHS4 Coexpression,245;Enrichr Queries,685;GTEx Coexpression,767	FKBP10,GDF15,STAT1,PLXDC2,JPH1,THBS1,PGF,C3,COL1A1,CDC20,VCAN,LGALS1,PKM,GPNMB,COL5A1,NT5DC2,ENC1,BHLHE40,SERPINH1,FSCN1,CD44,SNRPB
1146	ZFP30	963.0	ARCHS4 Coexpression,840;Enrichr Queries,924;GTEx Coexpression,1125	VCAN,SPARC,FGD6,COL5A1,GDF15,STAT1,ENC1,BHLHE40,THBS1,PGF,FBN1,GRINA
1285	ZFP37	1048.0	ARCHS4 Coexpression,1624;Enrichr Queries,490;GTEx Coexpression,1030	GDF15,FN1,INHBA,PTGS2,THBS1,PGF,SULF2,COL1A1,COL3A1,VCAN,GPNMB,COL4A1,ENC1,BHLHE40,CDH11,SERPINH1,CD44,FBN1
828	ZFP41	763.7	ARCHS4 Coexpression,769;Enrichr Queries,341;GTEx Coexpression,1181	TOP2A,NOTCH3,LAMA5,MCM7,MKI67,THBS1,TOP1MT,NT5DC2,PMEPA1,MYBL2,APOE,TGIF1,GDF15,CDC6,SULF1,PGF,CDC25B,COL1A1,COL4A2,COL5A1,BHLHE40,FSCN1,BIRC5,LY6E,GRINA
459	ZFP42	516.0	Literature ChIP-seq,119;ARCHS4 Coexpression,94;Enrichr Queries,385;GTEx Coexpression,1466	TOP2A,IFITM1,SPARC,HSP90AB1,IFITM2,MCM7,CSE1L,LAMC2,NID2,THBS1,PODXL,ENC1,PDPN,CHEK1,RRS1,MYBL2,NEK2,APOE,ECT2,BUB1,TEAD4,TGIF1,GINS1,GDF15,UBE2C,CBX3,FN1,KLHL23,PCOLCE,CDC6,ETV4,SULF2,COL1A2,PKM,COL4A2,BHLHE40,MFAP2,CD9,MCM4,DTL,MAD2L1,GRINA
860	ZFP57	779.0	ARCHS4 Coexpression,935;Enrichr Queries,23;GTEx Coexpression,1379	IFITM3,TOP2A,IFITM1,SPARC,COL12A1,SERPINE1,CXCL1,LAMC2,MKI67,PTGS2,THBS2,NID2,THBS1,ICAM1,C3,ENC1,PMEPA1,IGFBP7,MYBL2,CPXM1,APOE,TIMP1,ADAMTS9,TGM2,TGIF1,GDF15,FN1,INHBA,SULF1,ETV4,PGF,SULF2,COL1A1,COL3A1,VCAN,COL1A2,COL4A2,COL5A1,COL4A1,COL5A2,BHLHE40,CDH11,FSCN1,CD9,ITGA5,FXYD5
917	ZFP62	811.7	ARCHS4 Coexpression,424;Enrichr Queries,928;GTEx Coexpression,1083	TOP2A,TGIF1,CEBPB,HSP90AB1,CSE1L,FN1,KLHL23,MKI67,THBS1,TGFBR1,PKM,BHLHE40,ZYX,MCM2
847	ZFP64	772.3	ARCHS4 Coexpression,1598;Enrichr Queries,564;GTEx Coexpression,155	KRT80,CEBPB,MKI67,THBS1,CKS1B,GM2A,TRIM29,CHEK1,ENC1,PMEPA1,MYBL2,ECT2,TGIF1,GDF15,ACTN1,FN1,SULF2,PKM,BHLHE40,FSCN1,MCM4,CD9,CD44,MCM2
382	ZFP69	452.5	ARCHS4 Coexpression,634;GTEx Coexpression,271	STAT1,CHEK1,SKP2,DTL,LRP8,PHF19
95	ZFP69B	163.5	ARCHS4 Coexpression,274;GTEx Coexpression,53	HSP90AB1,STAT1,UBE2C,CSE1L,KIF23,KLHL23,CDC6,MKI67,TSN,TPX2,PKM,EXO1,CHEK1,RUVBL1,KIF2C,ECT2,DTL,MAD2L1,MCM2
967	ZFP82	845.3	ARCHS4 Coexpression,739;Enrichr Queries,534;GTEx Coexpression,1263	TGIF1,GDF15,SERPINE1,LAMC2,MKI67,PTGS2,THBS1,PGF,ICAM1,SULF2,VCAN,PKM,ENC1,BHLHE40,CDH11,PMEPA1,CD44,FBN1,GRINA
1079	ZFP90	929.3	ARCHS4 Coexpression,1021;Enrichr Queries,362;GTEx Coexpression,1405	TOP2A,TGIF1,CEBPB,SPARC,GDF15,STAT1,ACTN1,THBS1,PGF,ICAM1,SULF2,VCAN,LGALS1,RAB31,COL5A1,PLAU,ENC1,BHLHE40,PMEPA1,CD44,PDLIM7,S100A10,SNRPB
1171	ZFP91	979.0	ARCHS4 Coexpression,1177;Enrichr Queries,1029;GTEx Coexpression,731	STIP1,CEBPB,LGALS1,HSP90AB1,PKM,STAT1,ACTN1,BHLHE40,KIF2C,S100A10
1278	ZFP92	1045.0	ARCHS4 Coexpression,1473;Enrichr Queries,876;GTEx Coexpression,786	SPARC,INHBA,PTGS2,PLA2G7,ETV4,THBS1,COL4A2,BHLHE40,CDH11,CD9,S100A9,CD44
1151	ZFPM1	965.3	ARCHS4 Coexpression,1508;Enrichr Queries,477;GTEx Coexpression,911	IL32,IFITM3,LAMA5,CEBPB,ITGB5,GDF15,ACTN1,FN1,THBS1,SULF2,COL1A1,LGALS1,COL4A2,COL5A1,COL4A1,BHLHE40,FSCN1,PMEPA1,CD9,APOE
1062	ZFPM2	915.7	ARCHS4 Coexpression,1389;Enrichr Queries,240;GTEx Coexpression,1118	SPARC,COL11A1,COL12A1,SERPINE1,PTGS2,THBS2,THBS1,EDNRA,IGFBP7,PRRX1,FN1,INHBA,SULF1,PLXDC2,COL1A1,COL3A1,VCAN,COL1A2,COL4A2,COL5A1,COL4A1,COL5A2,BHLHE40,CDH11,COL6A3,FBN1
576	ZFX	604.4	Literature ChIP-seq,65;ARCHS4 Coexpression,683;Enrichr Queries,1143;ReMap ChIP-seq,233;GTEx Coexpression,898	TOP2A,HSP90AB1,MCM7,CSE1L,TNFAIP2,LPCAT1,LAMC2,FOXM1,YBX3,ICAM1,CKS1B,CDC20,CDH3,RUVBL1,PMEPA1,MYBL2,SKP2,COLGALT1,CTSB,TGIF1,TEAD4,AHSA1,KIF23,ATP1B3,ETV4,TGFBR1,CDC25B,SFRP4,MMP11,PRPF4,RAB31,FSCN1,ITGA5,DTL,CD44,MCM2,LY6E,SNRPB,TMEM185B,CEBPB,STK3,STIP1,SERPINH1,BUB1,S100A10,STAT1,CBX3,KLHL23,SULF2,BHLHE40,TRIP13,GRINA,MAD2L1
661	ZFY	656.3	ARCHS4 Coexpression,221;Enrichr Queries,313;GTEx Coexpression,1435	TOP2A,LAMA5,CXCL8,SERPINE1,IFI6,CXCL1,PTGS2,FOXM1,THBS1,ICAM1,C3,STIP1,GPNMB,PLAU,NT5DC2,PMEPA1,MYBL2,TGM2,IL32,STAT1,TFPI2,FN1,INHBA,SULF2,TPX2,VCAN,COL1A2,PKM,BHLHE40,S100A9
1196	ZGLP1	992.0	ARCHS4 Coexpression,732;GTEx Coexpression,1252	RAB31,PTPN12
883	ZGPAT	799.0	ARCHS4 Coexpression,466;Enrichr Queries,952;GTEx Coexpression,979	LAMA5,CEBPB,GDF15,STAT1,ICAM1,STIP1,PLAU,BHLHE40,ZYX,PDLIM7,S100A10,GRINA,LY6E
445	ZHX1	501.8	ARCHS4 Coexpression,469;Enrichr Queries,1014;ReMap ChIP-seq,137;GTEx Coexpression,387	FKBP10,LAMA5,CEBPB,KRT80,HSP90AB1,SPARC,IFITM2,CRABP2,MCM7,TNFAIP2,THBS1,ICAM1,CKS1B,C3,STIP1,ENC1,PDLIM7,S100A10,TNFRSF12A,GDF15,STAT1,FN1,TGFBR1,GJB2,VCAN,COL5A1,BHLHE40,ZYX,CD44,SNRPB
394	ZHX2	463.3	ARCHS4 Coexpression,521;Enrichr Queries,612;ReMap ChIP-seq,105;GTEx Coexpression,615	IFITM3,LAMA5,CEBPB,RTKN,HSP90AB1,MCM7,SERPINE1,TNFAIP2,JPH1,THBS1,ICAM1,CKS1B,C3,ENC1,PMEPA1,APOE,TEAD4,TGIF1,TNFRSF12A,GDF15,STAT1,SPHK1,ACTN1,CDC25B,SULF2,COL1A1,TPX2,VCAN,SLCO3A1,BHLHE40,CD9,CD44,GRINA
473	ZHX3	526.3	ARCHS4 Coexpression,436;Enrichr Queries,755;GTEx Coexpression,388	SPARC,PRRX1,ACTN1,COL12A1,FN1,KLHL23,THY1,THBS1,VCAN,RAB31,COL4A2,COL5A1,COL4A1,ENC1,BHLHE40,PMEPA1,CD44,TGM2,FBN1
927	ZIC1	819.7	ARCHS4 Coexpression,964;Enrichr Queries,320;GTEx Coexpression,1175	SPARC,PRRX1,COL11A1,COL12A1,FN1,THY1,INHBA,SULF1,THBS2,THBS1,COL1A1,COL3A1,VCAN,COL1A2,COL4A2,COL5A1,COL4A1,ENC1,COL5A2,BHLHE40,CDH11,APOE,FBN1
331	ZIC2	405.7	ARCHS4 Coexpression,95;Enrichr Queries,140;GTEx Coexpression,982	IFITM3,TOP2A,IFITM1,CEBPB,HSP90AB1,CRABP2,CSE1L,SERPINE1,MKI67,LRP8,THBS1,CKS1B,CDC20,LGALS1,PODXL,ENC1,CHEK1,APOE,BUB1,CTHRC1,TGIF1,GINS1,GDF15,UBE2C,FN1,KIF23,KLHL23,SULF1,ETV4,TGFBR1,COL1A1,GJB2,COL3A1,VCAN,COL1A2,COL4A2,COL4A1,COL5A2,BHLHE40,MFAP2,FSCN1,BIRC5,MAD2L1
464	ZIC3	520.3	Literature ChIP-seq,85;ARCHS4 Coexpression,212;Enrichr Queries,632;GTEx Coexpression,1152	IFITM1,SPARC,HSP90AB1,THBS2,THBS1,NID2,PODXL,NT5DC2,ENC1,PDPN,APOE,BUB1,TGIF1,GINS1,ACTN1,KLHL23,KIF23,SULF1,ETV4,SULF2,COL1A1,VCAN,PKM,COL4A2,BHLHE40,CDH11,MFAP2,MAD2L1
1387	ZIC4	1135.0	ARCHS4 Coexpression,1314;Enrichr Queries,893;GTEx Coexpression,1198	COL1A1,COL1A2,COL4A2,COL5A1,PRRX1,COL4A1,COL12A1,BHLHE40,CDH11,SULF1
651	ZIC5	650.3	ARCHS4 Coexpression,110;Enrichr Queries,629;GTEx Coexpression,1212	HSP90AB1,CRABP2,CSE1L,COL12A1,MKI67,LRP8,THBS1,CKS1B,CDC20,PODXL,NT5DC2,CHEK1,MYBL2,BUB1,TGIF1,GINS1,GDF15,KLHL23,CDC6,SULF1,ETV4,COL1A1,VCAN,BHLHE40,MFAP2,BIRC5,MAD2L1
431	ZIK1	488.0	ARCHS4 Coexpression,228;Enrichr Queries,179;GTEx Coexpression,1057	TOP2A,SPARC,MCM7,MKI67,FOXM1,THBS1,CDC20,EXO1,CHEK1,ENC1,MYBL2,CPXM1,SKP2,ECT2,BUB1,GINS1,GDF15,UBE2C,KLHL23,CDC6,ETV4,PGF,TPX2,VCAN,BHLHE40,MFAP2,BIRC5,MCM4,KIF2C,TRIP13,DTL,MAD2L1,GRINA
1614	ZIM2	1412.0	ARCHS4 Coexpression,1372;Enrichr Queries,1258;GTEx Coexpression,1606	COL3A1,COL5A1,COL12A1,COL5A2,FN1
1484	ZIM3	1220.0	ARCHS4 Coexpression,1328;Enrichr Queries,1236;GTEx Coexpression,1097	COL3A1,VCAN,CXCL8,COL11A1,BHLHE40
718	ZKSCAN1	693.6	ARCHS4 Coexpression,874;ENCODE ChIP-seq,67;Enrichr Queries,1247;ReMap ChIP-seq,95;GTEx Coexpression,1185	LAMA5,CEBPB,HSP90AB1,MCM7,LPCAT1,THBS1,ICAM1,C3,LGALS1,GM2A,SERPINH1,APOE,PDLIM7,TGM2,TNFRSF12A,GDF15,SPHK1,PCOLCE,VCAN,BHLHE40,FSCN1,ZYX,FXYD5,CD44,GRINA,SNRPB
791	ZKSCAN2	742.7	ARCHS4 Coexpression,366;Enrichr Queries,1148;GTEx Coexpression,714	TGIF1,VCAN,CSE1L,BHLHE40,FN1,KLHL23,INHBA,RASAL2,LRP8,THBS1,TSN,S100A10
1389	ZKSCAN3	1136.0	ARCHS4 Coexpression,1597;Enrichr Queries,775;GTEx Coexpression,1036	TGIF1,SPARC,STAT1,FN1,THBS1,PGF,ENC1,BHLHE40,SERPINH1,APOE,S100A10,CTSB,MCM2
491	ZKSCAN4	538.3	ARCHS4 Coexpression,473;Enrichr Queries,991;GTEx Coexpression,151	GINS1,FANCI,MCM7,GDF15,STAT1,THBS1,PGF,TSN,VCAN,ENC1,BHLHE40,PMEPA1,KIF2C,NEK2,TRIP13,DTL,BUB1,LBR,SNRPB
997	ZKSCAN5	865.7	ARCHS4 Coexpression,992;Enrichr Queries,840;GTEx Coexpression,765	TGIF1,MCM7,GDF15,STAT1,FN1,THBS1,PGF,ENC1,BHLHE40,CHEK1,CD9,PMEPA1,MCM4
1528	ZKSCAN7	1263.0	ARCHS4 Coexpression,1186;GTEx Coexpression,1339	PKM
1570	ZKSCAN8	1329.0	ARCHS4 Coexpression,1420;GTEx Coexpression,1238
1214	ZMAT1	1007.0	ARCHS4 Coexpression,467;Enrichr Queries,1130;GTEx Coexpression,1425	STIP1,VCAN,PKM,GDF15,ACTN1,BHLHE40,PLXDC2,THBS1,CD44,SULF2,SNRPB
1353	ZMAT4	1106.0	ARCHS4 Coexpression,1214;Enrichr Queries,1223;GTEx Coexpression,882	VSNL1,ENC1,BHLHE40,THY1,SULF1,PLXDC2
1316	ZNF10	1075.0	ARCHS4 Coexpression,568;Enrichr Queries,1109;GTEx Coexpression,1549	TGIF1,PKM,GDF15,ACTN1,ENC1,BHLHE40,ZYX,PMEPA1,THBS1,MCM2
388	ZNF100	457.7	ARCHS4 Coexpression,721;Enrichr Queries,532;GTEx Coexpression,120	GINS1,FANCI,TOP2A,MCM7,CBX3,CDC6,MKI67,FOXM1,THBS1,TPX2,PKM,EXO1,BHLHE40,KIF2C,NEK2,MYBL2,DTL,BUB1,LBR,MCM2,MAD2L1,GRINA
1103	ZNF101	942.7	ARCHS4 Coexpression,1030;Enrichr Queries,777;GTEx Coexpression,1021	IL32,TGIF1,IFITM1,IFITM2,CXCL8,GDF15,STAT1,IFI6,CDC6,THBS1,C3,PKM,BHLHE40
305	ZNF107	387.7	ARCHS4 Coexpression,170;Enrichr Queries,195;GTEx Coexpression,798	TOP2A,FKBP10,IFITM1,MCM7,ITGB5,IFI6,MKI67,FOXM1,THBS1,PODXL,EXO1,CHEK1,MYBL2,SKP2,ECT2,LBR,BUB1,PDLIM7,GINS1,FANCI,STAT1,UBE2C,ACTN1,KIF23,CDC6,TPX2,VCAN,BHLHE40,BIRC5,MCM4,KIF2C,DTL,MAD2L1,GRINA
1381	ZNF112	1129.0	ARCHS4 Coexpression,994;GTEx Coexpression,1264	RASAL2
355	ZNF114	432.0	ARCHS4 Coexpression,823;Enrichr Queries,42;GTEx Coexpression,431	TOP2A,IFITM1,CEMIP,CXCL8,SERPINE1,IFI6,MKI67,PTGS2,LRP8,THBS1,ICAM1,STK3,CDC20,C3,GPNMB,PLAU,PODXL,EXO1,LIPG,PMEPA1,NEK2,MYBL2,CTSB,CTHRC1,GINS1,IL32,GDF15,UBE2C,SPHK1,FN1,LIF,KIF23,INHBA,ETV4,PGF,VCAN,COL5A1,BHLHE40,BIRC5,KIF2C,TRIP13,ITGA5,DTL,GRINA
272	ZNF117	354.3	ARCHS4 Coexpression,483;Enrichr Queries,400;GTEx Coexpression,180	SPARC,CXCL8,TNFAIP2,IFI6,PTGS2,ANTXR1,THBS1,C3,STIP1,SRPX2,FGD6,GPNMB,CPXM1,IGFBP7,S100A10,CTSB,TNFRSF12A,GDF15,FN1,PGF,COL1A1,VCAN,BMP1,PKM,COL5A1,COL4A1,BHLHE40,CD44,FBN1,SNRPB
1481	ZNF12	1217.0	ARCHS4 Coexpression,1068;Enrichr Queries,1222;GTEx Coexpression,1362	CBX3,BHLHE40,PTPN12,THBS1,TGFBR1,MCM2
478	ZNF121	528.7	ARCHS4 Coexpression,692;Enrichr Queries,441;GTEx Coexpression,453	TOP2A,GINS1,HSP90AB1,GDF15,CSE1L,MKI67,CLDN1,ANTXR1,LRP8,THBS1,TRIM29,CHEK1,ENC1,BHLHE40,RRS1,MCM4,KIF2C,ECT2,LBR,BUB1,SNRPB,MAD2L1,GRINA
286	ZNF124	367.3	ARCHS4 Coexpression,832;Enrichr Queries,233;GTEx Coexpression,37	TOP2A,CXCL8,MKI67,FOXM1,PTGS2,LRP8,THBS1,CDC20,EXO1,CHEK1,ENC1,NEK2,MYBL2,SKP2,ECT2,BUB1,LBR,GINS1,FANCI,CBX3,GDF15,FN1,CDC6,SULF1,PGF,TPX2,VCAN,RAB31,PKM,BHLHE40,BIRC5,DTL,CD44,MAD2L1,MCM2,GRINA
941	ZNF131	830.7	ARCHS4 Coexpression,711;Enrichr Queries,880;GTEx Coexpression,901	TOP2A,HSP90AB1,STAT1,CSE1L,PKM,BHLHE40,ZYX,BIRC5,ECT2,LBR,CD44,MCM2,GRINA
1203	ZNF132	997.7	ARCHS4 Coexpression,785;Enrichr Queries,948;GTEx Coexpression,1260	VCAN,CXCL8,FAP,GDF15,SERPINE1,BHLHE40,PMEPA1,IGFBP7,PTGS2,NID2,THBS1,SNRPB
1450	ZNF133	1191.0	ARCHS4 Coexpression,1315;Enrichr Queries,741;GTEx Coexpression,1518	TGIF1,CEBPB,FN1,ETV4,THBS1,PGF,SULF2,CDC25B,VCAN,ENC1,BHLHE40,RRS1,CD44
892	ZNF134	801.3	ARCHS4 Coexpression,202;Enrichr Queries,1169;GTEx Coexpression,1033	CXCL8,HSP90AB1,GDF15,CSE1L,LPCAT1,KLHL23,THBS1,TSN,PODXL,BHLHE40,CHEK1,TIMP1,BUB1,GRINA
1431	ZNF135	1176.0	ARCHS4 Coexpression,1249;Enrichr Queries,867;GTEx Coexpression,1413	VCAN,PKM,COL5A1,ENC1,BHLHE40,FN1,PMEPA1,APOE,SULF1,THBS1,CD44,PGF
837	ZNF136	768.3	ARCHS4 Coexpression,641;Enrichr Queries,969;GTEx Coexpression,695	STAT1,ACTN1,FN1,THBS1,PGF,STK3,ICAM1,PKM,BHLHE40,PMEPA1,CD44,MCM2,GRINA
398	ZNF138	466.3	ARCHS4 Coexpression,425;Enrichr Queries,721;GTEx Coexpression,253	IFITM3,TOP2A,GINS1,FANCI,ACTN1,KLHL23,MKI67,LRP8,TPX2,COL4A2,GM2A,BHLHE40,ZYX,MCM4,KIF2C,MYBL2,DTL,BUB1,MAD2L1,GRINA
985	ZNF14	858.0	ARCHS4 Coexpression,571;Enrichr Queries,522;GTEx Coexpression,1481	IFITM3,IFITM1,CEBPB,IFITM2,CXCL8,GDF15,STAT1,ACTN1,IFI6,PTGS2,THBS1,PGF,VCAN,LGALS1,PKM,BHLHE40,PMEPA1,TIMP1,S100A10,GRINA
1273	ZNF140	1042.0	ARCHS4 Coexpression,546;Enrichr Queries,994;GTEx Coexpression,1585	CXCL8,PKM,GDF15,ACTN1,BHLHE40,IFI6,PTGS2,THBS1,CD44,PGF,MCM2,GRINA
1070	ZNF141	923.7	ARCHS4 Coexpression,694;Enrichr Queries,1138;GTEx Coexpression,939	TOP2A,VCAN,PKM,BHLHE40,ATP1B3,MKI67,THBS1,BUB1,CD44,GRINA
1255	ZNF142	1031.0	ARCHS4 Coexpression,801;Enrichr Queries,1013;GTEx Coexpression,1278	STIP1,MCM7,BHLHE40,ZYX,MYBL2,MKI67,FOXM1,THBS1,PDLIM7
453	ZNF143	506.4	ARCHS4 Coexpression,545;ENCODE ChIP-seq,91;Enrichr Queries,539;ReMap ChIP-seq,135;GTEx Coexpression,1222	TOP2A,FKBP10,LAMA5,CEBPB,HSP90AB1,SPARC,CRABP2,MCM7,CSTF2,CXCL1,PTGS2,THBS1,ICAM1,CKS1B,C3,STIP1,ENC1,PDPN,NEK2,ECT2,SKP2,LBR,PDLIM7,TGM2,TGIF1,TNFRSF12A,GDF15,STAT1,PCOLCE,OSGIN2,SULF1,PGF,TSN,CDC25B,SFRP4,PRPF4,VCAN,PKM,COL1A2,BHLHE40,BIRC5,KIF2C,CD44,MCM2,MAD2L1,GRINA
421	ZNF146	482.7	ARCHS4 Coexpression,52;Enrichr Queries,637;GTEx Coexpression,759	TOP2A,CEBPB,HSP90AB1,MCM7,CSE1L,MKI67,THBS1,STIP1,EXO1,RRS1,ECT2,LBR,BUB1,GINS1,FANCI,CBX3,UBE2C,KIF23,KLHL23,CDC6,TPX2,BHLHE40,BIRC5,MCM4,KIF2C,DTL,MAD2L1
1210	ZNF148	1003.0	ARCHS4 Coexpression,985;Enrichr Queries,1336;GTEx Coexpression,689	PRRX1,STAT1,BHLHE40,PMEPA1,SNRPB
879	ZNF154	795.3	ARCHS4 Coexpression,1079;Enrichr Queries,940;GTEx Coexpression,367	GDF15,KLHL23,THBS1,CKS1B,SULF2,C3,VCAN,PKM,COL5A1,LIPG,BHLHE40,CPXM1,CD44,FBN1
722	ZNF155	696.3	ARCHS4 Coexpression,549;Enrichr Queries,620;GTEx Coexpression,920	TMEM185B,IL32,TGIF1,CXCL8,IFITM2,GDF15,STAT1,FN1,IFI6,THBS1,PGF,C3,VCAN,GPNMB,PODXL,BHLHE40,CHEK1,SKP2,CD44
1238	ZNF157	1020.0	ARCHS4 Coexpression,1292;Enrichr Queries,758;GTEx Coexpression,1010	IL32,CXCL8,GDF15,TFPI2,FN1,CLDN1,THBS1,C3,VCAN,VSNL1,COL5A1,BHLHE40,TIMP1
937	ZNF16	828.0	ARCHS4 Coexpression,1422;Enrichr Queries,450;GTEx Coexpression,612	TGIF1,KRT80,CEBPB,GDF15,SULF1,THBS1,PGF,COL1A1,STIP1,LGALS1,PKM,PLAU,TOP1MT,ENC1,BHLHE40,RRS1,PMEPA1,KIF2C,GRINA,LY6E
1404	ZNF160	1152.0	ARCHS4 Coexpression,854;Enrichr Queries,1167;GTEx Coexpression,1436	VCAN,BHLHE40,FN1,THBS1,PGF,MCM2,GRINA,SNRPB
795	ZNF165	745.3	ARCHS4 Coexpression,1130;Enrichr Queries,172;ReMap ChIP-seq,184;GTEx Coexpression,1495	CEBPB,CXCL8,HSP90AB1,SERPINE1,IFI6,CXCL1,LAMC2,PTGS2,CLDN1,THBS1,ICAM1,CDC20,TRIM29,PLAU,PODXL,EXO1,LIPG,PMEPA1,NEK2,ECT2,FAM83D,TGM2,IL32,TGIF1,TNFRSF12A,GDF15,LIF,KIF23,CDC25B,COL5A1,BHLHE40,BIRC5,KIF2C,TRIP13,DTL
1312	ZNF169	1074.0	ARCHS4 Coexpression,1431;Enrichr Queries,626;GTEx Coexpression,1166	GDF15,COL12A1,FN1,TNFAIP2,CDC6,MKI67,PTGS2,THBS1,PGF,SULF2,PKM,BHLHE40,CDH11,PHF19,MCM2
1237	ZNF17	1019.0	ARCHS4 Coexpression,428;Enrichr Queries,1232;GTEx Coexpression,1397	FKBP10,ITGB5,GDF15,ACTN1,BHLHE40,RRS1,THBS1,MCM2,GRINA
1433	ZNF174	1177.0	ARCHS4 Coexpression,1165;Enrichr Queries,1119;GTEx Coexpression,1248	GPNMB,GDF15,BHLHE40,FOXM1,THBS1,PGF,CTSB,SNRPB
541	ZNF175	576.3	ARCHS4 Coexpression,803;Enrichr Queries,469;ReMap ChIP-seq,58;GTEx Coexpression,975	FKBP10,LAMA5,CEBPB,RTKN,HSP90AB1,CXCL8,SERPINE1,PTGS2,ANTXR1,THBS1,ICAM1,CKS1B,C3,LGALS1,PLAU,ENC1,SERPINH1,APOE,TIMP1,LBR,CTSB,TGM2,S100A10,TNFRSF12A,GDF15,STAT1,SPHK1,FN1,ETV4,PGF,TPX2,VCAN,BHLHE40,FSCN1,CD44,FBN1,SNRPB
1195	ZNF177	991.7	ARCHS4 Coexpression,1119;Enrichr Queries,533;GTEx Coexpression,1323	CXCL8,GDF15,ACTN1,SERPINE1,FN1,LIF,IFI6,PTGS2,THBS1,THBS4,COL1A1,RAB31,GPNMB,ENC1,COL5A2,BHLHE40,PMEPA1,CTSB
592	ZNF18	617.7	ARCHS4 Coexpression,273;Enrichr Queries,927;GTEx Coexpression,653	TGIF1,FKBP10,LAMA5,CEBPB,IFITM2,FCER1G,STAT1,ACTN1,SERPINE1,THBS1,PGF,SULF2,PKM,ENC1,BHLHE40,SERPINH1,FSCN1,PMEPA1
1067	ZNF180	919.7	ARCHS4 Coexpression,406;Enrichr Queries,1111;GTEx Coexpression,1242	ITGB5,GDF15,ENC1,BHLHE40,CHEK1,FN1,ZYX,MKI67,THBS1,PGF,GRINA
872	ZNF181	788.7	ARCHS4 Coexpression,413;Enrichr Queries,1037;GTEx Coexpression,916	GDF15,STAT1,ACTN1,PTGS2,JPH1,THBS1,PGF,VCAN,PKM,BHLHE40,ZYX,MCM2,GRINA
1625	ZNF182	1465.0	ARCHS4 Coexpression,1562;Enrichr Queries,1243;GTEx Coexpression,1590	VCAN,GDF15,STAT1,BHLHE40,MCM2
380	ZNF184	451.7	ARCHS4 Coexpression,278;Enrichr Queries,807;GTEx Coexpression,270	GINS1,TOP2A,CEBPB,ITGB5,GDF15,STAT1,ACTN1,CDC6,OSGIN2,MKI67,THBS1,PGF,TPX2,VSNL1,ENC1,BHLHE40,ZYX,NEK2,ECT2,MCM2,GRINA
1379	ZNF189	1129.0	ARCHS4 Coexpression,1219;Enrichr Queries,898;GTEx Coexpression,1269	CEBPB,ENC1,BHLHE40,FN1,TIMP1,PTGS2,THBS1,CD44,PGF,MCM2,SNRPB
1430	ZNF19	1176.0	ARCHS4 Coexpression,1442;Enrichr Queries,1052;GTEx Coexpression,1034	LAMA5,VCAN,GDF15,BHLHE40,MKI67,LRP8,CD44,PGF
652	ZNF195	650.3	ARCHS4 Coexpression,318;Enrichr Queries,716;GTEx Coexpression,917	TOP2A,GDF15,CSE1L,ACTN1,KLHL23,PLXDC2,LRP8,PGF,VCAN,PKM,PODXL,BHLHE40,ZYX,ECT2,LBR,CD44,MCM2,GRINA
739	ZNF197	707.3	ARCHS4 Coexpression,266;Enrichr Queries,1370;ReMap ChIP-seq,249;GTEx Coexpression,944	CEBPB,FCER1G,CRABP2,GDF15,SPHK1,ACTN1,LIF,KLHL23,JPH1,MMP11,BHLHE40,ZYX,PMEPA1,KIF2C,TIMP1,PDLIM7,PHF19,GRINA,LY6E
1313	ZNF2	1075.0	ARCHS4 Coexpression,1129;Enrichr Queries,1020	CEBPB,GDF15,STAT1,BHLHE40,FN1,PMEPA1,THBS1,PGF,SULF2,GRINA
988	ZNF20	861.3	ARCHS4 Coexpression,1310;Enrichr Queries,474;GTEx Coexpression,800	TGIF1,GDF15,STAT1,SERPINE1,IFI6,THBS1,PGF,ICAM1,VCAN,LGALS1,COL4A2,COL5A1,PLAU,COL4A1,COL5A2,BHLHE40,KIF2C,CD44,S100A10,FBN1
1127	ZNF200	957.3	ARCHS4 Coexpression,1512;Enrichr Queries,815;GTEx Coexpression,545	IL32,TGIF1,GDF15,STAT1,IFI6,TNFRSF10B,THBS1,VCAN,BHLHE40,BIRC5,KIF2C,FAM83D,CD44,GRINA
561	ZNF202	591.0	ARCHS4 Coexpression,150;Enrichr Queries,291;GTEx Coexpression,1332	CEBPB,HSP90AB1,MCM7,CSE1L,SERPINE1,MKI67,LRP8,THBS1,CDC20,STIP1,EXO1,PODXL,CHEK1,RRS1,PMEPA1,ECT2,BUB1,TEAD4,TGIF1,FANCI,GDF15,UBE2C,CDC6,PGF,TPX2,MRTO4,BHLHE40,BIRC5,MCM4,DTL,CD44
603	ZNF205	623.3	ARCHS4 Coexpression,249;Enrichr Queries,590;GTEx Coexpression,1031	IFITM3,LAMA5,FKBP10,TNFRSF12A,GDF15,FN1,ETV4,PGF,LGALS1,PKM,NT5DC2,BHLHE40,SERPINH1,FSCN1,MYBL2,APOE,S100A9,PDLIM7,LY6E,GRINA
699	ZNF207	681.8	ARCHS4 Coexpression,126;Enrichr Queries,1089;ReMap ChIP-seq,192;GTEx Coexpression,1320	TOP2A,RTKN,HSP90AB1,MCM7,CSE1L,LPCAT1,IFI6,ICAM1,CKS1B,C3,LGALS1,GM2A,EXO1,LBR,BUB1,PDLIM7,GINS1,FANCI,CBX3,KIF23,PKM,BHLHE40,KIF2C,DTL,CD44,PHF19,MAD2L1,GRINA
939	ZNF208	829.0	ARCHS4 Coexpression,839;Enrichr Queries,941;GTEx Coexpression,707	COL11A1,KLHL23,PTGS2,SULF1,C3,COL1A1,COL3A1,VCAN,PKM,COL5A2,BHLHE40,CDH11,GRINA
1211	ZNF211	1004.0	ARCHS4 Coexpression,699;Enrichr Queries,769;GTEx Coexpression,1544	TGIF1,CEBPB,CXCL8,GDF15,STAT1,IFI6,THBS1,PGF,VCAN,PKM,ENC1,BHLHE40,CD44,MCM2,GRINA
1250	ZNF212	1028.0	ARCHS4 Coexpression,1258;Enrichr Queries,955;GTEx Coexpression,870	TGIF1,STIP1,CEBPB,SPARC,TNFRSF12A,TRIM29,GDF15,BHLHE40,FSCN1,PGF,MCM2,SNRPB
975	ZNF213	850.3	ARCHS4 Coexpression,621;Enrichr Queries,806;GTEx Coexpression,1124	LAMA5,CEBPB,IFITM2,GDF15,THBS1,PGF,PKM,BHLHE40,ZYX,FSCN1,PDLIM7,GRINA,LY6E
534	ZNF214	572.3	ARCHS4 Coexpression,702;Enrichr Queries,784;GTEx Coexpression,231	FKBP10,CXCL8,CRABP2,GDF15,COL12A1,FN1,KLHL23,PTGS2,SULF1,NID2,THBS1,PGF,VCAN,FAP,COL5A1,CDH11,ENC1,BHLHE40,MFAP2
103	ZNF215	178.0	ARCHS4 Coexpression,446;Enrichr Queries,64;GTEx Coexpression,24	TOP2A,CXCL8,CRABP2,MKI67,FOXM1,PTGS2,JPH1,LRP8,THBS1,CDC20,EXO1,PLAU,CHEK1,RUVBL1,ENC1,MYBL2,NEK2,SKP2,ECT2,FAM83D,BUB1,TGM2,GINS1,FANCI,STAT1,CBX3,UBE2C,GDF15,TNFRSF10B,KIF23,CDC6,ETV4,TPX2,VCAN,VSNL1,BHLHE40,BIRC5,MCM4,KIF2C,TRIP13,DTL,CD44,MAD2L1,MCM2,GRINA
166	ZNF217	253.0	Literature ChIP-seq,61;ARCHS4 Coexpression,501;ENCODE ChIP-seq,84;Enrichr Queries,211;ReMap ChIP-seq,50;GTEx Coexpression,611	IFITM3,TOP2A,SPARC,CXCL8,HSP90AB1,SERPINE1,LPCAT1,MKI67,LGALS1,CDH3,ENC1,PMEPA1,TIMP1,LBR,CTSB,TGM2,TGIF1,TEAD4,ACTN1,KIF23,TSN,VCAN,RAB31,ITGA5,S100A9,CD44,SNRPB,LY6E,TMEM185B,KRT80,CEBPB,CEMIP,TNFRSF11B,THBS1,STK3,GPNMB,PODXL,S100A10,GDF15,STAT1,CBX3,RARRES1,TFPI2,LIF,FN1,OSGIN2,CDC6,PTPN12,SULF1,PLXDC2,SULF2,COL5A1,SLCO3A1,COL5A2,BHLHE40,CD9,FXYD5
169	ZNF219	254.3	ARCHS4 Coexpression,360;Enrichr Queries,226;GTEx Coexpression,177	IFITM3,TOP2A,LAMA5,NOTCH3,CEBPB,MCM7,IFI6,LGALS1,PLAU,PODXL,NT5DC2,ENC1,SERPINH1,APOE,TIMP1,FAM83D,PDLIM7,TGIF1,TNFRSF12A,GDF15,STAT1,ACTN1,KLHL23,ETV4,PGF,SULF2,COL1A1,VCAN,BMP1,PKM,COL4A2,BHLHE40,FSCN1,LY6E
452	ZNF22	506.3	ARCHS4 Coexpression,609;Enrichr Queries,372;GTEx Coexpression,538	IFITM3,TOP2A,SPARC,IFITM2,HSP90AB1,MCM7,GDF15,UBE2C,FN1,TNFRSF10B,MKI67,THBS1,CKS1B,CDC20,VCAN,LGALS1,TRIM29,BHLHE40,BIRC5,MCM4,LBR,CD44,MAD2L1,GRINA
1181	ZNF221	983.3	ARCHS4 Coexpression,1612;Enrichr Queries,1059;GTEx Coexpression,279	LAMA5,STAT1,COL12A1,TNFAIP2,MKI67,THBS1,VCAN,CHEK1,BHLHE40,CDH11,COL6A3,SKP2
1121	ZNF222	953.7	ARCHS4 Coexpression,1585;Enrichr Queries,638;GTEx Coexpression,638	TGIF1,IFITM1,CEBPB,IFITM2,FCER1G,CXCL8,GDF15,IFI6,PTGS2,THBS1,PGF,ICAM1,C3,VCAN,GPNMB,BHLHE40,CD44
736	ZNF223	704.7	ARCHS4 Coexpression,715;Enrichr Queries,542;GTEx Coexpression,857	IFITM3,IL32,IFITM1,CEBPB,IFITM2,CXCL8,GDF15,STAT1,IFI6,PTGS2,THBS1,VCAN,TMEM158,PKM,COL5A1,BHLHE40,TIMP1,SKP2,CD44,GRINA
1031	ZNF224	893.0	ARCHS4 Coexpression,1069;Enrichr Queries,992;GTEx Coexpression,618	VCAN,PKM,STAT1,GDF15,BHLHE40,FN1,TNFRSF10B,THBS1,CD44,ICAM1,MCM2
1177	ZNF225	981.0	ARCHS4 Coexpression,1387;GTEx Coexpression,575	STAT1,SKP2
913	ZNF226	807.7	ARCHS4 Coexpression,418;Enrichr Queries,660;GTEx Coexpression,1345	TGIF1,GDF15,STAT1,ACTN1,FN1,THBS1,PGF,CDC25B,C3,VCAN,LGALS1,PKM,GPNMB,BHLHE40,ZYX,TIMP1,CD44,MCM2,GRINA
1010	ZNF227	876.3	ARCHS4 Coexpression,63;Enrichr Queries,1155;GTEx Coexpression,1411	FANCI,CEBPB,ITGB5,MCM7,STAT1,ACTN1,CSE1L,KIF23,PGF,ASPN,EXO1,BHLHE40,CHEK1,ZYX,PMEPA1,SKP2,LBR,DTL,CD44,MCM2,MAD2L1,GRINA
1175	ZNF229	980.5	ARCHS4 Coexpression,1572;Enrichr Queries,389	GDF15,COL12A1,FN1,LAMC2,OSMR,SULF1,PLXDC2,THBS1,SULF2,C3,COL1A1,COL3A1,VCAN,GPNMB,COL5A1,BHLHE40,PMEPA1,APOE,ADAMTS9,TGM2,FBN1
1055	ZNF23	911.7	ARCHS4 Coexpression,826;Enrichr Queries,633;GTEx Coexpression,1276	GDF15,FN1,MKI67,PTGS2,PLA2G7,THBS1,PGF,VCAN,COL5A1,ENC1,BHLHE40,ZYX,APOE,CD44,TGM2,MCM2,GRINA
1140	ZNF230	961.0	ARCHS4 Coexpression,1227;Enrichr Queries,1025;GTEx Coexpression,631	TOP2A,TPX2,IFITM2,FCER1G,CXCL8,PKM,GPNMB,GDF15,ENC1,BHLHE40,IFI6,PGF
619	ZNF232	631.7	ARCHS4 Coexpression,657;Enrichr Queries,265;GTEx Coexpression,973	TOP2A,CEBPB,CXCL8,MCM7,FOXM1,YBX3,LRP8,THBS1,CKS1B,PODXL,EXO1,CHEK1,RRS1,MYBL2,SKP2,LBR,BUB1,TEAD4,GINS1,TGIF1,GDF15,CDC6,PGF,BHLHE40,MCM4,DTL,MAD2L1,GRINA
1507	ZNF233	1245.0	ARCHS4 Coexpression,1104;Enrichr Queries,1123;GTEx Coexpression,1507	C3,CXCL8,ANGPT2,GDF15,BHLHE40,SULF1,THBS1,STK3
1422	ZNF234	1168.0	ARCHS4 Coexpression,1472;Enrichr Queries,1074;GTEx Coexpression,959	VCAN,GDF15,STAT1,ENC1,BHLHE40,IFI6,TNFRSF10B,THBS1,PGF
864	ZNF235	782.0	ARCHS4 Coexpression,407;Enrichr Queries,874;GTEx Coexpression,1065	NOTCH3,ITGB5,GDF15,STAT1,ACTN1,THBS1,PGF,PKM,COL5A1,ENC1,BHLHE40,PMEPA1,APOE,CD44,GRINA
1209	ZNF236	1002.0	ARCHS4 Coexpression,859;Enrichr Queries,1401;GTEx Coexpression,747	CSE1L,BHLHE40,SNRPB,DGKH
140	ZNF239	235.3	ARCHS4 Coexpression,99;Enrichr Queries,90;GTEx Coexpression,517	TOP2A,CEBPB,CXCL8,HSP90AB1,MCM7,CSE1L,SERPINE1,MKI67,CLDN1,LRP8,THBS1,CDC20,PLAU,PODXL,EXO1,CHEK1,ENC1,RUVBL1,RRS1,PMEPA1,BUB1,TEAD4,GINS1,TGIF1,TNFRSF12A,GDF15,FN1,KIF23,CDC6,TSN,VCAN,TMEM158,COL5A1,MRTO4,BHLHE40,BIRC5,MCM4,KIF2C,TRIP13,DTL,CD44,MAD2L1
726	ZNF24	697.0	ARCHS4 Coexpression,810;Enrichr Queries,1134;ReMap ChIP-seq,148;GTEx Coexpression,696	CEBPB,HSP90AB1,TNFRSF12A,MCM7,GDF15,CBX3,IFI6,TGFBR1,ICAM1,CDC20,LGALS1,BHLHE40,SERPINH1,FSCN1,PMEPA1,KIF2C,LBR,CD44,SNRPB,CTSB,PHF19,MCM2,S100A10
1225	ZNF248	1014.0	ARCHS4 Coexpression,1132;Enrichr Queries,845;GTEx Coexpression,1066	VCAN,STAT1,ENC1,BHLHE40,FN1,IFI6,RASAL2,MKI67,PTGS2,THBS1,CD44,PGF
956	ZNF25	839.7	ARCHS4 Coexpression,1211;Enrichr Queries,161;GTEx Coexpression,1147	SPARC,COL12A1,SERPINE1,PTGS2,ANTXR1,THBS1,LGALS1,ENC1,SERPINH1,IGFBP7,TIMP1,TGM2,GDF15,FN1,BGN,SULF1,PGF,SULF2,COL1A1,COL3A1,VCAN,COL1A2,COL5A1,VSNL1,COL4A1,COL5A2,BHLHE40,CDH11,COL6A3,CD44,FBN1
1455	ZNF250	1195.0	ARCHS4 Coexpression,1551;Enrichr Queries,546;GTEx Coexpression,1487	TGIF1,MCM7,GDF15,STAT1,FN1,MKI67,THBS1,PGF,SULF2,COL1A1,MMP11,ENC1,BHLHE40,SERPINH1,PMEPA1,ECT2,LY6E
1339	ZNF251	1094.0	ARCHS4 Coexpression,1283;Enrichr Queries,548;GTEx Coexpression,1451	IFITM3,TGIF1,CEBPB,ITGB5,GDF15,PGF,ICAM1,SULF2,C3,COL5A1,ENC1,BHLHE40,FSCN1,GRINA,LY6E,FBN1,MCM2
1295	ZNF253	1055.0	ARCHS4 Coexpression,552;Enrichr Queries,1335;GTEx Coexpression,1277	GINS1,PKM,GDF15,ACTN1,BHLHE40,GRINA
836	ZNF254	768.0	ARCHS4 Coexpression,319;Enrichr Queries,1175;GTEx Coexpression,810	VCAN,PKM,GDF15,ACTN1,LIPG,BHLHE40,FN1,ZYX,KLHL23,MKI67,THBS1,GRINA
670	ZNF256	660.3	ARCHS4 Coexpression,262;Enrichr Queries,646;GTEx Coexpression,1073	TOP2A,IFITM1,CXCL8,TNFRSF12A,MCM7,GDF15,IFI6,MKI67,CLDN1,LRP8,THBS1,TSN,VCAN,PODXL,BHLHE40,BIRC5,FAM83D,DTL,MAD2L1,GRINA,SNRPB
347	ZNF257	419.0	ARCHS4 Coexpression,775;Enrichr Queries,425;GTEx Coexpression,57	TOP2A,IFITM1,CXCL8,MKI67,PTGS2,THBS1,GPNMB,EXO1,CHEK1,ENC1,MYBL2,APOE,BUB1,GINS1,FANCI,STAT1,CBX3,TFPI2,FN1,TPX2,VCAN,PKM,BHLHE40,BIRC5,DTL,MAD2L1,MCM2,GRINA
919	ZNF26	812.3	ARCHS4 Coexpression,1467;Enrichr Queries,842;GTEx Coexpression,128	CXCL8,STAT1,GDF15,SERPINE1,TNFRSF10B,MKI67,THBS1,PGF,CKS1B,PRPF4,VCAN,EXO1,CHEK1,ENC1,BHLHE40,CD44,MCM2
735	ZNF260	704.3	ARCHS4 Coexpression,414;Enrichr Queries,1001;GTEx Coexpression,698	CEBPB,SPARC,STAT1,FN1,KLHL23,THBS1,PGF,TGFBR1,VCAN,ENC1,BHLHE40,ZYX,SKP2,GRINA
549	ZNF263	583.5	Literature ChIP-seq,104;ARCHS4 Coexpression,1127;ENCODE ChIP-seq,50;Enrichr Queries,610;ReMap ChIP-seq,257;GTEx Coexpression,1353	IFITM3,FKBP10,LAMA5,CEBPB,HSP90AB1,SPARC,IFITM2,OLFML2B,CRABP2,CSTF2,LPCAT1,THBS1,C3,STIP1,EDNRA,ESM1,TRIM29,MYBL2,NEK2,APOE,TIMP1,FAM83D,PDLIM7,S100A10,CTSB,TGIF1,FANCI,TNFRSF12A,GDF15,STAT1,GGH,AHSA1,PCOLCE,SULF1,SFRP4,VSNL1,MFAP2,BHLHE40,ZYX,COL6A3,CD44,GRINA,MCM2,MAD2L1,DGKH
940	ZNF264	830.7	ARCHS4 Coexpression,764;Enrichr Queries,1192;GTEx Coexpression,536	TMEM185B,PRPF4,VCAN,PKM,GDF15,BHLHE40,TNFRSF10B,THBS1,CD44,SNRPB
584	ZNF266	608.0	ARCHS4 Coexpression,547;Enrichr Queries,401;GTEx Coexpression,876	IFITM3,IFITM1,SPARC,IFITM2,ITGB5,MCM7,STAT1,FN1,IFI6,THBS1,TSN,PGF,SULF2,COL1A1,VCAN,LGALS1,PKM,GPNMB,BHLHE40,TIMP1,CD44,S100A10,CTSB,MCM2
554	ZNF267	586.3	ARCHS4 Coexpression,280;Enrichr Queries,496;GTEx Coexpression,983	IL32,TGIF1,IFITM1,CXCL8,FCER1G,GDF15,STAT1,IFI6,TNFAIP2,CXCL1,INHBA,PTGS2,THBS1,PLA2G7,ICAM1,C3,VCAN,PLAU,BHLHE40,CD44
1239	ZNF268	1021.0	ARCHS4 Coexpression,1525;Enrichr Queries,1044;GTEx Coexpression,493	VCAN,GPNMB,ENC1,BHLHE40,FN1,PMEPA1,SKP2,NID2,THBS1,PGF
518	ZNF273	564.3	ARCHS4 Coexpression,1095;Enrichr Queries,183;GTEx Coexpression,415	TOP2A,KRT80,MCM7,MKI67,FOXM1,CLDN1,THBS1,CDC20,TRIM29,PODXL,EXO1,CHEK1,NEK2,MYBL2,SKP2,ECT2,FAM83D,BUB1,GINS1,FANCI,UBE2C,KIF23,CDC6,TPX2,PKM,BHLHE40,BIRC5,MCM4,KIF2C,TRIP13,DTL,MAD2L1
267	ZNF274	351.2	Literature ChIP-seq,156;ARCHS4 Coexpression,253;ENCODE ChIP-seq,59;Enrichr Queries,604;ReMap ChIP-seq,286;GTEx Coexpression,749	FKBP10,CEBPB,HSP90AB1,SPARC,ITGB5,SERPINE1,THY1,PTGS2,THBS1,ANTXR1,AQP1,ICAM1,PLAU,EXO1,SERPINH1,PMEPA1,LBR,TGM2,S100A10,TGIF1,TNFRSF12A,GDF15,STAT1,CBX3,TNFRSF10B,PGF,TPX2,RAB31,PKM,MRTO4,BHLHE40,FSCN1,MCM4,CD44,MCM2,PHF19
966	ZNF275	845.3	ARCHS4 Coexpression,1486;Enrichr Queries,324;GTEx Coexpression,726	IFITM3,CEBPB,SPARC,SERPINE1,THBS1,ICAM1,LGALS1,ENC1,SERPINH1,PMEPA1,APOE,TIMP1,TGM2,GDF15,FN1,SULF2,COL1A1,COL3A1,COL5A1,COL4A1,BHLHE40,BIRC5,CD9,CD44
1514	ZNF276	1252.0	ARCHS4 Coexpression,1516;Enrichr Queries,951;GTEx Coexpression,1288	LAMA5,CEBPB,GDF15,BHLHE40,ZYX,FSCN1,CD44,PDLIM7,CTSB,MCM2
450	ZNF277	503.7	ARCHS4 Coexpression,420;Enrichr Queries,686;GTEx Coexpression,405	TOP2A,TGIF1,CEBPB,CXCL8,STAT1,GDF15,ACTN1,THBS1,CKS1B,VCAN,RAB31,PKM,CHEK1,ENC1,BHLHE40,ZYX,CD44,S100A10,MAD2L1,GRINA
1113	ZNF28	949.3	ARCHS4 Coexpression,976;Enrichr Queries,1198;GTEx Coexpression,674	VCAN,FGD6,CXCL8,GDF15,BHLHE40,SKP2,THBS1,GRINA
364	ZNF280A	439.3	ARCHS4 Coexpression,433;Enrichr Queries,176;GTEx Coexpression,709	TOP2A,IFITM1,SPARC,CXCL8,CRABP2,SERPINE1,IFI6,THBS1,ICAM1,CDC20,C3,GPNMB,PLAU,EXO1,LIPG,MYBL2,APOE,FAM83D,TGM2,IL32,GDF15,STAT1,UBE2C,TFPI2,CDC6,PGF,COL1A1,VCAN,TMEM158,COL5A2,BHLHE40,BIRC5,KIF2C
752	ZNF280B	716.5	ARCHS4 Coexpression,957;Enrichr Queries,476	TOP2A,CXCL8,GDF15,SERPINE1,FN1,CDC6,MKI67,PTGS2,THBS2,THBS1,CDC20,COL1A1,VCAN,ENC1,BHLHE40,BIRC5,MYBL2,LBR,CD44,GRINA
170	ZNF280C	255.7	ARCHS4 Coexpression,143;Enrichr Queries,511;GTEx Coexpression,113	TOP2A,MCM7,CSE1L,MKI67,THBS1,ENC1,CHEK1,NEK2,ECT2,SKP2,BUB1,LBR,FANCI,GINS1,CBX3,GDF15,KIF23,CDC6,TPX2,BHLHE40,ZYX,BIRC5,MCM4,TRIP13,DTL,CD44,MAD2L1,GRINA
1590	ZNF280D	1360.0	ARCHS4 Coexpression,1437;Enrichr Queries,1112;GTEx Coexpression,1531	VCAN,BHLHE40,LBR,THBS1,CD44,FBN1,MCM2
146	ZNF281	239.3	ARCHS4 Coexpression,108;Enrichr Queries,351;GTEx Coexpression,259	TMEM185B,TOP2A,CEBPB,SPARC,CXCL8,HSP90AB1,CSE1L,SERPINE1,PTGS2,THBS1,CKS1B,LGALS1,PODXL,ENC1,CHEK1,SKP2,ECT2,LBR,BUB1,S100A10,CTSB,TGIF1,GINS1,STAT1,ACTN1,FN1,KLHL23,CDC6,GREM1,VCAN,RAB31,PKM,FAP,BHLHE40,COL6A3,DTL,CD44,MAD2L1
1246	ZNF282	1024.0	ARCHS4 Coexpression,1190;Enrichr Queries,608;GTEx Coexpression,1274	TGIF1,CEBPB,GDF15,STAT1,CDC6,THBS1,CDC20,COL1A1,STIP1,PKM,BHLHE40,SERPINH1,ZYX,FSCN1,BIRC5,MYBL2
1602	ZNF283	1394.0	ARCHS4 Coexpression,1588;Enrichr Queries,1178;GTEx Coexpression,1416	TOP2A,VCAN,GDF15,ENC1,BHLHE40,THBS1
991	ZNF284	862.7	ARCHS4 Coexpression,967;Enrichr Queries,996;GTEx Coexpression,625	C3,VCAN,GPNMB,COL5A1,GDF15,BHLHE40,SKP2,COLGALT1,THBS1,CD44,FBN1,GRINA
1578	ZNF285	1342.0	ARCHS4 Coexpression,1615;GTEx Coexpression,1069
792	ZNF286A	742.7	ARCHS4 Coexpression,263;Enrichr Queries,576;GTEx Coexpression,1389	TOP2A,GINS1,TGIF1,HSP90AB1,GDF15,FN1,KLHL23,CDC6,MKI67,LRP8,THBS1,TGFBR1,VCAN,ENC1,BHLHE40,BIRC5,SKP2,ECT2,MAD2L1,GRINA
1206	ZNF286B	1000.0	ARCHS4 Coexpression,1010;GTEx Coexpression,990	GRINA
1288	ZNF287	1049.0	ARCHS4 Coexpression,1058;Enrichr Queries,683;GTEx Coexpression,1406	GDF15,STAT1,FN1,IFI6,MKI67,THBS1,PGF,SULF2,COL1A1,VCAN,GPNMB,COL5A1,BHLHE40,PMEPA1,GRINA
819	ZNF292	760.3	ARCHS4 Coexpression,392;Enrichr Queries,1334;GTEx Coexpression,555	VCAN,PKM,ITGB5,STAT1,ACTN1,BHLHE40,ZYX,MCM2,GRINA
255	ZNF296	339.3	ARCHS4 Coexpression,480;Enrichr Queries,323;GTEx Coexpression,215	IFITM3,TOP2A,LAMA5,CEBPB,CRABP2,CSTF2,SERPINE1,IFI6,THBS1,CDC20,LGALS1,GM2A,TOP1MT,MYBL2,APOE,IL32,TEAD4,TNFRSF12A,UBE2C,GDF15,SULF2,BHLHE40,FSCN1,BIRC5,CD9,S100A9,SNRPB,MCM2,LY6E
1474	ZNF3	1210.0	ARCHS4 Coexpression,1409;Enrichr Queries,916;GTEx Coexpression,1304	TGIF1,MCM7,GDF15,STAT1,BHLHE40,FN1,BIRC5,THBS1,PGF,SULF2
1274	ZNF30	1043.0	ARCHS4 Coexpression,1063;Enrichr Queries,883;GTEx Coexpression,1182	VCAN,CXCL8,GDF15,PODXL,ENC1,BHLHE40,RRS1,PMEPA1,MKI67,PTGS2,THBS1,GRINA
1095	ZNF300	939.3	ARCHS4 Coexpression,1062;Enrichr Queries,218;GTEx Coexpression,1538	TOP2A,CEBPB,SPARC,CXCL8,SERPINE1,MKI67,PTGS2,FOXM1,THBS1,CDC20,C3,GPNMB,PLAU,ENC1,PMEPA1,MYBL2,GDF15,UBE2C,FN1,KLHL23,PGF,SULF2,TPX2,VCAN,BHLHE40,BIRC5,DTL,CD44
1081	ZNF302	930.3	ARCHS4 Coexpression,1381;Enrichr Queries,980;GTEx Coexpression,430	VCAN,STAT1,BHLHE40,FN1,IFI6,FXYD5,THBS1,CD44,PGF,SNRPB,MCM2
1303	ZNF304	1060.0	ARCHS4 Coexpression,1237;Enrichr Queries,903;GTEx Coexpression,1039	C3,TGIF1,VCAN,CXCL8,GDF15,PODXL,BHLHE40,CSTF2,CDC6,THBS1,CD44
194	ZNF311	272.3	ARCHS4 Coexpression,311;Enrichr Queries,395;GTEx Coexpression,111	FKBP10,CEBPB,CSE1L,COL12A1,SERPINE1,IFI6,NID2,THBS1,ICAM1,C3,CHEK1,PMEPA1,MYBL2,BUB1,FANCI,GDF15,FN1,PCOLCE,KLHL23,PGF,VCAN,COL1A2,BMP1,COL4A2,COL5A1,COL5A2,BHLHE40,COL6A3,CD44,FBN1
885	ZNF316	800.7	ARCHS4 Coexpression,749;Enrichr Queries,872;GTEx Coexpression,781	LAMA5,CEBPB,GDF15,TNFAIP2,TSN,LGALS1,BHLHE40,SERPINH1,ZYX,FSCN1,PDLIM7,GRINA
1143	ZNF317	962.0	ARCHS4 Coexpression,1172;Enrichr Queries,1120;GTEx Coexpression,594	STIP1,HSP90AB1,GDF15,STAT1,BHLHE40,PTGS2,THBS1,LBR,CD44,SNRPB
685	ZNF318	674.5	ARCHS4 Coexpression,1286;Enrichr Queries,1150;ReMap ChIP-seq,187;GTEx Coexpression,75	TOP2A,CEBPB,HSP90AB1,SERPINE1,MKI67,LGALS1,SERPINH1,NEK2,MYBL2,BUB1,LBR,GINS1,FANCI,GDF15,STAT1,ACTN1,PTPN12,PKM,BHLHE40,MCM4,KIF2C,ITGA5,DTL,CD44,MAD2L1,MCM2,GRINA
490	ZNF319	538.0	ARCHS4 Coexpression,334;Enrichr Queries,697;GTEx Coexpression,583	TGIF1,CEBPB,IFITM2,FCER1G,GDF15,STAT1,ACTN1,THBS1,COL1A1,ENC1,BHLHE40,ZYX,FSCN1,PMEPA1,S100A9,PDLIM7,GRINA
1089	ZNF32	935.3	ARCHS4 Coexpression,923;Enrichr Queries,322;GTEx Coexpression,1561	IFITM3,CEBPB,SPARC,IFI6,THBS1,LGALS1,GPNMB,ENC1,SERPINH1,PMEPA1,IGFBP7,TIMP1,S100A10,GDF15,ACTN1,FN1,PGF,SULF2,COL1A1,RAB31,PKM,COL5A2,BHLHE40,CD9,CD44
1504	ZNF320	1242.0	ARCHS4 Coexpression,1456;Enrichr Queries,931;GTEx Coexpression,1340	GINS1,COL5A1,GDF15,PODXL,ENC1,BHLHE40,PMEPA1,THBS1,PGF,CTSB
1112	ZNF322	948.0	ARCHS4 Coexpression,422;GTEx Coexpression,1474	MFAP2,ZYX,KLHL23,FXYD5
1424	ZNF324	1169.0	ARCHS4 Coexpression,1510;Enrichr Queries,823;GTEx Coexpression,1174	CEBPB,TNFRSF12A,GDF15,SPHK1,PTGS2,THBS1,PGF,COL1A1,PKM,BHLHE40,FSCN1,PMEPA1
1003	ZNF324B	872.5	ARCHS4 Coexpression,1146;GTEx Coexpression,599	PRPF4,PKM,RRS1
808	ZNF326	752.7	ARCHS4 Coexpression,450;Enrichr Queries,882;GTEx Coexpression,926	TOP2A,CEBPB,RTKN,HSP90AB1,ACTN1,MKI67,YBX3,PKM,BHLHE40,ZYX,MCM4,LBR,CD44,MCM2,GRINA
1393	ZNF329	1143.0	ARCHS4 Coexpression,1617;Enrichr Queries,653;GTEx Coexpression,1159	CXCL8,GDF15,FN1,IFI6,THBS1,PGF,C3,VCAN,LGALS1,TMEM158,COL5A1,ENC1,COL5A2,BHLHE40,TIMP1
557	ZNF331	587.0	ARCHS4 Coexpression,631;Enrichr Queries,397;GTEx Coexpression,733	IL32,TGIF1,IFITM1,CEBPB,IFITM2,CXCL8,FCER1G,GDF15,SERPINE1,FN1,IFI6,ATP1B3,TREM2,PTGS2,THBS1,ICAM1,VCAN,GPNMB,BHLHE40,TIMP1,APOE,CD44,CTSB,MCM2
1377	ZNF333	1124.0	ARCHS4 Coexpression,1495;Enrichr Queries,944;GTEx Coexpression,934	TGIF1,LGALS1,BHLHE40,ZYX,TIMP1,THBS1,CD44,PGF,ICAM1,CTSB,MCM2
1487	ZNF334	1225.0	ARCHS4 Coexpression,1604;Enrichr Queries,651;GTEx Coexpression,1421	TOP2A,CXCL8,TFPI2,CXCL1,PTGS2,SULF1,PLXDC2,CLDN1,PGF,SULF2,VCAN,LIPG,COL5A2,BHLHE40,CPXM1
1114	ZNF335	949.5	ARCHS4 Coexpression,1031;Enrichr Queries,950;ReMap ChIP-seq,297;GTEx Coexpression,1520	STIP1,LAMA5,CEBPB,PKM,STAT1,ACTN1,BHLHE40,ZYX,PDLIM7,ICAM1,MCM2
1304	ZNF337	1061.0	ARCHS4 Coexpression,1345;Enrichr Queries,704;GTEx Coexpression,1133	GDF15,TNFRSF10B,MKI67,THBS1,PGF,SULF2,CDC25B,TPX2,VCAN,PODXL,ENC1,BHLHE40,PMEPA1,MCM2
1279	ZNF33A	1045.0	ARCHS4 Coexpression,168;Enrichr Queries,1371;GTEx Coexpression,1596	FKBP10,STIP1,LGALS1,PKM,TNFRSF12A,ACTN1,BHLHE40,SERPINH1,THBS1,GRINA,SNRPB
794	ZNF33B	744.0	ARCHS4 Coexpression,121;Enrichr Queries,1051;GTEx Coexpression,1060	FKBP10,CEBPB,TNFRSF12A,ITGB5,GDF15,ACTN1,CLDN1,THBS1,VCAN,LGALS1,PKM,ENC1,BHLHE40,SERPINH1,ZYX,CD44,PDLIM7,MCM2,GRINA
1419	ZNF34	1167.0	ARCHS4 Coexpression,1198;Enrichr Queries,850;GTEx Coexpression,1453	TGIF1,LAMA5,CEBPB,CXCL8,GDF15,ACTN1,BHLHE40,PMEPA1,PGF,GRINA,LY6E,MCM2
851	ZNF341	774.7	ARCHS4 Coexpression,1187;Enrichr Queries,521;GTEx Coexpression,616	NOTCH3,LAMA5,CEBPB,IFITM2,FCER1G,GDF15,STAT1,LRP8,THBS1,PGF,SULF2,CDC25B,PKM,ENC1,BHLHE40,PMEPA1,MYBL2,CD44,PDLIM7,PHF19
995	ZNF343	864.7	ARCHS4 Coexpression,907;Enrichr Queries,1028;GTEx Coexpression,659	CXCL8,GDF15,SPHK1,STK3,CDC25B,STIP1,VCAN,BMP1,PKM,PODXL,EXO1,BHLHE40,PHF19
1477	ZNF345	1215.0	ARCHS4 Coexpression,1048;Enrichr Queries,1184;GTEx Coexpression,1412	VCAN,CXCL8,PKM,GDF15,BHLHE40,THBS2,PGF
1060	ZNF346	914.3	ARCHS4 Coexpression,591;Enrichr Queries,760;GTEx Coexpression,1392	TOP2A,CEBPB,GDF15,STAT1,FN1,MKI67,THBS1,ETV4,CDC25B,ENC1,BHLHE40,FXYD5,CD44,PDLIM7,CTSB,GRINA
1432	ZNF347	1177.0	ARCHS4 Coexpression,1545;Enrichr Queries,1149;GTEx Coexpression,838	C3,VCAN,BMP1,FGD6,COL5A1,BHLHE40,FN1,THBS1
429	ZNF35	487.7	ARCHS4 Coexpression,271;Enrichr Queries,255;GTEx Coexpression,937	TMEM185B,IFITM3,CEBPB,SPARC,HSP90AB1,CSE1L,MKI67,PTGS2,NID2,THBS1,ICAM1,CKS1B,C3,PLAU,ENC1,SERPINH1,RRS1,TIMP1,TGIF1,TNFRSF12A,GDF15,FN1,KLHL23,SULF1,PLXDC2,PGF,SULF2,COL1A1,VCAN,COL5A2,BHLHE40,BIRC5,MAD2L1
572	ZNF350	603.0	ARCHS4 Coexpression,516;Enrichr Queries,665;GTEx Coexpression,628	FKBP10,IFITM1,IFITM2,FCER1G,SPARC,CXCL8,GDF15,STAT1,FN1,IFI6,PTGS2,THBS1,PKM,GPNMB,ENC1,BHLHE40,SERPINH1,FSCN1,PMEPA1,CD44
1011	ZNF354A	876.3	ARCHS4 Coexpression,1578;Enrichr Queries,434;GTEx Coexpression,617	TGIF1,CEBPB,IFITM2,FCER1G,TNFRSF12A,GDF15,STAT1,SERPINE1,FN1,MKI67,PTGS2,CLDN1,THBS1,PGF,VCAN,ENC1,BHLHE40,SERPINH1,PMEPA1,BIRC5,CD44
871	ZNF354B	788.3	ARCHS4 Coexpression,1123;Enrichr Queries,841;GTEx Coexpression,401	LAMA5,GDF15,PTPN12,MKI67,PTGS2,THBS1,PGF,C3,COL1A1,BMP1,LGALS1,COL5A2,BHLHE40,MCM2,DGKH
951	ZNF354C	837.7	ARCHS4 Coexpression,1469;Enrichr Queries,648;GTEx Coexpression,396	SPARC,FN1,INHBA,PTGS2,PLXDC2,NID2,THBS1,SULF2,COL1A1,VCAN,COL5A1,COL5A2,ENC1,BHLHE40,PMEPA1,IGFBP7,FBN1
593	ZNF358	617.7	ARCHS4 Coexpression,720;Enrichr Queries,461;GTEx Coexpression,672	IFITM3,CEBPB,SPARC,IFITM2,GDF15,IFI6,KLHL23,THBS1,PGF,COL1A1,VCAN,LGALS1,BHLHE40,SERPINH1,ZYX,FSCN1,APOE,TIMP1,PDLIM7,LY6E,GRINA
310	ZNF362	392.0	ARCHS4 Coexpression,417;Enrichr Queries,673;GTEx Coexpression,86	NOTCH3,CEBPB,ITGB5,GDF15,ACTN1,BGN,ANTXR1,THBS1,ASPN,SULF2,COL1A1,COL5A1,ENC1,BHLHE40,SERPINH1,FSCN1,ZYX,NOX4,PMEPA1,IGFBP7,CPXM1,PDLIM7,CD44,S100A10
710	ZNF365	687.0	ARCHS4 Coexpression,1185;Enrichr Queries,337;GTEx Coexpression,539	CEBPB,CXCL8,SERPINE1,LAMC2,PTGS2,THBS1,ICAM1,PLAU,ENC1,PMEPA1,TGM2,STAT1,ACTN1,FN1,LIF,INHBA,PLXDC2,VCAN,TMEM158,VSNL1,COL5A1,COL4A1,BHLHE40,CD44
406	ZNF366	470.0	ARCHS4 Coexpression,505;Enrichr Queries,623;GTEx Coexpression,282	MSR1,ANGPT2,SPARC,CXCL8,ITGB5,SERPINE1,PTPN12,INHBA,THBS1,PLA2G7,ICAM1,AQP1,SULF2,VCAN,SRPX2,COL1A2,GM2A,COL4A1,BHLHE40,CD44,TGM2,FBN1,CTSB
42	ZNF367	80.67	ARCHS4 Coexpression,91;Enrichr Queries,143;GTEx Coexpression,8	TOP2A,MCM7,CSE1L,MKI67,FOXM1,THBS1,CKS1B,CDC20,EXO1,CHEK1,RUVBL1,MYBL2,NEK2,ECT2,SKP2,FAM83D,BUB1,LBR,GINS1,FANCI,CBX3,UBE2C,GGH,KIF23,CDC6,TPX2,BHLHE40,BIRC5,MCM4,KIF2C,TRIP13,DTL,MAD2L1,MCM2,PHF19
1456	ZNF37A	1196.0	ARCHS4 Coexpression,1096;Enrichr Queries,1343;GTEx Coexpression,1149	BHLHE40,MKI67,THBS1,STK3
1411	ZNF382	1162.0	ARCHS4 Coexpression,1547;Enrichr Queries,783;GTEx Coexpression,1155	GDF15,STAT1,FN1,IFI6,THBS1,C3,GJB2,VCAN,GPNMB,LIPG,ENC1,BHLHE40
1502	ZNF383	1241.0	ARCHS4 Coexpression,1463;Enrichr Queries,870;GTEx Coexpression,1391	VCAN,CEBPB,GDF15,STAT1,PLAU,BHLHE40,TIMP1,CLDN1,THBS1,CD44,PGF
523	ZNF384	566.6	ARCHS4 Coexpression,613;ENCODE ChIP-seq,47;Enrichr Queries,695;ReMap ChIP-seq,35;GTEx Coexpression,1443	FKBP10,RTKN,HSP90AB1,MCM7,SERPINE1,MKI67,FOXM1,YBX3,ANTXR1,ICAM1,CKS1B,CDH3,GM2A,CHEK1,RUVBL1,CTSB,FCER1G,TNFRSF12A,SPHK1,ACTN1,PCOLCE,ETV4,TSN,CDC25B,PKM,FSCN1,BIRC5,KIF2C,CD44,MCM2,CEBPB,COL11A1,STIP1,PDPN,SERPINH1,SPP1,APOE,ECT2,PDLIM7,GINS1,GDF15,STAT1,FN1,CDC6,TPX2,BHLHE40,ZYX,CD9,MAD2L1,FBN1,GRINA
128	ZNF385A	217.7	ARCHS4 Coexpression,239;Enrichr Queries,93;GTEx Coexpression,321	IFITM3,NOTCH3,KRT80,CEBPB,SPARC,CRABP2,SERPINE1,IFI6,TNFAIP2,CLDN1,THBS1,ICAM1,C3,LGALS1,GM2A,GPNMB,TRIM29,PLAU,APOE,TIMP1,S100A10,CTSB,FCER1G,GDF15,FN1,PGF,SULF2,COL1A1,VCAN,RAB31,PKM,BHLHE40,ZYX,FSCN1,CD9,ITGA5,S100A9,CD44,GRINA,LY6E
1461	ZNF385B	1200.0	ARCHS4 Coexpression,937;Enrichr Queries,1188;GTEx Coexpression,1475	VCAN,VSNL1,SERPINE1,BHLHE40,FN1,THBS1,THBS4
1280	ZNF385C	1045.0	ARCHS4 Coexpression,1453;Enrichr Queries,611;GTEx Coexpression,1072	IL32,NOTCH3,LAMA5,CXCL8,CRABP2,GDF15,SERPINE1,IFI6,TNFAIP2,FOXM1,PGF,ICAM1,C3,COL1A1,BHLHE40,CPXM1
693	ZNF385D	679.3	ARCHS4 Coexpression,1476;Enrichr Queries,519;GTEx Coexpression,43	CXCL8,ITGB5,COL11A1,TNFRSF11B,THBS2,PTGS2,ANTXR1,THBS1,AQP1,PMEPA1,IGFBP7,ADAMTS9,PRRX1,ACTN1,FN1,BGN,SULF1,PLXDC2,ASPN,VCAN,COL1A2,COL4A2,VSNL1,COL5A1,COL4A1,COL5A2,BHLHE40,NOX4,ITGBL1,COL6A3
906	ZNF391	804.7	ARCHS4 Coexpression,451;Enrichr Queries,983;GTEx Coexpression,980	CEBPB,CXCL8,GDF15,INHBA,PTGS2,PLXDC2,VCAN,GPNMB,PLAU,BHLHE40,ZYX,ECT2,GRINA
898	ZNF394	803.3	ARCHS4 Coexpression,588;Enrichr Queries,889;GTEx Coexpression,933	FKBP10,CEBPB,HSP90AB1,GDF15,STAT1,THBS1,LGALS1,PKM,NT5DC2,BHLHE40,SERPINH1,FXYD5,CD44,LY6E,MCM2
358	ZNF395	433.3	ARCHS4 Coexpression,582;Enrichr Queries,359;GTEx Coexpression,359	IFITM3,NOTCH3,CEBPB,ITGB5,SERPINE1,PTGS2,THBS1,ICAM1,LGALS1,TRIM29,ENC1,S100A10,GDF15,FN1,SULF2,COL1A1,VCAN,RAB31,PKM,COL1A2,COL5A1,COL4A1,BHLHE40,FSCN1,CD44
1335	ZNF396	1089.0	ARCHS4 Coexpression,1524;Enrichr Queries,1121;GTEx Coexpression,622	IFITM2,FCER1G,CXCL8,GPNMB,GDF15,BHLHE40,IFI6,THBS1,PGF
1527	ZNF397	1263.0	ARCHS4 Coexpression,1080;GTEx Coexpression,1445	PKM
1289	ZNF398	1049.0	ARCHS4 Coexpression,900;Enrichr Queries,1196;GTEx Coexpression,1052	CEBPB,GDF15,PODXL,CSE1L,BHLHE40,LPCAT1,THBS1,CD44
1240	ZNF404	1021.0	ARCHS4 Coexpression,1489;Enrichr Queries,317;GTEx Coexpression,1256	IL32,CXCL8,GDF15,SERPINE1,TFPI2,FN1,IFI6,PTGS2,CLDN1,THBS1,PGF,C3,VCAN,TMEM158,GPNMB,COL5A1,PODXL,ENC1,BHLHE40,PMEPA1,IGFBP7,TIMP1,TGM2
1538	ZNF407	1286.0	ARCHS4 Coexpression,1623;Enrichr Queries,1399;GTEx Coexpression,836	TMEM185B,PMEPA1
888	ZNF408	801.0	ARCHS4 Coexpression,887;Enrichr Queries,687;GTEx Coexpression,829	TMEM185B,CEBPB,MCM7,GDF15,SPHK1,CDC6,PTGS2,THBS1,STIP1,PKM,BHLHE40,RRS1,ZYX,PDLIM7,SNRPB
1305	ZNF41	1061.0	ARCHS4 Coexpression,1181;Enrichr Queries,1190;GTEx Coexpression,811	GDF15,BHLHE40,TIMP1,JPH1,THBS1,CD44,FBN1
636	ZNF410	637.7	ARCHS4 Coexpression,993;Enrichr Queries,643;GTEx Coexpression,277	TMEM185B,CEBPB,HSP90AB1,CXCL8,GDF15,STAT1,ACTN1,FN1,THBS1,PRPF4,STIP1,LGALS1,PKM,TOP1MT,BHLHE40,CD44,SNRPB,CTSB,MCM2
1482	ZNF414	1220.0	ARCHS4 Coexpression,1304;Enrichr Queries,865;GTEx Coexpression,1490	CEBPB,LGALS1,PKM,GDF15,BHLHE40,FSCN1,APOE,S100A9,PDLIM7,GRINA,LY6E
1035	ZNF415	895.7	ARCHS4 Coexpression,1264;Enrichr Queries,426;GTEx Coexpression,997	CXCL8,STAT1,TFPI2,FN1,IFI6,PTGS2,SULF1,THBS1,C3,COL3A1,VCAN,COL1A2,PKM,GPNMB,COL5A1,COL4A1,PODXL,ENC1,COL5A2,BHLHE40,PMEPA1
408	ZNF416	470.7	ARCHS4 Coexpression,337;Enrichr Queries,543;GTEx Coexpression,532	IFITM3,TGIF1,KRT80,CEBPB,TNFRSF12A,GDF15,STAT1,SERPINE1,PTGS2,THBS1,PGF,TSN,ICAM1,DUSP14,C3,COL1A1,GPNMB,TRIM29,BHLHE40,PMEPA1,SKP2,DTL,SNRPB
1133	ZNF417	958.7	ARCHS4 Coexpression,628;Enrichr Queries,1241;GTEx Coexpression,1007	FGD6,PKM,GDF15,ACTN1,BHLHE40,THBS1,PGF,GRINA
1126	ZNF418	957.3	ARCHS4 Coexpression,313;Enrichr Queries,1103;GTEx Coexpression,1456	C3,COL1A1,VCAN,PKM,COL5A1,STAT1,ACTN1,BHLHE40,KLHL23,THBS1,S100A10,GRINA
1260	ZNF419	1034.0	ARCHS4 Coexpression,1042;Enrichr Queries,719;GTEx Coexpression,1341	TGIF1,CEBPB,CXCL8,TNFRSF12A,GDF15,STAT1,IFI6,TNFRSF10B,THBS1,VCAN,PKM,BHLHE40,CD44,MCM2
1086	ZNF420	932.7	ARCHS4 Coexpression,537;Enrichr Queries,1161;GTEx Coexpression,1100	GDF15,ACTN1,BHLHE40,FN1,ZYX,PTGS2,LRP8,THBS1,GRINA
435	ZNF423	493.3	ARCHS4 Coexpression,348;Enrichr Queries,236;GTEx Coexpression,896	NOTCH3,SPARC,THY1,THBS2,JPH1,THBS1,AQP1,PODXL,NT5DC2,PMEPA1,IGFBP7,EPHB2,PRRX1,FN1,PCOLCE,KLHL23,SULF1,SULF2,COL1A1,COL3A1,VCAN,COL1A2,COL4A2,COL5A1,COL4A1,COL5A2,BHLHE40,CDH11,COL6A3,FBN1
1164	ZNF425	972.3	ARCHS4 Coexpression,1005;Enrichr Queries,751;GTEx Coexpression,1161	TGIF1,CEBPB,CXCL8,GDF15,SERPINE1,FN1,IFI6,THBS1,PGF,ICAM1,FGD6,PLAU,ENC1,BHLHE40
655	ZNF426	652.0	ARCHS4 Coexpression,751;Enrichr Queries,866;GTEx Coexpression,339	CXCL8,CRABP2,GDF15,CSTF2,FN1,MKI67,PTGS2,THBS1,ICAM1,GJB2,VCAN,PKM,LIPG,BHLHE40,CD44,S100A10,GRINA
1222	ZNF428	1011.0	ARCHS4 Coexpression,961;Enrichr Queries,577;GTEx Coexpression,1494	IFITM3,CEBPB,SPARC,IFITM2,HSP90AB1,TNFRSF12A,GDF15,LGALS1,PKM,BHLHE40,FSCN1,APOE,TIMP1,EPHB2,S100A9,PDLIM7,S100A10
1328	ZNF429	1083.0	ARCHS4 Coexpression,1108;Enrichr Queries,1295;GTEx Coexpression,845	VCAN,IFITM2,PKM,SLCO3A1,BHLHE40,PLXDC2
625	ZNF43	634.0	ARCHS4 Coexpression,704;Enrichr Queries,965;GTEx Coexpression,233	GINS1,FANCI,CBX3,FN1,MKI67,THBS1,C3,VCAN,PKM,ENC1,COL5A2,BHLHE40,KIF2C,BUB1,CD44,GRINA
824	ZNF430	762.0	ARCHS4 Coexpression,793;Enrichr Queries,1159;GTEx Coexpression,334	TOP2A,VCAN,IFITM2,CXCL8,PKM,GM2A,TRIM29,CSTF2,BHLHE40,IFI6,CD44,GRINA
925	ZNF431	817.7	ARCHS4 Coexpression,787;Enrichr Queries,1194;GTEx Coexpression,472	TOP2A,GJB2,FGD6,PKM,CRABP2,BHLHE40,PLXDC2,DTL,THBS1,S100A10,GRINA
825	ZNF432	762.3	ARCHS4 Coexpression,830;Enrichr Queries,417;GTEx Coexpression,1040	IL32,TGIF1,IFITM1,CEBPB,CXCL8,GDF15,STAT1,SERPINE1,FN1,LIF,PTGS2,THBS1,PGF,ICAM1,C3,PKM,GPNMB,ENC1,BHLHE40,PMEPA1,CD44,GRINA
1204	ZNF433	998.7	ARCHS4 Coexpression,695;Enrichr Queries,785;GTEx Coexpression,1516	IFITM1,GDF15,FN1,IFI6,THBS1,PGF,ICAM1,VCAN,PKM,COL5A1,ENC1,BHLHE40,PMEPA1,GRINA
216	ZNF436	301.0	ARCHS4 Coexpression,259;Enrichr Queries,407;GTEx Coexpression,237	CEBPB,SPARC,CRABP2,SERPINE1,PTGS2,THBS1,ANTXR1,CDH3,TRIM29,ENC1,PMEPA1,IGFBP7,S100A10,TGM2,PRRX1,ACTN1,FN1,PGF,SULF2,COL3A1,COL1A2,COL4A2,COL5A1,COL4A1,BHLHE40,CDH11,CD9,CD44,FBN1
696	ZNF438	680.3	ARCHS4 Coexpression,701;Enrichr Queries,738;GTEx Coexpression,602	CEBPB,IFITM2,FCER1G,STAT1,IFI6,PLXDC2,THBS1,PGF,ICAM1,SULF2,RAB31,BHLHE40,CD44,CTSB
1355	ZNF439	1108.0	ARCHS4 Coexpression,1060;Enrichr Queries,708;GTEx Coexpression,1555	IL32,IFITM1,CXCL8,GDF15,SERPINE1,IFI6,PTGS2,THBS1,SULF2,VCAN,PKM,COL5A1,BHLHE40,CD44
1265	ZNF44	1037.0	ARCHS4 Coexpression,759;Enrichr Queries,1015;GTEx Coexpression,1337	TGIF1,VCAN,PKM,GDF15,ENC1,BHLHE40,FN1,FSCN1,THBS1,PGF,MCM2
1200	ZNF440	994.7	ARCHS4 Coexpression,1513;Enrichr Queries,987;GTEx Coexpression,484	KRT80,GDF15,SERPINE1,TNFRSF10B,CLDN1,THBS1,PGF,VCAN,FGD6,TRIM29,BHLHE40,CD44
1463	ZNF441	1200.0	ARCHS4 Coexpression,1367;Enrichr Queries,1009;GTEx Coexpression,1225	TOP2A,VCAN,CXCL8,GDF15,ENC1,BHLHE40,THBS1,CD44,PGF
692	ZNF442	677.3	ARCHS4 Coexpression,974;Enrichr Queries,348;GTEx Coexpression,710	IFITM3,CEBPB,CXCL8,TNFRSF12A,GDF15,STAT1,SPHK1,SERPINE1,FN1,IFI6,KIF23,PTGS2,THBS1,PGF,STK3,ICAM1,C3,COL1A1,VCAN,PKM,GPNMB,ENC1,COL5A2,BHLHE40
604	ZNF443	623.7	ARCHS4 Coexpression,539;Enrichr Queries,674;GTEx Coexpression,658	TGIF1,IFITM2,GDF15,FN1,CDC6,MKI67,PTGS2,THBS1,PGF,LGALS1,RAB31,GPNMB,ENC1,BHLHE40,S100A9,DTL,MAD2L1,GRINA
776	ZNF444	732.7	ARCHS4 Coexpression,706;Enrichr Queries,844;GTEx Coexpression,648	LAMA5,CEBPB,TNFRSF12A,GDF15,IFI6,RASAL2,PGF,CDC25B,COL1A1,BHLHE40,FSCN1,PDLIM7,S100A10,GRINA
1548	ZNF445	1306.0	ARCHS4 Coexpression,1478;Enrichr Queries,1256;GTEx Coexpression,1184	BHLHE40,FN1,MKI67,THBS1,MCM2
1550	ZNF446	1308.0	ARCHS4 Coexpression,1342;Enrichr Queries,1231;GTEx Coexpression,1350	ITGB5,GDF15,BHLHE40,FSCN1,PDLIM7
1044	ZNF449	901.0	ARCHS4 Coexpression,682;Enrichr Queries,1189;GTEx Coexpression,832	COL3A1,COL4A2,GDF15,BHLHE40,ENC1,RASAL2,THBS1,SULF2,MCM2
823	ZNF45	762.0	ARCHS4 Coexpression,241;Enrichr Queries,904;GTEx Coexpression,1141	TOP2A,FANCI,MCM7,GDF15,STAT1,CSE1L,KIF23,MKI67,THBS1,VCAN,EXO1,ENC1,BHLHE40,PMEPA1,SKP2,DTL,CD44
1311	ZNF451	1073.0	ARCHS4 Coexpression,693;Enrichr Queries,1183;GTEx Coexpression,1342	TOP2A,STAT1,BHLHE40,ZYX,THBS1,CD44,MCM2,GRINA
1412	ZNF454	1162.0	ARCHS4 Coexpression,1405;Enrichr Queries,1303;GTEx Coexpression,779	FKBP10,COL5A1,CDH11,COL6A3,PLXDC2
965	ZNF460	845.3	ARCHS4 Coexpression,744;Enrichr Queries,1003;GTEx Coexpression,789	PRPF4,VCAN,GDF15,SERPINE1,BHLHE40,ZYX,TNFRSF10B,THBS1,CD44,ICAM1,MCM2,GRINA
1503	ZNF461	1242.0	ARCHS4 Coexpression,1302;Enrichr Queries,1173;GTEx Coexpression,1251	CXCL8,GDF15,PODXL,BHLHE40,PTGS2,THBS1
952	ZNF462	838.3	ARCHS4 Coexpression,757;Enrichr Queries,647;GTEx Coexpression,1111	SPARC,FN1,KLHL23,MKI67,ANTXR1,THBS1,SULF2,VCAN,COL4A2,COL5A1,ENC1,BHLHE40,FSCN1,PMEPA1,CD44,FBN1
381	ZNF467	452.0	ARCHS4 Coexpression,490;Enrichr Queries,215;GTEx Coexpression,651	IFITM3,NOTCH3,IFITM1,CEBPB,IFITM2,SPARC,TNFAIP2,THBS1,ICAM1,C3,LGALS1,SERPINH1,PMEPA1,APOE,TIMP1,TGM2,FCER1G,GDF15,FN1,PLXDC2,SULF2,COL1A1,VCAN,RAB31,COL5A1,BHLHE40,ZYX,S100A9,CD44
674	ZNF468	668.3	ARCHS4 Coexpression,543;Enrichr Queries,437;GTEx Coexpression,1025	GINS1,FKBP10,IFITM1,CXCL8,GDF15,STAT1,SERPINE1,IFI6,CDC6,PTGS2,CLDN1,THBS1,PGF,C3,VCAN,GPNMB,BHLHE40,SERPINH1,FSCN1,CD44,S100A10,GRINA
1	ZNF469	2.0	ARCHS4 Coexpression,2;GTEx Coexpression,2	FKBP10,NOTCH3,CEMIP,SPARC,ITGB5,COL11A1,COL12A1,SERPINE1,THY1,THBS2,NID2,THBS1,ANTXR1,LGALS1,SERPINH1,COL10A1,IGFBP7,SKP2,PDLIM7,CTHRC1,PRRX1,ACTN1,FN1,BGN,PCOLCE,INHBA,OSMR,COL1A1,RCN3,GREM1,COL3A1,COL1A2,BMP1,FAP,COL5A1,COL4A2,COL4A1,COL5A2,CDH11,MFAP2,FSCN1,ZYX,ITGBL1,COL6A3,ITGA5,FBN1
1529	ZNF470	1264.0	ARCHS4 Coexpression,1458;Enrichr Queries,860;GTEx Coexpression,1473	VCAN,CXCL8,COL5A1,PODXL,SERPINE1,ENC1,BHLHE40,FN1,THBS1,PGF,ICAM1
1115	ZNF471	950.0	ARCHS4 Coexpression,1034;Enrichr Queries,914;GTEx Coexpression,902	COL3A1,VCAN,COL5A1,COL12A1,CDH11,FN1,IGFBP7,THBS1,SNRPB,AQP1,FBN1,STK3
297	ZNF473	380.0	ARCHS4 Coexpression,191;Enrichr Queries,185;GTEx Coexpression,764	TOP2A,CEBPB,HSP90AB1,MCM7,CSE1L,SERPINE1,MKI67,THBS1,STIP1,EXO1,CHEK1,RRS1,NEK2,MYBL2,SKP2,FAM83D,BUB1,GINS1,FANCI,TNFRSF12A,GDF15,UBE2C,SPHK1,CDC6,PGF,TPX2,BHLHE40,BIRC5,MCM4,KIF2C,TRIP13,DTL
1357	ZNF474	1109.0	ARCHS4 Coexpression,1312;Enrichr Queries,433;GTEx Coexpression,1581	OLFML2B,GDF15,SERPINE1,FN1,LAMC2,MKI67,PTGS2,NID2,PGF,AQP1,C3,COL1A1,VCAN,GPNMB,COL4A2,COL5A1,COL4A1,BHLHE40,FBN1
1608	ZNF479	1398.0	ARCHS4 Coexpression,1579;Enrichr Queries,1045;GTEx Coexpression,1571	EDNRA,VCAN,CXCL8,COL11A1,TFPI2,ITGBL1,MKI67,THBS2
1345	ZNF48	1096.0	ARCHS4 Coexpression,897;Enrichr Queries,861;GTEx Coexpression,1530	TGIF1,CEBPB,GDF15,STAT1,ACTN1,NT5DC2,BHLHE40,RRS1,FSCN1,PDLIM7,ICAM1,S100A10
976	ZNF480	850.3	ARCHS4 Coexpression,707;Enrichr Queries,597;GTEx Coexpression,1247	TOP2A,GINS1,IL32,TGIF1,CXCL8,GDF15,CDC6,MKI67,THBS1,STK3,VCAN,PODXL,CHEK1,ENC1,BHLHE40,RRS1,DTL,GRINA
1522	ZNF483	1259.0	ARCHS4 Coexpression,1324;Enrichr Queries,1337;GTEx Coexpression,1116	VCAN,VSNL1,BHLHE40
1308	ZNF484	1064.0	ARCHS4 Coexpression,687;Enrichr Queries,1332;GTEx Coexpression,1173	GDF15,COL12A1,BHLHE40,ZYX,GRINA
308	ZNF485	390.0	ARCHS4 Coexpression,351;Enrichr Queries,439;GTEx Coexpression,380	CXCL8,CSE1L,PTGS2,THBS2,CLDN1,JPH1,LRP8,THBS1,PLAU,ENC1,RRS1,TGIF1,GDF15,LIF,PGF,TSN,PRPF4,MRTO4,BHLHE40,ZYX,BIRC5,MCM4,TRIP13,DTL,GRINA
531	ZNF486	569.3	ARCHS4 Coexpression,833;Enrichr Queries,430;GTEx Coexpression,445	IFITM3,TOP2A,IFITM1,IFITM2,CXCL8,GDF15,IFI6,LRP8,CLDN1,THBS1,CDC20,VCAN,LGALS1,PKM,GPNMB,LIPG,BHLHE40,IGFBP7,APOE,TIMP1,CD44,CTSB,S100A10,GRINA
1397	ZNF487	1146.0	ARCHS4 Coexpression,1116;Enrichr Queries,736;GTEx Coexpression,1586	IL32,CXCL8,GDF15,IFI6,PTGS2,THBS1,PGF,ICAM1,SULF2,PKM,PLAU,BHLHE40,CD44,FBN1
613	ZNF488	629.0	ARCHS4 Coexpression,995;Enrichr Queries,263	KRT80,CXCL8,RTKN,SERPINE1,LAMC2,PTGS2,CLDN1,THBS1,CDC20,PLAU,PODXL,LIPG,ENC1,PMEPA1,FAM83D,TGM2,GDF15,LIF,ETV4,PGF,VSNL1,SLCO3A1,COL5A1,BHLHE40,BIRC5,CD9
1558	ZNF490	1317.0	ARCHS4 Coexpression,1595;Enrichr Queries,1128;GTEx Coexpression,1228	GDF15,BHLHE40,IFI6,PCOLCE,ITGA5,EPHB2,THBS1
1324	ZNF491	1082.0	ARCHS4 Coexpression,919;Enrichr Queries,1191;GTEx Coexpression,1135	GDF15,FXYD5,THBS1,ETV4,PGF,ICAM1,SULF2,FBN1
921	ZNF492	813.5	ARCHS4 Coexpression,1618;GTEx Coexpression,9	TOP2A,MKI67,FOXM1,CKS1B,CDC20,EXO1,CHEK1,RUVBL1,MYBL2,ECT2,BUB1,GINS1,FANCI,STAT1,CBX3,UBE2C,KIF23,CDC6,TPX2,BIRC5,MCM4,TRIP13,DTL,MAD2L1,MCM2
1560	ZNF493	1320.0	ARCHS4 Coexpression,1502;Enrichr Queries,1372;GTEx Coexpression,1086	VCAN,BHLHE40
467	ZNF496	521.0	ARCHS4 Coexpression,403;Enrichr Queries,388;GTEx Coexpression,772	LAMA5,CEBPB,MCM7,MKI67,FOXM1,LRP8,THBS1,LGALS1,GM2A,PODXL,NT5DC2,SERPINH1,PMEPA1,MYBL2,PDLIM7,TGIF1,GDF15,ACTN1,FN1,SULF2,COL1A1,PKM,BHLHE40,ZYX,FSCN1
1553	ZNF497	1310.0	ARCHS4 Coexpression,1288;Enrichr Queries,1278;GTEx Coexpression,1363	GDF15,BHLHE40,EPHB2,PGF
1490	ZNF500	1227.0	ARCHS4 Coexpression,1619;Enrichr Queries,1182;GTEx Coexpression,879	LAMA5,GDF15,BHLHE40,FSCN1,THBS1,PDLIM7,CTSB
938	ZNF501	828.3	ARCHS4 Coexpression,979;Enrichr Queries,1131;GTEx Coexpression,375	VCAN,CXCL8,FAP,GDF15,COL5A2,BHLHE40,FN1,PTGS2,CLDN1,FBN1,GRINA
1063	ZNF502	917.3	ARCHS4 Coexpression,660;Enrichr Queries,720;GTEx Coexpression,1372	TGIF1,CXCL8,GDF15,FN1,PTGS2,PLXDC2,THBS1,TGFBR1,SULF2,VCAN,ENC1,BHLHE40,CHEK1,PMEPA1,BIRC5,GRINA
165	ZNF503	251.3	ARCHS4 Coexpression,388;Enrichr Queries,134;GTEx Coexpression,232	IFITM3,FKBP10,NOTCH3,CEBPB,SPARC,SERPINE1,THBS1,C3,LGALS1,NT5DC2,ENC1,SERPINH1,PMEPA1,IGFBP7,APOE,TIMP1,EPHB2,PDLIM7,S100A10,CTSB,TGM2,TNFRSF12A,GDF15,ACTN1,FN1,PGF,SULF2,COL1A1,COL3A1,VCAN,BMP1,COL1A2,COL5A1,COL4A2,COL4A1,COL5A2,BHLHE40,CDH11,CD44,FBN1
1565	ZNF506	1325.0	ARCHS4 Coexpression,1544;Enrichr Queries,1118;GTEx Coexpression,1314	VCAN,GPNMB,BHLHE40,FN1,THBS1,CD44,PGF
1519	ZNF507	1254.0	ARCHS4 Coexpression,1083;Enrichr Queries,1366;GTEx Coexpression,1312	FANCI,BHLHE40,MKI67
1523	ZNF510	1260.0	ARCHS4 Coexpression,1362;Enrichr Queries,1391;GTEx Coexpression,1026	BHLHE40
676	ZNF511	669.7	ARCHS4 Coexpression,671;Enrichr Queries,184;GTEx Coexpression,1154	TOP2A,CEBPB,MCM7,MKI67,FOXM1,CKS1B,CDC20,STIP1,LGALS1,MYBL2,TIMP1,S100A10,TNFRSF12A,GDF15,UBE2C,TPX2,PKM,MRTO4,BHLHE40,BIRC5,MCM4,KIF2C,TRIP13,S100A9,DTL,MAD2L1,SNRPB,PHF19
797	ZNF512	746.0	ARCHS4 Coexpression,569;Enrichr Queries,856;GTEx Coexpression,813	TOP2A,CEBPB,HSP90AB1,STAT1,ACTN1,KLHL23,THBS1,STIP1,PKM,ENC1,BHLHE40,PHF19,S100A10
978	ZNF512B	852.7	ARCHS4 Coexpression,438;Enrichr Queries,569;GTEx Coexpression,1551	LAMA5,FKBP10,CEBPB,STAT1,ACTN1,ICAM1,COL1A1,VCAN,PKM,COL4A2,COL5A1,PLAU,COL4A1,BHLHE40,SERPINH1,FSCN1,APOE,PDLIM7,S100A10,GRINA
1567	ZNF513	1327.0	ARCHS4 Coexpression,1332;Enrichr Queries,1110;GTEx Coexpression,1539	CEBPB,GDF15,STAT1,BHLHE40,PDLIM7,ICAM1,S100A10
1124	ZNF514	954.3	ARCHS4 Coexpression,495;Enrichr Queries,1038;GTEx Coexpression,1330	VCAN,PKM,GPNMB,BHLHE40,FN1,IFI6,ZYX,THBS1,PGF,MCM2,GRINA,SNRPB
1251	ZNF516	1028.0	ARCHS4 Coexpression,1004;Enrichr Queries,752;GTEx Coexpression,1328	GDF15,FN1,TNFAIP2,THBS1,SULF2,VCAN,RAB31,SLCO3A1,COL5A1,ENC1,BHLHE40,PMEPA1,EPHB2,CD44
1496	ZNF517	1232.0	ARCHS4 Coexpression,1436;Enrichr Queries,864;GTEx Coexpression,1396	LAMA5,COL5A1,GDF15,SPHK1,BHLHE40,IFI6,FSCN1,TNFAIP2,EPHB2,THBS1,PDLIM7
1471	ZNF518A	1208.0	ARCHS4 Coexpression,742;Enrichr Queries,1280;GTEx Coexpression,1601	STAT1,BHLHE40,ZYX,MKI67,MCM2,GRINA
719	ZNF518B	694.3	ARCHS4 Coexpression,558;Enrichr Queries,804;GTEx Coexpression,721	TMEM185B,GDF15,THBS1,TGFBR1,SULF2,VCAN,LGALS1,COL4A1,ENC1,COL5A2,BHLHE40,IGFBP7,CD44,GRINA,SNRPB
1144	ZNF519	962.0	ARCHS4 Coexpression,1445;Enrichr Queries,187;GTEx Coexpression,1254	TOP2A,MCM7,MKI67,FOXM1,LRP8,THBS1,CKS1B,CDC20,EXO1,CHEK1,NEK2,MYBL2,ECT2,FAM83D,BUB1,GINS1,FANCI,UBE2C,KIF23,CDC6,TPX2,BHLHE40,BIRC5,MCM4,KIF2C,TRIP13,DTL,MAD2L1
472	ZNF521	525.7	ARCHS4 Coexpression,387;Enrichr Queries,114;GTEx Coexpression,1076	SPARC,OLFML2B,COL12A1,THY1,PTGS2,THBS2,ANTXR1,NID2,THBS1,C3,EDNRA,GPNMB,ENC1,IGFBP7,CPXM1,EPHB2,CTHRC1,S100A10,PRRX1,FN1,KLHL23,SULF1,PLXDC2,SULF2,COL1A1,COL3A1,VCAN,COL1A2,COL4A2,COL5A1,COL4A1,COL5A2,BHLHE40,CDH11,MFAP2,COL6A3,FBN1
1162	ZNF524	970.7	ARCHS4 Coexpression,570;Enrichr Queries,959;GTEx Coexpression,1383	CEBPB,LGALS1,IFITM2,GDF15,BHLHE40,IFI6,FSCN1,ZYX,TIMP1,S100A10,GRINA
301	ZNF525	385.0	ARCHS4 Coexpression,579;GTEx Coexpression,191	GINS1,FANCI,PKM,KIF2C,NEK2,DTL,BUB1,PDLIM7,GRINA
1282	ZNF526	1046.0	ARCHS4 Coexpression,1574;Enrichr Queries,821;GTEx Coexpression,744	TOP2A,CEBPB,GDF15,ACTN1,THBS1,PRPF4,TPX2,PKM,BHLHE40,SERPINH1,ZYX,FSCN1,MYBL2
1606	ZNF527	1398.0	ARCHS4 Coexpression,1590;Enrichr Queries,1396;GTEx Coexpression,1207	BHLHE40
1307	ZNF528	1064.0	ARCHS4 Coexpression,1271;Enrichr Queries,468;GTEx Coexpression,1452	SPARC,GDF15,COL12A1,FN1,IFI6,PLXDC2,THBS1,ICAM1,C3,VCAN,PKM,GPNMB,COL5A1,ENC1,COL5A2,BHLHE40,CDH11,PMEPA1,CD44,FBN1
1310	ZNF529	1071.0	ARCHS4 Coexpression,770;Enrichr Queries,1083;GTEx Coexpression,1359	VCAN,PKM,GDF15,ENC1,BHLHE40,PLXDC2,THBS1,CD44,MCM2,GRINA
759	ZNF530	719.7	ARCHS4 Coexpression,949;Enrichr Queries,245;GTEx Coexpression,965	TOP2A,MCM7,MKI67,FOXM1,CDC20,EXO1,CHEK1,NEK2,MYBL2,ECT2,FAM83D,BUB1,GINS1,FANCI,GDF15,UBE2C,KIF23,CDC6,TPX2,BHLHE40,BIRC5,MCM4,KIF2C,TRIP13,DTL,MCM2,MAD2L1,GRINA
672	ZNF532	663.7	ARCHS4 Coexpression,630;Enrichr Queries,298;GTEx Coexpression,1063	SPARC,COL12A1,RASAL2,THBS2,ANTXR1,THBS1,LGALS1,PODXL,ENC1,SERPINH1,PMEPA1,ACTN1,FN1,KLHL23,SULF2,COL1A1,VCAN,RAB31,COL4A2,COL5A1,COL4A1,COL5A2,BHLHE40,CDH11,CD44,FBN1
948	ZNF534	837.0	ARCHS4 Coexpression,475;GTEx Coexpression,1199	TEAD4,CHEK1,PDPN,MYBL2
1318	ZNF536	1076.0	ARCHS4 Coexpression,1384;Enrichr Queries,1065;GTEx Coexpression,778	VCAN,RTKN,SLCO3A1,COL4A2,COL5A1,BHLHE40,CDH11,THBS2,SULF2
1465	ZNF540	1203.0	ARCHS4 Coexpression,1274;Enrichr Queries,1297;GTEx Coexpression,1038	PKM,GPNMB,BHLHE40,IFI6,PGF
1386	ZNF541	1135.0	ARCHS4 Coexpression,1418;Enrichr Queries,918;GTEx Coexpression,1068	C3,COL1A1,COL5A1,GDF15,SERPINE1,BHLHE40,COL6A3,PTGS2,S100A9,THBS1
1189	ZNF543	990.0	ARCHS4 Coexpression,947;Enrichr Queries,1179;GTEx Coexpression,844	PRPF4,CXCL8,GDF15,BHLHE40,MKI67,PTGS2,THBS1,GRINA
468	ZNF544	522.7	ARCHS4 Coexpression,811;Enrichr Queries,599;GTEx Coexpression,158	GINS1,IFITM1,GDF15,STAT1,CSTF2,IFI6,FOXM1,LRP8,THBS1,CDC20,VCAN,LGALS1,PODXL,ENC1,BHLHE40,ZYX,MCM4,BIRC5,NEK2,DTL,BUB1,CD44,GRINA
1594	ZNF546	1365.0	ARCHS4 Coexpression,1517;Enrichr Queries,1257;GTEx Coexpression,1322	GDF15,BHLHE40,THBS1,PGF,ICAM1
1333	ZNF547	1087.0	ARCHS4 Coexpression,1064;Enrichr Queries,1027;GTEx Coexpression,1171	IL32,TGIF1,CEMIP,CXCL8,GDF15,SERPINE1,BHLHE40,THBS1,PGF,GRINA
1447	ZNF548	1188.0	ARCHS4 Coexpression,1523;Enrichr Queries,1239;GTEx Coexpression,801	VCAN,BHLHE40,PTPN12,THBS1,CD44,MCM2
1172	ZNF549	979.7	ARCHS4 Coexpression,946;Enrichr Queries,892;GTEx Coexpression,1101	IFITM3,VCAN,CEBPB,IFITM2,LGALS1,CXCL8,PKM,GDF15,BHLHE40,IFI6,THBS1,GRINA
740	ZNF550	707.3	ARCHS4 Coexpression,335;Enrichr Queries,921;GTEx Coexpression,866	TGIF1,CEBPB,CXCL8,ITGB5,GDF15,ACTN1,PTGS2,THBS1,C3,RAB31,PKM,BHLHE40,ZYX,PMEPA1,MCM2,GRINA
887	ZNF551	800.7	ARCHS4 Coexpression,596;Enrichr Queries,408;GTEx Coexpression,1398	TOP2A,GINS1,GDF15,STAT1,CDC6,MKI67,LRP8,THBS1,PGF,CDC20,PODXL,ENC1,BHLHE40,CHEK1,RRS1,BIRC5,MCM4,ECT2,FAM83D,DTL,BUB1,GRINA
638	ZNF552	639.7	ARCHS4 Coexpression,312;Enrichr Queries,946;GTEx Coexpression,661	FKBP10,CEBPB,IFITM2,FCER1G,GDF15,STAT1,IFI6,THBS1,PGF,PKM,NT5DC2,BHLHE40,SERPINH1,FSCN1,MCM4,MYBL2,CD44
1457	ZNF554	1197.0	ARCHS4 Coexpression,1454;Enrichr Queries,1246;GTEx Coexpression,892	C3,GDF15,BHLHE40,COLGALT1,THBS1,PGF
1436	ZNF555	1179.0	ARCHS4 Coexpression,942;Enrichr Queries,1145;GTEx Coexpression,1450	TGIF1,PKM,TNFRSF12A,GDF15,BHLHE40,FN1,THBS1,PGF,GRINA
1302	ZNF556	1059.0	ARCHS4 Coexpression,1580;Enrichr Queries,672;GTEx Coexpression,924	CXCL8,GDF15,TNFRSF10B,PLXDC2,JPH1,THBS1,C3,GJB2,VCAN,LIPG,BHLHE40,PMEPA1,FAM83D,BUB1,CD44
1375	ZNF557	1122.0	ARCHS4 Coexpression,1455;Enrichr Queries,1141;GTEx Coexpression,769	TMEM185B,VCAN,GDF15,BHLHE40,TNFRSF10B,THBS1,CD44,MCM2
935	ZNF558	827.7	ARCHS4 Coexpression,1543;Enrichr Queries,334;GTEx Coexpression,606	IFITM3,IFITM1,CEBPB,SERPINE1,IFI6,PTGS2,THBS1,STK3,ICAM1,GPNMB,ENC1,PMEPA1,TIMP1,TGIF1,GDF15,STAT1,FN1,SULF2,COL1A1,VCAN,BMP1,RAB31,COL5A1,BHLHE40,CD44
1331	ZNF559	1085.0	ARCHS4 Coexpression,902;Enrichr Queries,913;GTEx Coexpression,1439	PKM,GDF15,STAT1,CHEK1,BHLHE40,PCOLCE,EPHB2,THBS1,PGF,TGFBR1,CTSB,GRINA
585	ZNF560	610.0	ARCHS4 Coexpression,125;Enrichr Queries,814;GTEx Coexpression,891	GINS1,CXCL8,GDF15,UBE2C,COL11A1,CSE1L,PTGS2,CKS1B,C3,COL1A1,COL3A1,FGD6,GPNMB,COL5A1,PODXL,PDPN,BHLHE40,CHEK1,KIF2C,MYBL2,NEK2,DTL,BUB1,MAD2L1
700	ZNF561	682.0	ARCHS4 Coexpression,797;Enrichr Queries,714;GTEx Coexpression,535	GDF15,SERPINE1,FN1,TNFRSF10B,THBS1,PGF,SULF2,VCAN,PKM,TRIM29,ENC1,BHLHE40,PMEPA1,CD44,MCM2,GRINA
977	ZNF562	851.3	ARCHS4 Coexpression,1041;Enrichr Queries,1197;GTEx Coexpression,316	GJB2,CRABP2,GDF15,STAT1,CSTF2,BHLHE40,THBS1,PGF,S100A10,CTSB,STK3
1157	ZNF563	968.0	ARCHS4 Coexpression,1233;Enrichr Queries,989;GTEx Coexpression,682	GPNMB,GDF15,SERPINE1,BHLHE40,KIF2C,IGFBP7,NEK2,THBS1,CD44,PGF,TGM2
1085	ZNF564	931.7	ARCHS4 Coexpression,916;Enrichr Queries,1129;GTEx Coexpression,750	CEBPB,IFITM2,PKM,GDF15,STAT1,BHLHE40,IFI6,OSGIN2,THBS1,MCM2
1165	ZNF565	972.7	ARCHS4 Coexpression,1018;Enrichr Queries,849;GTEx Coexpression,1051	C3,TGIF1,VCAN,BHLHE40,GGH,PMEPA1,MKI67,PTGS2,THBS1,PGF,MCM2,GRINA
1097	ZNF566	941.3	ARCHS4 Coexpression,816;Enrichr Queries,995;GTEx Coexpression,1013	GINS1,TGIF1,PKM,GDF15,ENC1,BHLHE40,FN1,PMEPA1,CDC6,THBS1,GRINA
1249	ZNF567	1027.0	ARCHS4 Coexpression,1199;Enrichr Queries,1165;GTEx Coexpression,716	GINS1,VCAN,GDF15,BHLHE40,BIRC5,CDC6,THBS1,GRINA
1425	ZNF568	1169.0	ARCHS4 Coexpression,1307;Enrichr Queries,1177;GTEx Coexpression,1024	TGIF1,VCAN,COL5A1,FN1,SULF2,FBN1
820	ZNF569	761.3	ARCHS4 Coexpression,416;Enrichr Queries,1046;GTEx Coexpression,822	CEBPB,GDF15,ACTN1,SERPINE1,FN1,THBS1,TSN,VCAN,ENC1,BHLHE40,ZYX,ECT2,GRINA
411	ZNF57	473.0	ARCHS4 Coexpression,354;Enrichr Queries,619;GTEx Coexpression,446	IFITM3,KRT80,HSP90AB1,TNFRSF12A,GDF15,CSE1L,LIF,IFI6,CDC6,PTGS2,CLDN1,PGF,CKS1B,TPX2,VCAN,LGALS1,GPNMB,COL5A1,TRIM29,BHLHE40,RRS1,S100A10,MAD2L1
895	ZNF570	802.0	ARCHS4 Coexpression,713;Enrichr Queries,1058;GTEx Coexpression,635	VCAN,CXCL8,PKM,GDF15,BHLHE40,FN1,IFI6,KIF2C,NEK2,THBS1,FBN1,GRINA
1403	ZNF571	1152.0	ARCHS4 Coexpression,1025;Enrichr Queries,1008;GTEx Coexpression,1422	TGIF1,VCAN,CXCL8,ENC1,BHLHE40,IFI6,PMEPA1,THBS1,PGF,GRINA
1025	ZNF572	889.3	ARCHS4 Coexpression,260;Enrichr Queries,813;GTEx Coexpression,1595	TOP2A,FANCI,CEBPB,KRT80,GDF15,CBX3,CSE1L,FN1,LAMC2,INHBA,PLXDC2,CLDN1,THBS1,TPX2,COL5A1,BHLHE40,MYBL2,CD44,CTHRC1
1220	ZNF573	1009.0	ARCHS4 Coexpression,741;Enrichr Queries,967;GTEx Coexpression,1319	C3,VCAN,CXCL8,PKM,GDF15,ENC1,BHLHE40,THBS1,CD44,PGF,GRINA
923	ZNF574	814.7	ARCHS4 Coexpression,646;Enrichr Queries,847;GTEx Coexpression,951	MCM7,GDF15,CDC25B,CDC20,PKM,BHLHE40,RRS1,ZYX,FSCN1,MCM4,KIF2C,DTL,SNRPB
1017	ZNF575	880.3	ARCHS4 Coexpression,712;Enrichr Queries,443;GTEx Coexpression,1486	CEMIP,CEBPB,SPARC,TNFRSF12A,GDF15,SERPINE1,PTGS2,THBS1,PGF,COL1A1,LGALS1,COL5A1,PLAU,BHLHE40,FSCN1,ZYX,PMEPA1,TIMP1,FXYD5,CD44,S100A10
1351	ZNF576	1105.0	ARCHS4 Coexpression,1364;Enrichr Queries,593;GTEx Coexpression,1357	TEAD4,GINS1,TGIF1,CEBPB,MCM7,GDF15,CDC6,PGF,PKM,EXO1,MRTO4,BHLHE40,RRS1,FSCN1,BIRC5,CD44
1257	ZNF577	1031.0	ARCHS4 Coexpression,755;Enrichr Queries,1057;GTEx Coexpression,1282	VCAN,PKM,GPNMB,GDF15,BHLHE40,IFI6,PLXDC2,CD44,THBS4,GRINA
964	ZNF578	845.0	ARCHS4 Coexpression,1609;Enrichr Queries,812;GTEx Coexpression,114	FKBP10,GDF15,FN1,PCOLCE,CDC6,PLXDC2,NID2,THBS1,PGF,ICAM1,VCAN,FAP,COL5A1,PODXL,COL5A2,BHLHE40,COL6A3,BIRC5,FBN1
958	ZNF579	840.7	ARCHS4 Coexpression,1279;Enrichr Queries,706;GTEx Coexpression,537	TEAD4,CEBPB,TNFRSF12A,GDF15,SPHK1,IFI6,JPH1,LGALS1,BHLHE40,SERPINH1,ZYX,FSCN1,APOE,TIMP1,PDLIM7
934	ZNF580	826.3	ARCHS4 Coexpression,576;Enrichr Queries,380;GTEx Coexpression,1523	IFITM3,CEBPB,IFITM2,TNFRSF12A,GDF15,IFI6,PGF,CDC25B,COL1A1,LGALS1,PKM,GPNMB,BHLHE40,SERPINH1,ZYX,FSCN1,TIMP1,S100A9,PDLIM7,S100A10,GRINA,LY6E
500	ZNF581	543.0	ARCHS4 Coexpression,361;Enrichr Queries,429;GTEx Coexpression,839	TEAD4,IFITM1,CEBPB,TNFRSF12A,MCM7,GDF15,IFI6,THBS1,CKS1B,CDC20,VCAN,LGALS1,ENC1,BHLHE40,MYBL2,FXYD5,APOE,TIMP1,S100A9,CTSB,LY6E,SNRPB
1413	ZNF582	1162.0	ARCHS4 Coexpression,1251;Enrichr Queries,939;GTEx Coexpression,1297	VCAN,SPARC,GDF15,BHLHE40,LIF,PTGS2,NID2,THBS1,PGF,ICAM1,SNRPB
1301	ZNF583	1059.0	ARCHS4 Coexpression,1333;Enrichr Queries,976;GTEx Coexpression,867	COL3A1,VCAN,COL5A1,GDF15,SERPINE1,BHLHE40,FN1,THBS1,TSN,FBN1
873	ZNF584	788.8	ARCHS4 Coexpression,1341;Enrichr Queries,771;ReMap ChIP-seq,189;GTEx Coexpression,854	IFITM3,CEMIP,CEBPB,CXCL8,HSP90AB1,SERPINE1,THY1,LRP8,THBS1,RRS1,SERPINH1,LBR,CTSB,MSR1,GDF15,SPHK1,BGN,PGF,PKM,BHLHE40,MRTO4,ZYX,FSCN1,BIRC5,PHF19
1118	ZNF585A	951.3	ARCHS4 Coexpression,766;Enrichr Queries,975;GTEx Coexpression,1113	VCAN,PKM,GDF15,SERPINE1,BHLHE40,FN1,THBS1,CD44,PGF,SULF2,GRINA
1532	ZNF585B	1273.0	ARCHS4 Coexpression,1398;Enrichr Queries,1062;GTEx Coexpression,1358	C3,VCAN,CXCL8,GDF15,STAT1,BHLHE40,THBS1,CD44
765	ZNF586	722.7	ARCHS4 Coexpression,201;Enrichr Queries,1022;GTEx Coexpression,945	FKBP10,FCER1G,ITGB5,STAT1,ACTN1,ICAM1,CDC20,RAB31,PKM,NT5DC2,CHEK1,BHLHE40,RRS1,SERPINH1,FSCN1,MYBL2,GRINA
1574	ZNF587	1339.0	ARCHS4 Coexpression,1503;Enrichr Queries,1054;GTEx Coexpression,1459	TOP2A,VCAN,BHLHE40,MCM4,MKI67,THBS1,CTSB,MCM2
383	ZNF587B	452.5	ARCHS4 Coexpression,321;GTEx Coexpression,584	GINS1,PRPF4,HSP90AB1,CHEK1,CDC6,SNRPB,GRINA
449	ZNF589	503.5	ARCHS4 Coexpression,151;Enrichr Queries,498;ReMap ChIP-seq,186;GTEx Coexpression,1179	IFITM3,TOP2A,IFITM1,CEBPB,IFITM2,CXCL8,HSP90AB1,MCM7,SERPINE1,LPCAT1,CXCL1,THBS1,ICAM1,PLAU,PODXL,CHEK1,MYBL2,APOE,BUB1,PDLIM7,CTSB,S100A10,GINS1,FCER1G,TNFRSF12A,GDF15,STAT1,ATP1B3,KLHL23,CDC6,OSMR,VCAN,RAB31,BHLHE40,BIRC5,KIF2C,CD44,PHF19
881	ZNF592	797.3	ARCHS4 Coexpression,1158;Enrichr Queries,1252;ReMap ChIP-seq,227;GTEx Coexpression,552	CEBPB,KRT80,MKI67,JPH1,YBX3,PKM,BHLHE40,RRS1,ZYX,TRIP13,CD44,LY6E
1132	ZNF594	958.7	ARCHS4 Coexpression,689;Enrichr Queries,1092;GTEx Coexpression,1095	TOP2A,GDF15,STAT1,SERPINE1,BHLHE40,ZYX,PMEPA1,THBS1,PGF,GRINA
396	ZNF595	466.0	ARCHS4 Coexpression,448;Enrichr Queries,484	IL32,TGIF1,SPARC,CXCL8,GDF15,STAT1,ACTN1,FN1,IFI6,MKI67,THBS1,PGF,SULF2,VCAN,PKM,GPNMB,BHLHE40,CDH11,ZYX,PMEPA1,GRINA
1261	ZNF596	1034.0	ARCHS4 Coexpression,1204;Enrichr Queries,761;GTEx Coexpression,1137	CXCL8,GDF15,FN1,LIF,IFI6,THBS1,PGF,VCAN,PKM,GPNMB,ENC1,BHLHE40,PMEPA1,CD44
821	ZNF597	761.3	ARCHS4 Coexpression,1533;Enrichr Queries,342;GTEx Coexpression,409	TMEM185B,CEBPB,SPARC,CXCL8,SERPINE1,PTGS2,CLDN1,THBS1,ICAM1,C3,LGALS1,PLAU,CHEK1,ENC1,TNFRSF12A,STAT1,GDF15,TFPI2,FN1,SULF2,COL5A1,COL4A1,BHLHE40,FBN1
427	ZNF598	486.7	ARCHS4 Coexpression,394;Enrichr Queries,766;GTEx Coexpression,300	KRT80,CEBPB,HSP90AB1,MCM7,GDF15,FOXM1,STIP1,LGALS1,PKM,TRIM29,BHLHE40,RRS1,ZYX,FSCN1,MYBL2,S100A9,CD44,PDLIM7,SNRPB,GRINA
1564	ZNF599	1322.0	ARCHS4 Coexpression,1363;Enrichr Queries,1078;GTEx Coexpression,1524	COL1A1,VCAN,COL5A1,NT5DC2,BHLHE40,FN1,PMEPA1,PGF
773	ZNF600	727.3	ARCHS4 Coexpression,506;Enrichr Queries,312;GTEx Coexpression,1364	IFITM3,FKBP10,IFITM1,IFITM2,CXCL8,IFI6,CXCL1,THBS1,ICAM1,DUSP14,C3,LGALS1,GPNMB,PODXL,NT5DC2,ENC1,TIMP1,S100A10,GDF15,STAT1,PGF,SULF2,VCAN,PKM,BHLHE40,CD44
1486	ZNF605	1223.0	ARCHS4 Coexpression,1102;Enrichr Queries,1063;GTEx Coexpression,1505	VCAN,FGD6,PKM,GDF15,BHLHE40,PMEPA1,MKI67,THBS1,PGF
1272	ZNF606	1040.0	ARCHS4 Coexpression,572;Enrichr Queries,1139;GTEx Coexpression,1410	PKM,GPNMB,STAT1,ACTN1,ENC1,BHLHE40,PMEPA1,THBS1,PGF,PHF19
1033	ZNF607	894.3	ARCHS4 Coexpression,399;Enrichr Queries,993;GTEx Coexpression,1291	TOP2A,GINS1,CEBPB,FCER1G,GDF15,CSE1L,LAMC2,KLHL23,THBS1,VCAN,COL5A1,BHLHE40,DTL,CD44
681	ZNF608	672.3	ARCHS4 Coexpression,640;Enrichr Queries,900;GTEx Coexpression,477	NOTCH3,GDF15,FN1,KLHL23,THBS1,SULF2,COL1A1,VCAN,COL5A1,TRIM29,ENC1,BHLHE40,FXYD5,EPHB2,SNRPB,FBN1
1392	ZNF609	1142.0	ARCHS4 Coexpression,1294;Enrichr Queries,1302;GTEx Coexpression,830	BHLHE40,KIF2C,MKI67,THBS1,CD44
1262	ZNF610	1034.0	ARCHS4 Coexpression,1106;Enrichr Queries,886;GTEx Coexpression,1110	VCAN,CXCL8,PKM,GPNMB,GDF15,SERPINE1,LIPG,BHLHE40,FN1,IFI6,THBS1,SULF2
1449	ZNF611	1191.0	ARCHS4 Coexpression,1054;Enrichr Queries,1249;GTEx Coexpression,1271	VCAN,PKM,GDF15,BHLHE40,THBS1,PGF
999	ZNF613	867.3	ARCHS4 Coexpression,978;Enrichr Queries,768;GTEx Coexpression,856	TGIF1,CEBPB,GDF15,STAT1,FN1,PTGS2,PLA2G7,THBS1,ICAM1,C3,VCAN,PKM,BHLHE40,PMEPA1
848	ZNF614	773.0	ARCHS4 Coexpression,198;GTEx Coexpression,1348	GINS1,HSP90AB1,ACTN1,CSE1L,CHEK1,ZYX,MAD2L1,GRINA
983	ZNF615	857.0	ARCHS4 Coexpression,771;Enrichr Queries,857;GTEx Coexpression,943	SPARC,CXCL8,GDF15,IFI6,PLXDC2,THBS1,SULF2,VCAN,PKM,ENC1,BHLHE40,PMEPA1,GRINA
877	ZNF616	794.3	ARCHS4 Coexpression,999;Enrichr Queries,669;GTEx Coexpression,715	TGIF1,CEBPB,GDF15,PLXDC2,THBS1,PGF,COL1A1,VCAN,LGALS1,COL4A1,ENC1,BHLHE40,APOE,ITGA5,SKP2,GRINA
258	ZNF618	341.3	ARCHS4 Coexpression,470;Enrichr Queries,491;GTEx Coexpression,63	FKBP10,OLFML2B,COL12A1,IFI6,MKI67,ANTXR1,NID2,THBS1,PODXL,NT5DC2,ENC1,PMEPA1,IGFBP7,EPHB2,PRRX1,GDF15,STAT1,FN1,PCOLCE,KLHL23,SULF1,SULF2,COL1A1,VCAN,COL4A2,COL5A1,CDH11,MFAP2,BHLHE40,FSCN1,ITGBL1,CD44
1562	ZNF619	1321.0	ARCHS4 Coexpression,1521;Enrichr Queries,1285;GTEx Coexpression,1158	GDF15,BHLHE40,SKP2,PGF
866	ZNF620	785.0	ARCHS4 Coexpression,1105;Enrichr Queries,391;GTEx Coexpression,859	TOP2A,GINS1,CXCL8,MCM7,GDF15,LAMC2,CDC6,MKI67,THBS1,TPX2,VCAN,TRIM29,EXO1,CHEK1,BHLHE40,BIRC5,MCM4,KIF2C,MYBL2,ECT2,DTL,BUB1,GRINA
1000	ZNF621	871.7	ARCHS4 Coexpression,1118;Enrichr Queries,1304;GTEx Coexpression,193	VCAN,FAP,COL5A2,BHLHE40,COL6A3,PCOLCE,NID2,CD44,PGF,FBN1,STK3
1367	ZNF623	1117.0	ARCHS4 Coexpression,1215;Enrichr Queries,615;GTEx Coexpression,1521	CEBPB,GDF15,STAT1,FN1,MKI67,THBS1,C3,LGALS1,COL5A1,ENC1,BHLHE40,SERPINH1,FSCN1,PMEPA1,CD44,GRINA,SNRPB
811	ZNF624	756.0	ARCHS4 Coexpression,987;Enrichr Queries,1219;GTEx Coexpression,62	TOP2A,GINS1,FANCI,CBX3,CSE1L,KIF23,THBS1,PGF,VCAN,CHEK1,ENC1,BHLHE40,FSCN1,TRIP13,SKP2,DTL,BUB1,GRINA
637	ZNF625	639.0	ARCHS4 Coexpression,762;Enrichr Queries,1055;GTEx Coexpression,100	TOP2A,STAT1,CBX3,GDF15,KIF23,MKI67,PTGS2,THBS1,PKM,COL5A1,EXO1,PODXL,CHEK1,BHLHE40,SKP2,MAD2L1,MCM2,GRINA
1401	ZNF626	1150.0	ARCHS4 Coexpression,855;Enrichr Queries,1039;GTEx Coexpression,1557	IFITM1,VCAN,PKM,BHLHE40,FN1,IFI6,PLXDC2,THBS1,SULF2,GRINA
1174	ZNF627	979.7	ARCHS4 Coexpression,746;Enrichr Queries,791;GTEx Coexpression,1402	IFITM3,TGIF1,CEBPB,GDF15,STAT1,ACTN1,PTGS2,THBS1,PGF,ICAM1,LGALS1,BHLHE40,PMEPA1,GRINA
1472	ZNF628	1209.0	ARCHS4 Coexpression,1247;Enrichr Queries,1087;GTEx Coexpression,1292	COL1A1,LAMA5,CEBPB,GDF15,BHLHE40,FSCN1,APOE,PDLIM7,GRINA
706	ZNF629	685.0	ARCHS4 Coexpression,652;Enrichr Queries,587;GTEx Coexpression,816	NOTCH3,FKBP10,CEBPB,GDF15,ACTN1,SERPINE1,IFI6,ANTXR1,THBS1,PGF,COL1A1,VCAN,COL5A1,NT5DC2,BHLHE40,RRS1,SERPINH1,FSCN1,CD9
1168	ZNF630	975.0	ARCHS4 Coexpression,1239;GTEx Coexpression,711	PKM,PHF19
608	ZNF639	626.0	ARCHS4 Coexpression,1057;Enrichr Queries,512;ReMap ChIP-seq,265;GTEx Coexpression,670	IFITM3,TOP2A,CEBPB,HSP90AB1,MCM7,CSE1L,SERPINE1,TNFAIP2,MKI67,CDC20,ECT2,LBR,CTSB,GINS1,CBX3,GDF15,ACTN1,CDC6,RAB31,BHLHE40,BIRC5,MCM4,KIF2C,MAD2L1,MCM2,GRINA
657	ZNF641	653.0	ARCHS4 Coexpression,853;Enrichr Queries,573;GTEx Coexpression,533	IFITM2,FCER1G,CXCL8,GDF15,STAT1,SERPINE1,IFI6,PTGS2,PLXDC2,THBS1,VCAN,RAB31,SLCO3A1,ENC1,BHLHE40,S100A9,CD44,S100A10,CTSB
1101	ZNF644	942.3	ARCHS4 Coexpression,734;Enrichr Queries,1322;ReMap ChIP-seq,234;GTEx Coexpression,1479	IFITM3,MSR1,FCER1G,GDF15,TNFAIP2,THY1,MMP11,BHLHE40,FSCN1,ZYX,BIRC5,KIF2C,LBR,CTSB,MCM2,GRINA
1179	ZNF646	982.3	ARCHS4 Coexpression,885;Enrichr Queries,1174;GTEx Coexpression,888	CEBPB,GPNMB,GDF15,BHLHE40,ZYX,KIF2C,THBS1,CTSB,GRINA
1110	ZNF648	946.7	ARCHS4 Coexpression,1035;Enrichr Queries,816;GTEx Coexpression,989	PRRX1,GDF15,LAMC2,KLHL23,PTGS2,PLXDC2,THBS2,SULF2,VCAN,COL5A1,PODXL,BHLHE40,COL6A3
580	ZNF649	607.0	ARCHS4 Coexpression,200;Enrichr Queries,1048;GTEx Coexpression,573	GINS1,IFITM1,HSP90AB1,GDF15,ACTN1,CSE1L,KLHL23,PGF,STK3,VCAN,PLAU,PODXL,ENC1,BHLHE40,CHEK1,DTL,MAD2L1,GRINA
659	ZNF652	655.0	Literature ChIP-seq,120;ARCHS4 Coexpression,649;Enrichr Queries,1237;GTEx Coexpression,614	STIP1,KRT80,VCAN,PKM,BHLHE40,PLXDC2,CLDN1,THBS1,JPH1,CD44,TGFBR1,SNRPB
1343	ZNF653	1095.0	ARCHS4 Coexpression,1072;Enrichr Queries,1069;GTEx Coexpression,1143	IFITM3,CEBPB,PKM,GDF15,BHLHE40,FSCN1,S100A9,PDLIM7,GRINA
1458	ZNF654	1197.0	ARCHS4 Coexpression,1621;Enrichr Queries,1226;GTEx Coexpression,745	PRPF4,FGD6,GDF15,BHLHE40,THBS1,CD44
1136	ZNF655	959.7	ARCHS4 Coexpression,814;Enrichr Queries,675;GTEx Coexpression,1390	SERPINE1,FN1,THBS1,PGF,CKS1B,VCAN,PKM,NT5DC2,ENC1,BHLHE40,PMEPA1,LBR,CD44,S100A10,CTSB,MCM2
804	ZNF658	750.5	ARCHS4 Coexpression,951;Enrichr Queries,550	TOP2A,CXCL8,FN1,IFI6,CXCL1,LAMC2,PTGS2,CLDN1,THBS1,C3,COL1A1,COL3A1,VCAN,ENC1,COL5A2,BHLHE40,S100A9,GRINA
992	ZNF66	863.0	ARCHS4 Coexpression,1403;GTEx Coexpression,323	STAT1,EXO1,MKI67,MCM2
1064	ZNF660	917.7	ARCHS4 Coexpression,941;Enrichr Queries,1060;GTEx Coexpression,752	VCAN,PKM,SLCO3A1,BHLHE40,CPXM1,PLXDC2,THBS1,CD44,PHF19,FBN1,GRINA
1083	ZNF662	930.7	ARCHS4 Coexpression,973;Enrichr Queries,834;GTEx Coexpression,985	COL1A1,VCAN,PKM,SPHK1,SERPINE1,BHLHE40,PMEPA1,INHBA,PTGS2,PLXDC2,THBS1,AQP1
1549	ZNF664	1307.0	ARCHS4 Coexpression,1540;Enrichr Queries,825;GTEx Coexpression,1556	TOP2A,HSP90AB1,ACTN1,MKI67,THBS1,TGFBR1,SULF2,VCAN,PKM,BHLHE40,CD9,LBR
984	ZNF665	857.0	ARCHS4 Coexpression,1531;Enrichr Queries,538;GTEx Coexpression,502	IFITM3,CEBPB,GDF15,FN1,SULF1,THBS2,THBS1,PGF,ICAM1,SULF2,C3,COL1A1,VCAN,LGALS1,COL5A1,COL4A1,BHLHE40,MFAP2
1505	ZNF667	1243.0	ARCHS4 Coexpression,1480;Enrichr Queries,832;GTEx Coexpression,1418	C3,VCAN,COL5A1,GDF15,ENC1,BHLHE40,FN1,PMEPA1,PTGS2,THBS1,CD44
575	ZNF668	604.3	ARCHS4 Coexpression,635;Enrichr Queries,656;GTEx Coexpression,522	TMEM185B,TGIF1,CEBPB,TNFRSF12A,MCM7,GDF15,PRPF4,GPNMB,BHLHE40,SERPINH1,RRS1,FSCN1,ZYX,BIRC5,S100A9,PDLIM7,CTSB,SNRPB
842	ZNF669	770.3	ARCHS4 Coexpression,738;Enrichr Queries,986;GTEx Coexpression,587	TMEM185B,CXCL8,GDF15,STAT1,IFI6,PTGS2,THBS1,PGF,PRPF4,PKM,BHLHE40,MCM2,GRINA
210	ZNF670	294.0	ARCHS4 Coexpression,459;Enrichr Queries,129	TOP2A,CXCL8,MCM7,MKI67,PTGS2,LRP8,CKS1B,CDC20,EXO1,CHEK1,ENC1,NEK2,MYBL2,SKP2,ECT2,FAM83D,LBR,BUB1,GINS1,FANCI,GDF15,UBE2C,GGH,KIF23,CDC6,PGF,TPX2,BHLHE40,BIRC5,MCM4,KIF2C,TRIP13,DTL,MAD2L1,SNRPB
1105	ZNF671	944.3	ARCHS4 Coexpression,908;Enrichr Queries,803;GTEx Coexpression,1122	FKBP10,CXCL8,ITGB5,GDF15,FN1,IFI6,THBS1,ICAM1,C3,VCAN,GPNMB,BHLHE40,PMEPA1,TGM2
533	ZNF672	572.0	ARCHS4 Coexpression,656;Enrichr Queries,361;GTEx Coexpression,699	IFITM3,CEBPB,IFITM2,MCM7,IFI6,JPH1,ICAM1,CDC20,STIP1,SERPINH1,TIMP1,S100A10,CTSB,TNFRSF12A,GDF15,STAT1,ACTN1,PGF,PKM,BHLHE40,FSCN1,ZYX,CD44,LY6E,GRINA
1374	ZNF674	1122.0	ARCHS4 Coexpression,1577;Enrichr Queries,662;GTEx Coexpression,1126	IFITM3,TOP2A,CEBPB,IFITM2,CXCL8,HSP90AB1,GDF15,STAT1,TNFRSF10B,THBS1,VCAN,LGALS1,BHLHE40,TIMP1
626	ZNF675	634.0	ARCHS4 Coexpression,758;Enrichr Queries,1085;GTEx Coexpression,59	GINS1,FANCI,TOP2A,GDF15,CSTF2,MKI67,FOXM1,THBS1,TPX2,VCAN,FGD6,PKM,GM2A,TRIM29,BHLHE40,MCM4,MYBL2,DTL,BUB1,MAD2L1,MCM2,GRINA
524	ZNF676	566.7	ARCHS4 Coexpression,268;Enrichr Queries,925;GTEx Coexpression,507	TEAD4,GDF15,COL11A1,CSE1L,COL12A1,FN1,PTPN12,PTGS2,THBS1,CKS1B,C3,COL1A1,VCAN,LIPG,BHLHE40,PDPN,IGFBP7,MYBL2
1435	ZNF677	1178.0	ARCHS4 Coexpression,845;Enrichr Queries,1202;GTEx Coexpression,1488	VCAN,PKM,COL5A1,PDPN,BHLHE40,PLXDC2,THBS1,GRINA
830	ZNF678	764.0	ARCHS4 Coexpression,169;Enrichr Queries,1081;GTEx Coexpression,1042	TOP2A,GINS1,CEBPB,CSE1L,KLHL23,MKI67,THBS1,VCAN,EXO1,BHLHE40,ZYX,LBR,DTL,MAD2L1,GRINA
[truncated: 164 more rows]

## Sheet: GRN13911
Regulator	Target			Regulator
PRRX1	ADAMTS9			PRRX1
PRRX1	ANGPT2			PHF19
TEAD4	ANGPT2			TEAD4
FOXM1	ANGPT2			FOXM1
MYBL2	ANGPT2			MYBL2
PRRX1	ANTXR1			ETV4
[truncated: 586 more rows]

## Sheet: GRN63089
Regulator	Target			Regulator
[truncated: 822 more rows]
